# Supplementary material for: Expanding the Chemoproteomic Toolkit to Asparagine and Glutamine
Source: ACS Chem Biol. 2026 Apr 9;21(5):1189–98. doi: 10.1021/acschembio.6c00173 (PMC13184937; doi:10.1021/acschembio.6c00173)
Supplement: Supplementary file 2 [file cb6c00173_si_002.xlsx]

## Sheet: 0 µM(proteins)
Confidence	Annotated Sequence	Modifications	# Protein Groups	# Proteins	# PSMs	Master Protein Accessions	Positions in Master Proteins	Modifications in Master Proteins	# Missed Cleavages	Theo. MH+ [Da]	Found in Sample: F2: Sample	PSM Confidence (by Search Engine): MS Amanda 3.0	PSM Confidence (by Search Engine): Sequest HT	PSM q-Value (by Search Engine): MS Amanda 3.0	PSM q-Value (by Search Engine): Sequest HT	PSM PEP (by Search Engine): MS Amanda 3.0	PSM PEP (by Search Engine): Sequest HT	PSM SVM Score (by Search Engine): MS Amanda 3.0	PSM SVM Score (by Search Engine): Sequest HT	PSM XCorr (by Search Engine): Sequest HT	PSM Amanda Score (by Search Engine): MS Amanda 3.0	PSM CharmeRT Combined Score (by Search Engine): MS Amanda 3.0	PEP	q-Value
High	[K].AGFAGDDAPR.[A]	1xDehydrated [D]	2	11	4	P60709; P62736	P60709 [19-28]; P62736 [21-30]	P60709 1xDehydrated [D]; P62736 1xDehydrated [D]	0	958.438	High	High	High	0.000351494	0.000396511	0.00481011	0.00453668	0.47021	0.575544	1.73	204.64	204.64	0.0135136	0.000683995
High	[K].TIDEELER.[D]	1xDehydrated [D3]	1	2	2	Q9Y320	Q9Y320 [145-152]	Q9Y320 1xDehydrated [D147]	0	986.479	High	High	High	0.000351494	0.00126582	0.0100405	0.0445415	0.350732	0.1636	1.11	143.6	143.6	0.0397374	0.000683995
High	[K].EQISDIDDAVR.[K]	1xDehydrated [E/Q]	1	1	4	P53999	P53999 [115-125]		0	1242.6	High	High	High	0.000351494	0.000396511	0.0173388	0.0144546	0.261501	0.368175	1.29	148.97	148.97	0.0365749	0.000683995
High	[KR].SYELPDGQVITIGNER.[F]	1xDehydrated [D/E/Q/S]	2	11	12	P60709; P62736	P60709 [239-254]; P62736 [241-256]	P60709 1xDehydrated [D]; P62736 1xDehydrated [D]	0	1772.88	High	High	High	0.000351494	0.000396511	1.11601e-05	1.30628e-05	1.45074	1.6177	2.58	304.64	304.64	8.63699e-05	0.000683995
High	[K].QQLSAEELDAQLDAYNAR.[M]	1xDehydrated [Q/S]	1	1	4	Q86V81	Q86V81 [236-253]	Q86V81 1xDehydrated [S]	0	2016.96	High	High	High	0.000351494	0.000708466	0.010084	0.0308957	0.350029	0.230776	1.6	206.76	206.76	0.0398702	0.000683995
High	[K].EQFLDGDGWTSR.[W]	1xDehydrated [D/E/Q/S/T]	1	1	6	P27797	P27797 [25-36]	P27797 1xDehydrated [S/D/T]	0	1392.62	High	High	High	0.00243087	0.00126582	0.0281813	0.0413247	0.181351	0.177446	1.33	128.54	128.54	0.0875196	0.00483351
High	[K].VETAESR.[V]	1xDehydrated [E/T]	1	1	6	Q5VTR2	Q5VTR2 [257-263]	Q5VTR2 1xDehydrated [T]	0	773.379	High	High	High	0.00287274	0.00272331	0.0403419	0.0830474	0.121312	0.045996	1.16	116.66	116.66	0.114466	0.00502008
High	[R].QLETLGQEK.[L]	1xDehydrated [Q1]	1	2	2	P05787	P05787 [150-158]		0	1027.54	High	High	High	0.00467547	0.00150693	0.0514892	0.0519049	0.0798837	0.135182	2.17	264.33	264.33	0.107667	0.00502008
High	[R].LVSDVSATK.[I]	1xDehydrated [T8]	1	1	3	Q9BVV2	Q9BVV2 [188-196]	Q9BVV2 1xDehydrated [T195]	0	901.499	High	High	High	0.00287274	0.00364773	0.0350713	0.0974623	0.144851	0.0146724	1.17	104.62	104.62	0.103137	0.00502008
High	[K].GLTDESEILR.[F]	2xDehydrated [D/E/T]	1	3	4	Q8IV36	Q8IV36 [716-725]	Q8IV36 2xDehydrated [T/D]	0	1096.56	High	High	High	0.00656731	0.00272331	0.0724621	0.0706131	0.0207112	0.0771707	1.68	130.14	130.14	0.138575	0.00888681
High	[R].QLSSGVSEIR.[H]	1xDehydrated [Q1]	1	1	4	P04792	P04792 [80-89]		0	1057.56	High	High	High	0.000607165	0.000610501	0.00592769	0.0015382	0.465711	0.740491	1.76	237.53	237.53	0.00659512	0.00118906
High	[KR].SYELPDGQVITIGNER.[F]	1xDehydrated [D/Q]	2	11	7	P60709; P62736	P60709 [239-254]; P62736 [241-256]	P60709 1xDehydrated [D]; P62736 1xDehydrated [D]	0	1772.88	High	High	High	0.000607165	0.000610501	3.46996e-05	0.000170323	1.31064	1.1545	2.76	319.82	319.82	0.000467176	0.00118906
High	[K].EFADSLGIPFLETSAK.[N]	1xDehydrated [E1]	1	4	2	Q92928	Q92928 [138-153]		0	1706.86	High	High	High	0.000607165	0.000992556	0.00197084	0.00539382	0.646903	0.504007	1.75	224.63	224.63	0.0101744	0.00118906
High	[K].AGFAGDDAPR.[A]	1xDehydrated [D]	2	11	7	P60709; P62736	P60709 [19-28]; P62736 [21-30]	P60709 1xDehydrated [D]; P62736 1xDehydrated [D]	0	958.438	High	High	High	0.000783392	0.000992556	0.0102228	0.00767545	0.375809	0.437288	1.54	190	190	0.026737	0.00282752
High	[R].TTPSVVAFTADGER.[L]	1xDehydrated [D/E/T]	1	1	6	P38646	P38646 [86-99]	P38646 1xDehydrated [T/D]	0	1432.71	High	High	High	0.000783392	0.00175593	0.00903022	0.0157519	0.396292	0.300653	1.42	162.77	162.77	0.032251	0.00282752
High	[R].LVSDVSATK.[I]	1xDehydrated [T8]	1	1	4	Q9BVV2	Q9BVV2 [188-196]	Q9BVV2 1xDehydrated [T195]	0	901.499	High	High	High	0.000783392	0.0022338	0.0288624	0.0297294	0.203385	0.178582	1.32	109.27	109.27	0.0768486	0.0042796
High	[R].EAAFSLAEAK.[F]	1xDehydrated [E/S]	1	1	5	Q9Y5K8	Q9Y5K8 [64-73]	Q9Y5K8 1xDehydrated [S]	0	1018.52	High	High	High	0.0030426	0.00361011	0.0533917	0.0461757	0.0992064	0.0924443	1.53	119.97	119.97	0.120542	0.00947306
High	[M].SSFEGQMAEYPTISIDR.[F]	2xDehydrated [E/Q/S/T]	1	2	22	Q96SD1	Q96SD1 [2-18]	Q96SD1 2xDehydrated [T/S]	0	1894.86	High	High	High	0.00327011	0.00680904	0.058624	0.0629915	0.0831199	0.0303635	1.58	118.27	118.27	0.128959	0.00947306

## Sheet: 100 µM(proteins)
Peptide.Sequence	Modified.Sequence	Prev.AA	Next.AA	Start	End	Peptide.Length	Charges	Assigned.Modifications	Protein	Entry.Name	Gene	Protein.Description	Mapped.Genes	Mapped.Proteins	X100uM_Slot2_43_1_1478.Spectral.Count	X100uM_Slot2_43_1_1478.Intensity	X100uM_Slot2_43_1_1478.MaxLFQ.Intensity	X100uM_Slot2_43_1_1478.Match.Type
AAGVNVEPFWPGLFAK	AAGVN[-18.0106]VEPFWPGLFAK	K	A	34	49	16	2	5N(-18.0106)	sp|P05386|RLA1_HUMAN	RLA1_HUMAN	RPLP1	Large ribosomal subunit protein P1	NA	NA	1	20460.5	20460.5	MS/MS
AALQELLSK	AALQ[-18.0106]ELLSK	R	G	86	94	9	2	4Q(-18.0106)	sp|P62851|RS25_HUMAN	RS25_HUMAN	RPS25	Small ribosomal subunit protein eS25	NA	NA	2	27024.1	27024.1	MS/MS
AAVATFLQSVQVPEFTPK	AAVATFLQSVQ[-18.0106]VPEFTPK	R	S	785	802	18	2	11Q(-18.0106)	sp|P22314|UBA1_HUMAN	UBA1_HUMAN	UBA1	Ubiquitin-like modifier-activating enzyme 1	NA	NA	2	30364	30364	MS/MS
ADDGRPFPQVIK	ADDGRPFPQ[-18.0106]VIK	K	S	88	99	12	23	9Q(-18.0106)	sp|P04075|ALDOA_HUMAN	ALDOA_HUMAN	ALDOA	Fructose-bisphosphate aldolase A	NA	contam_sp|P00883|ALDOA_RABIT	4	64218	35166.5	MS/MS
AEAESMYQIK	AEAESMYQ[-18.0106]IK	R	Y	276	285	10	12	8Q(-18.0106)	sp|P05787|K2C8_HUMAN	K2C8_HUMAN	KRT8	Keratin, type II cytoskeletal 8	NA	NA	2	244910	244910	MS/MS
AEAGAGSATEFQFR	AEAGAGSATEFQ[-18.0106]FR	K	G	140	153	14	2	12Q(-18.0106)	sp|P46783|RS10_HUMAN	RS10_HUMAN	RPS10	Small ribosomal subunit protein eS10	RPS10P5	sp|Q9NQ39|RS10L_HUMAN	1	37636.1	37636.1	MS/MS
AFITNIPFDVK	AFITN[-18.0106]IPFDVK	R	W	73	83	11	2	5N(-18.0106)	sp|P52272|HNRPM_HUMAN	HNRPM_HUMAN	HNRNPM	Heterogeneous nuclear ribonucleoprotein M	NA	NA	1	30018.8	30018.8	MS/MS
AGLQFPVGR	AGLQ[-18.0106]FPVGR	R	I	24	32	9	2	4Q(-18.0106)	sp|P0C0S5|H2AZ_HUMAN	H2AZ_HUMAN	H2AZ1	Histone H2A.Z	H2AC1, H2AC11, H2AC12, H2AC14, H2AC18, H2AC20, H2AC21, H2AC25, H2AC4, H2AC6, H2AC7, H2AJ, H2AX, H2AZ2	sp|P04908|H2A1B_HUMAN, sp|P0C0S8|H2A1_HUMAN, sp|P16104|H2AX_HUMAN, sp|P20671|H2A1D_HUMAN, sp|Q16777|H2A2C_HUMAN, sp|Q6FI13|H2A2A_HUMAN, sp|Q71UI9|H2AV_HUMAN, sp|Q7L7L0|H2A3_HUMAN, sp|Q8IUE6|H2A2B_HUMAN, sp|Q93077|H2A1C_HUMAN, sp|Q96KK5|H2A1H_HUMAN, sp|Q96QV6|H2A1A_HUMAN, sp|Q99878|H2A1J_HUMAN, sp|Q9BTM1|H2AJ_HUMAN	1	38116.5	38116.5	MS/MS
AGPESDAQYQFTGIK	AGPESDAQ[-18.0106]YQFTGIK	M	K	2	16	15	2	8Q(-18.0106)	sp|Q96IX5|ATPMK_HUMAN	ATPMK_HUMAN	ATP5MK	ATP synthase membrane subunit K, mitochondrial	NA	NA	1	20624.2	20624.2	MS/MS
AHQVVEDGYEFFAK	AHQ[-18.0106]VVEDGYEFFAK	R	R	247	260	14	23	3Q(-18.0106)	sp|P62136|PP1A_HUMAN	PP1A_HUMAN	PPP1CA	Serine/threonine-protein phosphatase PP1-alpha catalytic subunit	PPP1CB, PPP1CC	sp|P36873|PP1G_HUMAN, sp|P62140|PP1B_HUMAN	1	15465.5	15465.5	MS/MS
AIGAVPLIQGEYMIPCEK	AIGAVPLIQ[-18.0106]GEYMIPC[57.0215]EK	K	V	314	331	18	2	16C(57.0215),9Q(-18.0106)	sp|P07339|CATD_HUMAN	CATD_HUMAN	CTSD	Cathepsin D	NA	NA	1	29303.3	29303.3	MS/MS
AIMTYVSSFYHAFSGAQK	AIMTYVSSFYHAFSGAQ[-18.0106]K	K	A	256	273	18	23	17Q(-18.0106)	sp|O43707|ACTN4_HUMAN	ACTN4_HUMAN	ACTN4	Alpha-actinin-4	ACTN1	sp|P12814|ACTN1_HUMAN	1	8034.53	12180.2	MS/MS
AIVAIENPADVSVISSR	AIVAIEN[-18.0106]PADVSVISSR	R	N	64	80	17	23	7N(-18.0106)	sp|P08865|RSSA_HUMAN	RSSA_HUMAN	RPSA	Small ribosomal subunit protein uS2	RPSA2	sp|A0A8I5KQE6|RPSA2_HUMAN	1	23326	23326	MS/MS
AIYFDGDFGQIVR	AIYFDGDFGQ[-18.0106]IVR	R	Y	222	234	13	2	10Q(-18.0106)	sp|Q96RP9|EFGM_HUMAN	EFGM_HUMAN	GFM1	Elongation factor G, mitochondrial	NA	NA	1	15787.9	15787.9	MS/MS
ALAPTWEQLALGLEHSETVK	ALAPTWEQ[-18.0106]LALGLEHSETVK	K	I	222	241	20	23	8Q(-18.0106)	sp|Q8NBS9|TXND5_HUMAN	TXND5_HUMAN	TXNDC5	Thioredoxin domain-containing protein 5	NA	NA	1	19384.5	19384.5	MS/MS
ALLEVVQSGGK	ALLEVVQ[-18.0106]SGGK	K	N	194	204	11	2	7Q(-18.0106)	sp|O14818|PSA7_HUMAN	PSA7_HUMAN	PSMA7	Proteasome subunit alpha type-7	PSMA8	sp|Q8TAA3|PSMA8_HUMAN	1	25342.4	25342.4	MS/MS
ALLTGLLDLQAR	ALLTGLLDLQ[-18.0106]AR	K	Y	414	425	12	2	10Q(-18.0106)	sp|P80404|GABT_HUMAN	GABT_HUMAN	ABAT	4-aminobutyrate aminotransferase, mitochondrial	NA	NA	1	8631.71	8631.71	MS/MS
ALPFSLVSMLVTQGLVYQGYLAANSR	ALPFSLVSM[15.9949]LVTQ[-18.0106]GLVYQGYLAANSR	R	F	55	80	26	34	13Q(-18.0106),9M(15.9949)	sp|Q56VL3|OCAD2_HUMAN	OCAD2_HUMAN	OCIAD2	OCIA domain-containing protein 2	NA	NA	2	62488.4	39161.7	MS/MS
ALPFWNEEIVPQIK	ALPFWNEEIVPQ[-18.0106]IK	R	E	163	176	14	23	12Q(-18.0106)	sp|P18669|PGAM1_HUMAN	PGAM1_HUMAN	PGAM1	Phosphoglycerate mutase 1	PGAM2, PGAM4	sp|P15259|PGAM2_HUMAN, sp|Q8N0Y7|PGAM4_HUMAN	1	52959.6	52959.6	MS/MS
ALQAAYGASAPSVTSAALR	ALQ[-18.0106]AAYGASAPSVTSAALR	K	W	279	297	19	23	3Q(-18.0106)	sp|O43488|ARK72_HUMAN	ARK72_HUMAN	AKR7A2	Aflatoxin B1 aldehyde reductase member 2	NA	NA	1	15129.4	15129.4	MS/MS
ALQFLEEVK	ALQ[-18.0106]FLEEVK	K	V	130	138	9	2	3Q(-18.0106)	sp|P40227|TCPZ_HUMAN	TCPZ_HUMAN	CCT6A	T-complex protein 1 subunit zeta	NA	NA	1	32176.7	32176.7	MS/MS
ALQSVGQIVGEVLK	ALQ[-18.0106]SVGQIVGEVLK	K	Q	49	62	14	2	3Q(-18.0106)	sp|P62333|PRS10_HUMAN	PRS10_HUMAN	PSMC6	26S proteasome regulatory subunit 10B	NA	NA	1	28644.1	28644.1	MS/MS
ALSSQHQAR	ALSSQ[-18.0106]HQAR	R	I	298	306	9	2	5Q(-18.0106)	sp|P11021|BIP_HUMAN	BIP_HUMAN	HSPA5	Endoplasmic reticulum chaperone BiP	NA	NA	1	27626.5	27626.5	MS/MS
ALTSEIALLQSR	ALTSEIALLQ[-18.0106]SR	K	L	525	536	12	2	10Q(-18.0106)	sp|P04843|RPN1_HUMAN	RPN1_HUMAN	RPN1	Dolichyl-diphosphooligosaccharide--protein glycosyltransferase subunit 1	NA	NA	1	29411.3	29411.3	MS/MS
ALTVPELTQQMFDAK	ALTVPELTQQ[-18.0106]MFDAK	R	N	283	297	15	2	10Q(-18.0106)	sp|P68371|TBB4B_HUMAN	TBB4B_HUMAN	TUBB4B	Tubulin beta-4B chain	TUBB3, TUBB4A	sp|P04350|TBB4A_HUMAN, sp|Q13509|TBB3_HUMAN	1	11743.3	11743.3	MS/MS
ALTVPELTQQVFDAK	ALTVPELTQQ[-18.0106]VFDAK	R	N	283	297	15	2	10Q(-18.0106)	sp|P07437|TBB5_HUMAN	TBB5_HUMAN	TUBB	Tubulin beta chain	NA	NA	1	57107.1	57107.1	MS/MS
AMLSGPGQFAENETNEVNFR	AMLSGPGQ[-18.0106]FAENETNEVNFR	K	E	44	63	20	2	8Q(-18.0106)	sp|Q15369|ELOC_HUMAN	ELOC_HUMAN	ELOC	Elongin-C	NA	NA	1	19641.6	19641.6	MS/MS
ANLNALDR	AN[-18.0106]LNALDR	K	Y	296	303	8	2	2N(-18.0106)	sp|P0CG38|POTEI_HUMAN	POTEI_HUMAN	POTEI	POTE ankyrin domain family member I	POTEA, POTEB, POTEB2, POTEB3, POTEC, POTEE, POTEF, POTEG, POTEH, POTEJ, POTEM	sp|A0A0A6YYL3|POTEB_HUMAN, sp|A0JP26|POTB3_HUMAN, sp|A5A3E0|POTEF_HUMAN, sp|A6NI47|POTEM_HUMAN, sp|B2RU33|POTEC_HUMAN, sp|H3BUK9|POTB2_HUMAN, sp|P0CG39|POTEJ_HUMAN, sp|Q6S545|POTEH_HUMAN, sp|Q6S5H5|POTEG_HUMAN, sp|Q6S8J3|POTEE_HUMAN, sp|Q6S8J7|POTEA_HUMAN	1	22390.4	22390.4	MS/MS
APWIEQEGPEYWDR	APWIEQ[-18.0106]EGPEYWDR	R	N	73	86	14	2	6Q(-18.0106)	sp|P01889|HLAB_HUMAN	HLAB_HUMAN	HLA-B	HLA class I histocompatibility antigen, B alpha chain	NA	NA	1	29115.9	29115.9	MS/MS
AQAAAPASVPAQAPK	AQAAAPASVPAQ[-18.0106]APK	K	R	135	149	15	2	12Q(-18.0106)	sp|P47914|RL29_HUMAN	RL29_HUMAN	RPL29	Large ribosomal subunit protein eL29	NA	NA	1	11334.4	11334.4	MS/MS
AQQEQELAADAFK	AQQ[-18.0106]EQELAADAFK	K	E	207	219	13	2	3Q(-18.0106)	sp|P14314|GLU2B_HUMAN	GLU2B_HUMAN	PRKCSH	Glucosidase 2 subunit beta	NA	NA	1	28928.2	28928.2	MS/MS
AQAELVGTADEATR	AQ[-18.0106]AELVGTADEATR	K	A	137	150	14	2	2Q(-18.0106)	sp|P30049|ATPD_HUMAN	ATPD_HUMAN	ATP5F1D	ATP synthase subunit delta, mitochondrial	NA	NA	1	20998.4	20998.4	MS/MS
AQFAQPEILIGTIPGAGGTQR	AQ[-18.0106]FAQPEILIGTIPGAGGTQR	K	L	158	178	21	2	2Q(-18.0106)	sp|P30084|ECHM_HUMAN	ECHM_HUMAN	ECHS1	Enoyl-CoA hydratase, mitochondrial	NA	NA	1	17684.4	17684.4	MS/MS
AQFEGIVTDLIR	AQ[-18.0106]FEGIVTDLIR	R	R	349	360	12	2	2Q(-18.0106)	sp|P38646|GRP75_HUMAN	GRP75_HUMAN	HSPA9	Stress-70 protein, mitochondrial	NA	NA	3	103381	103381	MS/MS
AQIFANTVDNAR	AQ[-18.0106]IFANTVDNAR	R	I	138	149	12	2	2Q(-18.0106)	sp|P05783|K1C18_HUMAN	K1C18_HUMAN	KRT18	Keratin, type I cytoskeletal 18	NA	NA	2	62395	62395	MS/MS
AQIHDLVLVGGSTR	AQ[-18.0106]IHDLVLVGGSTR	K	I	329	342	14	23	2Q(-18.0106)	sp|P0DMV8|HS71A_HUMAN	HS71A_HUMAN	HSPA1A	Heat shock 70 kDa protein 1A	HSPA1B	sp|P0DMV9|HS71B_HUMAN	1	20715.8	20715.8	MS/MS
AQVADVVVSR	AQ[-18.0106]VADVVVSR	K	W	1073	1082	10	2	2Q(-18.0106)	sp|P49327|FAS_HUMAN	FAS_HUMAN	FASN	Fatty acid synthase	NA	NA	2	15190.9	15190.9	MS/MS
ASGQAFELILSPR	ASGQ[-18.0106]AFELILSPR	R	S	15	27	13	23	4Q(-18.0106)	sp|P16949|STMN1_HUMAN	STMN1_HUMAN	STMN1	Stathmin	NA	NA	2	38282.8	38282.8	MS/MS
ASSTSPVEISEWLDQK	ASSTSPVEISEWLDQ[-18.0106]K	K	L	188	203	16	2	15Q(-18.0106)	sp|P13804|ETFA_HUMAN	ETFA_HUMAN	ETFA	Electron transfer flavoprotein subunit alpha, mitochondrial	NA	NA	1	34407	34407	MS/MS
ATAVMPDGQFK	ATAVMPDGQ[-18.0106]FK	K	D	17	27	11	2	9Q(-18.0106)	sp|Q06830|PRDX1_HUMAN	PRDX1_HUMAN	PRDX1	Peroxiredoxin-1	NA	NA	2	43312.4	43312.4	MS/MS
ATESGAQSAPLPMEGVDISPK	ATESGAQ[-18.0106]SAPLPMEGVDISPK	K	Q	8	28	21	2	7Q(-18.0106)	sp|Q02790|FKBP4_HUMAN	FKBP4_HUMAN	FKBP4	Peptidyl-prolyl cis-trans isomerase FKBP4	NA	NA	1	34441.1	34441.1	MS/MS
AVAQALEVIPR	AVAQ[-18.0106]ALEVIPR	R	T	439	449	11	2	4Q(-18.0106)	sp|P49368|TCPG_HUMAN	TCPG_HUMAN	CCT3	T-complex protein 1 subunit gamma	NA	NA	3	27583.5	27583.5	MS/MS
AVTEQGAELSNEER	AVTEQ[-18.0106]GAELSNEER	K	N	28	41	14	2	5Q(-18.0106)	sp|P27348|1433T_HUMAN	1433T_HUMAN	YWHAQ	14-3-3 protein theta	NA	NA	1	8559.39	8559.39	MS/MS
AWTQVLLGQAEDK	AWTQVLLGQ[-18.0106]AEDK	R	A	921	933	13	2	9Q(-18.0106)	sp|Q14204|DYHC1_HUMAN	DYHC1_HUMAN	DYNC1H1	Cytoplasmic dynein 1 heavy chain 1	NA	NA	2	28257	28257	MS/MS
DFLLQQTMLR	DFLLQ[-18.0106]QTMLR	K	V	29	38	10	2	5Q(-18.0106)	sp|Q04760|LGUL_HUMAN	LGUL_HUMAN	GLO1	Lactoylglutathione lyase	NA	NA	1	7824.94	7824.94	MS/MS
DFMIQGGDFTR	DFMIQ[-18.0106]GGDFTR	K	G	99	109	11	2	5Q(-18.0106)	sp|P23284|PPIB_HUMAN	PPIB_HUMAN	PPIB	Peptidyl-prolyl cis-trans isomerase B	NA	NA	1	47037.8	47037.8	MS/MS
DGGAWGTEQR	DGGAWGTEQ[-18.0106]R	K	E	65	74	10	2	9Q(-18.0106)	sp|P09382|LEG1_HUMAN	LEG1_HUMAN	LGALS1	Galectin-1	NA	NA	1	23274.5	23274.5	MS/MS
DHQYQFLEDAVR	DHQ[-18.0106]YQFLEDAVR	K	N	239	250	12	23	3Q(-18.0106)	sp|Q13263|TIF1B_HUMAN	TIF1B_HUMAN	TRIM28	Transcription intermediary factor 1-beta	NA	NA	1	6987.4	7283.92	MS/MS
DIFQEIFDK	DIFQ[-18.0106]EIFDK	K	H	264	272	9	2	4Q(-18.0106)	sp|P48735|IDHP_HUMAN	IDHP_HUMAN	IDH2	Isocitrate dehydrogenase [NADP], mitochondrial	NA	NA	1	34530	34530	MS/MS
DISTNYYASQK	DISTNYYASQ[-18.0106]K	K	K	672	682	11	2	10Q(-18.0106)	sp|P14625|ENPL_HUMAN	ENPL_HUMAN	HSP90B1	Endoplasmin	NA	NA	1	25247	25247	MS/MS
DLYANTVLSGGTTMYPGIADR	DLYAN[-18.0106]TVLSGGTTM[15.9949]YPGIADR	K	M	292	312	21	2	14M(15.9949),5N(-18.0106)	sp|P63261|ACTG_HUMAN	ACTG_HUMAN	ACTG1	Actin, cytoplasmic 2	ACTB	sp|P60709|ACTB_HUMAN	6	108260	108260	MS/MS
DPQALSEHLK	DPQ[-18.0106]ALSEHLK	K	N	514	523	10	2	3Q(-18.0106)	sp|P31948|STIP1_HUMAN	STIP1_HUMAN	STIP1	Stress-induced-phosphoprotein 1	NA	NA	1	29492.1	29492.1	MS/MS
DPVQEAWAEDVDLR	DPVQ[-18.0106]EAWAEDVDLR	K	V	476	489	14	2	4Q(-18.0106)	sp|P14618|KPYM_HUMAN	KPYM_HUMAN	PKM	Pyruvate kinase PKM	NA	NA	1	20249.8	20249.8	MS/MS
DQLALPWVPPHLR	DQ[-18.0106]LALPWVPPHLR	R	T	136	148	13	23	2Q(-18.0106)	sp|O60826|CCD22_HUMAN	CCD22_HUMAN	CCDC22	Coiled-coil domain-containing protein 22	NA	NA	1	29990.9	35745.8	MS/MS
DQLIYNLLK	DQ[-18.0106]LIYNLLK	K	E	6	14	9	2	2Q(-18.0106)	sp|P00338|LDHA_HUMAN	LDHA_HUMAN	LDHA	L-lactate dehydrogenase A chain	NA	NA	1	61837.4	61837.4	MS/MS
DQVANSAFVER	DQ[-18.0106]VANSAFVER	K	L	500	510	11	2	2Q(-18.0106)	sp|P07900|HS90A_HUMAN	HS90A_HUMAN	HSP90AA1	Heat shock protein HSP 90-alpha	NA	NA	1	33577.2	33577.2	MS/MS
DSLLQDGEFSMDLR	DSLLQ[-18.0106]DGEFSMDLR	R	T	76	89	14	2	5Q(-18.0106)	sp|P07737|PROF1_HUMAN	PROF1_HUMAN	PFN1	Profilin-1	NA	NA	1	29796.9	29796.9	MS/MS
DSTLIMQLLR	DSTLIMQ[-18.0106]LLR	K	D	215	224	10	12	7Q(-18.0106)	sp|P31946|1433B_HUMAN	1433B_HUMAN	YWHAB	14-3-3 protein beta/alpha	SFN, YWHAE, YWHAG, YWHAH, YWHAQ, YWHAZ	sp|P27348|1433T_HUMAN, sp|P31947|1433S_HUMAN, sp|P61981|1433G_HUMAN, sp|P62258|1433E_HUMAN, sp|P63104|1433Z_HUMAN, sp|Q04917|1433F_HUMAN	4	85650.6	85650.6	MS/MS
DYSHYYTTIQDLR	DYSHYYTTIQ[-18.0106]DLR	R	D	126	138	13	23	10Q(-18.0106)	sp|P08727|K1C19_HUMAN	K1C19_HUMAN	KRT19	Keratin, type I cytoskeletal 19	NA	NA	14	814063	472636	MS/MS
EAINVEQAFQTIAR	EAINVEQAFQ[-18.0106]TIAR	K	N	158	171	14	2	10Q(-18.0106)	sp|P51149|RAB7A_HUMAN	RAB7A_HUMAN	RAB7A	Ras-related protein Rab-7a	NA	NA	1	20752.6	20752.6	MS/MS
EAQLYAAQAHLK	EAQ[-18.0106]LYAAQAHLK	K	L	536	547	12	2	3Q(-18.0106)	sp|P49321|NASP_HUMAN	NASP_HUMAN	NASP	Nuclear autoantigenic sperm protein	NA	NA	2	28820	28820	MS/MS
EAYMGNVLQGGEGQAPTR	EAYMGNVLQGGEGQ[-18.0106]APTR	K	Q	88	105	18	2	14Q(-18.0106)	sp|P24752|THIL_HUMAN	THIL_HUMAN	ACAT1	Acetyl-CoA acetyltransferase, mitochondrial	NA	NA	1	21204.7	21204.7	MS/MS
EFEFSQLPLK	EFEFSQ[-18.0106]LPLK	K	V	231	240	10	2	6Q(-18.0106)	sp|Q9Y5M8|SRPRB_HUMAN	SRPRB_HUMAN	SRPRB	Signal recognition particle receptor subunit beta	NA	NA	2	31179.3	31179.3	MS/MS
EFHLNESGDPSSK	EFHLN[-18.0106]ESGDPSSK	K	S	155	167	13	23	5N(-18.0106)	sp|Q01105|SET_HUMAN	SET_HUMAN	SET	Protein SET	SETSIP	sp|P0DME0|SETLP_HUMAN	4	148738	148738	MS/MS
EFWPQEVWSR	EFWPQ[-18.0106]EVWSR	R	Y	229	238	10	2	5Q(-18.0106)	sp|P37268|FDFT_HUMAN	FDFT_HUMAN	FDFT1	Squalene synthase	NA	NA	1	17098.8	17098.8	MS/MS
EGMNIVEAMER	EGMN[-18.0106]IVEAMER	K	F	134	144	11	12	4N(-18.0106)	sp|P62937|PPIA_HUMAN	PPIA_HUMAN	PPIA	Peptidyl-prolyl cis-trans isomerase A	NA	NA	4	286476	241854	MS/MS
EHFAQFGHVR	EHFAQ[-18.0106]FGHVR	K	R	37	46	10	23	5Q(-18.0106)	sp|Q9GZT3|SLIRP_HUMAN	SLIRP_HUMAN	SLIRP	SRA stem-loop-interacting RNA-binding protein, mitochondrial	NA	NA	2	57248.3	57248.3	MS/MS
EHFWSIDQTEFR	EHFWSIDQ[-18.0106]TEFR	K	I	1867	1878	12	23	8Q(-18.0106)	sp|Q9NZM1|MYOF_HUMAN	MYOF_HUMAN	MYOF	Myoferlin	NA	NA	1	15997.7	15997.7	MS/MS
EHQISPGDFPSLR	EHQ[-18.0106]ISPGDFPSLR	R	K	345	357	13	23	3Q(-18.0106)	sp|Q9H4M9|EHD1_HUMAN	EHD1_HUMAN	EHD1	EH domain-containing protein 1	NA	NA	1	79738.5	172835	MS/MS
EIFEQPESVVNTMR	EIFEQ[-18.0106]PESVVNTMR	K	G	346	359	14	2	5Q(-18.0106)	sp|Q06210|GFPT1_HUMAN	GFPT1_HUMAN	GFPT1	Glutamine--fructose-6-phosphate aminotransferase [isomerizing] 1	NA	NA	1	22212.8	22212.8	MS/MS
EIFGLYGQTTGK	EIFGLYGQ[-18.0106]TTGK	R	G	149	160	12	2	8Q(-18.0106)	sp|Q9NR31|SAR1A_HUMAN	SAR1A_HUMAN	SAR1A	GTP-binding protein SAR1a	NA	NA	1	16062.2	16062.2	MS/MS
EIGNIISDAMK	EIGN[-18.0106]IISDAMK	K	K	181	191	11	2	4N(-18.0106)	sp|P10809|CH60_HUMAN	CH60_HUMAN	HSPD1	60 kDa heat shock protein, mitochondrial	NA	NA	3	89676.8	89676.8	MS/MS
EILVGDVGQTVDDPYATFVK	EILVGDVGQ[-18.0106]TVDDPYATFVK	K	M	54	73	20	23	9Q(-18.0106)	sp|P23528|COF1_HUMAN	COF1_HUMAN	CFL1	Cofilin-1	NA	NA	6	42611.2	42611.2	MS/MS
EIRPALELLEPIEQK	EIRPALELLEPIEQ[-18.0106]K	K	F	365	379	15	23	14Q(-18.0106)	sp|P50395|GDIB_HUMAN	GDIB_HUMAN	GDI2	Rab GDP dissociation inhibitor beta	NA	NA	1	42836.8	42836.8	MS/MS
ELGDVLFQMAEVHR	ELGDVLFQ[-18.0106]MAEVHR	K	Q	71	84	14	23	8Q(-18.0106)	sp|Q9UQB8|BAIP2_HUMAN	BAIP2_HUMAN	BAIAP2	Brain-specific angiogenesis inhibitor 1-associated protein 2	NA	NA	1	13355.9	13355.9	MS/MS
ELLLQPVTISR	ELLLQ[-18.0106]PVTISR	K	N	45	55	11	2	5Q(-18.0106)	sp|P59998|ARPC4_HUMAN	ARPC4_HUMAN	ARPC4	Actin-related protein 2/3 complex subunit 4	NA	NA	1	33311.5	33311.5	MS/MS
ELNHMLSDTGNR	ELN[-18.0106]HMLSDTGNR	K	K	45	56	12	2	3N(-18.0106)	sp|Q96FQ6|S10AG_HUMAN	S10AG_HUMAN	S100A16	Protein S100-A16	NA	NA	1	31532	31532	MS/MS
ELQELVQYPVEHPDK	ELQ[-18.0106]ELVQYPVEHPDK	R	F	488	502	15	23	3Q(-18.0106)	sp|P55072|TERA_HUMAN	TERA_HUMAN	VCP	Transitional endoplasmic reticulum ATPase	NA	NA	1	90270.4	96903.2	MS/MS
ELQMHSHLLK	ELQ[-18.0106]MHSHLLK	R	T	544	553	10	3	3Q(-18.0106)	sp|Q96HY7|DHTK1_HUMAN	DHTK1_HUMAN	DHTKD1	2-oxoadipate dehydrogenase complex component E1	NA	NA	2	34495.1	34495.1	MS/MS
ELQNTVANLHVR	ELQ[-18.0106]NTVANLHVR	R	Q	105	116	12	23	3Q(-18.0106)	sp|O15127|SCAM2_HUMAN	SCAM2_HUMAN	SCAMP2	Secretory carrier-associated membrane protein 2	NA	NA	2	99916.4	71230.1	MS/MS
ELSDFISYLQR	ELSDFISYLQ[-18.0106]R	R	E	472	482	11	2	10Q(-18.0106)	sp|P30101|PDIA3_HUMAN	PDIA3_HUMAN	PDIA3	Protein disulfide-isomerase A3	NA	NA	1	47842.6	47842.6	MS/MS
ELVTQQLPHLLK	ELVTQ[-18.0106]QLPHLLK	K	D	40	51	12	23	5Q(-18.0106)	sp|Q99584|S10AD_HUMAN	S10AD_HUMAN	S100A13	Protein S100-A13	NA	NA	1	25705.7	25705.7	MS/MS
EMQPTHPIR	EMQ[-18.0106]PTHPIR	K	L	159	167	9	2	3Q(-18.0106)	sp|P63104|1433Z_HUMAN	1433Z_HUMAN	YWHAZ	14-3-3 protein zeta/delta	YWHAB, YWHAQ	sp|P27348|1433T_HUMAN, sp|P31946|1433B_HUMAN	2	248716	248716	MS/MS
ENVLLSSELQR	ENVLLSSELQ[-18.0106]R	R	Q	679	689	11	2	10Q(-18.0106)	sp|Q14BN4|SLMAP_HUMAN	SLMAP_HUMAN	SLMAP	Sarcolemmal membrane-associated protein	NA	NA	1	46673.6	46673.6	MS/MS
ENLLDFIK	EN[-18.0106]LLDFIK	K	H	223	230	8	2	2N(-18.0106)	sp|P07237|PDIA1_HUMAN	PDIA1_HUMAN	P4HB	Protein disulfide-isomerase	NA	NA	2	17485.5	17485.5	MS/MS
EQEHMINWVEK	EQ[-18.0106]EHMINWVEK	K	H	211	221	11	23	2Q(-18.0106)	sp|P24539|AT5F1_HUMAN	AT5F1_HUMAN	ATP5PB	ATP synthase F(0) complex subunit B1, mitochondrial	NA	NA	3	15529.8	18754.3	MS/MS
EQFLDGDGWTSR	EQ[-18.0106]FLDGDGWTSR	K	W	25	36	12	2	2Q(-18.0106)	sp|P27797|CALR_HUMAN	CALR_HUMAN	CALR	Calreticulin	NA	NA	4	135293	135293	MS/MS
EQGVLSFWR	EQ[-18.0106]GVLSFWR	K	G	64	72	9	2	2Q(-18.0106)	sp|P05141|ADT2_HUMAN	ADT2_HUMAN	SLC25A5	ADP/ATP translocase 2	SLC25A6	sp|P12236|ADT3_HUMAN	5	115166	115166	MS/MS
EQLPIFK	EQ[-18.0106]LPIFK	K	A	63	69	7	2	2Q(-18.0106)	sp|Q00059|TFAM_HUMAN	TFAM_HUMAN	TFAM	Transcription factor A, mitochondrial	NA	NA	1	9868.24	9868.24	MS/MS
EQTLSPTITSGLHNIAR	EQ[-18.0106]TLSPTITSGLHNIAR	R	S	1159	1175	17	23	2Q(-18.0106)	sp|O94979|SC31A_HUMAN	SC31A_HUMAN	SEC31A	Protein transport protein Sec31A	NA	NA	1	36984.5	106994	MS/MS
EQVANSAFVER	EQ[-18.0106]VANSAFVER	K	V	492	502	11	2	2Q(-18.0106)	sp|P08238|HS90B_HUMAN	HS90B_HUMAN	HSP90AB1	Heat shock protein HSP 90-beta	HSP90AB3P	sp|Q58FF7|H90B3_HUMAN	3	67870.6	67870.6	MS/MS
ESAVGQMGWSGGLSLR	ESAVGQ[-18.0106]M[15.9949]GWSGGLSLR	R	D	1186	1201	16	2	6Q(-18.0106),7M(15.9949)	sp|Q9C0C2|TB182_HUMAN	TB182_HUMAN	TNKS1BP1	182 kDa tankyrase-1-binding protein	NA	NA	2	5571.28	5571.28	MS/MS
ESQSHPGDFVLSVR	ESQ[-18.0106]SHPGDFVLSVR	R	T	139	152	14	23	3Q(-18.0106)	sp|Q06124|PTN11_HUMAN	PTN11_HUMAN	PTPN11	Tyrosine-protein phosphatase non-receptor type 11	NA	NA	1	18011.6	57845	MS/MS
EVQGFESATFLGYFK	EVQ[-18.0106]GFESATFLGYFK	R	S	148	162	15	2	3Q(-18.0106)	sp|P06396|GELS_HUMAN	GELS_HUMAN	GSN	Gelsolin	NA	NA	1	9506.14	9506.14	MS/MS
EVSFQSTGESEWK	EVSFQ[-18.0106]STGESEWK	R	D	208	220	13	2	5Q(-18.0106)	sp|Q07021|C1QBP_HUMAN	C1QBP_HUMAN	C1QBP	Complement component 1 Q subcomponent-binding protein, mitochondrial	NA	NA	1	36259.6	36259.6	MS/MS
EWQHEEFYR	EWQ[-18.0106]HEEFYR	R	Y	308	316	9	2	3Q(-18.0106)	sp|Q12931|TRAP1_HUMAN	TRAP1_HUMAN	TRAP1	Heat shock protein 75 kDa, mitochondrial	NA	NA	1	26699	26699	MS/MS
EYFSWEGAFQHVGK	EYFSWEGAFQ[-18.0106]HVGK	R	A	415	428	14	23	10Q(-18.0106)	sp|P26641|EF1G_HUMAN	EF1G_HUMAN	EEF1G	Elongation factor 1-gamma	NA	NA	3	28134.5	28134.5	MS/MS
EYQELMNVK	EYQ[-18.0106]ELMNVK	K	L	447	455	9	12	3Q(-18.0106)	sp|P02538|K2C6A_HUMAN	K2C6A_HUMAN	KRT6A	Keratin, type II cytoskeletal 6A	KRT6B, KRT6C, KRT8	sp|P04259|K2C6B_HUMAN, sp|P05787|K2C8_HUMAN, sp|P48668|K2C6C_HUMAN	4	354203	393327	MS/MS
FDDAVVQSDMK	FDDAVVQ[-18.0106]SDMK	R	H	78	88	11	2	7Q(-18.0106)	sp|P11142|HSP7C_HUMAN	HSP7C_HUMAN	HSPA8	Heat shock cognate 71 kDa protein	NA	NA	1	34223.2	34223.2	MS/MS
FENAFLSHVVSQHQALLGTIR	FENAFLSHVVSQHQ[-18.0106]ALLGTIR	K	A	507	527	21	34	14Q(-18.0106)	sp|P25705|ATPA_HUMAN	ATPA_HUMAN	ATP5F1A	ATP synthase subunit alpha, mitochondrial	NA	NA	1	10727.9	18593.2	MS/MS
FEWELPLDEAQR	FEWELPLDEAQ[-18.0106]R	R	R	1041	1052	12	2	11Q(-18.0106)	sp|Q9BSJ8|ESYT1_HUMAN	ESYT1_HUMAN	ESYT1	Extended synaptotagmin-1	NA	NA	2	21195.9	21195.9	MS/MS
FFPLESWQIGK	FFPLESWQ[-18.0106]IGK	R	I	100	110	11	2	8Q(-18.0106)	sp|P30046|DOPD_HUMAN	DOPD_HUMAN	DDT	D-dopachrome decarboxylase	NA	NA	2	24795.6	24795.6	MS/MS
FGQGGAGPVGGQGPR	FGQGGAGPVGGQ[-18.0106]GPR	R	G	667	681	15	2	12Q(-18.0106)	sp|P23246|SFPQ_HUMAN	SFPQ_HUMAN	SFPQ	Splicing factor, proline- and glutamine-rich	NA	NA	1	9587.64	9587.64	MS/MS
FILNLPTFSVR	FILN[-18.0106]LPTFSVR	R	I	171	181	11	2	4N(-18.0106)	sp|P49721|PSB2_HUMAN	PSB2_HUMAN	PSMB2	Proteasome subunit beta type-2	NA	NA	1	15126	15126	MS/MS
FINDQYEK	FINDQ[-18.0106]YEK	K	Y	382	389	8	2	5Q(-18.0106)	sp|Q9UHD8|SEPT9_HUMAN	SEPT9_HUMAN	SEPTIN9	Septin-9	NA	NA	1	17413.2	17413.2	MS/MS
FLEEYLSSTPQR	FLEEYLSSTPQ[-18.0106]R	R	L	12	23	12	2	11Q(-18.0106)	sp|P61803|DAD1_HUMAN	DAD1_HUMAN	DAD1	Dolichyl-diphosphooligosaccharide--protein glycosyltransferase subunit DAD1	NA	NA	1	46461.3	46461.3	MS/MS
FLFEGQR	FLFEGQ[-18.0106]R	R	I	64	70	7	2	6Q(-18.0106)	sp|G2XKQ0|SUMO5_HUMAN	SUMO5_HUMAN	SUMO1P1	Small ubiquitin-related modifier 5	SUMO1	sp|P63165|SUMO1_HUMAN	1	7854.84	7854.84	MS/MS
FLPGYVGGIQEGAVTPAGVVNK	FLPGYVGGIQ[-18.0106]EGAVTPAGVVNK	K	Y	121	142	22	23	10Q(-18.0106)	sp|Q9UBM7|DHCR7_HUMAN	DHCR7_HUMAN	DHCR7	7-dehydrocholesterol reductase	NA	NA	1	20454.4	20454.4	MS/MS
FLQEHGSDSFLAEHK	FLQ[-18.0106]EHGSDSFLAEHK	K	L	28	42	15	234	3Q(-18.0106)	sp|Q00688|FKBP3_HUMAN	FKBP3_HUMAN	FKBP3	Peptidyl-prolyl cis-trans isomerase FKBP3	NA	NA	1	24234.2	24234.2	MS/MS
FLSQPFQVAEVFTGHMGK	FLSQPFQ[-18.0106]VAEVFTGHMGK	R	L	463	480	18	3	7Q(-18.0106)	sp|P06576|ATPB_HUMAN	ATPB_HUMAN	ATP5F1B	ATP synthase subunit beta, mitochondrial	NA	NA	1	10828.7	10828.7	MS/MS
FMQASEDLLK	FMQ[-18.0106]ASEDLLK	K	E	40	49	10	2	3Q(-18.0106)	sp|P15531|NDKA_HUMAN	NDKA_HUMAN	NME1	Nucleoside diphosphate kinase A	NA	NA	1	30885	30885	MS/MS
FNVWDTAGQEK	FNVWDTAGQ[-18.0106]EK	K	F	61	71	11	2	9Q(-18.0106)	sp|P62826|RAN_HUMAN	RAN_HUMAN	RAN	GTP-binding nuclear protein Ran	NA	NA	1	53759.8	53759.8	MS/MS
FPEHELTFDPQR	FPEHELTFDPQ[-18.0106]R	R	Q	120	131	12	23	11Q(-18.0106)	sp|Q9Y4L1|HYOU1_HUMAN	HYOU1_HUMAN	HYOU1	Hypoxia up-regulated protein 1	NA	NA	1	12065.2	12065.2	MS/MS
FQDLGAAYEVLSDSEK	FQ[-18.0106]DLGAAYEVLSDSEK	K	R	67	82	16	2	2Q(-18.0106)	sp|Q9UBS4|DJB11_HUMAN	DJB11_HUMAN	DNAJB11	DnaJ homolog subfamily B member 11	NA	NA	1	16682.2	16682.2	MS/MS
FSALQQAVPTESTDNR	FSALQ[-18.0106]QAVPTESTDNR	R	R	1123	1138	16	2	5Q(-18.0106)	sp|Q04637|IF4G1_HUMAN	IF4G1_HUMAN	EIF4G1	Eukaryotic translation initiation factor 4 gamma 1	NA	NA	1	8778.28	8778.28	MS/MS
FSMVVQDGIVK	FSMVVQ[-18.0106]DGIVK	R	A	181	191	11	2	6Q(-18.0106)	sp|P30044|PRDX5_HUMAN	PRDX5_HUMAN	PRDX5	Peroxiredoxin-5, mitochondrial	NA	NA	2	32839	32839	MS/MS
FTASAGIQVVGDDLTVTNPK	FTASAGIQ[-18.0106]VVGDDLTVTNPK	K	R	307	326	20	2	8Q(-18.0106)	sp|P06733|ENOA_HUMAN	ENOA_HUMAN	ENO1	Alpha-enolase	NA	NA	1	18125.9	18125.9	MS/MS
FVDLYGAQK	FVDLYGAQ[-18.0106]K	R	I	720	728	9	2	8Q(-18.0106)	sp|P40939|ECHA_HUMAN	ECHA_HUMAN	HADHA	Trifunctional enzyme subunit alpha, mitochondrial	NA	NA	1	18982.8	18982.8	MS/MS
FYEQMNGPVAGASR	FYEQ[-18.0106]MNGPVAGASR	R	Q	25	38	14	2	4Q(-18.0106)	sp|P29692|EF1D_HUMAN	EF1D_HUMAN	EEF1D	Elongation factor 1-delta	NA	NA	1	26626.4	26626.4	MS/MS
GAEAANVTGPGGVPVQGSK	GAEAANVTGPGGVPVQ[-18.0106]GSK	K	Y	119	137	19	2	16Q(-18.0106)	sp|P67809|YBOX1_HUMAN	YBOX1_HUMAN	YBX1	Y-box-binding protein 1	NA	NA	1	14969.2	14969.2	MS/MS
GAEADQIIEYLK	GAEADQ[-18.0106]IIEYLK	K	Q	15	26	12	2	6Q(-18.0106)	sp|Q12904|AIMP1_HUMAN	AIMP1_HUMAN	AIMP1	Aminoacyl tRNA synthase complex-interacting multifunctional protein 1	NA	NA	1	29048.1	29048.1	MS/MS
GALQNIIPASTGAAK	GALQ[-18.0106]NIIPASTGAAK	R	A	201	215	15	2	4Q(-18.0106)	sp|P04406|G3P_HUMAN	G3P_HUMAN	GAPDH	Glyceraldehyde-3-phosphate dehydrogenase	NA	NA	1	105109	105109	MS/MS
GASQAGMTGYGMPR	GASQ[-18.0106]AGM[15.9949]TGYGM[15.9949]PR	R	Q	183	196	14	2	12M(15.9949),4Q(-18.0106),7M(15.9949)	sp|P37802|TAGL2_HUMAN	TAGL2_HUMAN	TAGLN2	Transgelin-2	TAGLN3	sp|Q9UI15|TAGL3_HUMAN	1	5529.26	5529.26	MS/MS
GAVYSFDPVGSYQR	GAVYSFDPVGSYQ[-18.0106]R	K	D	147	160	14	2	13Q(-18.0106)	sp|P20618|PSB1_HUMAN	PSB1_HUMAN	PSMB1	Proteasome subunit beta type-1	NA	NA	1	30198.6	30198.6	MS/MS
GFSVVADTPELQR	GFSVVADTPELQ[-18.0106]R	K	I	97	109	13	2	12Q(-18.0106)	sp|Q14847|LASP1_HUMAN	LASP1_HUMAN	LASP1	LIM and SH3 domain protein 1	NA	NA	1	28589	28589	MS/MS
GFVEPDHYVVVGAQR	GFVEPDHYVVVGAQ[-18.0106]R	K	D	395	409	15	23	14Q(-18.0106)	sp|P02786|TFR1_HUMAN	TFR1_HUMAN	TFRC	Transferrin receptor protein 1	NA	NA	1	32927.9	32927.9	MS/MS
GGEIQPVSVK	GGEIQ[-18.0106]PVSVK	K	V	57	66	10	2	5Q(-18.0106)	sp|P61604|CH10_HUMAN	CH10_HUMAN	HSPE1	10 kDa heat shock protein, mitochondrial	NA	NA	1	18918.4	18918.4	MS/MS
GGHFAAFEEPELLAQDIR	GGHFAAFEEPELLAQ[-18.0106]DIR	R	K	429	446	18	23	15Q(-18.0106)	sp|P07099|HYEP_HUMAN	HYEP_HUMAN	EPHX1	Epoxide hydrolase 1	NA	NA	2	19145.4	19145.4	MS/MS
GGPLQALTR	GGPLQ[-18.0106]ALTR	K	E	240	248	9	2	5Q(-18.0106)	sp|P42167|LAP2B_HUMAN	LAP2B_HUMAN	TMPO	Lamina-associated polypeptide 2, isoforms beta/gamma	NA	NA	1	6404.73	6404.73	MS/MS
GHVFEESQVAGTPMFVVK	GHVFEESQ[-18.0106]VAGTPMFVVK	R	A	768	785	18	23	8Q(-18.0106)	sp|P13639|EF2_HUMAN	EF2_HUMAN	EEF2	Elongation factor 2	NA	NA	5	60887.6	34874	MS/MS
GIHPTIISESFQK	GIHPTIISESFQ[-18.0106]K	K	A	127	139	13	23	12Q(-18.0106)	sp|P50991|TCPD_HUMAN	TCPD_HUMAN	CCT4	T-complex protein 1 subunit delta	NA	NA	1	17332.3	18044.2	MS/MS
GISLNPEQWSQLK	GISLNPEQWSQ[-18.0106]LK	K	E	102	114	13	2	11Q(-18.0106)	sp|P53999|TCP4_HUMAN	TCP4_HUMAN	SUB1	Activated RNA polymerase II transcriptional coactivator p15	NA	NA	1	66580.7	66580.7	MS/MS
GLSQSALPYR	GLSQ[-18.0106]SALPYR	K	R	10	19	10	2	4Q(-18.0106)	sp|P62277|RS13_HUMAN	RS13_HUMAN	RPS13	Small ribosomal subunit protein uS15	NA	NA	1	13278.7	13278.7	MS/MS
GNDVAFHFNPR	GN[-18.0106]DVAFHFNPR	R	F	152	162	11	2	2N(-18.0106)	sp|P17931|LEG3_HUMAN	LEG3_HUMAN	LGALS3	Galectin-3	NA	NA	2	7977.48	7977.48	MS/MS
GPLQSVQVFGR	GPLQ[-18.0106]SVQVFGR	K	K	5	15	11	2	4Q(-18.0106)	sp|P62249|RS16_HUMAN	RS16_HUMAN	RPS16	Small ribosomal subunit protein uS9	NA	NA	1	17547.2	17547.2	MS/MS
GQELIYAGMPITEVFK	GQ[-18.0106]ELIYAGMPITEVFK	R	E	849	864	16	2	2Q(-18.0106)	sp|P53396|ACLY_HUMAN	ACLY_HUMAN	ACLY	ATP-citrate synthase	NA	NA	1	13745.3	13745.3	MS/MS
GQFSTDELVAEVEK	GQ[-18.0106]FSTDELVAEVEK	R	R	838	851	14	2	2Q(-18.0106)	sp|Q00610|CLH1_HUMAN	CLH1_HUMAN	CLTC	Clathrin heavy chain 1	CLTCL1	sp|P53675|CLH2_HUMAN	1	19629.8	19629.8	MS/MS
GQLEALQVDGGR	GQ[-18.0106]LEALQVDGGR	R	L	150	161	12	2	2Q(-18.0106)	sp|P08729|K2C7_HUMAN	K2C7_HUMAN	KRT7	Keratin, type II cytoskeletal 7	NA	NA	1	29975.5	29975.5	MS/MS
GQTHTLEDFQR	GQ[-18.0106]THTLEDFQR	K	V	106	116	11	23	2Q(-18.0106)	sp|Q99714|HCD2_HUMAN	HCD2_HUMAN	HSD17B10	3-hydroxyacyl-CoA dehydrogenase type-2	NA	NA	1	14590.2	15440.2	MS/MS
GQYISPFHDIPIYADK	GQ[-18.0106]YISPFHDIPIYADK	K	D	26	41	16	23	2Q(-18.0106)	sp|Q15181|IPYR_HUMAN	IPYR_HUMAN	PPA1	Inorganic pyrophosphatase	NA	NA	2	30381.8	30381.8	MS/MS
GSFSEQGINEFLR	GSFSEQ[-18.0106]GINEFLR	K	E	374	386	13	2	6Q(-18.0106)	sp|Q15084|PDIA6_HUMAN	PDIA6_HUMAN	PDIA6	Protein disulfide-isomerase A6	NA	NA	1	24755.4	24755.4	MS/MS
GSIVWQEVFDDK	GSIVWQ[-18.0106]EVFDDK	K	A	401	412	12	2	6Q(-18.0106)	sp|P07686|HEXB_HUMAN	HEXB_HUMAN	HEXB	Beta-hexosaminidase subunit beta	NA	NA	1	25433.9	25433.9	MS/MS
GSYGDLGGPIITTQVTIPK	GSYGDLGGPIITTQ[-18.0106]VTIPK	R	D	378	396	19	2	14Q(-18.0106)	sp|P61978|HNRPK_HUMAN	HNRPK_HUMAN	HNRNPK	Heterogeneous nuclear ribonucleoprotein K	NA	NA	1	38756.8	38756.8	MS/MS
GTIEILSDVQLIK	GTIEILSDVQ[-18.0106]LIK	R	T	150	162	13	2	10Q(-18.0106)	sp|P05388|RLA0_HUMAN	RLA0_HUMAN	RPLP0	Large ribosomal subunit protein uL10	RPLP0P6	sp|Q8NHW5|RLA0L_HUMAN	1	21220.6	21220.6	MS/MS
GVVPLAGTDGETTTQGLDGLSER	GVVPLAGTDGETTTQ[-18.0106]GLDGLSER	K	C	112	134	23	23	15Q(-18.0106)	sp|P09972|ALDOC_HUMAN	ALDOC_HUMAN	ALDOC	Fructose-bisphosphate aldolase C	NA	NA	6	89951.7	89951.7	MS/MS
GVYMTDITPQGVAMR	GVYMTDITPQ[-18.0106]GVAMR	K	A	157	171	15	2	10Q(-18.0106)	sp|Q5T2W1|NHRF3_HUMAN	NHRF3_HUMAN	PDZK1	Na(+)/H(+) exchange regulatory cofactor NHE-RF3	PDZK1P1	sp|A8MUH7|PDZ1P_HUMAN	1	13804.8	13804.8	MS/MS
GWGDQLIWTQTYEEALYK	GWGDQLIWTQ[-18.0106]TYEEALYK	R	S	47	64	18	2	10Q(-18.0106)	sp|O95994|AGR2_HUMAN	AGR2_HUMAN	AGR2	Anterior gradient protein 2 homolog	NA	NA	2	45188.3	45188.3	MS/MS
GYELLFQPEVVR	GYELLFQ[-18.0106]PEVVR	R	I	655	666	12	2	7Q(-18.0106)	sp|O60716|CTND1_HUMAN	CTND1_HUMAN	CTNND1	Catenin delta-1	NA	NA	2	30059.5	30059.5	MS/MS
HEQEYMEVR	HEQ[-18.0106]EYMEVR	K	E	146	154	9	2	3Q(-18.0106)	sp|Q15363|TMED2_HUMAN	TMED2_HUMAN	TMED2	Transmembrane emp24 domain-containing protein 2	NA	NA	1	36480.3	36480.3	MS/MS
HESQMDSVVK	HESQ[-18.0106]MDSVVK	K	D	148	157	10	2	4Q(-18.0106)	sp|Q00765|REEP5_HUMAN	REEP5_HUMAN	REEP5	Receptor expression-enhancing protein 5	NA	NA	1	17688	17688	MS/MS
HLIPAANTGESK	HLIPAAN[-18.0106]TGESK	K	V	107	118	12	3	7N(-18.0106)	sp|P62258|1433E_HUMAN	1433E_HUMAN	YWHAE	14-3-3 protein epsilon	NA	NA	2	100507	100507	MS/MS
HLVDEPQNLIK	HLVDEPQ[-18.0106]NLIK	K	Q	402	412	11	2	7Q(-18.0106)	contam_sp|P02769|ALBU_BOVIN	ALBU_BOVIN	ALB	Albumin	NA	NA	2	74428	74428	MS/MS
HQEGEIFDTEK	HQ[-18.0106]EGEIFDTEK	R	E	227	237	11	2	2Q(-18.0106)	sp|Q02878|RL6_HUMAN	RL6_HUMAN	RPL6	Large ribosomal subunit protein eL6	NA	NA	2	41334.6	41334.6	MS/MS
HSEAATAQR	HSEAATAQ[-18.0106]R	R	E	86	94	9	2	8Q(-18.0106)	sp|Q14103|HNRPD_HUMAN	HNRPD_HUMAN	HNRNPD	Heterogeneous nuclear ribonucleoprotein D0	NA	NA	3	10639.3	10639.3	MS/MS
HVFGESDELIGQK	HVFGESDELIGQ[-18.0106]K	R	V	101	113	13	23	12Q(-18.0106)	sp|P60174|TPIS_HUMAN	TPIS_HUMAN	TPI1	Triosephosphate isomerase	NA	NA	1	31851.3	31851.3	MS/MS
IFAQDGEGQR	IFAQ[-18.0106]DGEGQR	K	I	682	691	10	2	4Q(-18.0106)	sp|O75369|FLNB_HUMAN	FLNB_HUMAN	FLNB	Filamin-B	NA	NA	1	17300.5	17300.5	MS/MS
IFTPLLHQIELEK	IFTPLLHQ[-18.0106]IELEK	R	P	464	476	13	23	8Q(-18.0106)	sp|P11413|G6PD_HUMAN	G6PD_HUMAN	G6PD	Glucose-6-phosphate 1-dehydrogenase	NA	NA	1	17905.6	17905.6	MS/MS
IGASFLQR	IGASFLQ[-18.0106]R	R	F	140	147	8	2	7Q(-18.0106)	sp|P00505|AATM_HUMAN	AATM_HUMAN	GOT2	Aspartate aminotransferase, mitochondrial	NA	NA	1	14237.4	14237.4	MS/MS
IGEEQSAEDAEDGPPELLFIHGGHTAK	IGEEQ[-18.0106]SAEDAEDGPPELLFIHGGHTAK	K	I	349	375	27	34	5Q(-18.0106)	sp|Q16576|RBBP7_HUMAN	RBBP7_HUMAN	RBBP7	Histone-binding protein RBBP7	NA	NA	1	20367.6	20367.6	MS/MS
IGGVQQDTILAEGLHFR	IGGVQ[-18.0106]QDTILAEGLHFR	R	I	55	71	17	3	5Q(-18.0106)	sp|Q99623|PHB2_HUMAN	PHB2_HUMAN	PHB2	Prohibitin-2	NA	NA	2	16775.1	16775.1	MS/MS
IIQTPGLWESENQNK	IIQ[-18.0106]TPGLWESENQNK	K	G	169	183	15	2	3Q(-18.0106)	sp|Q9NP72|RAB18_HUMAN	RAB18_HUMAN	RAB18	Ras-related protein Rab-18	NA	NA	2	31678.5	31678.5	MS/MS
ILATPPQEDAPSVDIANIR	ILATPPQ[-18.0106]EDAPSVDIANIR	K	M	284	302	19	23	7Q(-18.0106)	sp|P29401|TKT_HUMAN	TKT_HUMAN	TKT	Transketolase	NA	NA	1	84334.5	84334.5	MS/MS
ILELDQFK	ILELDQ[-18.0106]FK	R	G	116	123	8	2	6Q(-18.0106)	sp|P12956|XRCC6_HUMAN	XRCC6_HUMAN	XRCC6	X-ray repair cross-complementing protein 6	NA	NA	3	30572.2	30572.2	MS/MS
ILTFDQLALDSPK	ILTFDQ[-18.0106]LALDSPK	K	G	120	132	13	2	6Q(-18.0106)	sp|Q07020|RL18_HUMAN	RL18_HUMAN	RPL18	Large ribosomal subunit protein eL18	NA	NA	1	30202.1	30202.1	MS/MS
IMGIPEEEQMGLLR	IMGIPEEEQ[-18.0106]MGLLR	R	V	328	341	14	2	9Q(-18.0106)	sp|P35579|MYH9_HUMAN	MYH9_HUMAN	MYH9	Myosin-9	NA	NA	1	28113.5	28113.5	MS/MS
IMVANIEEVLQR	IMVANIEEVLQ[-18.0106]R	R	G	148	159	12	2	11Q(-18.0106)	sp|O75396|SC22B_HUMAN	SC22B_HUMAN	SEC22B	Vesicle-trafficking protein SEC22b	NA	NA	1	30276.8	30276.8	MS/MS
IPDQLVILDMK	IPDQ[-18.0106]LVILDMK	R	H	117	127	11	2	4Q(-18.0106)	sp|P49755|TMEDA_HUMAN	TMEDA_HUMAN	TMED10	Transmembrane emp24 domain-containing protein 10	NA	NA	1	41412.2	41412.2	MS/MS
IPGLLGVFQK	IPGLLGVFQ[-18.0106]K	K	L	727	736	10	2	9Q(-18.0106)	sp|P55060|XPO2_HUMAN	XPO2_HUMAN	CSE1L	Exportin-2	NA	NA	2	26730	26730	MS/MS
IPLLSDLTHQISK	IPLLSDLTHQ[-18.0106]ISK	R	D	174	186	13	23	10Q(-18.0106)	sp|Q13162|PRDX4_HUMAN	PRDX4_HUMAN	PRDX4	Peroxiredoxin-4	NA	NA	1	19389.1	19389.1	MS/MS
IQTQPGYANTLR	IQTQ[-18.0106]PGYANTLR	R	D	190	201	12	2	4Q(-18.0106)	sp|Q00325|S25A3_HUMAN	S25A3_HUMAN	SLC25A3	Solute carrier family 25 member 3	NA	NA	1	32633.5	32633.5	MS/MS
IQEAGTEVVK	IQ[-18.0106]EAGTEVVK	R	A	230	239	10	2	2Q(-18.0106)	sp|P40926|MDHM_HUMAN	MDHM_HUMAN	MDH2	Malate dehydrogenase, mitochondrial	NA	NA	1	29280.6	29280.6	MS/MS
IQLVEEELDR	IQ[-18.0106]LVEEELDR	R	A	93	102	10	2	2Q(-18.0106)	sp|P06753|TPM3_HUMAN	TPM3_HUMAN	TPM3	Tropomyosin alpha-3 chain	TPM1, TPM2, TPM4	sp|P07951|TPM2_HUMAN, sp|P09493|TPM1_HUMAN, sp|P67936|TPM4_HUMAN	1	69258	69258	MS/MS
ISMQDVDLSLGSPK	ISMQ[-18.0106]DVDLSLGSPK	K	L	500	513	14	2	4Q(-18.0106)	sp|Q09666|AHNK_HUMAN	AHNK_HUMAN	AHNAK	Neuroblast differentiation-associated protein AHNAK	NA	NA	1	15891.3	15891.3	MS/MS
ISSLLEEQFQQGK	ISSLLEEQ[-18.0106]FQQGK	K	L	158	170	13	2	8Q(-18.0106)	sp|P62241|RS8_HUMAN	RS8_HUMAN	RPS8	Small ribosomal subunit protein eS8	NA	NA	2	55459.9	55459.9	MS/MS
IVDDWANDGWGLK	IVDDWAN[-18.0106]DGWGLK	R	K	446	458	13	2	7N(-18.0106)	sp|P27824|CALX_HUMAN	CALX_HUMAN	CANX	Calnexin	NA	NA	1	64573.1	64573.1	MS/MS
IYPVTEIQEAHK	IYPVTEIQ[-18.0106]EAHK	R	Y	304	315	12	23	8Q(-18.0106)	sp|Q53FA7|QORX_HUMAN	QORX_HUMAN	TP53I3	Quinone oxidoreductase PIG3	NA	NA	1	23300.3	23300.3	MS/MS
KEENLADWYSQVITK	KEENLADWYSQ[-18.0106]VITK	K	S	1020	1034	15	23	11Q(-18.0106)	sp|P07814|SYEP_HUMAN	SYEP_HUMAN	EPRS1	Bifunctional glutamate/proline--tRNA ligase	NA	NA	1	14203.2	14203.2	MS/MS
KLEEEGEQFVK	KLEEEGEQ[-18.0106]FVK	K	K	443	453	11	2	8Q(-18.0106)	sp|P22307|SCP2_HUMAN	SCP2_HUMAN	SCP2	Sterol carrier protein 2	NA	NA	1	26190.7	26190.7	MS/MS
LAALPENPPAIDWAYYK	LAALPEN[-18.0106]PPAIDWAYYK	R	A	42	58	17	2	7N(-18.0106)	sp|O75947|ATP5H_HUMAN	ATP5H_HUMAN	ATP5PD	ATP synthase subunit d, mitochondrial	NA	NA	3	31782.9	31782.9	MS/MS
LATQSNEITIPVTFESR	LATQSN[-18.0106]EITIPVTFESR	K	A	172	188	17	23	6N(-18.0106)	sp|P04792|HSPB1_HUMAN	HSPB1_HUMAN	HSPB1	Heat shock protein beta-1	NA	NA	3	15377.5	28569.1	MS/MS
LATQLTGPVMPVR	LATQ[-18.0106]LTGPVMPVR	K	N	146	158	13	2	4Q(-18.0106)	sp|P26373|RL13_HUMAN	RL13_HUMAN	RPL13	Large ribosomal subunit protein eL13	NA	NA	1	45473.3	45473.3	MS/MS
LCYVALDFENEMATAASSSSLEK	LC[57.0215]YVALDFEN[-18.0106]EMATAASSSSLEK	K	S	218	240	23	2	10N(-18.0106),2C(57.0215)	sp|P68133|ACTS_HUMAN	ACTS_HUMAN	ACTA1	Actin, alpha skeletal muscle	ACTA2, ACTC1, ACTG2	sp|P62736|ACTA_HUMAN, sp|P63267|ACTH_HUMAN, sp|P68032|ACTC_HUMAN	1	14341.4	14341.4	MS/MS
LDPGLIMEQVK	LDPGLIMEQ[-18.0106]VK	K	V	17	27	11	2	9Q(-18.0106)	sp|Q9Y5L4|TIM13_HUMAN	TIM13_HUMAN	TIMM13	Mitochondrial import inner membrane translocase subunit Tim13	NA	NA	1	19644.7	19644.7	MS/MS
LDPSIFESLQK	LDPSIFESLQ[-18.0106]K	K	E	172	182	11	2	10Q(-18.0106)	sp|Q9Y265|RUVB1_HUMAN	RUVB1_HUMAN	RUVBL1	RuvB-like 1	NA	NA	2	27702.5	27702.5	MS/MS
LELQGPR	LELQ[-18.0106]GPR	R	G	555	561	7	2	4Q(-18.0106)	sp|P19338|NUCL_HUMAN	NUCL_HUMAN	NCL	Nucleolin	NA	NA	1	32031.2	32031.2	MS/MS
LFFLQVK	LFFLQ[-18.0106]VK	K	E	101	107	7	2	5Q(-18.0106)	sp|P15311|EZRI_HUMAN	EZRI_HUMAN	EZR	Ezrin	MSN, RDX	sp|P26038|MOES_HUMAN, sp|P35241|RADI_HUMAN	1	27820.3	27820.3	MS/MS
LFPLIQAMHPTLAGK	LFPLIQ[-18.0106]AMHPTLAGK	R	I	566	580	15	23	6Q(-18.0106)	sp|P11940|PABP1_HUMAN	PABP1_HUMAN	PABPC1	Polyadenylate-binding protein 1	PABPC3	sp|Q9H361|PABP3_HUMAN	1	26529.9	26529.9	MS/MS
LGEMWSEQSAK	LGEMWSEQ[-18.0106]SAK	K	D	129	139	11	2	8Q(-18.0106)	sp|P26583|HMGB2_HUMAN	HMGB2_HUMAN	HMGB2	High mobility group protein B2	NA	NA	1	14862.6	14862.6	MS/MS
LGLQNDLFSLAR	LGLQ[-18.0106]NDLFSLAR	R	A	616	627	12	2	4Q(-18.0106)	sp|P55786|PSA_HUMAN	PSA_HUMAN	NPEPPS	Puromycin-sensitive aminopeptidase	NA	NA	3	17968.1	17968.1	MS/MS
LHQMWLSWNQK	LHQ[-18.0106]M[15.9949]WLSWNQK	K	Q	297	307	11	2	3Q(-18.0106),4M(15.9949)	sp|O60664|PLIN3_HUMAN	PLIN3_HUMAN	PLIN3	Perilipin-3	NA	NA	1	61817.9	61817.9	MS/MS
LISQIVSSITASLR	LISQ[-18.0106]IVSSITASLR	R	F	230	243	14	23	4Q(-18.0106)	sp|P68366|TBA4A_HUMAN	TBA4A_HUMAN	TUBA4A	Tubulin alpha-4A chain	TUBA1B, TUBA1C, TUBA4B, TUBA8	sp|P68363|TBA1B_HUMAN, sp|Q9BQE3|TBA1C_HUMAN, sp|Q9H853|TBA4B_HUMAN, sp|Q9NY65|TBA8_HUMAN	2	57384.5	47515.7	MS/MS
LKPQYLEELPGQLK	LKPQYLEELPGQ[-18.0106]LK	K	Q	127	140	14	23	12Q(-18.0106)	sp|P21266|GSTM3_HUMAN	GSTM3_HUMAN	GSTM3	Glutathione S-transferase Mu 3	NA	NA	2	24900.3	24900.3	MS/MS
LLEAQIATGGIIDPVHSHR	LLEAQ[-18.0106]IATGGIIDPVHSHR	R	V	3601	3619	19	34	5Q(-18.0106)	sp|Q15149|PLEC_HUMAN	PLEC_HUMAN	PLEC	Plectin	EPPK1	sp|P58107|EPIPL_HUMAN	3	22289.2	22289.2	MS/MS
LLGELLQDNAK	LLGELLQ[-18.0106]DNAK	K	L	259	269	11	2	7Q(-18.0106)	sp|P37837|TALDO_HUMAN	TALDO_HUMAN	TALDO1	Transaldolase	NA	NA	2	35788.4	35788.4	MS/MS
LLPQLTYLDGYDR	LLPQ[-18.0106]LTYLDGYDR	K	D	138	150	13	2	4Q(-18.0106)	sp|P39687|AN32A_HUMAN	AN32A_HUMAN	ANP32A	Acidic leucine-rich nuclear phosphoprotein 32 family member A	ANP32B	sp|Q92688|AN32B_HUMAN	1	34869.1	34869.1	MS/MS
LLVVDPETDEQLQK	LLVVDPETDEQ[-18.0106]LQK	R	L	88	101	14	2	11Q(-18.0106)	sp|O14745|NHRF1_HUMAN	NHRF1_HUMAN	NHERF1	Na(+)/H(+) exchange regulatory cofactor NHE-RF1	NA	NA	2	37646.2	37646.2	MS/MS
LNDGSQITYEK	LNDGSQ[-18.0106]ITYEK	K	C	245	255	11	2	6Q(-18.0106)	sp|O95831|AIFM1_HUMAN	AIFM1_HUMAN	AIFM1	Apoptosis-inducing factor 1, mitochondrial	NA	NA	1	69535.5	69535.5	MS/MS
LPFTPLSYIQGLSHR	LPFTPLSYIQ[-18.0106]GLSHR	K	N	168	182	15	23	10Q(-18.0106)	sp|Q9UM00|TMCO1_HUMAN	TMCO1_HUMAN	TMCO1	Calcium load-activated calcium channel	NA	NA	1	21160.5	21160.5	MS/MS
LPLQDVYK	LPLQ[-18.0106]DVYK	R	I	248	255	8	2	4Q(-18.0106)	sp|P68104|EF1A1_HUMAN	EF1A1_HUMAN	EEF1A1	Elongation factor 1-alpha 1	EEF1A1P5, EEF1A2	sp|Q05639|EF1A2_HUMAN, sp|Q5VTE0|EF1A3_HUMAN	3	223342	223342	MS/MS
LQAVTDDHIR	LQ[-18.0106]AVTDDHIR	R	M	125	134	10	23	2Q(-18.0106)	sp|P30043|BLVRB_HUMAN	BLVRB_HUMAN	BLVRB	Flavin reductase (NADPH)	NA	NA	3	22726.4	11894.9	MS/MS
LQDAINILK	LQ[-18.0106]DAINILK	K	E	764	772	9	2	2Q(-18.0106)	sp|P42704|LPPRC_HUMAN	LPPRC_HUMAN	LRPPRC	Leucine-rich PPR motif-containing protein, mitochondrial	NA	NA	1	12128.4	12128.4	MS/MS
LQIVEMPLAHK	LQ[-18.0106]IVEMPLAHK	K	L	253	263	11	3	2Q(-18.0106)	sp|P50454|SERPH_HUMAN	SERPH_HUMAN	SERPINH1	Serpin H1	NA	NA	1	26436.7	26436.7	MS/MS
LQIWDTAGQER	LQ[-18.0106]IWDTAGQER	K	F	62	72	11	2	2Q(-18.0106)	sp|P61106|RAB14_HUMAN	RAB14_HUMAN	RAB14	Ras-related protein Rab-14	RAB10, RAB12, RAB15, RAB1A, RAB1B, RAB1C, RAB30, RAB33B, RAB35, RAB37, RAB39A, RAB39B, RAB3A, RAB3B, RAB3C, RAB3D, RAB43, RAB4A, RAB4B, RAB6A, RAB6B, RAB8A, RAB8B	sp|O95716|RAB3D_HUMAN, sp|P20336|RAB3A_HUMAN, sp|P20337|RAB3B_HUMAN, sp|P20338|RAB4A_HUMAN, sp|P20340|RAB6A_HUMAN, sp|P59190|RAB15_HUMAN, sp|P61006|RAB8A_HUMAN, sp|P61018|RAB4B_HUMAN, sp|P61026|RAB10_HUMAN, sp|P62820|RAB1A_HUMAN, sp|Q14964|RB39A_HUMAN, sp|Q15286|RAB35_HUMAN, sp|Q15771|RAB30_HUMAN, sp|Q6IQ22|RAB12_HUMAN, sp|Q86YS6|RAB43_HUMAN, sp|Q92928|RAB1C_HUMAN, sp|Q92930|RAB8B_HUMAN, sp|Q96AX…	1	41792.1	41792.1	MS/MS
LQSEPESIR	LQ[-18.0106]SEPESIR	R	K	103	111	9	2	2Q(-18.0106)	sp|P09496|CLCA_HUMAN	CLCA_HUMAN	CLTA	Clathrin light chain A	NA	NA	1	19467	19467	MS/MS
LSDLLAPISEQIK	LSDLLAPISEQ[-18.0106]IK	K	E	101	113	13	2	11Q(-18.0106)	sp|Q01518|CAP1_HUMAN	CAP1_HUMAN	CAP1	Adenylyl cyclase-associated protein 1	NA	NA	1	36102.4	36102.4	MS/MS
LSDQFHDILIR	LSDQ[-18.0106]FHDILIR	R	K	126	136	11	23	4Q(-18.0106)	sp|O75340|PDCD6_HUMAN	PDCD6_HUMAN	PDCD6	Programmed cell death protein 6	NA	NA	2	21418.3	21418.3	MS/MS
LSFQHDPETSVLVLR	LSFQ[-18.0106]HDPETSVLVLR	R	K	915	929	15	23	4Q(-18.0106)	sp|Q14697|GANAB_HUMAN	GANAB_HUMAN	GANAB	Neutral alpha-glucosidase AB	NA	NA	2	52598.9	52598.9	MS/MS
LTPEQLHSMR	LTPEQ[-18.0106]LHSMR	K	Q	30	39	10	23	5Q(-18.0106)	sp|Q9Y2R0|COA3_HUMAN	COA3_HUMAN	COA3	Cytochrome c oxidase assembly factor 3 homolog, mitochondrial	NA	NA	1	21785.6	33431	MS/MS
LTTPTYGDLNHLVSATMSGVTTSLR	LTTPTYGDLN[-18.0106]HLVSATMSGVTTSLR	K	F	217	241	25	3	10N(-18.0106)	sp|Q9BUF5|TBB6_HUMAN	TBB6_HUMAN	TUBB6	Tubulin beta-6 chain	NA	NA	2	23318.9	23318.9	MS/MS
LVAIVDVIDQNR	LVAIVDVIDQN[-18.0106]R	K	A	24	35	12	2	11N(-18.0106)	sp|P50914|RL14_HUMAN	RL14_HUMAN	RPL14	Large ribosomal subunit protein eL14	NA	NA	1	20141.9	20141.9	MS/MS
LVSETEWNLLQK	LVSETEWNLLQ[-18.0106]K	R	E	509	520	12	2	11Q(-18.0106)	sp|Q15276|RABE1_HUMAN	RABE1_HUMAN	RABEP1	Rab GTPase-binding effector protein 1	NA	NA	1	23193.9	23193.9	MS/MS
LVTEMGTYATQSALSSSR	LVTEMGTYATQ[-18.0106]SALSSSR	K	P	514	531	18	2	11Q(-18.0106)	sp|P53618|COPB_HUMAN	COPB_HUMAN	COPB1	Coatomer subunit beta	NA	NA	2	12039	12039	MS/MS
LVTLPVSFAQLK	LVTLPVSFAQ[-18.0106]LK	K	N	97	108	12	2	10Q(-18.0106)	sp|Q96AG4|LRC59_HUMAN	LRC59_HUMAN	LRRC59	Leucine-rich repeat-containing protein 59	NA	NA	1	25373.4	25373.4	MS/MS
LVVEWQLQDDK	LVVEWQLQ[-18.0106]DDK	K	N	124	134	11	2	8Q(-18.0106)	sp|P61916|NPC2_HUMAN	NPC2_HUMAN	NPC2	NPC intracellular cholesterol transporter 2	NA	NA	1	105237	105237	MS/MS
MAANMYR	MAAN[-18.0106]M[15.9949]YR	-	V	1	7	7	2	4N(-18.0106),5M(15.9949)	sp|O94776|MTA2_HUMAN	MTA2_HUMAN	MTA2	Metastasis-associated protein MTA2	MTA1, MTA3	sp|Q13330|MTA1_HUMAN, sp|Q9BTC8|MTA3_HUMAN	1	57329	57329	MS/MS
MAIMVQSPMFDGK	MAIM[15.9949]VQ[-18.0106]SPM[15.9949]FDGK	R	V	35	47	13	2	4M(15.9949),6Q(-18.0106),9M(15.9949)	sp|P09874|PARP1_HUMAN	PARP1_HUMAN	PARP1	Poly [ADP-ribose] polymerase 1	NA	NA	1	33811	33811	MS/MS
MAQTIMK	MAQ[-18.0106]TIMK	R	A	14	20	7	2	3Q(-18.0106)	sp|Q9Y5K8|VATD_HUMAN	VATD_HUMAN	ATP6V1D	V-type proton ATPase subunit D	NA	NA	1	289447	289447	MS/MS
MMITSQDVLHSWAVPTLGLK	MMITSQ[-18.0106]DVLHSWAVPTLGLK	R	T	152	171	20	23	6Q(-18.0106)	sp|P00403|COX2_HUMAN	COX2_HUMAN	MT-CO2	Cytochrome c oxidase subunit 2	NA	NA	1	8587.14	8587.14	MS/MS
MSVQPTVSLGGFEITPPVVLR	MSVQ[-18.0106]PTVSLGGFEITPPVVLR	K	L	81	101	21	23	4Q(-18.0106)	sp|P06748|NPM_HUMAN	NPM_HUMAN	NPM1	Nucleophosmin	NA	NA	1	8269.04	8269.04	MS/MS
MNMIGLVR	M[15.9949]N[-18.0106]MIGLVR	R	K	220	227	8	2	1M(15.9949),2N(-18.0106)	sp|Q86UB9|TM135_HUMAN	TM135_HUMAN	TMEM135	Transmembrane protein 135	NA	NA	1	2304.98	2304.98	MS/MS
NEVDMQVLHLLGPK	NEVDMQ[-18.0106]VLHLLGPK	K	L	167	180	14	23	6Q(-18.0106)	sp|P47897|SYQ_HUMAN	SYQ_HUMAN	QARS1	Glutamine--tRNA ligase	NA	NA	1	7801.51	7801.51	MS/MS
NFILDQTNVSAAAQR	NFILDQTNVSAAAQ[-18.0106]R	R	R	576	590	15	2	14Q(-18.0106)	sp|Q00839|HNRPU_HUMAN	HNRPU_HUMAN	HNRNPU	Heterogeneous nuclear ribonucleoprotein U	NA	NA	1	19585	19585	MS/MS
NISFTVWDVGGQDK	NISFTVWDVGGQ[-18.0106]DK	K	I	60	73	14	2	12Q(-18.0106)	sp|P61204|ARF3_HUMAN	ARF3_HUMAN	ARF3	ADP-ribosylation factor 3	ARF1	sp|P84077|ARF1_HUMAN	1	42538.1	42538.1	MS/MS
NSNLVGAAHEELQQSR	NSNLVGAAHEELQ[-18.0106]QSR	R	I	281	296	16	2	13Q(-18.0106)	sp|P02545|LMNA_HUMAN	LMNA_HUMAN	LMNA	Prelamin-A/C	NA	NA	1	10003.2	10003.2	MS/MS
NVDLLSDMVQEHDEPILK	NVDLLSDMVQ[-18.0106]EHDEPILK	K	H	177	194	18	3	10Q(-18.0106)	sp|P55209|NP1L1_HUMAN	NP1L1_HUMAN	NAP1L1	Nucleosome assembly protein 1-like 1	NA	NA	3	23332.9	23332.9	MS/MS
NYIQGINLVQAK	NYIQ[-18.0106]GINLVQAK	K	K	151	162	12	2	4Q(-18.0106)	sp|P52815|RM12_HUMAN	RM12_HUMAN	MRPL12	Large ribosomal subunit protein bL12m	NA	NA	1	22368.3	22368.3	MS/MS
NYYEQWGK	NYYEQ[-18.0106]WGK	R	L	39	46	8	12	5Q(-18.0106)	sp|P22626|ROA2_HUMAN	ROA2_HUMAN	HNRNPA2B1	Heterogeneous nuclear ribonucleoproteins A2/B1	NA	NA	1	29748.6	29748.6	MS/MS
PDSKTQVTVQYMQDR	PDSKTQVTVQ[-18.0106]YMQ[-18.0106]DR	R	G	178	192	15	2	10Q(-18.0106),13Q(-18.0106)	sp|P31153|METK2_HUMAN	METK2_HUMAN	MAT2A	S-adenosylmethionine synthase isoform type-2	NA	NA	1	53006.9	53006.9	MS/MS
PMFIVNTNVPR	PMFIVNTN[-18.0106]VPR	M	A	2	12	11	2	8N(-18.0106)	sp|P14174|MIF_HUMAN	MIF_HUMAN	MIF	Macrophage migration inhibitory factor	NA	NA	1	30380.8	30380.8	MS/MS
PMNIQLVTSQIDAQR	PMNIQLVTSQIDAQ[-18.0106]R	R	R	175	189	15	2	14Q(-18.0106)	sp|Q86V81|THOC4_HUMAN	THOC4_HUMAN	ALYREF	THO complex subunit 4	NA	NA	1	16043.2	16043.2	MS/MS
PQYQTWEEFSR	PQ[-18.0106]YQTWEEFSR	M	A	2	12	11	2	2Q(-18.0106)	sp|P49458|SRP09_HUMAN	SRP09_HUMAN	SRP9	Signal recognition particle 9 kDa protein	NA	NA	1	23946.2	23946.2	MS/MS
PVNLGLWDTAGQEDYDR	PVNLGLWDTAGQ[-18.0106]EDYDR	K	L	50	66	17	2	12Q(-18.0106)	sp|P63000|RAC1_HUMAN	RAC1_HUMAN	RAC1	Ras-related C3 botulinum toxin substrate 1	RAC2, RAC3	sp|P15153|RAC2_HUMAN, sp|P60763|RAC3_HUMAN	3	25691.1	25691.1	MS/MS
PVYPGQTLQTEMWK	PVYPGQTLQ[-18.0106]TEMWK	K	E	566	579	14	2	9Q(-18.0106)	sp|P51659|DHB4_HUMAN	DHB4_HUMAN	HSD17B4	Peroxisomal multifunctional enzyme type 2	NA	NA	1	23062.9	23062.9	MS/MS
QNGIVLLLPHGMEGMGPEHSSARPER	QN[-18.0106]GIVLLLPHGMEGMGPEHSSARPER	R	F	772	797	26	4	2N(-18.0106)	sp|Q02218|ODO1_HUMAN	ODO1_HUMAN	OGDH	2-oxoglutarate dehydrogenase complex component E1	NA	NA	4	9221.1	9221.1	MS/MS
QQQFNVQALVAVGDHASK	QQQFN[-18.0106]VQALVAVGDHASK	R	Q	82	99	18	2	5N(-18.0106)	sp|P14868|SYDC_HUMAN	SYDC_HUMAN	DARS1	Aspartate--tRNA ligase, cytoplasmic	NA	NA	1	22976.4	22976.4	MS/MS
QAEIWLHK	Q[-18.0106]AEIWLHK	K	E	77	84	8	23	1Q(-18.0106)	sp|P43897|EFTS_HUMAN	EFTS_HUMAN	TSFM	Elongation factor Ts, mitochondrial	NA	NA	1	1782.9	1782.9	MS/MS
QALQDTLALYK	Q[-18.0106]ALQDTLALYK	K	M	843	853	11	2	1Q(-18.0106)	sp|Q01082|SPTB2_HUMAN	SPTB2_HUMAN	SPTBN1	Spectrin beta chain, non-erythrocytic 1	NA	NA	1	36386.6	36386.6	MS/MS
QASTLIDRPAPHFER	Q[-18.0106]ASTLIDRPAPHFER	R	T	527	541	15	3	1Q(-18.0106)	sp|O43491|E41L2_HUMAN	E41L2_HUMAN	EPB41L2	Band 4.1-like protein 2	NA	NA	1	17701.8	17701.8	MS/MS
QATVGDINTERPGMLDFTGK	Q[-18.0106]ATVGDINTERPGMLDFTGK	K	A	34	53	20	23	1Q(-18.0106)	sp|P07108|ACBP_HUMAN	ACBP_HUMAN	DBI	Acyl-CoA-binding protein	NA	NA	2	20927.7	20927.7	MS/MS
QDIAFAYQR	Q[-18.0106]DIAFAYQR	R	R	69	77	9	2	1Q(-18.0106)	sp|P07355|ANXA2_HUMAN	ANXA2_HUMAN	ANXA2	Annexin A2	NA	NA	3	19860.7	19860.7	MS/MS
QDLLTAAPASEIAEGLNLHTIR	Q[-18.0106]DLLTAAPASEIAEGLNLHTIR	K	D	128	149	22	23	1Q(-18.0106)	sp|P36405|ARL3_HUMAN	ARL3_HUMAN	ARL3	ADP-ribosylation factor-like protein 3	NA	NA	2	4623.19	4623.19	MS/MS
QDPSVLHTEEMR	Q[-18.0106]DPSVLHTEEMR	K	F	18	29	12	23	1Q(-18.0106)	sp|P50502|F10A1_HUMAN	F10A1_HUMAN	ST13	Hsc70-interacting protein	ST13P5	sp|Q8NFI4|F10A5_HUMAN	4	14670.8	14670.8	MS/MS
QEGDTFYIK	Q[-18.0106]EGDTFYIK	K	T	46	54	9	2	1Q(-18.0106)	sp|P29373|RABP2_HUMAN	RABP2_HUMAN	CRABP2	Cellular retinoic acid-binding protein 2	NA	NA	2	28607.4	28607.4	MS/MS
QEIQHLFR	Q[-18.0106]EIQHLFR	K	E	524	531	8	23	1Q(-18.0106)	sp|P04844|RPN2_HUMAN	RPN2_HUMAN	RPN2	Dolichyl-diphosphooligosaccharide--protein glycosyltransferase subunit 2	NA	NA	2	65330.5	51959.4	MS/MS
QELVDAFVEHR	Q[-18.0106]ELVDAFVEHR	R	Y	606	616	11	2	1Q(-18.0106)	sp|O75153|CLU_HUMAN	CLU_HUMAN	CLUH	Clustered mitochondria protein homolog	NA	NA	1	4916.56	4916.56	MS/MS
QFHLTDDDLLR	Q[-18.0106]FHLTDDDLLR	R	Y	566	576	11	2	1Q(-18.0106)	sp|Q04446|GLGB_HUMAN	GLGB_HUMAN	GBE1	1,4-alpha-glucan-branching enzyme	NA	NA	1	81708.8	81708.8	MS/MS
QFLNAGK	Q[-18.0106]FLNAGK	R	H	86	92	7	2	1Q(-18.0106)	sp|P53004|BIEA_HUMAN	BIEA_HUMAN	BLVRA	Biliverdin reductase A	NA	NA	1	13256.9	13256.9	MS/MS
QGANINEIR	Q[-18.0106]GANINEIR	R	Q	298	306	9	2	1Q(-18.0106)	sp|Q15365|PCBP1_HUMAN	PCBP1_HUMAN	PCBP1	Poly(rC)-binding protein 1	NA	NA	1	8130.39	8130.39	MS/MS
QGVLGIK	Q[-18.0106]GVLGIK	R	V	179	185	7	2	1Q(-18.0106)	sp|P23396|RS3_HUMAN	RS3_HUMAN	RPS3	Small ribosomal subunit protein uS3	NA	NA	3	11652.6	11652.6	MS/MS
QHEGLATFYR	Q[-18.0106]HEGLATFYR	K	K	378	387	10	2	1Q(-18.0106)	sp|Q6L8Q7|PDE12_HUMAN	PDE12_HUMAN	PDE12	2',5'-phosphodiesterase 12	NA	NA	2	16345	16345	MS/MS
QHFISFDTDR	Q[-18.0106]HFISFDTDR	R	S	107	116	10	23	1Q(-18.0106)	sp|P30626|SORCN_HUMAN	SORCN_HUMAN	SRI	Sorcin	NA	NA	1	5800.26	5800.26	MS/MS
QHLASIYEK	Q[-18.0106]HLASIYEK	R	E	108	116	9	2	1Q(-18.0106)	sp|Q9BT78|CSN4_HUMAN	CSN4_HUMAN	COPS4	COP9 signalosome complex subunit 4	NA	NA	1	10257.5	10257.5	MS/MS
QHYIDLK	Q[-18.0106]HYIDLK	K	D	50	56	7	23	1Q(-18.0106)	sp|P22392|NDKB_HUMAN	NDKB_HUMAN	NME2	Nucleoside diphosphate kinase B	NME2P1	sp|O60361|NDK8_HUMAN	1	36758.1	36758.1	MS/MS
QIEINTISASFGGLASR	Q[-18.0106]IEINTISASFGGLASR	K	T	142	158	17	2	1Q(-18.0106)	sp|P48637|GSHB_HUMAN	GSHB_HUMAN	GSS	Glutathione synthetase	NA	NA	1	8885.16	8885.16	MS/MS
QIHEEALSK	Q[-18.0106]IHEEALSK	K	F	279	287	9	2	1Q(-18.0106)	sp|Q5JRX3|PREP_HUMAN	PREP_HUMAN	PITRM1	Presequence protease, mitochondrial	NA	NA	1	6001.79	6001.79	MS/MS
QIIVDPLSFSEER	Q[-18.0106]IIVDPLSFSEER	K	F	288	300	13	2	1Q(-18.0106)	sp|P35221|CTNA1_HUMAN	CTNA1_HUMAN	CTNNA1	Catenin alpha-1	NA	NA	2	29816.6	29816.6	MS/MS
QISGFGK	Q[-18.0106]ISGFGK	K	K	238	244	7	2	1Q(-18.0106)	sp|P15529|MCP_HUMAN	MCP_HUMAN	CD46	Membrane cofactor protein	NA	NA	1	7007.46	7007.46	MS/MS
QIYLSGLHSWK	Q[-18.0106]IYLSGLHSWK	R	K	30	40	11	23	1Q(-18.0106)	sp|P50416|CPT1A_HUMAN	CPT1A_HUMAN	CPT1A	Carnitine O-palmitoyltransferase 1, liver isoform	NA	NA	3	282885	282885	MS/MS
QLALDHFK	Q[-18.0106]LALDHFK	K	K	392	399	8	23	1Q(-18.0106)	sp|Q6DD88|ATLA3_HUMAN	ATLA3_HUMAN	ATL3	Atlastin-3	NA	NA	1	8272.42	20791.3	MS/MS
QLEVVHTLDGK	Q[-18.0106]LEVVHTLDGK	K	E	44	54	11	2	1Q(-18.0106)	sp|O94874|UFL1_HUMAN	UFL1_HUMAN	UFL1	E3 UFM1-protein ligase 1	NA	NA	1	3324.22	3324.22	MS/MS
QLSILVHPDK	Q[-18.0106]LSILVHPDK	R	N	79	88	10	23	1Q(-18.0106)	sp|O75937|DNJC8_HUMAN	DNJC8_HUMAN	DNAJC8	DnaJ homolog subfamily C member 8	NA	NA	1	970.881	970.881	MS/MS
QLTQPETHFGR	Q[-18.0106]LTQPETHFGR	K	E	289	299	11	2	1Q(-18.0106)	sp|Q9UJU6|DBNL_HUMAN	DBNL_HUMAN	DBNL	Drebrin-like protein	NA	NA	3	7138.17	7138.17	MS/MS
QMFGNADMNTFPTFK	Q[-18.0106]MFGNADMNTFPTFK	K	F	80	94	15	2	1Q(-18.0106)	sp|P18859|ATP5J_HUMAN	ATP5J_HUMAN	ATP5PF	ATP synthase-coupling factor 6, mitochondrial	NA	NA	3	26278.5	26278.5	MS/MS
QMMTMHNTK	Q[-18.0106]MMTMHNTK	K	G	56	64	9	2	1Q(-18.0106)	sp|P00846|ATP6_HUMAN	ATP6_HUMAN	MT-ATP6	ATP synthase subunit a	NA	NA	1	3151.87	3151.87	MS/MS
QMVIDVLHPGK	Q[-18.0106]MVIDVLHPGK	K	A	22	32	11	23	1Q(-18.0106)	sp|P62847|RS24_HUMAN	RS24_HUMAN	RPS24	Small ribosomal subunit protein eS24	NA	NA	5	30971.1	20530.1	MS/MS
QPEGTPLNHFR	Q[-18.0106]PEGTPLNHFR	R	R	223	233	11	2	1Q(-18.0106)	sp|Q6P2E9|EDC4_HUMAN	EDC4_HUMAN	EDC4	Enhancer of mRNA-decapping protein 4	NA	NA	2	9491.05	9491.05	MS/MS
QPMFYHLGHFSK	Q[-18.0106]PMFYHLGHFSK	K	F	453	464	12	23	1Q(-18.0106)	sp|P04062|GBA1_HUMAN	GBA1_HUMAN	GBA1	Lysosomal acid glucosylceramidase	NA	NA	1	1690.45	1690.45	MS/MS
QPVLSQTEAR	Q[-18.0106]PVLSQTEAR	K	D	202	211	10	2	1Q(-18.0106)	sp|P28070|PSB4_HUMAN	PSB4_HUMAN	PSMB4	Proteasome subunit beta type-4	NA	NA	1	11575.2	11575.2	MS/MS
QQEHEVQWLR	Q[-18.0106]QEHEVQWLR	K	E	232	241	10	2	1Q(-18.0106)	sp|Q12933|TRAF2_HUMAN	TRAF2_HUMAN	TRAF2	TNF receptor-associated factor 2	NA	NA	1	8121.84	8121.84	MS/MS
QSTWEKPDDLK	Q[-18.0106]STWEKPDDLK	K	T	165	175	11	2	1Q(-18.0106)	sp|O75400|PR40A_HUMAN	PR40A_HUMAN	PRPF40A	Pre-mRNA-processing factor 40 homolog A	NA	NA	1	20166.3	20166.3	MS/MS
QVAEQFLNMR	Q[-18.0106]VAEQFLNMR	K	G	232	241	10	2	1Q(-18.0106)	sp|P22695|QCR2_HUMAN	QCR2_HUMAN	UQCRC2	Cytochrome b-c1 complex subunit 2, mitochondrial	NA	NA	2	15229.7	15229.7	MS/MS
QVEEALHQLHAR	Q[-18.0106]VEEALHQLHAR	K	D	92	103	12	23	1Q(-18.0106)	sp|O00233|PSMD9_HUMAN	PSMD9_HUMAN	PSMD9	26S proteasome non-ATPase regulatory subunit 9	NA	NA	2	661.701	661.701	MS/MS
QVELALWDTAGQEDYDR	Q[-18.0106]VELALWDTAGQEDYDR	K	L	52	68	17	2	1Q(-18.0106)	sp|P61586|RHOA_HUMAN	RHOA_HUMAN	RHOA	Transforming protein RhoA	RHOB, RHOC	sp|P08134|RHOC_HUMAN, sp|P62745|RHOB_HUMAN	1	13747.8	13747.8	MS/MS
QVLLSEPEEAAALYR	Q[-18.0106]VLLSEPEEAAALYR	R	G	4	18	15	2	1Q(-18.0106)	sp|P13798|ACPH_HUMAN	ACPH_HUMAN	APEH	Acylamino-acid-releasing enzyme	NA	NA	2	13196.1	13196.1	MS/MS
QWVIPWHLNK	Q[-18.0106]WVIPWHLNK	K	R	183	192	10	2	1Q(-18.0106)	sp|Q9HD33|RM47_HUMAN	RM47_HUMAN	MRPL47	Large ribosomal subunit protein uL29m	NA	NA	1	14592.1	14592.1	MS/MS
QYAGLDHELAFSR	Q[-18.0106]YAGLDHELAFSR	R	L	48	60	13	23	1Q(-18.0106)	sp|Q99720|SGMR1_HUMAN	SGMR1_HUMAN	SIGMAR1	Sigma non-opioid intracellular receptor 1	NA	NA	1	15320.2	17436.1	MS/MS
QYGITGENVR	Q[-18.0106]YGITGENVR	K	G	167	176	10	2	1Q(-18.0106)	sp|Q96JB5|CK5P3_HUMAN	CK5P3_HUMAN	CDK5RAP3	CDK5 regulatory subunit-associated protein 3	NA	NA	1	6415.59	6415.59	MS/MS
QYGSEGR	Q[-18.0106]YGSEGR	R	F	101	107	7	2	1Q(-18.0106)	sp|Q9BVK6|TMED9_HUMAN	TMED9_HUMAN	TMED9	Transmembrane emp24 domain-containing protein 9	TMED4	sp|Q7Z7H5|TMED4_HUMAN	1	19781.9	19781.9	MS/MS
REELITNWEQIR	REELITNWEQ[-18.0106]IR	K	T	336	347	12	3	10Q(-18.0106)	sp|Q13813|SPTN1_HUMAN	SPTN1_HUMAN	SPTAN1	Spectrin alpha chain, non-erythrocytic 1	NA	NA	1	24773.7	24773.7	MS/MS
RPTELLSNPQFIVDGATR	RPTELLSNPQ[-18.0106]FIVDGATR	K	T	87	104	18	3	10Q(-18.0106)	sp|P07384|CAN1_HUMAN	CAN1_HUMAN	CAPN1	Calpain-1 catalytic subunit	NA	NA	1	16081.8	16081.8	MS/MS
SAVGFEYQGK	SAVGFEYQ[-18.0106]GK	K	T	209	218	10	2	8Q(-18.0106)	sp|Q14247|SRC8_HUMAN	SRC8_HUMAN	CTTN	Src substrate cortactin	NA	NA	1	26522.3	26522.3	MS/MS
SDVLVEYQGEGR	SDVLVEYQ[-18.0106]GEGR	R	N	410	421	12	2	8Q(-18.0106)	sp|P15586|GNS_HUMAN	GNS_HUMAN	GNS	N-acetylglucosamine-6-sulfatase	NA	NA	1	18537.4	18537.4	MS/MS
SHAGYQTI	SHAGYQ[-18.0106]TI	R	-	410	417	8	2	6Q(-18.0106)	sp|P11279|LAMP1_HUMAN	LAMP1_HUMAN	LAMP1	Lysosome-associated membrane glycoprotein 1	NA	NA	4	166614	166614	MS/MS
SLQSVAEER	SLQ[-18.0106]SVAEER	R	A	97	105	9	2	3Q(-18.0106)	sp|P61313|RL15_HUMAN	RL15_HUMAN	RPL15	Large ribosomal subunit protein eL15	NA	NA	1	36748.4	36748.4	MS/MS
SNEILTAIIQGMR	SNEILTAIIQ[-18.0106]GMR	K	K	170	182	13	23	10Q(-18.0106)	sp|Q14974|IMB1_HUMAN	IMB1_HUMAN	KPNB1	Importin subunit beta-1	NA	NA	1	11172.3	11172.3	MS/MS
SPAGLQVLNDYLADK	SPAGLQ[-18.0106]VLNDYLADK	K	S	8	22	15	2	6Q(-18.0106)	sp|P24534|EF1B_HUMAN	EF1B_HUMAN	EEF1B2	Elongation factor 1-beta	NA	NA	1	28659.1	28659.1	MS/MS
SVIDYQTHFR	SVIDYQ[-18.0106]THFR	K	L	160	169	10	23	6Q(-18.0106)	sp|Q9Y3B3|TMED7_HUMAN	TMED7_HUMAN	TMED7	Transmembrane emp24 domain-containing protein 7	NA	NA	1	9504.29	10538.7	MS/MS
SVLGQLGITK	SVLGQ[-18.0106]LGITK	K	V	325	334	10	2	5Q(-18.0106)	sp|P01009|A1AT_HUMAN	A1AT_HUMAN	SERPINA1	Alpha-1-antitrypsin	NA	NA	1	18211.2	18211.2	MS/MS
TDDIPVWDQEFLK	TDDIPVWDQ[-18.0106]EFLK	R	V	82	94	13	2	9Q(-18.0106)	sp|P63208|SKP1_HUMAN	SKP1_HUMAN	SKP1	S-phase kinase-associated protein 1	NA	NA	1	21022.8	21022.8	MS/MS
TFTTQETITNAETAK	TFTTQ[-18.0106]ETITNAETAK	K	E	212	226	15	2	5Q(-18.0106)	sp|P06744|G6PI_HUMAN	G6PI_HUMAN	GPI	Glucose-6-phosphate isomerase	NA	NA	1	8558.65	8558.65	MS/MS
TGQAPGFTYTDANK	TGQAPGFTYTDAN[-18.0106]K	K	N	41	54	14	2	13N(-18.0106)	contam_sp|P00004|CYC_HORSE	CYC_HORSE	CYCS	Cytochrome c	NA	NA	2	39200.5	39200.5	MS/MS
TGQAPGYSYTAANK	TGQ[-18.0106]APGYSYTAANK	K	N	41	54	14	2	3Q(-18.0106)	sp|P99999|CYC_HUMAN	CYC_HUMAN	CYCS	Cytochrome c	NA	NA	2	26780.5	26780.5	MS/MS
TGQPMINLYTDR	TGQ[-18.0106]PMINLYTDR	K	E	317	328	12	2	3Q(-18.0106)	sp|P35637|FUS_HUMAN	FUS_HUMAN	FUS	RNA-binding protein FUS	NA	NA	1	19665.5	19665.5	MS/MS
THTQDAVPLTLGQEFSGYVQQVK	THTQ[-18.0106]DAVPLTLGQEFSGYVQQVK	R	Y	234	256	23	3	4Q(-18.0106)	sp|P07954|FUMH_HUMAN	FUMH_HUMAN	FH	Fumarate hydratase, mitochondrial	NA	NA	1	24121.2	24121.2	MS/MS
TIGGGDDSFNTFFSETGAGK	TIGGGDDSFN[-18.0106]TFFSETGAGK	K	H	41	60	20	2	10N(-18.0106)	sp|Q71U36|TBA1A_HUMAN	TBA1A_HUMAN	TUBA1A	Tubulin alpha-1A chain	TUBA1B, TUBA1C, TUBA3C, TUBA3D, TUBA3E	sp|P0DPH7|TBA3C_HUMAN, sp|P0DPH8|TBA3D_HUMAN, sp|P68363|TBA1B_HUMAN, sp|Q6PEY2|TBA3E_HUMAN, sp|Q9BQE3|TBA1C_HUMAN	1	55368.5	55368.5	MS/MS
TLSDYNIQK	TLSDYNIQ[-18.0106]K	R	E	55	63	9	2	8Q(-18.0106)	sp|P0CG47|UBB_HUMAN	UBB_HUMAN	UBB	Polyubiquitin-B	RPS27A, UBA52, UBC	sp|P0CG48|UBC_HUMAN, sp|P62979|RS27A_HUMAN, sp|P62987|RL40_HUMAN	2	95755.9	95755.9	MS/MS
TQIDHYVGIAR	TQ[-18.0106]IDHYVGIAR	K	D	999	1009	11	23	2Q(-18.0106)	sp|O95197|RTN3_HUMAN	RTN3_HUMAN	RTN3	Reticulon-3	NA	NA	2	53480.9	28961.3	MS/MS
TQSSLVPALTDFVR	TQ[-18.0106]SSLVPALTDFVR	K	S	125	138	14	23	2Q(-18.0106)	sp|O60888|CUTA_HUMAN	CUTA_HUMAN	CUTA	Protein CutA	NA	NA	2	28852.8	28852.8	MS/MS
TVLELQYVLDK	TVLELQ[-18.0106]YVLDK	K	L	148	158	11	2	6Q(-18.0106)	sp|Q14444|CAPR1_HUMAN	CAPR1_HUMAN	CAPRIN1	Caprin-1	NA	NA	1	27410	27410	MS/MS
TVQSNSPISALAPTGK	TVQ[-18.0106]SNSPISALAPTGK	K	E	201	216	16	2	3Q(-18.0106)	sp|O95292|VAPB_HUMAN	VAPB_HUMAN	VAPB	Vesicle-associated membrane protein-associated protein B/C	NA	NA	1	8641.86	8641.86	MS/MS
TYYMSGGLQPVPIVFR	TYYMSGGLQ[-18.0106]PVPIVFR	K	G	130	145	16	2	9Q(-18.0106)	sp|P11177|ODPB_HUMAN	ODPB_HUMAN	PDHB	Pyruvate dehydrogenase E1 component subunit beta, mitochondrial	NA	NA	2	20074.7	20074.7	MS/MS
VAGQDGSVVQFK	VAGQ[-18.0106]DGSVVQFK	K	I	21	32	12	2	4Q(-18.0106)	sp|P55854|SUMO3_HUMAN	SUMO3_HUMAN	SUMO3	Small ubiquitin-related modifier 3	SUMO2, SUMO4	sp|P61956|SUMO2_HUMAN, sp|Q6EEV6|SUMO4_HUMAN	1	22487	22487	MS/MS
VAQLEQVYIR	VAQLEQ[-18.0106]VYIR	R	G	55	64	10	2	6Q(-18.0106)	sp|P62318|SMD3_HUMAN	SMD3_HUMAN	SNRPD3	Small nuclear ribonucleoprotein Sm D3	NA	NA	1	17903.8	17903.8	MS/MS
VEHFLEQR	VEHFLEQ[-18.0106]R	R	N	8	15	8	23	7Q(-18.0106)	sp|Q96HR9|REEP6_HUMAN	REEP6_HUMAN	REEP6	Receptor expression-enhancing protein 6	NA	NA	2	6259.27	6350.12	MS/MS
VFSDEVQQQAQLSTIR	VFSDEVQQQ[-18.0106]AQLSTIR	K	S	446	461	16	2	9Q(-18.0106)	sp|Q9Y262|EIF3L_HUMAN	EIF3L_HUMAN	EIF3L	Eukaryotic translation initiation factor 3 subunit L	NA	NA	1	8553.09	8553.09	MS/MS
VLAVNQENEQLMEDYEK	VLAVNQENEQ[-18.0106]LMEDYEK	K	L	265	281	17	2	10Q(-18.0106)	sp|P12814|ACTN1_HUMAN	ACTN1_HUMAN	ACTN1	Alpha-actinin-1	NA	NA	2	18801.3	18801.3	MS/MS
VLEQLTGQTPVFSK	VLEQLTGQ[-18.0106]TPVFSK	K	A	39	52	14	2	8Q(-18.0106)	sp|P62913|RL11_HUMAN	RL11_HUMAN	RPL11	Large ribosomal subunit protein uL5	NA	NA	1	36671.8	36671.8	MS/MS
VLLESEQFLTELTR	VLLESEQ[-18.0106]FLTELTR	M	L	2	15	14	2	7Q(-18.0106)	sp|P37108|SRP14_HUMAN	SRP14_HUMAN	SRP14	Signal recognition particle 14 kDa protein	NA	NA	2	51349.5	51349.5	MS/MS
VLNTNIDGR	VLNTN[-18.0106]IDGR	R	R	15	23	9	2	5N(-18.0106)	sp|P62269|RS18_HUMAN	RS18_HUMAN	RPS18	Small ribosomal subunit protein uS13	NA	NA	1	17387.3	17387.3	MS/MS
VMVQPINLIFR	VMVQ[-18.0106]PINLIFR	K	Y	13	23	11	23	4Q(-18.0106)	sp|P62304|RUXE_HUMAN	RUXE_HUMAN	SNRPE	Small nuclear ribonucleoprotein E	NA	NA	1	23671.5	23671.5	MS/MS
VNILLVENDQQLQK	VNILLVEN[-18.0106]DQ[-18.0106]QLQK	K	I	153	166	14	23	10Q(-18.0106),8N(-18.0106)	sp|Q5FVE4|ACBG2_HUMAN	ACBG2_HUMAN	ACSBG2	Long-chain-fatty-acid--CoA ligase ACSBG2	NA	NA	2	136279	87643.1	MS/MS
VVAEPVELAQEFR	VVAEPVELAQ[-18.0106]EFR	R	K	219	231	13	2	10Q(-18.0106)	sp|O75489|NDUS3_HUMAN	NDUS3_HUMAN	NDUFS3	NADH dehydrogenase [ubiquinone] iron-sulfur protein 3, mitochondrial	NA	NA	2	23131.3	23131.3	MS/MS
VVDYSQFQESDDADEDYGR	VVDYSQFQ[-18.0106]ESDDADEDYGR	K	D	10	28	19	2	8Q(-18.0106)	sp|Q9H1E3|NUCKS_HUMAN	NUCKS_HUMAN	NUCKS1	Nuclear ubiquitous casein and cyclin-dependent kinase substrate 1	NA	NA	1	14622.5	14622.5	MS/MS
VVHIMDFQR	VVHIMDFQ[-18.0106]R	R	G	399	407	9	23	8Q(-18.0106)	sp|P43243|MATR3_HUMAN	MATR3_HUMAN	MATR3	Matrin-3	NA	NA	1	9138.6	9138.6	MS/MS
WSAGLTSSQVDLYIPK	WSAGLTSSQ[-18.0106]VDLYIPK	R	V	288	303	16	2	9Q(-18.0106)	sp|P08185|CBG_HUMAN	CBG_HUMAN	SERPINA6	Corticosteroid-binding globulin	NA	NA	1	24827.8	24827.8	MS/MS
YFHVVIAGPQDSPFEGGTFK	YFHVVIAGPQ[-18.0106]DSPFEGGTFK	R	L	34	53	20	23	10Q(-18.0106)	sp|P61088|UBE2N_HUMAN	UBE2N_HUMAN	UBE2N	Ubiquitin-conjugating enzyme E2 N	NA	NA	2	31893.4	31893.4	MS/MS
YGDSGEQIAGFVK	YGDSGEQ[-18.0106]IAGFVK	K	E	430	442	13	2	7Q(-18.0106)	sp|P10619|PPGB_HUMAN	PPGB_HUMAN	CTSA	Lysosomal protective protein	NA	NA	1	28315.6	28315.6	MS/MS
YPQLLPGIR	YPQ[-18.0106]LLPGIR	K	G	143	151	9	2	3Q(-18.0106)	sp|P23526|SAHH_HUMAN	SAHH_HUMAN	AHCY	Adenosylhomocysteinase	NA	NA	1	33057.1	33057.1	MS/MS
SHTILLVQPTK	n[42.0106]SHTILLVQ[-18.0106]PTK	M	R	2	12	11	2	N-term(42.0106),8Q(-18.0106)	sp|P84090|ERH_HUMAN	ERH_HUMAN	ERH	Enhancer of rudimentary homolog	NA	NA	1	47477.9	47477.9	MS/MS
SSVAVLTQESFAEHR	n[42.0106]SSVAVLTQ[-18.0106]ESFAEHR	M	S	2	16	15	2	N-term(42.0106),8Q(-18.0106)	sp|Q00341|VIGLN_HUMAN	VIGLN_HUMAN	HDLBP	Vigilin	NA	NA	2	16096.7	16096.7	MS/MS

## Sheet: 250 µM(proteins)
Peptide.Sequence	Modified.Sequence	Prev.AA	Next.AA	Start	End	Peptide.Length	Charges	Assigned.Modifications	Protein	Entry.Name	Gene	Protein.Description	Mapped.Genes	Mapped.Proteins	X250uM_Slot2_45_1_1480.Spectral.Count	X250uM_Slot2_45_1_1480.Intensity	X250uM_Slot2_45_1_1480.MaxLFQ.Intensity	X250uM_Slot2_45_1_1480.Match.Type
AAAAAAALQAK	AAAAAAALQ[-18.0106]AK	K	S	354	364	11	2	9Q(-18.0106)	sp|P36578|RL4_HUMAN	RL4_HUMAN	RPL4	Large ribosomal subunit protein uL4	NA	NA	3	163966	163966	MS/MS
AAAEVAGQFVIK	AAAEVAGQ[-18.0106]FVIK	R	L	589	600	12	2	8Q(-18.0106)	sp|P02786|TFR1_HUMAN	TFR1_HUMAN	TFRC	Transferrin receptor protein 1	NA	NA	2	124981	124981	MS/MS
AAAFEQLQK	AAAFEQ[-18.0106]LQ[-18.0106]K	R	W	160	168	9	2	6Q(-18.0106),8Q(-18.0106)	sp|O94826|TOM70_HUMAN	TOM70_HUMAN	TOMM70	Mitochondrial import receptor subunit TOM70	NA	NA	1	88990.7	88990.7	MS/MS
AAAGELQEDSGLMALAK	AAAGELQ[-18.0106]EDSGLMALAK	K	L	158	174	17	2	7Q(-18.0106)	sp|Q9BUP0|EFHD1_HUMAN	EFHD1_HUMAN	EFHD1	EF-hand domain-containing protein D1	NA	NA	1	69779.7	69779.7	MS/MS
AAALEFLNR	AAALEFLN[-18.0106]R	K	F	79	87	9	2	8N(-18.0106)	sp|P31948|STIP1_HUMAN	STIP1_HUMAN	STIP1	Stress-induced-phosphoprotein 1	NA	NA	3	317602	317602	MS/MS
AAALEQFK	AAALEQ[-18.0106]FK	R	S	260	267	8	2	6Q(-18.0106)	sp|Q13423|NNTM_HUMAN	NNTM_HUMAN	NNT	NAD(P) transhydrogenase, mitochondrial	NA	NA	2	113101	113101	MS/MS
AAALVLQTIWGYK	AAALVLQ[-18.0106]TIWGYK	R	E	821	833	13	2	7Q(-18.0106)	sp|O60716|CTND1_HUMAN	CTND1_HUMAN	CTNND1	Catenin delta-1	NA	NA	3	83832	83832	MS/MS
AAASLAAVSGTAAASLGSAQPTDLGAHK	AAASLAAVSGTAAASLGSAQ[-18.0106]PTDLGAHK	R	R	209	236	28	3	20Q(-18.0106)	sp|Q7Z5L9|I2BP2_HUMAN	I2BP2_HUMAN	IRF2BP2	Interferon regulatory factor 2-binding protein 2	NA	NA	1	32664.8	32664.8	MS/MS
AAAVLPVLDLAQR	AAAVLPVLDLAQ[-18.0106]R	K	Q	76	88	13	2	12Q(-18.0106)	sp|P19404|NDUV2_HUMAN	NDUV2_HUMAN	NDUFV2	NADH dehydrogenase [ubiquinone] flavoprotein 2, mitochondrial	NA	NA	2	343391	343391	MS/MS
AADFIDQALAQK	AADFIDQ[-18.0106]ALAQ[-18.0106]K	R	N	105	116	12	2	11Q(-18.0106),7Q(-18.0106)	sp|P51452|DUS3_HUMAN	DUS3_HUMAN	DUSP3	Dual specificity protein phosphatase 3	NA	NA	1	53040	53040	MS/MS
AAELQAQWER	AAELQ[-18.0106]AQ[-18.0106]WER	R	L	722	731	10	2	5Q(-18.0106),7Q(-18.0106)	sp|O15020|SPTN2_HUMAN	SPTN2_HUMAN	SPTBN2	Spectrin beta chain, non-erythrocytic 2	NA	NA	1	46021.1	46021.1	MS/MS
AAEMLSQLDLFSR	AAEMLSQ[-18.0106]LDLFSR	K	N	52	64	13	2	7Q(-18.0106)	sp|P78318|IGBP1_HUMAN	IGBP1_HUMAN	IGBP1	Immunoglobulin-binding protein 1	NA	NA	1	19156.8	19156.8	MS/MS
AAFGISDSYVDGSSFDPQR	AAFGISDSYVDGSSFDPQ[-18.0106]R	R	R	137	155	19	2	18Q(-18.0106)	sp|Q9UQ35|SRRM2_HUMAN	SRRM2_HUMAN	SRRM2	Serine/arginine repetitive matrix protein 2	NA	NA	1	44800.4	44800.4	MS/MS
AAFTAFEEAQLPR	AAFTAFEEAQ[-18.0106]LPR	R	L	171	183	13	2	10Q(-18.0106)	sp|Q96CT7|CC124_HUMAN	CC124_HUMAN	CCDC124	Coiled-coil domain-containing protein 124	NA	NA	2	79825.4	79825.4	MS/MS
AAGTEGPFQEVDGVATTR	AAGTEGPFQ[-18.0106]EVDGVATTR	R	Y	356	373	18	2	9Q(-18.0106)	sp|P10586|PTPRF_HUMAN	PTPRF_HUMAN	PTPRF	Receptor-type tyrosine-protein phosphatase F	NA	NA	2	40915.3	40915.3	MS/MS
AAGVNVEPFWPGLFAK	AAGVN[-18.0106]VEPFWPGLFAK	K	A	34	49	16	2	5N(-18.0106)	sp|P05386|RLA1_HUMAN	RLA1_HUMAN	RPLP1	Large ribosomal subunit protein P1	NA	NA	2	71911	71911	MS/MS
AAHGVLLQALDEMR	AAHGVLLQ[-18.0106]ALDEMR	R	A	596	609	14	3	8Q(-18.0106)	sp|Q8WZA9|IRGQ_HUMAN	IRGQ_HUMAN	IRGQ	Immunity-related GTPase family Q protein	NA	NA	2	54367.5	54367.5	MS/MS
AALAHSEEVTASQVAATK	AALAHSEEVTASQ[-18.0106]VAATK	R	T	2744	2761	18	23	13Q(-18.0106)	sp|Q15149|PLEC_HUMAN	PLEC_HUMAN	PLEC	Plectin	NA	NA	2	73084.2	54439.9	MS/MS
AALNALQPPEFR	AALNALQ[-18.0106]PPEFR	K	N	7	18	12	2	7Q(-18.0106)	sp|Q3ZAQ7|VMA21_HUMAN	VMA21_HUMAN	VMA21	Vacuolar ATPase assembly integral membrane protein VMA21	NA	NA	2	36938.5	36938.5	MS/MS
AALQELLSK	AALQ[-18.0106]ELLSK	R	G	86	94	9	2	4Q(-18.0106)	sp|P62851|RS25_HUMAN	RS25_HUMAN	RPS25	Small ribosomal subunit protein eS25	NA	NA	2	431877	431877	MS/MS
AANSLEAFIFETQDK	AANSLEAFIFETQ[-18.0106]DK	K	L	739	753	15	2	13Q(-18.0106)	sp|Q9Y4L1|HYOU1_HUMAN	HYOU1_HUMAN	HYOU1	Hypoxia up-regulated protein 1	NA	NA	2	24949.7	24949.7	MS/MS
AAPEASSPPASPLQHLLPGK	AAPEASSPPASPLQ[-18.0106]HLLPGK	K	A	686	705	20	3	14Q(-18.0106)	sp|Q96TA1|NIBA2_HUMAN	NIBA2_HUMAN	NIBAN2	Protein Niban 2	NA	NA	1	47661	47661	MS/MS
AAQAPSSFQLLYDLK	AAQ[-18.0106]APSSFQLLYDLK	R	L	805	819	15	2	3Q(-18.0106)	sp|P11586|C1TC_HUMAN	C1TC_HUMAN	MTHFD1	C-1-tetrahydrofolate synthase, cytoplasmic	NA	NA	2	43846.1	43846.1	MS/MS
AAQLAIR	AAQ[-18.0106]LAIR	R	V	115	121	7	2	3Q(-18.0106)	sp|P62910|RL32_HUMAN	RL32_HUMAN	RPL32	Large ribosomal subunit protein eL32	NA	NA	1	60777.2	60777.2	MS/MS
AAQLATEIADIK	AAQ[-18.0106]LATEIADIK	K	S	165	176	12	2	3Q(-18.0106)	sp|Q15075|EEA1_HUMAN	EEA1_HUMAN	EEA1	Early endosome antigen 1	NA	NA	1	46176	46176	MS/MS
AASGFNAMEDAQTLR	AASGFNAMEDAQ[-18.0106]TLR	K	K	10	24	15	2	12Q(-18.0106)	sp|P09525|ANXA4_HUMAN	ANXA4_HUMAN	ANXA4	Annexin A4	NA	NA	1	57194.4	57194.4	MS/MS
AASIYSSWAEEQR	AASIYSSWAEEQ[-18.0106]R	R	H	1509	1521	13	2	12Q(-18.0106)	sp|Q92538|GBF1_HUMAN	GBF1_HUMAN	GBF1	Golgi-specific brefeldin A-resistance guanine nucleotide exchange factor 1	NA	NA	1	41625.2	41625.2	MS/MS
AASQPTSLAPEK	AASQ[-18.0106]PTSLAPEK	K	L	457	468	12	2	4Q(-18.0106)	sp|Q96N66|MBOA7_HUMAN	MBOA7_HUMAN	MBOAT7	Lysophospholipid acyltransferase 7	NA	NA	1	25868.2	25868.2	MS/MS
AATQFWR	AATQ[-18.0106]FWR	R	S	429	435	7	2	4Q(-18.0106)	sp|P13667|PDIA4_HUMAN	PDIA4_HUMAN	PDIA4	Protein disulfide-isomerase A4	NA	NA	2	26088.7	26088.7	MS/MS
AATVGSLAGQPLQER	AATVGSLAGQ[-18.0106]PLQER	R	A	210	224	15	2	10Q(-18.0106)	sp|P02649|APOE_HUMAN	APOE_HUMAN	APOE	Apolipoprotein E	NA	NA	1	20907.5	20907.5	MS/MS
AAVATFLQSVQVPEFTPK	AAVATFLQSVQ[-18.0106]VPEFTPK	R	S	785	802	18	2	11Q(-18.0106)	sp|P22314|UBA1_HUMAN	UBA1_HUMAN	UBA1	Ubiquitin-like modifier-activating enzyme 1	NA	NA	3	33072.3	33072.3	MS/MS
AAVENLPTFLVELSR	AAVEN[-18.0106]LPTFLVELSR	R	V	28	42	15	2	5N(-18.0106)	sp|Q14974|IMB1_HUMAN	IMB1_HUMAN	KPNB1	Importin subunit beta-1	NA	NA	1	35711.8	35711.8	MS/MS
AAVLLEQER	AAVLLEQ[-18.0106]ER	R	Q	184	192	9	2	7Q(-18.0106)	sp|Q13435|SF3B2_HUMAN	SF3B2_HUMAN	SF3B2	Splicing factor 3B subunit 2	NA	NA	1	91541.1	91541.1	MS/MS
AAVQELSSSILAGEDPEER	AAVQ[-18.0106]ELSSSILAGEDPEER	R	G	359	377	19	2	4Q(-18.0106)	sp|P49768|PSN1_HUMAN	PSN1_HUMAN	PSEN1	Presenilin-1	NA	NA	2	39492.5	39492.5	MS/MS
AAYNPGQAVPWNAVK	AAYNPGQ[-18.0106]AVPWNAVK	K	V	98	112	15	2	7Q(-18.0106)	sp|Q8N163|CCAR2_HUMAN	CCAR2_HUMAN	CCAR2	Cell cycle and apoptosis regulator protein 2	NA	NA	3	28157.6	28157.6	MS/MS
AAYPDLENPPLLVTPSQQAK	AAYPDLEN[-18.0106]PPLLVTPSQ[-18.0106]Q[-18.0106]AK	K	F	90	109	20	2	17Q(-18.0106),18Q(-18.0106),8N(-18.0106)	sp|P54136|SYRC_HUMAN	SYRC_HUMAN	RARS1	Arginine--tRNA ligase, cytoplasmic	NA	NA	4	37230.6	37230.6	MS/MS
AAYQVAALPK	AAYQ[-18.0106]VAALPK	R	G	108	117	10	2	4Q(-18.0106)	sp|P52758|RIDA_HUMAN	RIDA_HUMAN	RIDA	2-iminobutanoate/2-iminopropanoate deaminase	NA	NA	1	44493.9	44493.9	MS/MS
ACQSIYPLHDVFVR	AC[57.0215]Q[-18.0106]SIYPLHDVFVR	K	K	200	213	14	23	2C(57.0215),3Q(-18.0106)	sp|P61247|RS3A_HUMAN	RS3A_HUMAN	RPS3A	Small ribosomal subunit protein eS1	NA	NA	3	100873	70304.7	MS/MS
ADALQAGASQFETSAAK	ADALQ[-18.0106]AGASQFETSAAK	R	L	50	66	17	2	5Q(-18.0106)	sp|Q15836|VAMP3_HUMAN	VAMP3_HUMAN	VAMP3	Vesicle-associated membrane protein 3	VAMP2	sp|P63027|VAMP2_HUMAN	2	17298.1	17298.1	MS/MS
ADDGRPFPQVIK	ADDGRPFPQ[-18.0106]VIK	K	S	88	99	12	23	9Q(-18.0106)	sp|P04075|ALDOA_HUMAN	ALDOA_HUMAN	ALDOA	Fructose-bisphosphate aldolase A	NA	contam_sp|P00883|ALDOA_RABIT	10	923288	509555	MS/MS
ADFQGISPER	ADFQ[-18.0106]GISPER	K	A	83	92	10	2	4Q(-18.0106)	sp|P61803|DAD1_HUMAN	DAD1_HUMAN	DAD1	Dolichyl-diphosphooligosaccharide--protein glycosyltransferase subunit DAD1	NA	NA	1	139034	139034	MS/MS
ADHDFVVQEDFMK	ADHDFVVQ[-18.0106]EDFMK	R	A	357	369	13	23	8Q(-18.0106)	sp|P62333|PRS10_HUMAN	PRS10_HUMAN	PSMC6	26S proteasome regulatory subunit 10B	NA	NA	1	74720.9	74720.9	MS/MS
ADILQVGLR	ADILQ[-18.0106]VGLR	R	E	293	301	9	2	5Q(-18.0106)	sp|Q9H074|PAIP1_HUMAN	PAIP1_HUMAN	PAIP1	Polyadenylate-binding protein-interacting protein 1	NA	NA	1	72138.4	72138.4	MS/MS
ADLAAQYTTVGR	ADLAAQ[-18.0106]YTTVGR	R	M	234	245	12	2	6Q(-18.0106)	sp|P51688|SPHM_HUMAN	SPHM_HUMAN	SGSH	N-sulphoglucosamine sulphohydrolase	NA	NA	1	41592.3	41592.3	MS/MS
ADLINNLGTIAK	ADLINN[-18.0106]LGTIAK	K	S	101	112	12	2	6N(-18.0106)	sp|P07900|HS90A_HUMAN	HS90A_HUMAN	HSP90AA1	Heat shock protein HSP 90-alpha	HSP90AA2P, HSP90AB1, HSP90AB2P	sp|P08238|HS90B_HUMAN, sp|Q14568|HS902_HUMAN, sp|Q58FF8|H90B2_HUMAN	1	117513	117513	MS/MS
ADLLLSTQPGR	ADLLLSTQ[-18.0106]PGR	K	E	593	603	11	2	8Q(-18.0106)	sp|P08195|4F2_HUMAN	4F2_HUMAN	SLC3A2	Amino acid transporter heavy chain SLC3A2	NA	NA	1	201210	201210	MS/MS
ADQFEYVMYGK	ADQ[-18.0106]FEYVMYGK	R	V	85	95	11	2	3Q(-18.0106)	sp|P52434|RPAB3_HUMAN	RPAB3_HUMAN	POLR2H	DNA-directed RNA polymerases I, II, and III subunit RPABC3	NA	NA	2	62000.2	62000.2	MS/MS
ADQLTEEQIAEFK	ADQ[-18.0106]LTEEQIAEFK	M	E	2	14	13	2	3Q(-18.0106)	sp|P0DP23|CALM1_HUMAN	CALM1_HUMAN	CALM1	Calmodulin-1	CALM2, CALM3	sp|P0DP24|CALM2_HUMAN, sp|P0DP25|CALM3_HUMAN	1	53673.8	53673.8	MS/MS
ADRDESSPYAAMLAAQDVAQR	ADRDESSPYAAMLAAQ[-18.0106]DVAQR	K	C	64	84	21	3	16Q(-18.0106)	sp|P62263|RS14_HUMAN	RS14_HUMAN	RPS14	Small ribosomal subunit protein uS11	NA	NA	5	53597.1	53597.1	MS/MS
ADVQSIIGLQR	ADVQSIIGLQ[-18.0106]R	K	F	780	790	11	2	10Q(-18.0106)	sp|Q13263|TIF1B_HUMAN	TIF1B_HUMAN	TRIM28	Transcription intermediary factor 1-beta	NA	NA	1	46941.6	46941.6	MS/MS
ADWLDSIRPQK	ADWLDSIRPQ[-18.0106]K	K	E	137	147	11	2	10Q(-18.0106)	sp|Q9H300|PARL_HUMAN	PARL_HUMAN	PARL	Presenilin-associated rhomboid-like protein, mitochondrial	NA	NA	3	23166	23166	MS/MS
AEAEAQAEELSFPR	AEAEAQ[-18.0106]AEELSFPR	R	S	929	942	14	2	6Q(-18.0106)	sp|P11498|PYC_HUMAN	PYC_HUMAN	PC	Pyruvate carboxylase, mitochondrial	NA	NA	1	21714.4	21714.4	MS/MS
AEAEAWYQTK	AEAEAWYQ[-18.0106]TK	R	F	277	286	10	2	8Q(-18.0106)	sp|P08729|K2C7_HUMAN	K2C7_HUMAN	KRT7	Keratin, type II cytoskeletal 7	KRT79	sp|Q5XKE5|K2C79_HUMAN	2	175003	175003	MS/MS
AEAESLYQSK	AEAESLYQ[-18.0106]SK	K	Y	367	376	10	2	8Q(-18.0106)	sp|P04264|K2C1_HUMAN	K2C1_HUMAN	KRT1	Keratin, type II cytoskeletal 1	NA	NA	1	22502.5	22502.5	MS/MS
AEAESMYQIK	AEAESMYQ[-18.0106]IK	R	Y	276	285	10	12	8Q(-18.0106)	sp|P05787|K2C8_HUMAN	K2C8_HUMAN	KRT8	Keratin, type II cytoskeletal 8	NA	NA	11	2970907	2.78191e+06	MS/MS
AEAGAGSATEFQFR	AEAGAGSATEFQ[-18.0106]FR	K	G	140	153	14	2	12Q(-18.0106)	sp|P46783|RS10_HUMAN	RS10_HUMAN	RPS10	Small ribosomal subunit protein eS10	RPS10P5	sp|Q9NQ39|RS10L_HUMAN	2	561194	561194	MS/MS
AEASIQAGAGDGEWEESEVK	AEASIQ[-18.0106]AGAGDGEWEESEVK	K	L	5687	5706	20	2	6Q(-18.0106)	sp|Q09666|AHNK_HUMAN	AHNK_HUMAN	AHNAK	Neuroblast differentiation-associated protein AHNAK	NA	NA	2	53045.5	53045.5	MS/MS
AEDGSVIDYELIDQDAR	AEDGSVIDYELIDQ[-18.0106]DAR	R	D	180	196	17	2	14Q(-18.0106)	sp|P07355|ANXA2_HUMAN	ANXA2_HUMAN	ANXA2	Annexin A2	NA	NA	2	150460	150460	MS/MS
AEDNADTLALVFEAPNQEK	AEDNADTLALVFEAPN[-18.0106]QEK	R	V	92	110	19	2	16N(-18.0106)	sp|P12004|PCNA_HUMAN	PCNA_HUMAN	PCNA	Proliferating cell nuclear antigen	NA	NA	2	27861.7	27861.7	MS/MS
AEEDTQFNYHR	AEEDTQFN[-18.0106]YHR	K	K	178	188	11	2	8N(-18.0106)	sp|Q14683|SMC1A_HUMAN	SMC1A_HUMAN	SMC1A	Structural maintenance of chromosomes protein 1A	NA	NA	1	24319.7	24319.7	MS/MS
AEELVGQEVLYK	AEELVGQ[-18.0106]EVLYK	R	L	96	107	12	2	7Q(-18.0106)	sp|P53816|PLAT3_HUMAN	PLAT3_HUMAN	PLAAT3	Phospholipase A and acyltransferase 3	NA	NA	1	36263.2	36263.2	MS/MS
AEEWGVQYVETSAK	AEEWGVQ[-18.0106]YVETSAK	K	T	147	160	14	2	7Q(-18.0106)	sp|P11234|RALB_HUMAN	RALB_HUMAN	RALB	Ras-related protein Ral-B	NA	NA	2	63071.9	63071.9	MS/MS
AEFFQHLIEDR	AEFFQ[-18.0106]HLIEDR	K	T	1238	1248	11	23	5Q(-18.0106)	sp|O95487|SC24B_HUMAN	SC24B_HUMAN	SEC24B	Protein transport protein Sec24B	NA	NA	1	17792.4	19487.1	MS/MS
AEIELFVNR	AEIELFVN[-18.0106]R	K	L	58	66	9	2	8N(-18.0106)	sp|Q99805|TM9S2_HUMAN	TM9S2_HUMAN	TM9SF2	Transmembrane 9 superfamily member 2	NA	NA	1	49548.9	49548.9	MS/MS
AEIIDQDLYER	AEIIDQ[-18.0106]DLYER	K	L	575	585	11	2	6Q(-18.0106)	sp|P58107|EPIPL_HUMAN	EPIPL_HUMAN	EPPK1	Epiplakin	NA	NA	1	89284.3	89284.3	MS/MS
AEIIHHLADLLTDQR	AEIIHHLADLLTDQ[-18.0106]R	R	D	386	400	15	23	14Q(-18.0106)	sp|P54886|P5CS_HUMAN	P5CS_HUMAN	ALDH18A1	Delta-1-pyrroline-5-carboxylate synthase	NA	NA	3	16945.8	16945.8	MS/MS
AELIVQPELK	AELIVQ[-18.0106]PELK	R	Y	85	94	10	2	6Q(-18.0106)	sp|P15924|DESP_HUMAN	DESP_HUMAN	DSP	Desmoplakin	NA	NA	1	51348.7	51348.7	MS/MS
AELLQGGDLLR	AELLQ[-18.0106]GGDLLR	K	Q	112	122	11	2	5Q(-18.0106)	sp|Q12981|SEC20_HUMAN	SEC20_HUMAN	BNIP1	Vesicle transport protein SEC20	NA	NA	2	34274.8	34274.8	MS/MS
AELNPWPEYIYTR	AELN[-18.0106]PWPEYIYTR	R	L	45	57	13	2	4N(-18.0106)	sp|P26639|SYTC_HUMAN	SYTC_HUMAN	TARS1	Threonine--tRNA ligase 1, cytoplasmic	NA	NA	1	58435.3	58435.3	MS/MS
AELVQLEDEITTLR	AELVQ[-18.0106]LEDEITTLR	K	Q	41	54	14	2	5Q(-18.0106)	sp|Q16890|TPD53_HUMAN	TPD53_HUMAN	TPD52L1	Tumor protein D53	NA	NA	1	43395.4	43395.4	MS/MS
AEMDQILHGLDK	AEMDQ[-18.0106]ILHGLDK	K	V	58	69	12	3	5Q(-18.0106)	sp|P04424|ARLY_HUMAN	ARLY_HUMAN	ASL	Argininosuccinate lyase	NA	NA	1	30681.6	30681.6	MS/MS
AENLQLLTENELHR	AENLQ[-18.0106]LLTENELHR	R	Q	334	347	14	23	5Q(-18.0106)	sp|O94992|HEXI1_HUMAN	HEXI1_HUMAN	HEXIM1	Protein HEXIM1	NA	NA	3	62843.2	33947	MS/MS
AEPLETFPFDQSK	AEPLETFPFDQ[-18.0106]SK	K	E	397	409	13	2	11Q(-18.0106)	sp|Q9Y6N5|SQOR_HUMAN	SQOR_HUMAN	SQOR	Sulfide:quinone oxidoreductase, mitochondrial	NA	NA	2	58160.6	58160.6	MS/MS
AEPMQWASLELPAAK	AEPMQ[-18.0106]WASLELPAAK	K	K	307	321	15	2	5Q(-18.0106)	sp|Q9UHD1|CHRD1_HUMAN	CHRD1_HUMAN	CHORDC1	Cysteine and histidine-rich domain-containing protein 1	NA	NA	1	23409.3	23409.3	MS/MS
AEQEAQAPHWWR	AEQ[-18.0106]EAQ[-18.0106]APHWWR	R	T	61	72	12	2	3Q(-18.0106),6Q(-18.0106)	sp|Q96DV4|RM38_HUMAN	RM38_HUMAN	MRPL38	Large ribosomal subunit protein mL38	NA	NA	1	23045.1	23045.1	MS/MS
AEQEEEFISNTLFK	AEQ[-18.0106]EEEFISNTLFK	R	K	105	118	14	2	3Q(-18.0106)	sp|Q16204|CCDC6_HUMAN	CCDC6_HUMAN	CCDC6	Coiled-coil domain-containing protein 6	NA	NA	1	15720.1	15720.1	MS/MS
AEQINQAAGEASAVLAK	AEQ[-18.0106]INQ[-18.0106]AAGEASAVLAK	K	A	234	250	17	2	3Q(-18.0106),6Q(-18.0106)	sp|Q9UJZ1|STML2_HUMAN	STML2_HUMAN	STOML2	Stomatin-like protein 2, mitochondrial	NA	NA	1	18759.6	18759.6	MS/MS
AEQLASLEAAQR	AEQ[-18.0106]LASLEAAQ[-18.0106]R	R	A	545	556	12	2	11Q(-18.0106),3Q(-18.0106)	sp|O95049|ZO3_HUMAN	ZO3_HUMAN	TJP3	Tight junction protein ZO-3	NA	NA	1	19576.6	19576.6	MS/MS
AEQWNVNYVETSAK	AEQ[-18.0106]WNVNYVETSAK	R	T	146	159	14	2	3Q(-18.0106)	sp|P11233|RALA_HUMAN	RALA_HUMAN	RALA	Ras-related protein Ral-A	NA	NA	3	43992.6	43992.6	MS/MS
AESEQEAYLR	AESEQ[-18.0106]EAYLR	R	E	228	237	10	2	5Q(-18.0106)	sp|Q9NR28|DBLOH_HUMAN	DBLOH_HUMAN	DIABLO	Diablo IAP-binding mitochondrial protein	NA	NA	1	77273	77273	MS/MS
AESTFLFLVGQDDHNWK	AESTFLFLVGQ[-18.0106]DDHNWK	R	S	314	330	17	23	11Q(-18.0106)	sp|Q86TX2|ACOT1_HUMAN	ACOT1_HUMAN	ACOT1	Acyl-coenzyme A thioesterase 1	ACOT2	sp|P49753|ACOT2_HUMAN	3	31794.1	31794.1	MS/MS
AEVSPMYGVQK	AEVSPMYGVQ[-18.0106]K	R	Y	302	312	11	2	10Q(-18.0106)	sp|Q9H3K2|GHITM_HUMAN	GHITM_HUMAN	GHITM	Growth hormone-inducible transmembrane protein	NA	NA	1	49278.7	49278.7	MS/MS
AFAAQEDLEK	AFAAQ[-18.0106]EDLEK	K	T	449	458	10	2	5Q(-18.0106)	sp|P35241|RADI_HUMAN	RADI_HUMAN	RDX	Radixin	NA	NA	1	103491	103491	MS/MS
AFAHITGGGLLENIPR	AFAHITGGGLLEN[-18.0106]IPR	K	V	677	692	16	3	13N(-18.0106)	sp|P22102|PUR2_HUMAN	PUR2_HUMAN	GART	Trifunctional purine biosynthetic protein adenosine-3	NA	NA	4	54084	54084	MS/MS
AFANPEDALR	AFAN[-18.0106]PEDALR	K	H	43	52	10	2	4N(-18.0106)	sp|O14684|PTGES_HUMAN	PTGES_HUMAN	PTGES	Prostaglandin E synthase	NA	NA	1	38622	38622	MS/MS
AFAVGVQQVLLK	AFAVGVQ[-18.0106]QVLLK	K	V	295	306	12	2	7Q(-18.0106)	sp|O95373|IPO7_HUMAN	IPO7_HUMAN	IPO7	Importin-7	NA	NA	1	32495.9	32495.9	MS/MS
AFDMISQR	AFDMISQ[-18.0106]R	K	S	217	224	8	2	7Q(-18.0106)	sp|O14908|GIPC1_HUMAN	GIPC1_HUMAN	GIPC1	PDZ domain-containing protein GIPC1	NA	NA	2	28351.8	28351.8	MS/MS
AFDQGADAIYDHINEGK	AFDQ[-18.0106]GADAIYDHINEGK	R	L	35	51	17	23	4Q(-18.0106)	sp|Q9UDW1|QCR9_HUMAN	QCR9_HUMAN	UQCR10	Cytochrome b-c1 complex subunit 9	NA	NA	3	110293	57725.3	MS/MS
AFDSGIIPMEFVNK	AFDSGIIPMEFVN[-18.0106]K	K	M	949	962	14	2	13N(-18.0106)	sp|P53396|ACLY_HUMAN	ACLY_HUMAN	ACLY	ATP-citrate synthase	NA	NA	1	28011.4	28011.4	MS/MS
AFDTQLVER	AFDTQ[-18.0106]LVER	R	G	1396	1404	9	2	5Q(-18.0106)	sp|Q9BTC0|DIDO1_HUMAN	DIDO1_HUMAN	DIDO1	Death-inducer obliterator 1	NA	NA	2	49114.5	49114.5	MS/MS
AFFAGSQR	AFFAGSQ[-18.0106]R	R	F	603	610	8	2	7Q(-18.0106)	sp|Q14697|GANAB_HUMAN	GANAB_HUMAN	GANAB	Neutral alpha-glucosidase AB	NA	NA	1	93528	93528	MS/MS
AFGPGLQGGSAGSPAR	AFGPGLQ[-18.0106]GGSAGSPAR	K	F	1072	1087	16	2	7Q(-18.0106)	sp|P21333|FLNA_HUMAN	FLNA_HUMAN	FLNA	Filamin-A	NA	NA	1	83335.4	83335.4	MS/MS
AFIPQLLSR	AFIPQ[-18.0106]LLSR	K	L	714	722	9	2	5Q(-18.0106)	sp|P14735|IDE_HUMAN	IDE_HUMAN	IDE	Insulin-degrading enzyme	NA	NA	1	54900.2	54900.2	MS/MS
AFITNIPFDVK	AFITN[-18.0106]IPFDVK	R	W	73	83	11	2	5N(-18.0106)	sp|P52272|HNRPM_HUMAN	HNRPM_HUMAN	HNRNPM	Heterogeneous nuclear ribonucleoprotein M	NA	NA	3	293742	293742	MS/MS
AFLDALQNQAEASSK	AFLDALQNQ[-18.0106]AEASSK	K	I	182	196	15	2	9Q(-18.0106)	sp|Q12931|TRAP1_HUMAN	TRAP1_HUMAN	TRAP1	Heat shock protein 75 kDa, mitochondrial	NA	NA	1	30531.9	30531.9	MS/MS
AFLEILHTYQK	AFLEILHTYQ[-18.0106]K	K	E	327	337	11	3	10Q(-18.0106)	sp|Q96ST3|SIN3A_HUMAN	SIN3A_HUMAN	SIN3A	Paired amphipathic helix protein Sin3a	NA	NA	1	16468.8	16468.8	MS/MS
AFQNVFAPR	AFQ[-18.0106]NVFAPR	K	N	247	255	9	2	3Q(-18.0106)	sp|P15586|GNS_HUMAN	GNS_HUMAN	GNS	N-acetylglucosamine-6-sulfatase	NA	NA	1	225120	225120	MS/MS
AFQPLVK	AFQ[-18.0106]PLVK	K	N	336	342	7	2	3Q(-18.0106)	sp|O00115|DNS2A_HUMAN	DNS2A_HUMAN	DNASE2	Deoxyribonuclease-2-alpha	NA	NA	1	60471.3	60471.3	MS/MS
AFSITQGLLK	AFSITQ[-18.0106]GLLK	R	D	891	900	10	2	6Q(-18.0106)	sp|O15067|PUR4_HUMAN	PUR4_HUMAN	PFAS	Phosphoribosylformylglycinamidine synthase	NA	NA	1	30966.1	30966.1	MS/MS
AFSQFGK	AFSQ[-18.0106]FGK	K	L	357	363	7	2	4Q(-18.0106)	sp|O60506|HNRPQ_HUMAN	HNRPQ_HUMAN	SYNCRIP	Heterogeneous nuclear ribonucleoprotein Q	NA	NA	2	27608.9	27608.9	MS/MS
AFSSPQEEEEAGFTGR	AFSSPQ[-18.0106]EEEEAGFTGR	K	R	539	554	16	2	6Q(-18.0106)	sp|Q14241|ELOA1_HUMAN	ELOA1_HUMAN	ELOA	Elongin-A	NA	NA	1	18644.6	18644.6	MS/MS
AFSVNIFK	AFSVN[-18.0106]IFK	K	V	349	356	8	2	5N(-18.0106)	sp|P11279|LAMP1_HUMAN	LAMP1_HUMAN	LAMP1	Lysosome-associated membrane glycoprotein 1	NA	NA	1	26478.6	26478.6	MS/MS
AFTHTAQYDEAISDYFR	AFTHTAQ[-18.0106]YDEAISDYFR	K	K	178	194	17	23	7Q(-18.0106)	sp|P31939|PUR9_HUMAN	PUR9_HUMAN	ATIC	Bifunctional purine biosynthesis protein ATIC	NA	NA	6	229850	165788	MS/MS
AFYVNVLNEEQR	AFYVNVLNEEQ[-18.0106]R	R	K	445	456	12	2	11Q(-18.0106)	sp|P04040|CATA_HUMAN	CATA_HUMAN	CAT	Catalase	NA	NA	1	48237.2	48237.2	MS/MS
AGFAGDQIPK	AGFAGDQ[-18.0106]IPK	K	Y	23	32	10	2	7Q(-18.0106)	sp|P61163|ACTZ_HUMAN	ACTZ_HUMAN	ACTR1A	Alpha-centractin	ACTR1B	sp|P42025|ACTY_HUMAN	3	73231.5	73231.5	MS/MS
AGGADAVQTVTGGLR	AGGADAVQ[-18.0106]TVTGGLR	R	S	15	29	15	2	8Q(-18.0106)	sp|Q9H223|EHD4_HUMAN	EHD4_HUMAN	EHD4	EH domain-containing protein 4	NA	NA	2	39150.7	39150.7	MS/MS
AGGLIYQLDSYAPR	AGGLIYQ[-18.0106]LDSYAPR	K	A	12	25	14	2	7Q(-18.0106)	sp|Q9Y296|TPPC4_HUMAN	TPPC4_HUMAN	TRAPPC4	Trafficking protein particle complex subunit 4	NA	NA	1	23100	23100	MS/MS
AGGSASAMLQPLLDNQVGFK	AGGSASAMLQ[-18.0106]PLLDN[-18.0106]QVGFK	K	N	165	184	20	2	10Q(-18.0106),15N(-18.0106)	sp|P20618|PSB1_HUMAN	PSB1_HUMAN	PSMB1	Proteasome subunit beta type-1	NA	NA	1	21051.8	21051.8	MS/MS
AGIIQDTWHK	AGIIQ[-18.0106]DTWHK	K	A	678	687	10	23	5Q(-18.0106)	sp|Q9P2E9|RRBP1_HUMAN	RRBP1_HUMAN	RRBP1	Ribosome-binding protein 1	NA	NA	1	31545.4	33103.2	MS/MS
AGLAMPGPPLGPVLGQR	AGLAMPGPPLGPVLGQ[-18.0106]R	R	G	26	42	17	2	16Q(-18.0106)	sp|Q9Y3B7|RM11_HUMAN	RM11_HUMAN	MRPL11	Large ribosomal subunit protein uL11m	NA	NA	1	103312	103312	MS/MS
AGLLGQPR	AGLLGQ[-18.0106]PR	K	-	82	89	8	2	6Q(-18.0106)	sp|Q9Y5J7|TIM9_HUMAN	TIM9_HUMAN	TIMM9	Mitochondrial import inner membrane translocase subunit Tim9	NA	NA	2	38583.5	38583.5	MS/MS
AGLLHNILPSQSTDLHHSVGTELLSLVYK	AGLLHNILPSQ[-18.0106]STDLHHSVGTELLSLVYK	R	G	1461	1489	29	4	11Q(-18.0106)	sp|P78527|PRKDC_HUMAN	PRKDC_HUMAN	PRKDC	DNA-dependent protein kinase catalytic subunit	NA	NA	1	8797.38	8797.38	MS/MS
AGLQFPVGR	AGLQ[-18.0106]FPVGR	R	I	24	32	9	2	4Q(-18.0106)	sp|P0C0S5|H2AZ_HUMAN	H2AZ_HUMAN	H2AZ1	Histone H2A.Z	H2AC1, H2AC11, H2AC12, H2AC14, H2AC18, H2AC20, H2AC21, H2AC25, H2AC4, H2AC6, H2AC7, H2AJ, H2AX, H2AZ2	sp|P04908|H2A1B_HUMAN, sp|P0C0S8|H2A1_HUMAN, sp|P16104|H2AX_HUMAN, sp|P20671|H2A1D_HUMAN, sp|Q16777|H2A2C_HUMAN, sp|Q6FI13|H2A2A_HUMAN, sp|Q71UI9|H2AV_HUMAN, sp|Q7L7L0|H2A3_HUMAN, sp|Q8IUE6|H2A2B_HUMAN, sp|Q93077|H2A1C_HUMAN, sp|Q96KK5|H2A1H_HUMAN, sp|Q96QV6|H2A1A_HUMAN, sp|Q99878|H2A1J_HUMAN, sp|Q9BTM1|H2AJ_HUMAN	2	520178	520178	MS/MS
AGLSQSLFER	AGLSQ[-18.0106]SLFER	K	L	689	698	10	2	5Q(-18.0106)	sp|Q92900|RENT1_HUMAN	RENT1_HUMAN	UPF1	Regulator of nonsense transcripts 1	NA	NA	1	35280.4	35280.4	MS/MS
AGMSAEQAQGLLEK	AGMSAEQAQ[-18.0106]GLLEK	K	I	145	158	14	2	9Q(-18.0106)	sp|Q9Y2Q3|GSTK1_HUMAN	GSTK1_HUMAN	GSTK1	Glutathione S-transferase kappa 1	NA	NA	1	65212.1	65212.1	MS/MS
AGPESDAQYQFTGIK	AGPESDAQ[-18.0106]YQFTGIK	M	K	2	16	15	2	8Q(-18.0106)	sp|Q96IX5|ATPMK_HUMAN	ATPMK_HUMAN	ATP5MK	ATP synthase membrane subunit K, mitochondrial	NA	NA	1	28248.5	28248.5	MS/MS
AGPILELEQWIDK	AGPILELEQ[-18.0106]WIDK	K	Y	147	159	13	2	9Q(-18.0106)	sp|Q96EY8|MMAB_HUMAN	MMAB_HUMAN	MMAB	Corrinoid adenosyltransferase MMAB	NA	NA	1	26004.8	26004.8	MS/MS
AGPSAQEPGSQTPLK	AGPSAQ[-18.0106]EPGSQ[-18.0106]TPLK	K	S	1253	1267	15	2	11Q(-18.0106),6Q(-18.0106)	sp|O60271|JIP4_HUMAN	JIP4_HUMAN	SPAG9	C-Jun-amino-terminal kinase-interacting protein 4	NA	NA	1	11911.6	11911.6	MS/MS
AGQAVDDFIEK	AGQ[-18.0106]AVDDFIEK	K	L	77	87	11	2	3Q(-18.0106)	sp|P52209|6PGD_HUMAN	6PGD_HUMAN	PGD	6-phosphogluconate dehydrogenase, decarboxylating	NA	NA	1	70354.8	70354.8	MS/MS
AGQSVIGLQMGTNK	AGQ[-18.0106]SVIGLQ[-18.0106]MGTNK	K	C	159	172	14	2	3Q(-18.0106),9Q(-18.0106)	sp|Q15417|CNN3_HUMAN	CNN3_HUMAN	CNN3	Calponin-3	NA	NA	1	25778.8	25778.8	MS/MS
AGSSESIAAFIQR	AGSSESIAAFIQ[-18.0106]R	R	L	720	732	13	2	12Q(-18.0106)	sp|P46379|BAG6_HUMAN	BAG6_HUMAN	BAG6	Large proline-rich protein BAG6	NA	NA	2	77789.7	77789.7	MS/MS
AGSSTPGDAPPAVAEVQGR	AGSSTPGDAPPAVAEVQ[-18.0106]GR	R	S	2885	2903	19	2	17Q(-18.0106)	sp|Q7Z6Z7|HUWE1_HUMAN	HUWE1_HUMAN	HUWE1	E3 ubiquitin-protein ligase HUWE1	NA	NA	3	26380.1	26380.1	MS/MS
AGTQIENIEEDFR	AGTQ[-18.0106]IENIEEDFR	K	D	48	60	13	2	4Q(-18.0106)	sp|P12814|ACTN1_HUMAN	ACTN1_HUMAN	ACTN1	Alpha-actinin-1	ACTN2, ACTN3	sp|P35609|ACTN2_HUMAN, sp|Q08043|ACTN3_HUMAN	1	74255.6	74255.6	MS/MS
AGVNTVTTLVENK	AGVNTVTTLVEN[-18.0106]K	R	K	138	150	13	2	12N(-18.0106)	sp|P62424|RL7A_HUMAN	RL7A_HUMAN	RPL7A	Large ribosomal subunit protein eL8	NA	NA	1	43114.5	43114.5	MS/MS
AGVSSQPVSLADR	AGVSSQ[-18.0106]PVSLADR	K	L	753	765	13	2	6Q(-18.0106)	sp|Q6UXG2|ELAP1_HUMAN	ELAP1_HUMAN	ELAPOR1	Endosome/lysosome-associated apoptosis and autophagy regulator 1	NA	NA	1	47239.8	47239.8	MS/MS
AGYIIPLQGPGLTTTESR	AGYIIPLQ[-18.0106]GPGLTTTESR	R	Q	820	837	18	2	8Q(-18.0106)	sp|P10253|LYAG_HUMAN	LYAG_HUMAN	GAA	Lysosomal alpha-glucosidase	NA	NA	2	192211	192211	MS/MS
AGYPQYVSEILEK	AGYPQ[-18.0106]YVSEILEK	K	V	315	327	13	2	5Q(-18.0106)	sp|P42704|LPPRC_HUMAN	LPPRC_HUMAN	LRPPRC	Leucine-rich PPR motif-containing protein, mitochondrial	NA	NA	1	202071	202071	MS/MS
AHGLEVEPSALEQGFR	AHGLEVEPSALEQ[-18.0106]GFR	R	Q	35	50	16	3	13Q(-18.0106)	sp|Q9BSH5|HDHD3_HUMAN	HDHD3_HUMAN	HDHD3	Haloacid dehalogenase-like hydrolase domain-containing protein 3	NA	NA	2	53528.7	53528.7	MS/MS
AHLALIDYLTQK	AHLALIDYLTQ[-18.0106]K	K	R	412	423	12	23	11Q(-18.0106)	sp|Q96JC1|VPS39_HUMAN	VPS39_HUMAN	VPS39	Vam6/Vps39-like protein	NA	NA	2	26558	26558	MS/MS
AHLMEIQVNGGTVAEK	AHLMEIQ[-18.0106]VNGGTVAEK	K	L	178	193	16	23	7Q(-18.0106)	sp|P39023|RL3_HUMAN	RL3_HUMAN	RPL3	Large ribosomal subunit protein uL3	NA	NA	2	74732.6	74732.6	MS/MS
AHQITDESLESTR	AHQ[-18.0106]ITDESLESTR	R	R	13	25	13	23	3Q(-18.0106)	sp|O00161|SNP23_HUMAN	SNP23_HUMAN	SNAP23	Synaptosomal-associated protein 23	NA	NA	3	74321.3	44499.8	MS/MS
AHQLWLSVEALK	AHQ[-18.0106]LWLSVEALK	K	Y	566	577	12	23	3Q(-18.0106)	sp|Q16891|MIC60_HUMAN	MIC60_HUMAN	IMMT	MICOS complex subunit MIC60	NA	NA	1	18718.8	18718.8	MS/MS
AHQVVEDGYEFFAK	AHQ[-18.0106]VVEDGYEFFAK	R	R	247	260	14	23	3Q(-18.0106)	sp|P62136|PP1A_HUMAN	PP1A_HUMAN	PPP1CA	Serine/threonine-protein phosphatase PP1-alpha catalytic subunit	PPP1CB, PPP1CC	sp|P36873|PP1G_HUMAN, sp|P62140|PP1B_HUMAN	4	312212	244058	MS/MS
AHSIQIMK	AHSIQ[-18.0106]IMK	R	V	121	128	8	2	5Q(-18.0106)	sp|Q02543|RL18A_HUMAN	RL18A_HUMAN	RPL18A	Large ribosomal subunit protein eL20	NA	NA	1	47046.5	47046.5	MS/MS
AHSSMVGVNLPQK	AHSSMVGVNLPQ[-18.0106]K	R	A	172	184	13	23	12Q(-18.0106)	sp|P00558|PGK1_HUMAN	PGK1_HUMAN	PGK1	Phosphoglycerate kinase 1	NA	NA	4	183056	109041	MS/MS
AHVLAASVEQATENFLEK	AHVLAASVEQ[-18.0106]ATENFLEK	K	G	58	75	18	23	10Q(-18.0106)	sp|P35221|CTNA1_HUMAN	CTNA1_HUMAN	CTNNA1	Catenin alpha-1	NA	NA	4	20564.1	20564.1	MS/MS
AIAHYEQSADYYK	AIAHYEQ[-18.0106]SADYYK	K	G	141	153	13	23	7Q(-18.0106)	sp|P54920|SNAA_HUMAN	SNAA_HUMAN	NAPA	Alpha-soluble NSF attachment protein	NAPB	sp|Q9H115|SNAB_HUMAN	2	141561	87878.8	MS/MS
AIDTIYQTTDFSGIR	AIDTIYQ[-18.0106]TTDFSGIR	K	N	252	266	15	2	7Q(-18.0106)	sp|O14672|ADA10_HUMAN	ADA10_HUMAN	ADAM10	Disintegrin and metalloproteinase domain-containing protein 10	NA	NA	1	45295.6	45295.6	MS/MS
AIDTTQLFSLPK	AIDTTQ[-18.0106]LFSLPK	R	D	589	600	12	2	6Q(-18.0106)	sp|Q16822|PCKGM_HUMAN	PCKGM_HUMAN	PCK2	Phosphoenolpyruvate carboxykinase [GTP], mitochondrial	NA	NA	1	97479.9	97479.9	MS/MS
AIEINPDSAQPYK	AIEINPDSAQ[-18.0106]PYK	R	W	174	186	13	2	10Q(-18.0106)	sp|P50502|F10A1_HUMAN	F10A1_HUMAN	ST13	Hsc70-interacting protein	ST13P4, ST13P5	sp|Q8IZP2|ST134_HUMAN, sp|Q8NFI4|F10A5_HUMAN	1	111806	111806	MS/MS
AIELFSVGQGPAK	AIELFSVGQ[-18.0106]GPAK	K	T	95	107	13	2	9Q(-18.0106)	sp|P30419|NMT1_HUMAN	NMT1_HUMAN	NMT1	Glycylpeptide N-tetradecanoyltransferase 1	NA	NA	2	156356	156356	MS/MS
AIEQADLLQEEDESPR	AIEQ[-18.0106]ADLLQ[-18.0106]EEDESPR	K	S	134	149	16	2	4Q(-18.0106),9Q(-18.0106)	sp|P61966|AP1S1_HUMAN	AP1S1_HUMAN	AP1S1	AP-1 complex subunit sigma-1A	NA	NA	1	65092.2	65092.2	MS/MS
AIGAVPLIQGEYMIPCEK	AIGAVPLIQ[-18.0106]GEYMIPC[57.0215]EK	K	V	314	331	18	2	16C(57.0215),9Q(-18.0106)	sp|P07339|CATD_HUMAN	CATD_HUMAN	CTSD	Cathepsin D	NA	NA	5	202933	202933	MS/MS
AIGFVVGQTDWEK	AIGFVVGQ[-18.0106]TDWEK	R	I	2115	2127	13	2	8Q(-18.0106)	sp|P49750|YLPM1_HUMAN	YLPM1_HUMAN	YLPM1	YLP motif-containing protein 1	NA	NA	2	34127.4	34127.4	MS/MS
AIGSASEGAQSSLQEVYHK	AIGSASEGAQ[-18.0106]SSLQEVYHK	R	S	169	187	19	23	10Q(-18.0106)	sp|P28066|PSA5_HUMAN	PSA5_HUMAN	PSMA5	Proteasome subunit alpha type-5	NA	NA	1	49275	49275	MS/MS
AIGVLTSGGDAQGMNAAVR	AIGVLTSGGDAQ[-18.0106]GMNAAVR	K	A	26	44	19	2	12Q(-18.0106)	sp|Q01813|PFKAP_HUMAN	PFKAP_HUMAN	PFKP	ATP-dependent 6-phosphofructokinase, platelet type	PFKL	sp|P17858|PFKAL_HUMAN	1	65360.8	65360.8	MS/MS
AIHEFLAAQK	AIHEFLAAQ[-18.0106]K	R	K	152	161	10	3	9Q(-18.0106)	sp|Q96IK1|BOD1_HUMAN	BOD1_HUMAN	BOD1	Biorientation of chromosomes in cell division protein 1	NA	NA	1	11569.2	11569.2	MS/MS
AIHVLDVEQGQLER	AIHVLDVEQGQ[-18.0106]LER	K	R	107	120	14	3	11Q(-18.0106)	sp|Q9H6Y2|WDR55_HUMAN	WDR55_HUMAN	WDR55	WD repeat-containing protein 55	NA	NA	2	31510.8	31510.8	MS/MS
AIIIFVPVPQLK	AIIIFVPVPQ[-18.0106]LK	K	S	59	70	12	2	10Q(-18.0106)	sp|P62081|RS7_HUMAN	RS7_HUMAN	RPS7	Small ribosomal subunit protein eS7	NA	NA	2	132741	132741	MS/MS
AIINSTVTPNMTFTK	AIIN[-18.0106]STVTPN[-18.0106]M[15.9949]TFTK	K	T	58	72	15	2	10N(-18.0106),11M(15.9949),4N(-18.0106)	sp|Q9NSC5|HOME3_HUMAN	HOME3_HUMAN	HOMER3	Homer protein homolog 3	NA	NA	1	15633.5	15633.5	MS/MS
AIIYQYMEEIYHR	AIIYQ[-18.0106]YMEEIYHR	K	I	336	348	13	23	5Q(-18.0106)	sp|P37268|FDFT_HUMAN	FDFT_HUMAN	FDFT1	Squalene synthase	NA	NA	3	110083	75706.8	MS/MS
AILQATLR	AILQ[-18.0106]ATLR	K	E	36	43	8	2	4Q(-18.0106)	sp|Q12904|AIMP1_HUMAN	AIMP1_HUMAN	AIMP1	Aminoacyl tRNA synthase complex-interacting multifunctional protein 1	NA	NA	4	66958.5	66958.5	MS/MS
AIMTYVSSFYHAFSGAQK	AIMTYVSSFYHAFSGAQ[-18.0106]K	K	A	256	273	18	23	17Q(-18.0106)	sp|O43707|ACTN4_HUMAN	ACTN4_HUMAN	ACTN4	Alpha-actinin-4	ACTN1	sp|P12814|ACTN1_HUMAN	3	75479.5	40460	MS/MS
AINQGGLTSVAVR	AINQ[-18.0106]GGLTSVAVR	K	G	31	43	13	2	4Q(-18.0106)	sp|P60900|PSA6_HUMAN	PSA6_HUMAN	PSMA6	Proteasome subunit alpha type-6	NA	NA	1	92249.4	92249.4	MS/MS
AIPLAIFQAEPTVR	AIPLAIFQ[-18.0106]AEPTVR	R	K	1093	1106	14	2	8Q(-18.0106)	sp|Q07864|DPOE1_HUMAN	DPOE1_HUMAN	POLE	DNA polymerase epsilon catalytic subunit A	NA	NA	2	20069	20069	MS/MS
AIPQLQGYLR	AIPQ[-18.0106]LQGYLR	K	S	263	272	10	2	4Q(-18.0106)	sp|Q02878|RL6_HUMAN	RL6_HUMAN	RPL6	Large ribosomal subunit protein eL6	NA	NA	2	263781	263781	MS/MS
AIQDHLLEVEQSK	AIQDHLLEVEQ[-18.0106]SK	K	D	323	335	13	23	11Q(-18.0106)	sp|P12270|TPR_HUMAN	TPR_HUMAN	TPR	Nucleoprotein TPR	NA	NA	3	46149	28066.7	MS/MS
AIQAVLR	AIQ[-18.0106]AVLR	K	S	550	556	7	2	3Q(-18.0106)	sp|Q15067|ACOX1_HUMAN	ACOX1_HUMAN	ACOX1	Peroxisomal acyl-coenzyme A oxidase 1	NA	NA	1	24787.8	24787.8	MS/MS
AIQLNPSYIR	AIQ[-18.0106]LNPSYIR	K	A	181	190	10	2	3Q(-18.0106)	sp|Q99614|TTC1_HUMAN	TTC1_HUMAN	TTC1	Tetratricopeptide repeat protein 1	NA	NA	1	113669	113669	MS/MS
AIQLSGAEQLEALK	AIQ[-18.0106]LSGAEQ[-18.0106]LEALK	K	A	33	46	14	2	3Q(-18.0106),9Q(-18.0106)	sp|Q9BT78|CSN4_HUMAN	CSN4_HUMAN	COPS4	COP9 signalosome complex subunit 4	NA	NA	1	39982.5	39982.5	MS/MS
AIVAIENPADVSVISSR	AIVAIEN[-18.0106]PADVSVISSR	R	N	64	80	17	23	7N(-18.0106)	sp|P08865|RSSA_HUMAN	RSSA_HUMAN	RPSA	Small ribosomal subunit protein uS2	RPSA2	sp|A0A8I5KQE6|RPSA2_HUMAN	3	390454	376577	MS/MS
AIVFVVDSAAFQR	AIVFVVDSAAFQ[-18.0106]R	R	E	138	150	13	2	12Q(-18.0106)	sp|Q9Y5M8|SRPRB_HUMAN	SRPRB_HUMAN	SRPRB	Signal recognition particle receptor subunit beta	NA	NA	2	57389.6	57389.6	MS/MS
AIVQLVNER	AIVQ[-18.0106]LVNER	K	Q	119	127	9	2	4Q(-18.0106)	sp|Q15102|PA1B3_HUMAN	PA1B3_HUMAN	PAFAH1B3	Platelet-activating factor acetylhydrolase IB subunit alpha1	NA	NA	2	105002	105002	MS/MS
AIYELAISQPR	AIYELAISQ[-18.0106]PR	R	L	661	671	11	2	9Q(-18.0106)	sp|Q9BZJ0|CRNL1_HUMAN	CRNL1_HUMAN	CRNKL1	Crooked neck-like protein 1	NA	NA	1	43080.1	43080.1	MS/MS
AIYFDGDFGQIVR	AIYFDGDFGQ[-18.0106]IVR	R	Y	222	234	13	2	10Q(-18.0106)	sp|Q96RP9|EFGM_HUMAN	EFGM_HUMAN	GFM1	Elongation factor G, mitochondrial	NA	NA	1	59160.8	59160.8	MS/MS
AIYHDLEQSIR	AIYHDLEQ[-18.0106]SIR	K	A	265	275	11	23	8Q(-18.0106)	sp|Q9UNF0|PACN2_HUMAN	PACN2_HUMAN	PACSIN2	Protein kinase C and casein kinase substrate in neurons protein 2	NA	NA	2	101309	53069.7	MS/MS
AIYQATYR	AIYQ[-18.0106]ATYR	R	D	218	225	8	2	4Q(-18.0106)	sp|P28074|PSB5_HUMAN	PSB5_HUMAN	PSMB5	Proteasome subunit beta type-5	NA	NA	1	81238.8	81238.8	MS/MS
AKFEELNMDLFR	AKFEELN[-18.0106]MDLFR	R	S	325	336	12	3	7N(-18.0106)	sp|P11021|BIP_HUMAN	BIP_HUMAN	HSPA5	Endoplasmic reticulum chaperone BiP	NA	NA	2	18444	18444	MS/MS
ALAAQLPVLPR	ALAAQ[-18.0106]LPVLPR	R	S	83	93	11	2	5Q(-18.0106)	sp|Q96GK7|FAH2A_HUMAN	FAH2A_HUMAN	FAHD2A	Fumarylacetoacetate hydrolase domain-containing protein 2A	NA	NA	1	41082.4	41082.4	MS/MS
ALAEYVVQQEGAK	ALAEYVVQ[-18.0106]Q[-18.0106]EGAK	K	L	209	221	13	2	8Q(-18.0106),9Q(-18.0106)	sp|Q8WVX9|FACR1_HUMAN	FACR1_HUMAN	FAR1	Fatty acyl-CoA reductase 1	NA	NA	3	39302.8	39302.8	MS/MS
ALAFEQLLK	ALAFEQ[-18.0106]LLK	K	E	1507	1515	9	2	6Q(-18.0106)	sp|Q15643|TRIPB_HUMAN	TRIPB_HUMAN	TRIP11	Thyroid receptor-interacting protein 11	NA	NA	1	31986.5	31986.5	MS/MS
ALAPTWEQLALGLEHSETVK	ALAPTWEQ[-18.0106]LALGLEHSETVK	K	I	222	241	20	23	8Q(-18.0106)	sp|Q8NBS9|TXND5_HUMAN	TXND5_HUMAN	TXNDC5	Thioredoxin domain-containing protein 5	NA	NA	1	107340	107340	MS/MS
ALASILLQDHIR	ALASILLQ[-18.0106]DHIR	K	D	45	56	12	23	8Q(-18.0106)	sp|Q6DD88|ATLA3_HUMAN	ATLA3_HUMAN	ATL3	Atlastin-3	NA	NA	4	367560	201371	MS/MS
ALASQLQDSLK	ALASQLQ[-18.0106]DSLK	R	D	571	581	11	2	7Q(-18.0106)	sp|P18206|VINC_HUMAN	VINC_HUMAN	VCL	Vinculin	NA	NA	1	47506.3	47506.3	MS/MS
ALDVIQAGK	ALDVIQ[-18.0106]AGK	R	E	119	127	9	2	6Q(-18.0106)	sp|O75937|DNJC8_HUMAN	DNJC8_HUMAN	DNAJC8	DnaJ homolog subfamily C member 8	NA	NA	1	31166.3	31166.3	MS/MS
ALEEAMEQK	ALEEAMEQ[-18.0106]K	R	A	1484	1492	9	2	8Q(-18.0106)	sp|P35579|MYH9_HUMAN	MYH9_HUMAN	MYH9	Myosin-9	NA	NA	1	70597.5	70597.5	MS/MS
ALEHFPMLQK	ALEHFPMLQ[-18.0106]K	R	D	200	209	10	3	9Q(-18.0106)	sp|P43304|GPDM_HUMAN	GPDM_HUMAN	GPD2	Glycerol-3-phosphate dehydrogenase, mitochondrial	NA	NA	1	24648.4	24648.4	MS/MS
ALEQLNGFELAGR	ALEQ[-18.0106]LNGFELAGR	K	P	307	319	13	2	4Q(-18.0106)	sp|Q14498|RBM39_HUMAN	RBM39_HUMAN	RBM39	RNA-binding protein 39	RBM23	sp|Q86U06|RBM23_HUMAN	3	179521	179521	MS/MS
ALEQQVEEMR	ALEQ[-18.0106]Q[-18.0106]VEEMR	R	T	1536	1545	10	2	4Q(-18.0106),5Q(-18.0106)	sp|P35580|MYH10_HUMAN	MYH10_HUMAN	MYH10	Myosin-10	NA	NA	1	27539.3	27539.3	MS/MS
ALESDMAPVLIMATNR	ALESDMAPVLIMATN[-18.0106]R	R	G	315	330	16	2	15N(-18.0106)	sp|Q9Y230|RUVB2_HUMAN	RUVB2_HUMAN	RUVBL2	RuvB-like 2	NA	NA	1	24936	24936	MS/MS
ALESELQQLR	ALESELQ[-18.0106]Q[-18.0106]LR	R	A	326	335	10	2	7Q(-18.0106),8Q(-18.0106)	sp|Q96AQ6|PBIP1_HUMAN	PBIP1_HUMAN	PBXIP1	Pre-B-cell leukemia transcription factor-interacting protein 1	NA	NA	1	59728.1	59728.1	MS/MS
ALFLETEQLK	ALFLETEQ[-18.0106]LK	K	K	143	152	10	2	8Q(-18.0106)	sp|Q13740|CD166_HUMAN	CD166_HUMAN	ALCAM	CD166 antigen	NA	NA	1	146099	146099	MS/MS
ALGPEQLLR	ALGPEQ[-18.0106]LLR	R	A	284	292	9	2	6Q(-18.0106)	sp|P36915|GNL1_HUMAN	GNL1_HUMAN	GNL1	Guanine nucleotide-binding protein-like 1	NA	NA	2	37243.9	37243.9	MS/MS
ALGQEHDITLFVK	ALGQ[-18.0106]EHDITLFVK	R	V	446	458	13	23	4Q(-18.0106)	sp|Q96NY7|CLIC6_HUMAN	CLIC6_HUMAN	CLIC6	Chloride intracellular channel protein 6	NA	NA	2	94674.2	68582.1	MS/MS
ALGQNPTNAEVLK	ALGQ[-18.0106]NPTNAEVLK	R	V	38	50	13	2	4Q(-18.0106)	sp|P60660|MYL6_HUMAN	MYL6_HUMAN	MYL6	Myosin light polypeptide 6	MYL6B	sp|P14649|MYL6B_HUMAN	1	76209.9	76209.9	MS/MS
ALGTEVIQLFPEK	ALGTEVIQ[-18.0106]LFPEK	R	G	325	337	13	2	8Q(-18.0106)	sp|O95831|AIFM1_HUMAN	AIFM1_HUMAN	AIFM1	Apoptosis-inducing factor 1, mitochondrial	NA	NA	3	288683	288683	MS/MS
ALGVLAQLIWSR	ALGVLAQ[-18.0106]LIWSR	R	A	429	440	12	2	7Q(-18.0106)	sp|O75390|CISY_HUMAN	CISY_HUMAN	CS	Citrate synthase, mitochondrial	NA	NA	1	19777.2	19777.2	MS/MS
ALHSVLQAVPLNELR	ALHSVLQ[-18.0106]AVPLNELR	R	Q	24	38	15	23	7Q(-18.0106)	sp|Q16401|PSMD5_HUMAN	PSMD5_HUMAN	PSMD5	26S proteasome non-ATPase regulatory subunit 5	NA	NA	4	79478.7	50750.7	MS/MS
ALIAAQYSGAQVR	ALIAAQYSGAQ[-18.0106]VR	K	V	18	30	13	2	11Q(-18.0106)	sp|P26641|EF1G_HUMAN	EF1G_HUMAN	EEF1G	Elongation factor 1-gamma	NA	NA	1	195646	195646	MS/MS
ALIDQEVK	ALIDQ[-18.0106]EVK	K	N	98	105	8	2	5Q(-18.0106)	sp|O75608|LYPA1_HUMAN	LYPA1_HUMAN	LYPLA1	Acyl-protein thioesterase 1	NA	NA	1	48764.9	48764.9	MS/MS
ALIESYQNLTR	ALIESYQN[-18.0106]LTR	R	V	18	28	11	2	8N(-18.0106)	sp|Q8IZP0|ABI1_HUMAN	ABI1_HUMAN	ABI1	Abl interactor 1	NA	NA	1	25144.6	25144.6	MS/MS
ALIEVLQPLIAEHQAR	ALIEVLQ[-18.0106]PLIAEHQAR	K	R	433	448	16	23	7Q(-18.0106)	sp|P23381|SYWC_HUMAN	SYWC_HUMAN	WARS1	Tryptophan--tRNA ligase, cytoplasmic	NA	NA	1	37129.3	37129.3	MS/MS
ALLDQLMGTAR	ALLDQ[-18.0106]LMGTAR	R	D	9	19	11	2	5Q(-18.0106)	sp|Q9NQ29|LUC7L_HUMAN	LUC7L_HUMAN	LUC7L	Putative RNA-binding protein Luc7-like 1	NA	NA	1	78811.4	78811.4	MS/MS
ALLEVVQSGGK	ALLEVVQ[-18.0106]SGGK	K	N	194	204	11	2	7Q(-18.0106)	sp|O14818|PSA7_HUMAN	PSA7_HUMAN	PSMA7	Proteasome subunit alpha type-7	PSMA8	sp|Q8TAA3|PSMA8_HUMAN	1	238615	238615	MS/MS
ALLLTGDFSQAGNK	ALLLTGDFSQ[-18.0106]AGNK	K	G	236	249	14	2	10Q(-18.0106)	sp|Q9H2W6|RM46_HUMAN	RM46_HUMAN	MRPL46	Large ribosomal subunit protein mL46	NA	NA	1	41708	41708	MS/MS
ALLQEQFR	ALLQ[-18.0106]EQ[-18.0106]FR	R	R	697	704	8	2	4Q(-18.0106),6Q(-18.0106)	sp|Q9NUQ8|ABCF3_HUMAN	ABCF3_HUMAN	ABCF3	ATP-binding cassette sub-family F member 3	NA	NA	2	49732.8	49732.8	MS/MS
ALLQSSASR	ALLQ[-18.0106]SSASR	K	K	356	364	9	2	4Q(-18.0106)	sp|Q9UQ80|PA2G4_HUMAN	PA2G4_HUMAN	PA2G4	Proliferation-associated protein 2G4	NA	NA	2	178030	178030	MS/MS
ALLSVHDTVAQK	ALLSVHDTVAQ[-18.0106]K	K	N	106	117	12	23	11Q(-18.0106)	sp|Q5T2T1|MPP7_HUMAN	MPP7_HUMAN	MPP7	MAGUK p55 subfamily member 7	NA	NA	3	103571	62748.7	MS/MS
ALLTGLLDLQAR	ALLTGLLDLQ[-18.0106]AR	K	Y	414	425	12	2	10Q(-18.0106)	sp|P80404|GABT_HUMAN	GABT_HUMAN	ABAT	4-aminobutyrate aminotransferase, mitochondrial	NA	NA	2	117375	117375	MS/MS
ALMGSPQLVAAVVR	ALMGSPQ[-18.0106]LVAAVVR	R	T	178	191	14	23	7Q(-18.0106)	sp|P14923|PLAK_HUMAN	PLAK_HUMAN	JUP	Junction plakoglobin	NA	NA	2	129958	129958	MS/MS
ALMPVLLQGQAR	ALMPVLLQ[-18.0106]GQ[-18.0106]AR	K	L	232	243	12	2	10Q(-18.0106),8Q(-18.0106)	sp|O95870|ABHGA_HUMAN	ABHGA_HUMAN	ABHD16A	Phosphatidylserine lipase ABHD16A	NA	NA	1	60855.5	60855.5	MS/MS
ALMQVVDFLSR	ALMQ[-18.0106]VVDFLSR	K	N	217	227	11	2	4Q(-18.0106)	sp|Q9GZT8|NIF3L_HUMAN	NIF3L_HUMAN	NIF3L1	NIF3-like protein 1	NA	NA	1	36539.8	36539.8	MS/MS
ALPFWNEEIVPQIK	ALPFWNEEIVPQ[-18.0106]IK	R	E	163	176	14	23	12Q(-18.0106)	sp|P18669|PGAM1_HUMAN	PGAM1_HUMAN	PGAM1	Phosphoglycerate mutase 1	PGAM2, PGAM4	sp|P15259|PGAM2_HUMAN, sp|Q8N0Y7|PGAM4_HUMAN	5	296498	270597	MS/MS
ALPLIVGAQLIHADK	ALPLIVGAQ[-18.0106]LIHADK	K	L	15	29	15	23	9Q(-18.0106)	sp|Q5SSJ5|HP1B3_HUMAN	HP1B3_HUMAN	HP1BP3	Heterochromatin protein 1-binding protein 3	NA	NA	2	87236.3	61796.5	MS/MS
ALPQLSDDIPFR	ALPQ[-18.0106]LSDDIPFR	R	V	33	44	12	2	4Q(-18.0106)	sp|Q96DZ1|ERLEC_HUMAN	ERLEC_HUMAN	ERLEC1	Endoplasmic reticulum lectin 1	NA	NA	1	50098.7	50098.7	MS/MS
ALPSEELNR	ALPSEELN[-18.0106]R	R	Q	1437	1445	9	2	8N(-18.0106)	sp|Q04637|IF4G1_HUMAN	IF4G1_HUMAN	EIF4G1	Eukaryotic translation initiation factor 4 gamma 1	NA	NA	1	46979.4	46979.4	MS/MS
ALQAAYGASAPSVTSAALR	ALQ[-18.0106]AAYGASAPSVTSAALR	K	W	279	297	19	23	3Q(-18.0106)	sp|O43488|ARK72_HUMAN	ARK72_HUMAN	AKR7A2	Aflatoxin B1 aldehyde reductase member 2	NA	NA	4	189474	161295	MS/MS
ALQEFDLALR	ALQ[-18.0106]EFDLALR	K	G	667	676	10	2	3Q(-18.0106)	sp|Q96GQ7|DDX27_HUMAN	DDX27_HUMAN	DDX27	Probable ATP-dependent RNA helicase DDX27	NA	NA	1	31141	31141	MS/MS
ALQFLEEVK	ALQ[-18.0106]FLEEVK	K	V	130	138	9	2	3Q(-18.0106)	sp|P40227|TCPZ_HUMAN	TCPZ_HUMAN	CCT6A	T-complex protein 1 subunit zeta	NA	NA	2	263939	263939	MS/MS
ALQGISGLK	ALQ[-18.0106]GISGLK	K	V	376	384	9	2	3Q(-18.0106)	sp|O15269|SPTC1_HUMAN	SPTC1_HUMAN	SPTLC1	Serine palmitoyltransferase 1	NA	NA	1	37515.7	37515.7	MS/MS
ALQHMTDFAIQFNK	ALQ[-18.0106]HMTDFAIQ[-18.0106]FNK	K	N	746	759	14	3	11Q(-18.0106),3Q(-18.0106)	sp|P63010|AP2B1_HUMAN	AP2B1_HUMAN	AP2B1	AP-2 complex subunit beta	NA	NA	1	15997.1	15997.1	MS/MS
ALQIPEVYLR	ALQ[-18.0106]IPEVYLR	R	E	1361	1370	10	2	3Q(-18.0106)	sp|Q14C86|GAPD1_HUMAN	GAPD1_HUMAN	GAPVD1	GTPase-activating protein and VPS9 domain-containing protein 1	NA	NA	1	89656.6	89656.6	MS/MS
ALQLEEER	ALQ[-18.0106]LEEER	R	K	372	379	8	2	3Q(-18.0106)	sp|P15311|EZRI_HUMAN	EZRI_HUMAN	EZR	Ezrin	NA	NA	1	177219	177219	MS/MS
ALQLLYDLR	ALQ[-18.0106]LLYDLR	R	Y	806	814	9	2	3Q(-18.0106)	sp|Q8WTW3|COG1_HUMAN	COG1_HUMAN	COG1	Conserved oligomeric Golgi complex subunit 1	NA	NA	3	26517.9	26517.9	MS/MS
ALQPIVSEEEWAHTK	ALQ[-18.0106]PIVSEEEWAHTK	K	Q	53	67	15	23	3Q(-18.0106)	sp|P43155|CACP_HUMAN	CACP_HUMAN	CRAT	Carnitine O-acetyltransferase	NA	NA	4	187870	128300	MS/MS
ALQSPALGLR	ALQ[-18.0106]SPALGLR	R	G	327	336	10	2	3Q(-18.0106)	sp|P46940|IQGA1_HUMAN	IQGA1_HUMAN	IQGAP1	Ras GTPase-activating-like protein IQGAP1	NA	NA	1	190676	190676	MS/MS
ALQYAFFAER	ALQ[-18.0106]YAFFAER	R	K	267	276	10	2	3Q(-18.0106)	sp|Q08426|ECHP_HUMAN	ECHP_HUMAN	EHHADH	Peroxisomal bifunctional enzyme	NA	NA	1	18916.8	18916.8	MS/MS
ALSEIAGMTLPYDTLDQVR	ALSEIAGMTLPYDTLDQ[-18.0106]VR	R	N	625	643	19	2	17Q(-18.0106)	sp|P28331|NDUS1_HUMAN	NDUS1_HUMAN	NDUFS1	NADH-ubiquinone oxidoreductase 75 kDa subunit, mitochondrial	NA	NA	1	11788.2	11788.2	MS/MS
ALSQGVESVK	ALSQ[-18.0106]GVESVK	R	K	178	187	10	2	4Q(-18.0106)	sp|O43615|TIM44_HUMAN	TIM44_HUMAN	TIMM44	Mitochondrial import inner membrane translocase subunit TIM44	NA	NA	2	32356.3	32356.3	MS/MS
ALSQLAEVEEK	ALSQ[-18.0106]LAEVEEK	R	I	363	373	11	2	4Q(-18.0106)	sp|O60749|SNX2_HUMAN	SNX2_HUMAN	SNX2	Sorting nexin-2	SNX1	sp|Q13596|SNX1_HUMAN	1	108143	108143	MS/MS
ALTQPLGLLR	ALTQ[-18.0106]PLGLLR	R	L	31	40	10	2	4Q(-18.0106)	sp|Q96S97|MYADM_HUMAN	MYADM_HUMAN	MYADM	Myeloid-associated differentiation marker	NA	NA	1	67300.1	67300.1	MS/MS
ALTSEIALLQSR	ALTSEIALLQ[-18.0106]SR	K	L	525	536	12	2	10Q(-18.0106)	sp|P04843|RPN1_HUMAN	RPN1_HUMAN	RPN1	Dolichyl-diphosphooligosaccharide--protein glycosyltransferase subunit 1	NA	NA	4	551688	551688	MS/MS
ALTSQLTDEELAQGR	ALTSQ[-18.0106]LTDEELAQ[-18.0106]GR	K	L	497	511	15	2	13Q(-18.0106),5Q(-18.0106)	sp|P23368|MAOM_HUMAN	MAOM_HUMAN	ME2	NAD-dependent malic enzyme, mitochondrial	NA	NA	2	65127.1	65127.1	MS/MS
ALTVPELTQQMFDAK	ALTVPELTQQ[-18.0106]MFDAK	R	N	283	297	15	2	10Q(-18.0106)	sp|P68371|TBB4B_HUMAN	TBB4B_HUMAN	TUBB4B	Tubulin beta-4B chain	TUBB3, TUBB4A	sp|P04350|TBB4A_HUMAN, sp|Q13509|TBB3_HUMAN	2	151392	151392	MS/MS
ALTVPELTQQVFDAK	ALTVPELTQQ[-18.0106]VFDAK	R	N	283	297	15	2	10Q(-18.0106)	sp|P07437|TBB5_HUMAN	TBB5_HUMAN	TUBB	Tubulin beta chain	NA	NA	3	298333	298333	MS/MS
ALTVPELTQQMFDSK	ALTVPELTQ[-18.0106]Q[-18.0106]MFDSK	R	N	283	297	15	2	10Q(-18.0106),9Q(-18.0106)	sp|Q13885|TBB2A_HUMAN	TBB2A_HUMAN	TUBB2A	Tubulin beta-2A chain	TUBB2B	sp|Q9BVA1|TBB2B_HUMAN	2	139260	139260	MS/MS
ALVAYYQK	ALVAYYQ[-18.0106]K	K	Y	91	98	8	2	7Q(-18.0106)	sp|P62249|RS16_HUMAN	RS16_HUMAN	RPS16	Small ribosomal subunit protein uS9	NA	NA	1	55170.2	55170.2	MS/MS
ALVDGPCTQVR	ALVDGPC[57.0215]TQ[-18.0106]VR	R	R	36	46	11	2	7C(57.0215),9Q(-18.0106)	sp|P50914|RL14_HUMAN	RL14_HUMAN	RPL14	Large ribosomal subunit protein eL14	NA	NA	1	75271.6	75271.6	MS/MS
ALVDNEQLR	ALVDNEQ[-18.0106]LR	K	H	405	413	9	2	7Q(-18.0106)	sp|O75146|HIP1R_HUMAN	HIP1R_HUMAN	HIP1R	Huntingtin-interacting protein 1-related protein	NA	NA	1	28931.9	28931.9	MS/MS
ALVEEALAQR	ALVEEALAQ[-18.0106]R	R	F	244	253	10	2	9Q(-18.0106)	sp|Q9HB07|MYG1_HUMAN	MYG1_HUMAN	MYG1	MYG1 exonuclease	NA	NA	2	118745	118745	MS/MS
ALVNQLHER	ALVNQ[-18.0106]LHER	K	V	51	59	9	2	5Q(-18.0106)	sp|Q9HCC0|MCCB_HUMAN	MCCB_HUMAN	MCCC2	Methylcrotonoyl-CoA carboxylase beta chain, mitochondrial	NA	NA	1	36971.4	36971.4	MS/MS
ALVPFEDLFGQAPGGER	ALVPFEDLFGQ[-18.0106]APGGER	K	D	68	84	17	2	11Q(-18.0106)	sp|Q9BQ95|ECSIT_HUMAN	ECSIT_HUMAN	ECSIT	Evolutionarily conserved signaling intermediate in Toll pathway, mitochondrial	NA	NA	2	17954.3	17954.3	MS/MS
ALVSAQWVAEALR	ALVSAQ[-18.0106]WVAEALR	R	A	9	21	13	2	6Q(-18.0106)	sp|P25325|THTM_HUMAN	THTM_HUMAN	MPST	3-mercaptopyruvate sulfurtransferase	NA	NA	1	29896.5	29896.5	MS/MS
ALWFQGR	ALWFQ[-18.0106]GR	K	C	556	562	7	2	5Q(-18.0106)	sp|P43243|MATR3_HUMAN	MATR3_HUMAN	MATR3	Matrin-3	NA	NA	2	46111.7	46111.7	MS/MS
ALYDYAGQEADELSFR	ALYDYAGQ[-18.0106]EADELSFR	R	A	370	385	16	2	8Q(-18.0106)	sp|Q9UKS6|PACN3_HUMAN	PACN3_HUMAN	PACSIN3	Protein kinase C and casein kinase substrate in neurons protein 3	NA	NA	3	89201.9	89201.9	MS/MS
ALYYLQIHPQELR	ALYYLQIHPQ[-18.0106]ELR	R	Q	515	527	13	23	10Q(-18.0106)	sp|Q16531|DDB1_HUMAN	DDB1_HUMAN	DDB1	DNA damage-binding protein 1	NA	NA	4	102961	84296.6	MS/MS
AMDLAQAGSTVESK	AMDLAQ[-18.0106]AGSTVESK	K	I	600	613	14	2	6Q(-18.0106)	sp|Q5JTH9|RRP12_HUMAN	RRP12_HUMAN	RRP12	RRP12-like protein	NA	NA	2	23134	23134	MS/MS
AMEVDERPTEQYSDIGGLDK	AMEVDERPTEQ[-18.0106]YSDIGGLDK	K	Q	174	193	20	3	11Q(-18.0106)	sp|P17980|PRS6A_HUMAN	PRS6A_HUMAN	PSMC3	26S proteasome regulatory subunit 6A	NA	NA	1	79177.2	79177.2	MS/MS
AMGAAQVVVTDLSATR	AMGAAQ[-18.0106]VVVTDLSATR	K	L	194	209	16	2	6Q(-18.0106)	sp|Q00796|DHSO_HUMAN	DHSO_HUMAN	SORD	Sorbitol dehydrogenase	NA	NA	1	27033.5	27033.5	MS/MS
AMGYQPLVTMDDAMER	AMGYQ[-18.0106]PLVTMDDAMER	K	T	346	361	16	2	5Q(-18.0106)	sp|Q15738|NSDHL_HUMAN	NSDHL_HUMAN	NSDHL	Sterol-4-alpha-carboxylate 3-dehydrogenase, decarboxylating	NA	NA	1	39070.2	39070.2	MS/MS
AMINLHIQK	AMINLHIQ[-18.0106]K	K	D	43	51	9	2	8Q(-18.0106)	sp|Q9NZ45|CISD1_HUMAN	CISD1_HUMAN	CISD1	CDGSH iron-sulfur domain-containing protein 1	NA	NA	1	28513.2	28513.2	MS/MS
AMLDQLMGTSR	AMLDQ[-18.0106]LMGTSR	R	D	9	19	11	2	5Q(-18.0106)	sp|Q9Y383|LC7L2_HUMAN	LC7L2_HUMAN	LUC7L2	Putative RNA-binding protein Luc7-like 2	NA	NA	1	97455.9	97455.9	MS/MS
AMLSGPGQFAENETNEVNFR	AMLSGPGQ[-18.0106]FAENETNEVNFR	K	E	44	63	20	2	8Q(-18.0106)	sp|Q15369|ELOC_HUMAN	ELOC_HUMAN	ELOC	Elongin-C	NA	NA	2	23775.1	23775.1	MS/MS
AMQGLTGR	AMQ[-18.0106]GLTGR	K	K	445	452	8	2	3Q(-18.0106)	sp|P26368|U2AF2_HUMAN	U2AF2_HUMAN	U2AF2	Splicing factor U2AF 65 kDa subunit	NA	NA	1	36064.8	36064.8	MS/MS
AMQRPETAATLK	AMQ[-18.0106]RPETAATLK	K	R	12	23	12	23	3Q(-18.0106)	sp|P82932|RT06_HUMAN	RT06_HUMAN	MRPS6	Small ribosomal subunit protein bS6m	NA	NA	5	31803.3	32154.7	MS/MS
AMSTTSISSPQPGK	AMSTTSISSPQ[-18.0106]PGK	R	L	267	280	14	2	11Q(-18.0106)	sp|Q9UJU6|DBNL_HUMAN	DBNL_HUMAN	DBNL	Drebrin-like protein	NA	NA	2	38831.1	38831.1	MS/MS
AMTGVEQWPYR	AMTGVEQ[-18.0106]WPYR	K	A	428	438	11	2	7Q(-18.0106)	sp|P49368|TCPG_HUMAN	TCPG_HUMAN	CCT3	T-complex protein 1 subunit gamma	NA	NA	2	356930	356930	MS/MS
AMTLQEAEAFVGAER	AMTLQ[-18.0106]EAEAFVGAER	K	C	1122	1136	15	2	5Q(-18.0106)	sp|O15031|PLXB2_HUMAN	PLXB2_HUMAN	PLXNB2	Plexin-B2	NA	NA	2	21909.8	21909.8	MS/MS
AMVDPAQTVEQR	AMVDPAQ[-18.0106]TVEQ[-18.0106]R	R	L	618	629	12	2	11Q(-18.0106),7Q(-18.0106)	sp|P50416|CPT1A_HUMAN	CPT1A_HUMAN	CPT1A	Carnitine O-palmitoyltransferase 1, liver isoform	NA	NA	1	147583	147583	MS/MS
AMVEYEIDLQK	AMVEYEIDLQ[-18.0106]K	K	M	685	695	11	2	10Q(-18.0106)	sp|P09874|PARP1_HUMAN	PARP1_HUMAN	PARP1	Poly [ADP-ribose] polymerase 1	NA	NA	1	95861.1	95861.1	MS/MS
AMYDYSAQDEDEVSFR	AMYDYSAQ[-18.0106]DEDEVSFR	R	D	961	976	16	2	8Q(-18.0106)	sp|O76041|NEBL_HUMAN	NEBL_HUMAN	NEBL	Nebulette	NA	NA	1	19649.7	19649.7	MS/MS
AMYLPDTLSPADQLK	AMYLPDTLSPADQ[-18.0106]LK	R	S	420	434	15	2	13Q(-18.0106)	sp|O95202|LETM1_HUMAN	LETM1_HUMAN	LETM1	Mitochondrial proton/calcium exchanger protein	NA	NA	1	54046.2	54046.2	MS/MS
ANEVEQMIR	ANEVEQ[-18.0106]MIR	K	D	3430	3438	9	2	6Q(-18.0106)	sp|Q14204|DYHC1_HUMAN	DYHC1_HUMAN	DYNC1H1	Cytoplasmic dynein 1 heavy chain 1	NA	NA	1	23391.5	23391.5	MS/MS
ANIVHLMLSSPEQIQK	ANIVHLMLSSPEQIQ[-18.0106]K	K	Q	94	109	16	23	15Q(-18.0106)	sp|P55060|XPO2_HUMAN	XPO2_HUMAN	CSE1L	Exportin-2	NA	NA	2	79495.9	39046.2	MS/MS
ANPQVGVAFPHIK	ANPQ[-18.0106]VGVAFPHIK	R	H	401	413	13	23	4Q(-18.0106)	sp|P13010|XRCC5_HUMAN	XRCC5_HUMAN	XRCC5	X-ray repair cross-complementing protein 5	NA	NA	3	177187	96474.2	MS/MS
ANREKMTQIMFETFNTPAMYVAIQAVLSLYASGR	ANREKM[15.9949]TQIMFETFNTPAMYVAIQ[-18.0106]AVLSLYASGR	K	T	114	147	34	4	24Q(-18.0106),6M(15.9949)	sp|P63261|ACTG_HUMAN	ACTG_HUMAN	ACTG1	Actin, cytoplasmic 2	ACTB	sp|P60709|ACTB_HUMAN	1	12128.6	12128.6	MS/MS
ANVTVLDTQIR	ANVTVLDTQ[-18.0106]IR	K	K	713	723	11	2	9Q(-18.0106)	sp|Q9NZM1|MYOF_HUMAN	MYOF_HUMAN	MYOF	Myoferlin	NA	NA	1	65429.4	65429.4	MS/MS
ANYDVLESQK	ANYDVLESQ[-18.0106]K	K	G	39	48	10	2	9Q(-18.0106)	sp|O00233|PSMD9_HUMAN	PSMD9_HUMAN	PSMD9	26S proteasome non-ATPase regulatory subunit 9	NA	NA	1	38741.3	38741.3	MS/MS
ANLNALDR	AN[-18.0106]LNALDR	K	Y	296	303	8	2	2N(-18.0106)	sp|P0CG38|POTEI_HUMAN	POTEI_HUMAN	POTEI	POTE ankyrin domain family member I	POTEA, POTEB, POTEB2, POTEB3, POTEC, POTEE, POTEF, POTEG, POTEH, POTEJ, POTEM	sp|A0A0A6YYL3|POTEB_HUMAN, sp|A0JP26|POTB3_HUMAN, sp|A5A3E0|POTEF_HUMAN, sp|A6NI47|POTEM_HUMAN, sp|B2RU33|POTEC_HUMAN, sp|H3BUK9|POTB2_HUMAN, sp|P0CG39|POTEJ_HUMAN, sp|Q6S545|POTEH_HUMAN, sp|Q6S5H5|POTEG_HUMAN, sp|Q6S8J3|POTEE_HUMAN, sp|Q6S8J7|POTEA_HUMAN	2	255198	255198	MS/MS
ANPDLPILIR	AN[-18.0106]PDLPILIR	K	E	47	56	10	2	2N(-18.0106)	sp|O43678|NDUA2_HUMAN	NDUA2_HUMAN	NDUFA2	NADH dehydrogenase [ubiquinone] 1 alpha subcomplex subunit 2	NA	NA	2	158717	158717	MS/MS
APAGQLPR	APAGQ[-18.0106]LPR	K	S	208	215	8	2	5Q(-18.0106)	sp|P25205|MCM3_HUMAN	MCM3_HUMAN	MCM3	DNA replication licensing factor MCM3	NA	NA	1	39429.1	39429.1	MS/MS
APAHLSLPDPQALK	APAHLSLPDPQ[-18.0106]ALK	K	R	348	361	14	3	11Q(-18.0106)	sp|P28799|GRN_HUMAN	GRN_HUMAN	GRN	Progranulin	NA	NA	2	61115	61115	MS/MS
APASEEEFQFLR	APASEEEFQ[-18.0106]FLR	R	C	45	56	12	2	9Q(-18.0106)	sp|P29590|PML_HUMAN	PML_HUMAN	PML	Protein PML	NA	NA	1	66120.9	66120.9	MS/MS
APDFLPLLNK	APDFLPLLN[-18.0106]K	K	G	285	294	10	2	9N(-18.0106)	sp|O75695|XRP2_HUMAN	XRP2_HUMAN	RP2	Protein XRP2	NA	NA	3	38930.4	38930.4	MS/MS
APDMSSSEEFPSFGAQVAPK	APDMSSSEEFPSFGAQ[-18.0106]VAPK	K	T	1241	1260	20	2	16Q(-18.0106)	sp|Q00341|VIGLN_HUMAN	VIGLN_HUMAN	HDLBP	Vigilin	NA	NA	1	33845.6	33845.6	MS/MS
APDPGFQER	APDPGFQ[-18.0106]ER	R	F	26	34	9	2	7Q(-18.0106)	sp|Q9UHL4|DPP2_HUMAN	DPP2_HUMAN	DPP7	Dipeptidyl peptidase 2	NA	NA	1	53373.3	53373.3	MS/MS
APEDAGPQPGSYEIR	APEDAGPQ[-18.0106]PGSYEIR	K	H	27	41	15	2	8Q(-18.0106)	sp|Q9Y5Z4|HEBP2_HUMAN	HEBP2_HUMAN	HEBP2	Heme-binding protein 2	NA	NA	1	36933.5	36933.5	MS/MS
APGFAQMLK	APGFAQ[-18.0106]MLK	K	E	8	16	9	2	6Q(-18.0106)	sp|P50990|TCPQ_HUMAN	TCPQ_HUMAN	CCT8	T-complex protein 1 subunit theta	NA	NA	1	80444.4	80444.4	MS/MS
APHLQLIEGK	APHLQ[-18.0106]LIEGK	K	K	602	611	10	3	5Q(-18.0106)	sp|O43491|E41L2_HUMAN	E41L2_HUMAN	EPB41L2	Band 4.1-like protein 2	NA	NA	1	16318.3	16318.3	MS/MS
APIFTSEQGEK	APIFTSEQ[-18.0106]GEK	K	L	359	369	11	2	8Q(-18.0106)	sp|P16333|NCK1_HUMAN	NCK1_HUMAN	NCK1	Cytoplasmic protein NCK1	NA	NA	1	21759	21759	MS/MS
APIQDIWYHEDR	APIQ[-18.0106]DIWYHEDR	K	I	58	69	12	23	4Q(-18.0106)	sp|Q9Y3D9|RT23_HUMAN	RT23_HUMAN	MRPS23	Small ribosomal subunit protein mS23	NA	NA	1	115442	61899.7	MS/MS
APIQWEER	APIQ[-18.0106]WEER	K	N	59	66	8	2	4Q(-18.0106)	sp|P50213|IDH3A_HUMAN	IDH3A_HUMAN	IDH3A	Isocitrate dehydrogenase [NAD] subunit alpha, mitochondrial	NA	NA	1	108666	108666	MS/MS
APLEHELAGEPQLR	APLEHELAGEPQ[-18.0106]LR	R	E	144	157	14	23	12Q(-18.0106)	sp|O95833|CLIC3_HUMAN	CLIC3_HUMAN	CLIC3	Chloride intracellular channel protein 3	NA	NA	2	222010	159636	MS/MS
APLNVQFNSPLPGDAVK	APLNVQ[-18.0106]FNSPLPGDAVK	K	D	878	894	17	2	6Q(-18.0106)	sp|O75369|FLNB_HUMAN	FLNB_HUMAN	FLNB	Filamin-B	NA	NA	2	64099.3	64099.3	MS/MS
APPSVFAEVPQAQPVLVFK	APPSVFAEVPQ[-18.0106]AQPVLVFK	M	L	2	20	19	23	11Q(-18.0106)	sp|P17174|AATC_HUMAN	AATC_HUMAN	GOT1	Aspartate aminotransferase, cytoplasmic	NA	NA	1	18542.2	18542.2	MS/MS
APQLVGQFIAR	APQLVGQ[-18.0106]FIAR	R	A	257	267	11	2	7Q(-18.0106)	sp|Q53EL6|PDCD4_HUMAN	PDCD4_HUMAN	PDCD4	Programmed cell death protein 4	NA	NA	1	33691.3	33691.3	MS/MS
APQMDWSK	APQ[-18.0106]MDWSK	R	K	343	350	8	2	3Q(-18.0106)	sp|O14745|NHRF1_HUMAN	NHRF1_HUMAN	NHERF1	Na(+)/H(+) exchange regulatory cofactor NHE-RF1	NA	NA	1	68732.3	68732.3	MS/MS
APQVLVLAPTR	APQ[-18.0106]VLVLAPTR	R	E	260	270	11	2	3Q(-18.0106)	sp|Q9NR30|DDX21_HUMAN	DDX21_HUMAN	DDX21	Nucleolar RNA helicase 2	NA	NA	1	109474	109474	MS/MS
APSDLYQIILK	APSDLYQ[-18.0106]IILK	K	A	230	240	11	2	7Q(-18.0106)	sp|P07384|CAN1_HUMAN	CAN1_HUMAN	CAPN1	Calpain-1 catalytic subunit	NA	NA	3	161238	161238	MS/MS
APVAGTCYQAEWDDYVPK	APVAGTC[57.0215]YQ[-18.0106]AEWDDYVPK	R	L	162	179	18	2	7C(57.0215),9Q(-18.0106)	sp|P30086|PEBP1_HUMAN	PEBP1_HUMAN	PEBP1	Phosphatidylethanolamine-binding protein 1	NA	NA	5	109711	109711	MS/MS
APVDFGYVGIDSILEQMR	APVDFGYVGIDSILEQ[-18.0106]M[15.9949]R	K	R	272	289	18	2	16Q(-18.0106),17M(15.9949)	sp|Q9UHD8|SEPT9_HUMAN	SEPT9_HUMAN	SEPTIN9	Septin-9	NA	NA	1	10872.1	10872.1	MS/MS
APVEGIGQPEK	APVEGIGQ[-18.0106]PEK	K	V	140	150	11	2	8Q(-18.0106)	sp|Q8WW59|SPRY4_HUMAN	SPRY4_HUMAN	SPRYD4	SPRY domain-containing protein 4	NA	NA	1	54053.4	54053.4	MS/MS
APVGSVVSVPSQSSASSDK	APVGSVVSVPSQ[-18.0106]SSASSDK	K	Y	355	373	19	2	12Q(-18.0106)	sp|P52594|AGFG1_HUMAN	AGFG1_HUMAN	AGFG1	Arf-GAP domain and FG repeat-containing protein 1	NA	NA	1	24354.3	24354.3	MS/MS
APWIEQEGPEYWDR	APWIEQ[-18.0106]EGPEYWDR	R	N	73	86	14	2	6Q(-18.0106)	sp|P01889|HLAB_HUMAN	HLAB_HUMAN	HLA-B	HLA class I histocompatibility antigen, B alpha chain	NA	NA	3	324146	324146	MS/MS
APWVEQEGPEYWDR	APWVEQ[-18.0106]EGPEYWDR	R	E	73	86	14	2	6Q(-18.0106)	sp|P10321|HLAC_HUMAN	HLAC_HUMAN	HLA-C	HLA class I histocompatibility antigen, C alpha chain	NA	NA	1	127822	127822	MS/MS
AQAAAPASVPAQAPK	AQAAAPASVPAQ[-18.0106]APK	K	R	135	149	15	2	12Q(-18.0106)	sp|P47914|RL29_HUMAN	RL29_HUMAN	RPL29	Large ribosomal subunit protein eL29	NA	NA	2	31998.3	31998.3	MS/MS
AQIWDTAGQER	AQIWDTAGQ[-18.0106]ER	K	Y	62	72	11	2	9Q(-18.0106)	sp|Q15907|RB11B_HUMAN	RB11B_HUMAN	RAB11B	Ras-related protein Rab-11B	RAB11A	sp|P62491|RB11A_HUMAN	1	212515	212515	MS/MS
AQLFALTGVQPAR	AQLFALTGVQ[-18.0106]PAR	K	Q	31	43	13	2	10Q(-18.0106)	sp|P54578|UBP14_HUMAN	UBP14_HUMAN	USP14	Ubiquitin carboxyl-terminal hydrolase 14	NA	NA	1	83428.9	83428.9	MS/MS
AQAELVGTADEATR	AQ[-18.0106]AELVGTADEATR	K	A	137	150	14	2	2Q(-18.0106)	sp|P30049|ATPD_HUMAN	ATPD_HUMAN	ATP5F1D	ATP synthase subunit delta, mitochondrial	NA	NA	2	258243	258243	MS/MS
AQALEDLAGFK	AQ[-18.0106]ALEDLAGFK	K	E	1218	1228	11	2	2Q(-18.0106)	sp|P46013|KI67_HUMAN	KI67_HUMAN	MKI67	Proliferation marker protein Ki-67	NA	NA	1	133620	133620	MS/MS
AQASSIPVGSR	AQ[-18.0106]ASSIPVGSR	K	C	154	164	11	2	2Q(-18.0106)	sp|Q99426|TBCB_HUMAN	TBCB_HUMAN	TBCB	Tubulin-folding cofactor B	NA	NA	1	28687.2	28687.2	MS/MS
AQAVHPGYGFLSENK	AQ[-18.0106]AVHPGYGFLSENK	R	E	136	150	15	2	2Q(-18.0106)	sp|P05165|PCCA_HUMAN	PCCA_HUMAN	PCCA	Propionyl-CoA carboxylase alpha chain, mitochondrial	NA	NA	2	15231.2	15231.2	MS/MS
AQAVLEEDHYGMEDVK	AQ[-18.0106]AVLEEDHYGMEDVK	R	K	483	498	16	23	2Q(-18.0106)	sp|P36776|LONM_HUMAN	LONM_HUMAN	LONP1	Lon protease homolog, mitochondrial	NA	NA	2	60399.5	37942.1	MS/MS
AQCPIVER	AQ[-18.0106]C[57.0215]PIVER	K	L	64	71	8	2	2Q(-18.0106),3C(57.0215)	sp|P46782|RS5_HUMAN	RS5_HUMAN	RPS5	Small ribosomal subunit protein uS7	NA	NA	1	47454	47454	MS/MS
AQDEGLLSDVVPFK	AQ[-18.0106]DEGLLSDVVPFK	K	V	255	268	14	2	2Q(-18.0106)	sp|P55084|ECHB_HUMAN	ECHB_HUMAN	HADHB	Trifunctional enzyme subunit beta, mitochondrial	NA	NA	4	158106	158106	MS/MS
AQDEIPALSVSR	AQ[-18.0106]DEIPALSVSR	K	P	11	22	12	2	2Q(-18.0106)	sp|P43686|PRS6B_HUMAN	PRS6B_HUMAN	PSMC4	26S proteasome regulatory subunit 6B	NA	NA	3	108913	108913	MS/MS
AQDGSHPLSLQDLIEK	AQ[-18.0106]DGSHPLSLQ[-18.0106]DLIEK	K	V	708	723	16	3	11Q(-18.0106),2Q(-18.0106)	sp|O94979|SC31A_HUMAN	SC31A_HUMAN	SEC31A	Protein transport protein Sec31A	NA	NA	2	41016.1	41016.1	MS/MS
AQDPDQLR	AQ[-18.0106]DPDQ[-18.0106]LR	R	Q	69	76	8	2	2Q(-18.0106),6Q(-18.0106)	sp|Q9NY33|DPP3_HUMAN	DPP3_HUMAN	DPP3	Dipeptidyl peptidase 3	NA	NA	1	39656.3	39656.3	MS/MS
AQEILSQLPIK	AQ[-18.0106]EILSQ[-18.0106]LPIK	R	Q	29	39	11	2	2Q(-18.0106),7Q(-18.0106)	sp|P35754|GLRX1_HUMAN	GLRX1_HUMAN	GLRX	Glutaredoxin-1	NA	NA	2	36994.4	36994.4	MS/MS
AQFAEATQR	AQ[-18.0106]FAEATQ[-18.0106]R	R	L	18	26	9	2	2Q(-18.0106),8Q(-18.0106)	sp|O94874|UFL1_HUMAN	UFL1_HUMAN	UFL1	E3 UFM1-protein ligase 1	NA	NA	1	52721.8	52721.8	MS/MS
AQFAQPEILIGTIPGAGGTQR	AQ[-18.0106]FAQ[-18.0106]PEILIGTIPGAGGTQR	K	L	158	178	21	23	2Q(-18.0106),5Q(-18.0106)	sp|P30084|ECHM_HUMAN	ECHM_HUMAN	ECHS1	Enoyl-CoA hydratase, mitochondrial	NA	NA	1	43266.2	32442.1	MS/MS
AQFEGIVTDLIR	AQ[-18.0106]FEGIVTDLIR	R	R	349	360	12	2	2Q(-18.0106)	sp|P38646|GRP75_HUMAN	GRP75_HUMAN	HSPA9	Stress-70 protein, mitochondrial	NA	NA	7	1.75884e+06	1.75884e+06	MS/MS
AQFLVEK	AQ[-18.0106]FLVEK	R	A	210	216	7	2	2Q(-18.0106)	sp|Q99623|PHB2_HUMAN	PHB2_HUMAN	PHB2	Prohibitin-2	NA	NA	1	45101.7	45101.7	MS/MS
AQIFANTVDNAR	AQ[-18.0106]IFANTVDNAR	R	I	138	149	12	2	2Q(-18.0106)	sp|P05783|K1C18_HUMAN	K1C18_HUMAN	KRT18	Keratin, type I cytoskeletal 18	NA	NA	10	1.13907e+06	1.13907e+06	MS/MS
AQIHDLVLVGGSTR	AQ[-18.0106]IHDLVLVGGSTR	K	I	329	342	14	23	2Q(-18.0106)	sp|P0DMV8|HS71A_HUMAN	HS71A_HUMAN	HSPA1A	Heat shock 70 kDa protein 1A	HSPA1B	sp|P0DMV9|HS71B_HUMAN	4	852931	575763	MS/MS
AQIMGFMPVTYK	AQ[-18.0106]IMGFMPVTYK	R	D	114	125	12	2	2Q(-18.0106)	sp|Q9Y3D5|RT18C_HUMAN	RT18C_HUMAN	MRPS18C	Small ribosomal subunit protein bS18m	NA	NA	1	49315.7	49315.7	MS/MS
AQIMNVSWSADHR	AQ[-18.0106]IMNVSWSADHR	K	V	441	453	13	2	2Q(-18.0106)	sp|P11182|ODB2_HUMAN	ODB2_HUMAN	DBT	Lipoamide acyltransferase component of branched-chain alpha-keto acid dehydrogenase complex, mitochondrial	NA	NA	1	15341.9	15341.9	MS/MS
AQIPEGDYLSYR	AQ[-18.0106]IPEGDYLSYR	R	E	1097	1108	12	2	2Q(-18.0106)	sp|Q96RT1|ERBIN_HUMAN	ERBIN_HUMAN	ERBIN	Erbin	NA	NA	1	28298.8	28298.8	MS/MS
AQIWDTAGLER	AQ[-18.0106]IWDTAGLER	K	Y	63	73	11	2	2Q(-18.0106)	sp|P57735|RAB25_HUMAN	RAB25_HUMAN	RAB25	Ras-related protein Rab-25	NA	NA	2	96211.4	96211.4	MS/MS
AQLGEDIR	AQ[-18.0106]LGEDIR	K	R	15	22	8	2	2Q(-18.0106)	sp|Q92734|TFG_HUMAN	TFG_HUMAN	TFG	Protein TFG	NA	NA	1	98155.2	98155.2	MS/MS
AQLSTILEEEK	AQ[-18.0106]LSTILEEEK	K	A	674	684	11	2	2Q(-18.0106)	sp|Q05397|FAK1_HUMAN	FAK1_HUMAN	PTK2	Focal adhesion kinase 1	NA	NA	1	27229.3	27229.3	MS/MS
AQPLSLEELLAK	AQ[-18.0106]PLSLEELLAK	K	K	139	150	12	2	2Q(-18.0106)	sp|Q9BUQ8|DDX23_HUMAN	DDX23_HUMAN	DDX23	Probable ATP-dependent RNA helicase DDX23	NA	NA	1	68335.1	68335.1	MS/MS
AQPSASLGVGYR	AQ[-18.0106]PSASLGVGYR	R	T	251	262	12	2	2Q(-18.0106)	sp|Q96PK6|RBM14_HUMAN	RBM14_HUMAN	RBM14	RNA-binding protein 14	NA	NA	2	99083.1	99083.1	MS/MS
AQPVQVAEGSEPDGFWEALGGK	AQ[-18.0106]PVQ[-18.0106]VAEGSEPDGFWEALGGK	R	A	627	648	22	2	2Q(-18.0106),5Q(-18.0106)	sp|P06396|GELS_HUMAN	GELS_HUMAN	GSN	Gelsolin	NA	NA	5	95832.3	95832.3	MS/MS
AQQEFAAGVFSNPAVR	AQ[-18.0106]QEFAAGVFSNPAVR	K	T	314	329	16	2	2Q(-18.0106)	sp|O14828|SCAM3_HUMAN	SCAM3_HUMAN	SCAMP3	Secretory carrier-associated membrane protein 3	NA	NA	1	24470.9	24470.9	MS/MS
AQQEQELAADAFK	AQ[-18.0106]QEQ[-18.0106]ELAADAFK	K	E	207	219	13	2	2Q(-18.0106),5Q(-18.0106)	sp|P14314|GLU2B_HUMAN	GLU2B_HUMAN	PRKCSH	Glucosidase 2 subunit beta	NA	NA	1	23646.5	23646.5	MS/MS
AQQALSELHTVEK	AQ[-18.0106]Q[-18.0106]ALSELHTVEK	R	A	1838	1850	13	2	2Q(-18.0106),3Q(-18.0106)	sp|Q5T4S7|UBR4_HUMAN	UBR4_HUMAN	UBR4	E3 ubiquitin-protein ligase UBR4	NA	NA	1	11841.7	11841.7	MS/MS
AQQATPGGAAPTIFSR	AQ[-18.0106]Q[-18.0106]ATPGGAAPTIFSR	K	I	43	58	16	2	2Q(-18.0106),3Q(-18.0106)	sp|Q9BX68|HINT2_HUMAN	HINT2_HUMAN	HINT2	Adenosine 5'-monophosphoramidase HINT2	NA	NA	1	50370.5	50370.5	MS/MS
AQQEFATGVMSNK	AQ[-18.0106]Q[-18.0106]EFATGVMSNK	K	T	299	311	13	2	2Q(-18.0106),3Q(-18.0106)	sp|O15126|SCAM1_HUMAN	SCAM1_HUMAN	SCAMP1	Secretory carrier-associated membrane protein 1	NA	NA	1	33616.5	33616.5	MS/MS
AQSELAAHQK	AQ[-18.0106]SELAAHQ[-18.0106]K	R	K	52	61	10	2	2Q(-18.0106),9Q(-18.0106)	sp|P25786|PSA1_HUMAN	PSA1_HUMAN	PSMA1	Proteasome subunit alpha type-1	NA	NA	1	18788.7	18788.7	MS/MS
AQSPGAVEEILDR	AQ[-18.0106]SPGAVEEILDR	R	E	7	19	13	2	2Q(-18.0106)	sp|Q9NYM9|BET1L_HUMAN	BET1L_HUMAN	BET1L	BET1-like protein	NA	NA	2	37488.8	37488.8	MS/MS
AQVADVVVSR	AQ[-18.0106]VADVVVSR	K	W	1073	1082	10	2	2Q(-18.0106)	sp|P49327|FAS_HUMAN	FAS_HUMAN	FASN	Fatty acid synthase	NA	NA	1	225101	225101	MS/MS
AQVLAGGR	AQ[-18.0106]VLAGGR	K	G	99	106	8	2	2Q(-18.0106)	sp|Q9P2R7|SUCB1_HUMAN	SUCB1_HUMAN	SUCLA2	Succinate--CoA ligase [ADP-forming] subunit beta, mitochondrial	NA	NA	2	40804.8	40804.8	MS/MS
AQVLSLYR	AQ[-18.0106]VLSLYR	R	A	7	14	8	2	2Q(-18.0106)	sp|Q9HD34|LYRM4_HUMAN	LYRM4_HUMAN	LYRM4	LYR motif-containing protein 4	NA	NA	3	27909.3	27909.3	MS/MS
ASAFALQEQPVVNAVIDDTTK	ASAFALQ[-18.0106]EQ[-18.0106]PVVNAVIDDTTK	K	E	287	307	21	2	7Q(-18.0106),9Q(-18.0106)	sp|P36957|ODO2_HUMAN	ODO2_HUMAN	DLST	Dihydrolipoyllysine-residue succinyltransferase component of 2-oxoglutarate dehydrogenase complex, mitochondrial	NA	NA	1	13813.6	13813.6	MS/MS
ASASGSGAQVGGPISSGSSASSVTVTR	ASASGSGAQ[-18.0106]VGGPISSGSSASSVTVTR	K	S	598	624	27	23	9Q(-18.0106)	sp|P02545|LMNA_HUMAN	LMNA_HUMAN	LMNA	Prelamin-A/C	NA	NA	2	30041.3	30041.3	MS/MS
ASEWVQQVSGLMDGK	ASEWVQ[-18.0106]Q[-18.0106]VSGLMDGK	K	G	916	930	15	2	6Q(-18.0106),7Q(-18.0106)	sp|P49588|SYAC_HUMAN	SYAC_HUMAN	AARS1	Alanine--tRNA ligase, cytoplasmic	NA	NA	2	57195	57195	MS/MS
ASGGLPQFGDEYDFYR	ASGGLPQ[-18.0106]FGDEYDFYR	K	S	49	64	16	2	7Q(-18.0106)	sp|Q01780|EXOSX_HUMAN	EXOSX_HUMAN	EXOSC10	Exosome complex component 10	NA	NA	1	33641.5	33641.5	MS/MS
ASGNYATVISHNPETK	ASGNYATVISHN[-18.0106]PETK	R	K	129	144	16	23	12N(-18.0106)	sp|P62917|RL8_HUMAN	RL8_HUMAN	RPL8	Large ribosomal subunit protein uL2	NA	NA	2	61713.9	37975.9	MS/MS
ASGQAFELILSPR	ASGQ[-18.0106]AFELILSPR	R	S	15	27	13	23	4Q(-18.0106)	sp|P16949|STMN1_HUMAN	STMN1_HUMAN	STMN1	Stathmin	NA	NA	4	628055	582586	MS/MS
ASHTAPQVLFSHR	ASHTAPQ[-18.0106]VLFSHR	R	E	191	203	13	234	7Q(-18.0106)	sp|O15144|ARPC2_HUMAN	ARPC2_HUMAN	ARPC2	Actin-related protein 2/3 complex subunit 2	NA	NA	2	62798.1	43292.7	MS/MS
ASLQETHFDSTQTK	ASLQ[-18.0106]ETHFDSTQ[-18.0106]TK	R	Q	296	309	14	2	12Q(-18.0106),4Q(-18.0106)	sp|O94888|UBXN7_HUMAN	UBXN7_HUMAN	UBXN7	UBX domain-containing protein 7	NA	NA	1	14715.4	14715.4	MS/MS
ASMQPIQIAEGTGITTR	ASMQPIQ[-18.0106]IAEGTGITTR	R	Q	1968	1984	17	2	7Q(-18.0106)	sp|Q14980|NUMA1_HUMAN	NUMA1_HUMAN	NUMA1	Nuclear mitotic apparatus protein 1	NA	NA	1	31958.1	31958.1	MS/MS
ASQDPFPAAIILK	ASQ[-18.0106]DPFPAAIILK	K	V	133	145	13	2	3Q(-18.0106)	sp|Q96KB5|TOPK_HUMAN	TOPK_HUMAN	PBK	Lymphokine-activated killer T-cell-originated protein kinase	NA	NA	2	47162.5	47162.5	MS/MS
ASSIIDELFQDR	ASSIIDELFQ[-18.0106]DR	R	F	183	194	12	2	10Q(-18.0106)	sp|P10909|CLUS_HUMAN	CLUS_HUMAN	CLU	Clusterin	NA	NA	2	70750.7	70750.7	MS/MS
ASSSILIDESEPTTNIQIR	ASSSILIDESEPTTNIQ[-18.0106]IR	K	L	283	301	19	2	17Q(-18.0106)	sp|Q9UNZ2|NSF1C_HUMAN	NSF1C_HUMAN	NSFL1C	NSFL1 cofactor p47	NA	NA	1	24367.5	24367.5	MS/MS
ASVSQVEADLK	ASVSQ[-18.0106]VEADLK	K	M	541	551	11	2	5Q(-18.0106)	sp|Q07065|CKAP4_HUMAN	CKAP4_HUMAN	CKAP4	Cytoskeleton-associated protein 4	NA	NA	1	71815.2	71815.2	MS/MS
ATAAPAGAPPQPQDLEFTK	ATAAPAGAPPQPQ[-18.0106]DLEFTK	K	L	24	42	19	2	13Q(-18.0106)	sp|P22695|QCR2_HUMAN	QCR2_HUMAN	UQCRC2	Cytochrome b-c1 complex subunit 2, mitochondrial	NA	NA	4	47196.3	47196.3	MS/MS
ATAPQTQHVSPMR	ATAPQ[-18.0106]TQ[-18.0106]HVSPMR	R	Q	124	136	13	23	5Q(-18.0106),7Q(-18.0106)	sp|P29692|EF1D_HUMAN	EF1D_HUMAN	EEF1D	Elongation factor 1-delta	NA	NA	2	154267	98723.4	MS/MS
ATAPVPTVGEGYGYGHESELSQASAAAR	ATAPVPTVGEGYGYGHESELSQ[-18.0106]ASAAAR	R	N	314	341	28	3	22Q(-18.0106)	sp|Q9BWF3|RBM4_HUMAN	RBM4_HUMAN	RBM4	RNA-binding protein 4	NA	NA	1	65877.2	65877.2	MS/MS
ATAVMPDGQFK	ATAVMPDGQ[-18.0106]FK	K	D	17	27	11	2	9Q(-18.0106)	sp|Q06830|PRDX1_HUMAN	PRDX1_HUMAN	PRDX1	Peroxiredoxin-1	NA	NA	2	578944	578944	MS/MS
ATESGAQSAPLPMEGVDISPK	ATESGAQ[-18.0106]SAPLPMEGVDISPK	K	Q	8	28	21	2	7Q(-18.0106)	sp|Q02790|FKBP4_HUMAN	FKBP4_HUMAN	FKBP4	Peptidyl-prolyl cis-trans isomerase FKBP4	NA	NA	8	503120	503120	MS/MS
ATFYLNVLEQK	ATFYLNVLEQ[-18.0106]K	R	Q	528	538	11	2	10Q(-18.0106)	sp|Q9Y678|COPG1_HUMAN	COPG1_HUMAN	COPG1	Coatomer subunit gamma-1	NA	NA	1	47191.8	47191.8	MS/MS
ATGLQGPSPTTFPR	ATGLQ[-18.0106]GPSPTTFPR	R	S	416	429	14	2	5Q(-18.0106)	sp|P0CG12|DERPC_HUMAN	DERPC_HUMAN	DERPC	Decreased expression in renal and prostate cancer protein	NA	NA	1	110576	110576	MS/MS
ATIMSLEDFEQR	ATIMSLEDFEQ[-18.0106]R	R	L	130	141	12	2	11Q(-18.0106)	sp|Q9NXR1|NDE1_HUMAN	NDE1_HUMAN	NDE1	Nuclear distribution protein nudE homolog 1	NA	NA	1	31570.8	31570.8	MS/MS
ATISNPITGDLETVHYR	ATISN[-18.0106]PITGDLETVHYR	R	I	363	379	17	3	5N(-18.0106)	sp|P13674|P4HA1_HUMAN	P4HA1_HUMAN	P4HA1	Prolyl 4-hydroxylase subunit alpha-1	NA	NA	1	32507.3	32507.3	MS/MS
ATPEQYQILK	ATPEQYQ[-18.0106]ILK	R	E	344	353	10	2	7Q(-18.0106)	sp|P14324|FPPS_HUMAN	FPPS_HUMAN	FDPS	Farnesyl pyrophosphate synthase	NA	NA	1	70274.3	70274.3	MS/MS
ATQALVLAPTR	ATQ[-18.0106]ALVLAPTR	K	E	100	110	11	2	3Q(-18.0106)	sp|P60842|IF4A1_HUMAN	IF4A1_HUMAN	EIF4A1	Eukaryotic initiation factor 4A-I	NA	NA	2	205293	205293	MS/MS
ATQFTGATGAIMTTETTK	ATQ[-18.0106]FTGATGAIMTTETTK	R	T	729	746	18	2	3Q(-18.0106)	sp|Q14126|DSG2_HUMAN	DSG2_HUMAN	DSG2	Desmoglein-2	NA	NA	1	22701.6	22701.6	MS/MS
ATQGPGLAAR	ATQ[-18.0106]GPGLAAR	R	R	151	160	10	2	3Q(-18.0106)	sp|Q8NC56|LEMD2_HUMAN	LEMD2_HUMAN	LEMD2	LEM domain-containing protein 2	NA	NA	2	41333.6	41333.6	MS/MS
ATSTATSGFAGAIGQK	ATSTATSGFAGAIGQ[-18.0106]K	R	L	316	331	16	2	15Q(-18.0106)	sp|P51659|DHB4_HUMAN	DHB4_HUMAN	HSD17B4	Peroxisomal multifunctional enzyme type 2	NA	NA	1	110775	110775	MS/MS
ATTVPDFQETRPR	ATTVPDFQ[-18.0106]ETRPR	K	N	186	198	13	23	8Q(-18.0106)	sp|Q9NR46|SHLB2_HUMAN	SHLB2_HUMAN	SH3GLB2	Endophilin-B2	NA	NA	4	70592.5	41449.4	MS/MS
ATVEQLMFEEK	ATVEQ[-18.0106]LMFEEK	K	N	791	801	11	2	5Q(-18.0106)	sp|Q15276|RABE1_HUMAN	RABE1_HUMAN	RABEP1	Rab GTPase-binding effector protein 1	NA	NA	1	41878.3	41878.3	MS/MS
AVAEQIPLLVQGVR	AVAEQ[-18.0106]IPLLVQGVR	K	G	958	971	14	2	5Q(-18.0106)	sp|Q9Y490|TLN1_HUMAN	TLN1_HUMAN	TLN1	Talin-1	NA	NA	1	21954.9	21954.9	MS/MS
AVAGQGELTR	AVAGQ[-18.0106]GELTR	K	K	357	366	10	2	5Q(-18.0106)	sp|Q9P2M7|CING_HUMAN	CING_HUMAN	CGN	Cingulin	NA	NA	1	24738.6	24738.6	MS/MS
AVASLPPEQMFELMK	AVASLPPEQ[-18.0106]MFELMK	K	Q	131	145	15	2	9Q(-18.0106)	sp|P33240|CSTF2_HUMAN	CSTF2_HUMAN	CSTF2	Cleavage stimulation factor subunit 2	CSTF2T	sp|Q9H0L4|CSTFT_HUMAN	1	36646.2	36646.2	MS/MS
AVAVVVDPIQSVK	AVAVVVDPIQ[-18.0106]SVK	R	G	140	152	13	2	10Q(-18.0106)	sp|O00487|PSDE_HUMAN	PSDE_HUMAN	PSMD14	26S proteasome non-ATPase regulatory subunit 14	NA	NA	1	69536.8	69536.8	MS/MS
AVENYLIQMAR	AVENYLIQ[-18.0106]MAR	K	Y	69	79	11	2	8Q(-18.0106)	sp|O14737|PDCD5_HUMAN	PDCD5_HUMAN	PDCD5	Programmed cell death protein 5	NA	NA	1	118469	118469	MS/MS
AVEVAWETLQEEFSR	AVEVAWETLQ[-18.0106]EEFSR	K	F	669	683	15	2	10Q(-18.0106)	sp|O60313|OPA1_HUMAN	OPA1_HUMAN	OPA1	Dynamin-like 120 kDa protein, mitochondrial	NA	NA	1	23600.1	23600.1	MS/MS
AVGHPFVIQLGR	AVGHPFVIQ[-18.0106]LGR	K	I	701	712	12	23	9Q(-18.0106)	sp|O14980|XPO1_HUMAN	XPO1_HUMAN	XPO1	Exportin-1	NA	NA	5	131830	105167	MS/MS
AVGTQTLSGAGLLK	AVGTQ[-18.0106]TLSGAGLLK	R	M	273	286	14	2	5Q(-18.0106)	sp|Q13596|SNX1_HUMAN	SNX1_HUMAN	SNX1	Sorting nexin-1	NA	NA	1	69809	69809	MS/MS
AVLLLQEK	AVLLLQ[-18.0106]EK	K	C	463	470	8	2	6Q(-18.0106)	sp|P48449|LSS_HUMAN	LSS_HUMAN	LSS	Lanosterol synthase	NA	NA	1	47218.6	47218.6	MS/MS
AVLQEFGR	AVLQ[-18.0106]EFGR	K	I	124	131	8	2	4Q(-18.0106)	sp|Q9Y394|DHRS7_HUMAN	DHRS7_HUMAN	DHRS7	Dehydrogenase/reductase SDR family member 7	NA	NA	1	65459	65459	MS/MS
AVLSAEQLR	AVLSAEQ[-18.0106]LR	K	D	95	103	9	2	7Q(-18.0106)	sp|P50454|SERPH_HUMAN	SERPH_HUMAN	SERPINH1	Serpin H1	NA	NA	2	265459	265459	MS/MS
AVPLALALISVSNPR	AVPLALALISVSN[-18.0106]PR	R	L	689	703	15	23	13N(-18.0106)	sp|Q13200|PSMD2_HUMAN	PSMD2_HUMAN	PSMD2	26S proteasome non-ATPase regulatory subunit 2	NA	NA	4	51612.8	29835.8	MS/MS
AVPLIHQEGNR	AVPLIHQEGN[-18.0106]R	K	L	178	188	11	2	10N(-18.0106)	sp|O00170|AIP_HUMAN	AIP_HUMAN	AIP	AH receptor-interacting protein	NA	NA	2	22146.1	22146.1	MS/MS
AVQELWLR	AVQ[-18.0106]ELWLR	K	L	127	134	8	2	3Q(-18.0106)	sp|P42126|ECI1_HUMAN	ECI1_HUMAN	ECI1	Enoyl-CoA delta isomerase 1, mitochondrial	NA	NA	1	79676.3	79676.3	MS/MS
AVQGFFTSNNATR	AVQ[-18.0106]GFFTSNNATR	K	D	116	128	13	2	3Q(-18.0106)	sp|O43242|PSMD3_HUMAN	PSMD3_HUMAN	PSMD3	26S proteasome non-ATPase regulatory subunit 3	NA	NA	1	17848.8	17848.8	MS/MS
AVQTSIATAYR	AVQ[-18.0106]TSIATAYR	K	E	355	365	11	2	3Q(-18.0106)	sp|Q15057|ACAP2_HUMAN	ACAP2_HUMAN	ACAP2	Arf-GAP with coiled-coil, ANK repeat and PH domain-containing protein 2	NA	NA	1	37153	37153	MS/MS
AVSDWIDEQEK	AVSDWIDEQ[-18.0106]EK	K	G	44	54	11	2	9Q(-18.0106)	sp|Q12906|ILF3_HUMAN	ILF3_HUMAN	ILF3	Interleukin enhancer-binding factor 3	NA	NA	1	93168.5	93168.5	MS/MS
AVTEQGAELSNEER	AVTEQ[-18.0106]GAELSNEER	K	N	28	41	14	2	5Q(-18.0106)	sp|P27348|1433T_HUMAN	1433T_HUMAN	YWHAQ	14-3-3 protein theta	NA	NA	2	98379.9	98379.9	MS/MS
AVTVMMDPNSTQR	AVTVMMDPNSTQ[-18.0106]R	K	Y	16	28	13	2	12Q(-18.0106)	sp|Q9HAV4|XPO5_HUMAN	XPO5_HUMAN	XPO5	Exportin-5	NA	NA	1	24812.7	24812.7	MS/MS
AVVQVFEGTSGIDAK	AVVQ[-18.0106]VFEGTSGIDAK	K	K	94	108	15	2	4Q(-18.0106)	sp|P21281|VATB2_HUMAN	VATB2_HUMAN	ATP6V1B2	V-type proton ATPase subunit B, brain isoform	NA	NA	2	52655.2	52655.2	MS/MS
AVYDEQGTVDEDSPVLTQDR	AVYDEQ[-18.0106]GTVDEDSPVLTQ[-18.0106]DR	R	D	76	95	20	2	18Q(-18.0106),6Q(-18.0106)	sp|Q8WXX5|DNJC9_HUMAN	DNJC9_HUMAN	DNAJC9	DnaJ homolog subfamily C member 9	NA	NA	1	20759.3	20759.3	MS/MS
AWALLQK	AWALLQ[-18.0106]K	K	R	548	554	7	2	6Q(-18.0106)	sp|Q13057|COASY_HUMAN	COASY_HUMAN	COASY	Bifunctional coenzyme A synthase	NA	NA	1	53882.8	53882.8	MS/MS
AWDQEAEGAGPELGLR	AWDQ[-18.0106]EAEGAGPELGLR	R	V	774	789	16	2	4Q(-18.0106)	sp|Q8IZ83|A16A1_HUMAN	A16A1_HUMAN	ALDH16A1	Aldehyde dehydrogenase family 16 member A1	NA	NA	1	53247.1	53247.1	MS/MS
AWQGAMDAGAASR	AWQ[-18.0106]GAMDAGAASR	R	E	861	873	13	2	3Q(-18.0106)	sp|Q14151|SAFB2_HUMAN	SAFB2_HUMAN	SAFB2	Scaffold attachment factor B2	NA	NA	1	26648.1	26648.1	MS/MS
AWTVEQLR	AWTVEQ[-18.0106]LR	R	S	9	16	8	2	6Q(-18.0106)	sp|Q00688|FKBP3_HUMAN	FKBP3_HUMAN	FKBP3	Peptidyl-prolyl cis-trans isomerase FKBP3	NA	NA	2	333841	333841	MS/MS
AYDYFQAK	AYDYFQ[-18.0106]AK	K	K	459	466	8	2	6Q(-18.0106)	sp|Q5T2W1|NHRF3_HUMAN	NHRF3_HUMAN	PDZK1	Na(+)/H(+) exchange regulatory cofactor NHE-RF3	PDZK1P1	sp|A8MUH7|PDZ1P_HUMAN	1	69682.8	69682.8	MS/MS
AYFHLLNQIAPK	AYFHLLNQ[-18.0106]IAPK	K	G	301	312	12	23	8Q(-18.0106)	sp|P13797|PLST_HUMAN	PLST_HUMAN	PLS3	Plastin-3	PLS1	sp|Q14651|PLSI_HUMAN	1	36953.5	53327.2	MS/MS
AYIVQLQIEDLTR	AYIVQ[-18.0106]LQ[-18.0106]IEDLTR	R	K	51	63	13	2	5Q(-18.0106),7Q(-18.0106)	sp|Q15637|SF01_HUMAN	SF01_HUMAN	SF1	Splicing factor 1	NA	NA	2	45870.5	45870.5	MS/MS
AYLQQLR	AYLQ[-18.0106]Q[-18.0106]LR	R	Q	131	137	7	2	4Q(-18.0106),5Q(-18.0106)	sp|O15145|ARPC3_HUMAN	ARPC3_HUMAN	ARPC3	Actin-related protein 2/3 complex subunit 3	NA	NA	1	39328.5	39328.5	MS/MS
AYQIDPTLR	AYQ[-18.0106]IDPTLR	K	K	939	947	9	2	3Q(-18.0106)	sp|Q8N3C0|ASCC3_HUMAN	ASCC3_HUMAN	ASCC3	Activating signal cointegrator 1 complex subunit 3	NA	NA	1	46816.6	46816.6	MS/MS
AYSNWPTYPQLYVK	AYSNWPTYPQ[-18.0106]LYVK	K	G	295	308	14	2	10Q(-18.0106)	sp|O76003|GLRX3_HUMAN	GLRX3_HUMAN	GLRX3	Glutaredoxin-3	NA	NA	1	12847.5	12847.5	MS/MS
AYVAVDGIPQGVLER	AYVAVDGIPQ[-18.0106]GVLER	R	N	443	457	15	2	10Q(-18.0106)	sp|P16278|BGAL_HUMAN	BGAL_HUMAN	GLB1	Beta-galactosidase	NA	NA	1	154880	154880	MS/MS
AYVDDTPAEQMK	AYVDDTPAEQ[-18.0106]MK	K	A	289	300	12	2	10Q(-18.0106)	sp|P07814|SYEP_HUMAN	SYEP_HUMAN	EPRS1	Bifunctional glutamate/proline--tRNA ligase	NA	NA	1	59503.2	59503.2	MS/MS
AYVPIAQVK	AYVPIAQ[-18.0106]VK	R	D	219	227	9	2	7Q(-18.0106)	sp|Q14956|GPNMB_HUMAN	GPNMB_HUMAN	GPNMB	Transmembrane glycoprotein NMB	NA	NA	3	360822	360822	MS/MS
DAESIHQYLLQR	DAESIHQYLLQ[-18.0106]R	R	K	901	912	12	23	11Q(-18.0106)	sp|P55786|PSA_HUMAN	PSA_HUMAN	NPEPPS	Puromycin-sensitive aminopeptidase	NA	NA	1	131030	74504.5	MS/MS
DAFPVAGQK	DAFPVAGQ[-18.0106]K	K	L	37	45	9	2	8Q(-18.0106)	sp|P54727|RD23B_HUMAN	RD23B_HUMAN	RAD23B	UV excision repair protein RAD23 homolog B	RAD23A	sp|P54725|RD23A_HUMAN	1	72276.7	72276.7	MS/MS
DAFVAIVQSVK	DAFVAIVQ[-18.0106]SVK	R	N	588	598	11	2	8Q(-18.0106)	sp|P08133|ANXA6_HUMAN	ANXA6_HUMAN	ANXA6	Annexin A6	NA	NA	1	95498.4	95498.4	MS/MS
DAGMQLQGYR	DAGMQ[-18.0106]LQGYR	R	Y	171	180	10	2	5Q(-18.0106)	sp|P00505|AATM_HUMAN	AATM_HUMAN	GOT2	Aspartate aminotransferase, mitochondrial	NA	NA	1	49640.2	49640.2	MS/MS
DAHNALLDIQSSGR	DAHNALLDIQ[-18.0106]SSGR	K	A	628	641	14	3	10Q(-18.0106)	sp|Q99613|EIF3C_HUMAN	EIF3C_HUMAN	EIF3C	Eukaryotic translation initiation factor 3 subunit C	EIF3CL	sp|B5ME19|EIFCL_HUMAN	1	64623.3	64623.3	MS/MS
DAIAQAVR	DAIAQ[-18.0106]AVR	R	G	610	617	8	2	5Q(-18.0106)	sp|P29401|TKT_HUMAN	TKT_HUMAN	TKT	Transketolase	NA	NA	1	78521.7	78521.7	MS/MS
DAIPENLPPLTADFAEDK	DAIPEN[-18.0106]LPPLTADFAEDK	K	D	319	336	18	2	6N(-18.0106)	contam_sp|P02769|ALBU_BOVIN	ALBU_BOVIN	ALB	Albumin	NA	NA	1	22327.6	22327.6	MS/MS
DAIVYGQPR	DAIVYGQ[-18.0106]PR	K	T	294	302	9	2	7Q(-18.0106)	sp|O15270|SPTC2_HUMAN	SPTC2_HUMAN	SPTLC2	Serine palmitoyltransferase 2	NA	NA	1	46157.5	46157.5	MS/MS
DALEPGQR	DALEPGQ[-18.0106]R	K	V	115	122	8	2	7Q(-18.0106)	sp|P07741|APT_HUMAN	APT_HUMAN	APRT	Adenine phosphoribosyltransferase	NA	NA	1	71461.6	71461.6	MS/MS
DAVLLVFANK	DAVLLVFAN[-18.0106]K	R	Q	118	127	10	2	9N(-18.0106)	sp|P61204|ARF3_HUMAN	ARF3_HUMAN	ARF3	ADP-ribosylation factor 3	ARF1, ARF5	sp|P84077|ARF1_HUMAN, sp|P84085|ARF5_HUMAN	2	163478	163478	MS/MS
DAYQVILDGVK	DAYQ[-18.0106]VILDGVK	K	G	26	36	11	2	4Q(-18.0106)	sp|Q9BZZ5|API5_HUMAN	API5_HUMAN	API5	Apoptosis inhibitor 5	NA	NA	1	71214.2	71214.2	MS/MS
DAYTHPQFVTDVMK	DAYTHPQ[-18.0106]FVTDVMK	R	P	434	447	14	2	7Q(-18.0106)	sp|P61221|ABCE1_HUMAN	ABCE1_HUMAN	ABCE1	ATP-binding cassette sub-family E member 1	NA	NA	2	35560.2	35560.2	MS/MS
DDIVPWHTSMQVADR	DDIVPWHTSMQ[-18.0106]VADR	K	V	249	263	15	3	11Q(-18.0106)	sp|Q9NUJ1|ABHDA_HUMAN	ABHDA_HUMAN	ABHD10	Palmitoyl-protein thioesterase ABHD10, mitochondrial	NA	NA	1	36450.1	36450.1	MS/MS
DEFLIQASPR	DEFLIQ[-18.0106]ASPR	R	D	104	113	10	2	6Q(-18.0106)	sp|P51149|RAB7A_HUMAN	RAB7A_HUMAN	RAB7A	Ras-related protein Rab-7a	NA	NA	2	308301	308301	MS/MS
DEILPTTPISEQK	DEILPTTPISEQ[-18.0106]K	K	G	215	227	13	2	12Q(-18.0106)	sp|P23396|RS3_HUMAN	RS3_HUMAN	RPS3	Small ribosomal subunit protein uS3	NA	NA	1	90044.9	90044.9	MS/MS
DELLQVLR	DELLQ[-18.0106]VLR	R	M	133	140	8	2	5Q(-18.0106)	sp|Q99653|CHP1_HUMAN	CHP1_HUMAN	CHP1	Calcineurin B homologous protein 1	NA	NA	2	26967.9	26967.9	MS/MS
DEQLESLFQR	DEQLESLFQ[-18.0106]R	K	T	124	133	10	2	9Q(-18.0106)	sp|P05198|IF2A_HUMAN	IF2A_HUMAN	EIF2S1	Eukaryotic translation initiation factor 2 subunit 1	NA	NA	1	46501.7	46501.7	MS/MS
DFDPAVTEYIQR	DFDPAVTEYIQ[-18.0106]R	R	K	219	230	12	2	11Q(-18.0106)	sp|P09467|F16P1_HUMAN	F16P1_HUMAN	FBP1	Fructose-1,6-bisphosphatase 1	NA	NA	1	98710.4	98710.4	MS/MS
DFFQSYGNVVELR	DFFQ[-18.0106]SYGNVVELR	K	I	358	370	13	2	4Q(-18.0106)	sp|Q13283|G3BP1_HUMAN	G3BP1_HUMAN	G3BP1	Ras GTPase-activating protein-binding protein 1	NA	NA	2	48878.8	48878.8	MS/MS
DFIIFEAAPQETR	DFIIFEAAPQ[-18.0106]ETR	K	G	282	294	13	2	10Q(-18.0106)	sp|P60510|PP4C_HUMAN	PP4C_HUMAN	PPP4C	Serine/threonine-protein phosphatase 4 catalytic subunit	NA	NA	1	45406.8	45406.8	MS/MS
DFIIQTGDPTGTGR	DFIIQ[-18.0106]TGDPTGTGR	R	G	48	61	14	2	5Q(-18.0106)	sp|Q8WUA2|PPIL4_HUMAN	PPIL4_HUMAN	PPIL4	Peptidyl-prolyl cis-trans isomerase-like 4	NA	NA	1	24560.3	24560.3	MS/MS
DFLITQMTGK	DFLITQ[-18.0106]MTGK	R	E	217	226	10	2	6Q(-18.0106)	sp|Q9H9J2|RM44_HUMAN	RM44_HUMAN	MRPL44	Large ribosomal subunit protein mL44	NA	NA	1	44192.5	44192.5	MS/MS
DFLLQQTMLR	DFLLQ[-18.0106]QTMLR	K	V	29	38	10	2	5Q(-18.0106)	sp|Q04760|LGUL_HUMAN	LGUL_HUMAN	GLO1	Lactoylglutathione lyase	NA	NA	1	114902	114902	MS/MS
DFLVGQDR	DFLVGQ[-18.0106]DR	K	C	172	179	8	2	6Q(-18.0106)	sp|Q14696|MESD_HUMAN	MESD_HUMAN	MESD	LRP chaperone MESD	NA	NA	1	39045.6	39045.6	MS/MS
DFMIQGGDFTR	DFMIQ[-18.0106]GGDFTR	K	G	99	109	11	2	5Q(-18.0106)	sp|P23284|PPIB_HUMAN	PPIB_HUMAN	PPIB	Peptidyl-prolyl cis-trans isomerase B	NA	NA	2	645739	645739	MS/MS
DFPSFAQLTMK	DFPSFAQ[-18.0106]LTMK	R	D	248	258	11	2	7Q(-18.0106)	sp|P53602|MVD1_HUMAN	MVD1_HUMAN	MVD	Diphosphomevalonate decarboxylase	NA	NA	1	28951.6	28951.6	MS/MS
DFQGTPTFTYK	DFQ[-18.0106]GTPTFTYK	K	A	90	100	11	2	3Q(-18.0106)	sp|Q15833|STXB2_HUMAN	STXB2_HUMAN	STXBP2	Syntaxin-binding protein 2	NA	NA	1	37379.4	37379.4	MS/MS
DFSHPQMPK	DFSHPQ[-18.0106]MPK	K	K	233	241	9	2	6Q(-18.0106)	sp|P48643|TCPE_HUMAN	TCPE_HUMAN	CCT5	T-complex protein 1 subunit epsilon	NA	NA	1	63443.3	63443.3	MS/MS
DFSPSGIFGAFQR	DFSPSGIFGAFQ[-18.0106]R	R	G	34	46	13	2	12Q(-18.0106)	sp|P56134|ATPK_HUMAN	ATPK_HUMAN	ATP5MF	ATP synthase subunit f, mitochondrial	NA	NA	1	26410.9	26410.9	MS/MS
DFSSVFQFLR	DFSSVFQ[-18.0106]FLR	K	E	322	331	10	2	7Q(-18.0106)	sp|P31937|3HIDH_HUMAN	3HIDH_HUMAN	HIBADH	3-hydroxyisobutyrate dehydrogenase, mitochondrial	NA	NA	2	39539.1	39539.1	MS/MS
DFTVSALHGDMDQK	DFTVSALHGDMDQ[-18.0106]K	R	E	297	310	14	23	13Q(-18.0106)	sp|Q14240|IF4A2_HUMAN	IF4A2_HUMAN	EIF4A2	Eukaryotic initiation factor 4A-II	NA	NA	2	100487	54424.6	MS/MS
DFVTEALQSR	DFVTEALQ[-18.0106]SR	K	L	23	32	10	2	8Q(-18.0106)	sp|Q15126|PMVK_HUMAN	PMVK_HUMAN	PMVK	Phosphomevalonate kinase	NA	NA	2	100794	100794	MS/MS
DFYNPVVPEAQK	DFYN[-18.0106]PVVPEAQ[-18.0106]K	R	R	145	156	12	2	11Q(-18.0106),4N(-18.0106)	sp|O15551|CLD3_HUMAN	CLD3_HUMAN	CLDN3	Claudin-3	NA	NA	1	60587.5	60587.5	MS/MS
DFYVAFQDLPTR	DFYVAFQ[-18.0106]DLPTR	K	H	109	120	12	2	7Q(-18.0106)	sp|Q14566|MCM6_HUMAN	MCM6_HUMAN	MCM6	DNA replication licensing factor MCM6	NA	NA	2	43268.2	43268.2	MS/MS
DGDFENPVPYTGAVK	DGDFEN[-18.0106]PVPYTGAVK	R	V	123	137	15	2	6N(-18.0106)	sp|P30040|ERP29_HUMAN	ERP29_HUMAN	ERP29	Endoplasmic reticulum resident protein 29	NA	NA	1	57810.4	57810.4	MS/MS
DGGAWGTEQR	DGGAWGTEQ[-18.0106]R	K	E	65	74	10	2	9Q(-18.0106)	sp|P09382|LEG1_HUMAN	LEG1_HUMAN	LGALS1	Galectin-1	NA	NA	2	245097	245097	MS/MS
DGLIVPIFQER	DGLIVPIFQ[-18.0106]ER	K	L	344	354	11	2	9Q(-18.0106)	sp|P04066|FUCO_HUMAN	FUCO_HUMAN	FUCA1	Tissue alpha-L-fucosidase	NA	NA	1	24690.3	24690.3	MS/MS
DGQAMLWDLNEGK	DGQ[-18.0106]AMLWDLNEGK	K	H	213	225	13	2	3Q(-18.0106)	sp|P63244|RACK1_HUMAN	RACK1_HUMAN	RACK1	Small ribosomal subunit protein RACK1	NA	NA	1	83762.9	83762.9	MS/MS
DGQWFTDWDAVPHSR	DGQ[-18.0106]WFTDWDAVPHSR	K	H	370	384	15	3	3Q(-18.0106)	sp|Q08J23|NSUN2_HUMAN	NSUN2_HUMAN	NSUN2	RNA cytosine C(5)-methyltransferase NSUN2	NA	NA	2	29123.6	29123.6	MS/MS
DGYAQILR	DGYAQ[-18.0106]ILR	R	D	430	437	8	2	5Q(-18.0106)	sp|Q99798|ACON_HUMAN	ACON_HUMAN	ACO2	Aconitate hydratase, mitochondrial	NA	NA	1	69982.5	69982.5	MS/MS
DHASIQMNVAEVDK	DHASIQ[-18.0106]MNVAEVDK	K	V	28	41	14	2	6Q(-18.0106)	sp|P63220|RS21_HUMAN	RS21_HUMAN	RPS21	Small ribosomal subunit protein eS21	NA	NA	1	39067.9	39067.9	MS/MS
DHENIVIAK	DHEN[-18.0106]IVIAK	K	M	416	424	9	2	4N(-18.0106)	sp|P07237|PDIA1_HUMAN	PDIA1_HUMAN	P4HB	Protein disulfide-isomerase	NA	NA	2	135716	135716	MS/MS
DHGLLIYHIPQVEPR	DHGLLIYHIPQ[-18.0106]VEPR	R	D	159	173	15	3	11Q(-18.0106)	sp|Q9Y676|RT18B_HUMAN	RT18B_HUMAN	MRPS18B	Small ribosomal subunit protein mS40	NA	NA	1	107726	107726	MS/MS
DHPHTAAYLQELGR	DHPHTAAYLQ[-18.0106]ELGR	R	M	64	77	14	23	10Q(-18.0106)	sp|Q6GMV3|PTRD1_HUMAN	PTRD1_HUMAN	PTRHD1	Putative peptidyl-tRNA hydrolase PTRHD1	NA	NA	1	53130.3	53130.3	MS/MS
DHQFLEGK	DHQ[-18.0106]FLEGK	K	L	317	324	8	2	3Q(-18.0106)	sp|Q96RS6|NUDC1_HUMAN	NUDC1_HUMAN	NUDCD1	NudC domain-containing protein 1	NA	NA	1	23994.3	23994.3	MS/MS
DHQVLIK	DHQ[-18.0106]VLIK	K	V	35	41	7	2	3Q(-18.0106)	sp|Q08257|QOR_HUMAN	QOR_HUMAN	CRYZ	Quinone oxidoreductase	NA	NA	1	19199.4	19199.4	MS/MS
DIDAFWLQR	DIDAFWLQ[-18.0106]R	R	Q	262	270	9	2	8Q(-18.0106)	sp|O75643|U520_HUMAN	U520_HUMAN	SNRNP200	U5 small nuclear ribonucleoprotein 200 kDa helicase	NA	NA	2	38588.9	38588.9	MS/MS
DIEEHLQR	DIEEHLQ[-18.0106]R	K	V	256	263	8	2	7Q(-18.0106)	sp|Q9UNE7|CHIP_HUMAN	CHIP_HUMAN	STUB1	E3 ubiquitin-protein ligase CHIP	NA	NA	1	64545.6	64545.6	MS/MS
DIELVMSQANVSR	DIELVMSQ[-18.0106]ANVSR	K	A	2043	2055	13	2	8Q(-18.0106)	sp|E9PAV3|NACAM_HUMAN	NACAM_HUMAN	NACA	Nascent polypeptide-associated complex subunit alpha, muscle-specific form	NA	sp|Q13765|NACA_HUMAN	2	60234.7	60234.7	MS/MS
DIFQEIFDK	DIFQ[-18.0106]EIFDK	K	H	264	272	9	2	4Q(-18.0106)	sp|P48735|IDHP_HUMAN	IDHP_HUMAN	IDH2	Isocitrate dehydrogenase [NADP], mitochondrial	NA	NA	3	467647	467647	MS/MS
DILQNVFK	DILQN[-18.0106]VFK	K	L	81	88	8	2	5N(-18.0106)	sp|P46063|RECQ1_HUMAN	RECQ1_HUMAN	RECQL	ATP-dependent DNA helicase Q1	NA	NA	1	35127.2	35127.2	MS/MS
DIQHWESLKPEER	DIQ[-18.0106]HWESLKPEER	K	Y	112	124	13	3	3Q(-18.0106)	sp|P31350|RIR2_HUMAN	RIR2_HUMAN	RRM2	Ribonucleoside-diphosphate reductase subunit M2	NA	NA	1	40753.8	40753.8	MS/MS
DIQSLPR	DIQ[-18.0106]SLPR	K	N	281	287	7	2	3Q(-18.0106)	sp|Q9H4M9|EHD1_HUMAN	EHD1_HUMAN	EHD1	EH domain-containing protein 1	EHD3	sp|Q9NZN3|EHD3_HUMAN	3	45451.5	45451.5	MS/MS
DISEMFLQIYK	DISEMFLQ[-18.0106]IYK	R	Q	1072	1082	11	2	8Q(-18.0106)	sp|P15941|MUC1_HUMAN	MUC1_HUMAN	MUC1	Mucin-1	NA	NA	1	42697.6	42697.6	MS/MS
DISTNYYASQK	DISTNYYASQ[-18.0106]K	K	K	672	682	11	2	10Q(-18.0106)	sp|P14625|ENPL_HUMAN	ENPL_HUMAN	HSP90B1	Endoplasmin	NA	NA	1	185701	185701	MS/MS
DITELFSQLHVSSKPEK	DITELFSQ[-18.0106]LHVSSKPEK	K	L	312	328	17	3	8Q(-18.0106)	sp|Q9NRY5|F1142_HUMAN	F1142_HUMAN	FAM114A2	Protein FAM114A2	NA	NA	2	31676.9	31676.9	MS/MS
DITLFHAMDTLQR	DITLFHAMDTLQ[-18.0106]R	R	N	228	240	13	23	12Q(-18.0106)	sp|O94776|MTA2_HUMAN	MTA2_HUMAN	MTA2	Metastasis-associated protein MTA2	NA	NA	1	18351.3	18351.3	MS/MS
DIVQFVPFR	DIVQ[-18.0106]FVPFR	R	Q	485	493	9	2	4Q(-18.0106)	sp|O75131|CPNE3_HUMAN	CPNE3_HUMAN	CPNE3	Copine-3	CPNE2, CPNE4, CPNE5, CPNE6, CPNE7, CPNE8, CPNE9	sp|O95741|CPNE6_HUMAN, sp|Q86YQ8|CPNE8_HUMAN, sp|Q8IYJ1|CPNE9_HUMAN, sp|Q96A23|CPNE4_HUMAN, sp|Q96FN4|CPNE2_HUMAN, sp|Q9HCH3|CPNE5_HUMAN, sp|Q9UBL6|CPNE7_HUMAN	1	461982	461982	MS/MS
DIVQFVPYR	DIVQ[-18.0106]FVPYR	R	R	479	487	9	2	4Q(-18.0106)	sp|Q99829|CPNE1_HUMAN	CPNE1_HUMAN	CPNE1	Copine-1	NA	NA	1	162531	162531	MS/MS
DKEDQWLEK	DKEDQ[-18.0106]WLEK	K	K	634	642	9	2	5Q(-18.0106)	sp|O15394|NCAM2_HUMAN	NCAM2_HUMAN	NCAM2	Neural cell adhesion molecule 2	NA	NA	1	34091.2	34091.2	MS/MS
DKLDQVSSEIK	DKLDQ[-18.0106]VSSEIK	K	E	85	95	11	2	5Q(-18.0106)	sp|Q53GQ0|DHB12_HUMAN	DHB12_HUMAN	HSD17B12	Very-long-chain 3-oxoacyl-CoA reductase	NA	NA	2	29380.6	29380.6	MS/MS
DKLESEMEDAYHEHQANLLR	DKLESEMEDAYHEHQ[-18.0106]ANLLR	K	Q	517	536	20	4	15Q(-18.0106)	sp|P23246|SFPQ_HUMAN	SFPQ_HUMAN	SFPQ	Splicing factor, proline- and glutamine-rich	NA	NA	1	80112.4	80112.4	MS/MS
DLAQYDAAHHEEFK	DLAQ[-18.0106]YDAAHHEEFK	R	R	164	177	14	3	4Q(-18.0106)	sp|Q02818|NUCB1_HUMAN	NUCB1_HUMAN	NUCB1	Nucleobindin-1	NA	NA	2	53094.8	53094.8	MS/MS
DLASVQALLR	DLASVQ[-18.0106]ALLR	R	K	286	295	10	2	6Q(-18.0106)	sp|Q13813|SPTN1_HUMAN	SPTN1_HUMAN	SPTAN1	Spectrin alpha chain, non-erythrocytic 1	NA	NA	1	77387.9	77387.9	MS/MS
DLGTESQIFISR	DLGTESQ[-18.0106]IFISR	K	T	391	402	12	2	7Q(-18.0106)	sp|P50395|GDIB_HUMAN	GDIB_HUMAN	GDI2	Rab GDP dissociation inhibitor beta	NA	NA	1	242861	242861	MS/MS
DLHPDLEGQLK	DLHPDLEGQ[-18.0106]LK	R	E	292	302	11	2	9Q(-18.0106)	sp|Q9NYU2|UGGG1_HUMAN	UGGG1_HUMAN	UGGT1	UDP-glucose:glycoprotein glucosyltransferase 1	NA	NA	1	69613.2	69613.2	MS/MS
DLIQVVHEYTK	DLIQ[-18.0106]VVHEYTK	K	E	100	110	11	2	4Q(-18.0106)	sp|Q5JRA6|TGO1_HUMAN	TGO1_HUMAN	MIA3	Transport and Golgi organization protein 1 homolog	NA	NA	2	47701.1	47701.1	MS/MS
DLLFQALGR	DLLFQ[-18.0106]ALGR	R	T	9	17	9	2	5Q(-18.0106)	sp|Q9NSD9|SYFB_HUMAN	SYFB_HUMAN	FARSB	Phenylalanine--tRNA ligase beta subunit	NA	NA	1	83201.6	83201.6	MS/MS
DLLQPHR	DLLQ[-18.0106]PHR	R	L	450	456	7	2	4Q(-18.0106)	sp|Q7Z4H8|PLGT3_HUMAN	PLGT3_HUMAN	POGLUT3	Protein O-glucosyltransferase 3	NA	NA	1	35055.9	35055.9	MS/MS
DLLVTGAYEISDQSGGAGGLR	DLLVTGAYEISDQ[-18.0106]SGGAGGLR	K	S	51	71	21	23	13Q(-18.0106)	sp|P49755|TMEDA_HUMAN	TMEDA_HUMAN	TMED10	Transmembrane emp24 domain-containing protein 10	NA	NA	4	129878	101006	MS/MS
DLPTIPGVTSPSSDEPPMEASQSHLR	DLPTIPGVTSPSSDEPPMEASQ[-18.0106]SHLR	R	N	74	99	26	3	22Q(-18.0106)	sp|Q13541|4EBP1_HUMAN	4EBP1_HUMAN	EIF4EBP1	Eukaryotic translation initiation factor 4E-binding protein 1	NA	NA	1	43091.5	43091.5	MS/MS
DLQGLTVEHAIDSFR	DLQ[-18.0106]GLTVEHAIDSFR	R	E	253	267	15	3	3Q(-18.0106)	sp|O43290|SNUT1_HUMAN	SNUT1_HUMAN	SART1	U4/U6.U5 tri-snRNP-associated protein 1	NA	NA	1	29164.9	29164.9	MS/MS
DLQQSIAR	DLQ[-18.0106]Q[-18.0106]SIAR	K	E	708	715	8	2	3Q(-18.0106),4Q(-18.0106)	sp|Q8WUM4|PDC6I_HUMAN	PDC6I_HUMAN	PDCD6IP	Programmed cell death 6-interacting protein	NA	NA	1	59424	59424	MS/MS
DLSPQHMVVR	DLSPQ[-18.0106]HMVVR	R	E	65	74	10	2	5Q(-18.0106)	sp|P49590|SYHM_HUMAN	SYHM_HUMAN	HARS2	Histidine--tRNA ligase, mitochondrial	NA	NA	1	38227	38227	MS/MS
DLSTVEALQNLK	DLSTVEALQN[-18.0106]LK	K	N	102	113	12	2	10N(-18.0106)	sp|Q9BTT0|AN32E_HUMAN	AN32E_HUMAN	ANP32E	Acidic leucine-rich nuclear phosphoprotein 32 family member E	NA	NA	1	48498.9	48498.9	MS/MS
DMDLWEQQEEER	DMDLWEQ[-18.0106]Q[-18.0106]EEER	K	I	721	732	12	2	7Q(-18.0106),8Q(-18.0106)	sp|Q14152|EIF3A_HUMAN	EIF3A_HUMAN	EIF3A	Eukaryotic translation initiation factor 3 subunit A	NA	NA	1	41951.6	41951.6	MS/MS
DMVGQVAITR	DMVGQ[-18.0106]VAITR	R	I	920	929	10	2	5Q(-18.0106)	sp|Q02218|ODO1_HUMAN	ODO1_HUMAN	OGDH	2-oxoglutarate dehydrogenase complex component E1	NA	NA	2	41132.6	41132.6	MS/MS
DNLQLPLQFLSR	DNLQ[-18.0106]LPLQ[-18.0106]FLSR	K	C	85	96	12	2	4Q(-18.0106),8Q(-18.0106)	sp|O15118|NPC1_HUMAN	NPC1_HUMAN	NPC1	NPC intracellular cholesterol transporter 1	NA	NA	1	15537.9	15537.9	MS/MS
DNLTLWTSDMQGDGEEQNK	DNLTLWTSDMQ[-18.0106]GDGEEQN[-18.0106]K	R	E	226	244	19	2	11Q(-18.0106),18N(-18.0106)	sp|P62258|1433E_HUMAN	1433E_HUMAN	YWHAE	14-3-3 protein epsilon	NA	NA	1	20202.3	20202.3	MS/MS
DNTTLLTQVQTTMR	DNTTLLTQ[-18.0106]VQ[-18.0106]TTMR	K	E	366	379	14	2	10Q(-18.0106),8Q(-18.0106)	sp|Q13561|DCTN2_HUMAN	DCTN2_HUMAN	DCTN2	Dynactin subunit 2	NA	NA	1	30168.8	30168.8	MS/MS
DPLFYLDAQK	DPLFYLDAQ[-18.0106]K	K	G	613	622	10	2	9Q(-18.0106)	sp|Q6P1M0|S27A4_HUMAN	S27A4_HUMAN	SLC27A4	Long-chain fatty acid transport protein 4	NA	NA	1	34425.6	34425.6	MS/MS
DPLLQEPPAWFK	DPLLQ[-18.0106]EPPAWFK	K	S	56	67	12	2	5Q(-18.0106)	sp|Q5BJF2|SGMR2_HUMAN	SGMR2_HUMAN	TMEM97	Sigma intracellular receptor 2	NA	NA	3	62450.4	62450.4	MS/MS
DPQFAEDYIFK	DPQ[-18.0106]FAEDYIFK	K	A	757	767	11	2	3Q(-18.0106)	sp|Q9H0D6|XRN2_HUMAN	XRN2_HUMAN	XRN2	5'-3' exoribonuclease 2	NA	NA	1	48476.2	48476.2	MS/MS
DPQGLGLHFYK	DPQ[-18.0106]GLGLHFYK	K	H	941	951	11	2	3Q(-18.0106)	sp|O75694|NU155_HUMAN	NU155_HUMAN	NUP155	Nuclear pore complex protein Nup155	NA	NA	1	56909.7	56909.7	MS/MS
DPVQEAWAEDVDLR	DPVQ[-18.0106]EAWAEDVDLR	K	V	476	489	14	2	4Q(-18.0106)	sp|P14618|KPYM_HUMAN	KPYM_HUMAN	PKM	Pyruvate kinase PKM	NA	NA	3	297082	297082	MS/MS
DPWYSWDQPGLR	DPWYSWDQ[-18.0106]PGLR	R	L	87	98	12	2	8Q(-18.0106)	sp|O95169|NDUB8_HUMAN	NDUB8_HUMAN	NDUFB8	NADH dehydrogenase [ubiquinone] 1 beta subcomplex subunit 8, mitochondrial	NA	NA	2	36685.8	36685.8	MS/MS
DQGINIR	DQ[-18.0106]GINIR	K	Q	123	129	7	2	2Q(-18.0106)	sp|Q14677|EPN4_HUMAN	EPN4_HUMAN	CLINT1	Clathrin interactor 1	NA	NA	1	30665.3	30665.3	MS/MS
DQHDTFFLR	DQ[-18.0106]HDTFFLR	R	D	272	280	9	23	2Q(-18.0106)	sp|Q9Y285|SYFA_HUMAN	SYFA_HUMAN	FARSA	Phenylalanine--tRNA ligase alpha subunit	NA	NA	4	114681	64189.8	MS/MS
DQILYLFGR	DQ[-18.0106]ILYLFGR	R	T	684	692	9	2	2Q(-18.0106)	sp|Q8IWB9|TEX2_HUMAN	TEX2_HUMAN	TEX2	Testis-expressed protein 2	NA	NA	1	21615.3	21615.3	MS/MS
DQIPSPGLMVFPK	DQ[-18.0106]IPSPGLMVFPK	R	P	74	86	13	2	2Q(-18.0106)	sp|P54709|AT1B3_HUMAN	AT1B3_HUMAN	ATP1B3	Sodium/potassium-transporting ATPase subunit beta-3	NA	NA	4	65476.9	65476.9	MS/MS
DQLALAIGK	DQ[-18.0106]LALAIGK	K	L	184	192	9	2	2Q(-18.0106)	sp|P43897|EFTS_HUMAN	EFTS_HUMAN	TSFM	Elongation factor Ts, mitochondrial	NA	NA	1	49881.7	49881.7	MS/MS
DQLALPWVPPHLR	DQ[-18.0106]LALPWVPPHLR	R	T	136	148	13	23	2Q(-18.0106)	sp|O60826|CCD22_HUMAN	CCD22_HUMAN	CCDC22	Coiled-coil domain-containing protein 22	NA	NA	3	28340.1	33778.1	MS/MS
DQLIYNLLK	DQ[-18.0106]LIYNLLK	K	E	6	14	9	2	2Q(-18.0106)	sp|P00338|LDHA_HUMAN	LDHA_HUMAN	LDHA	L-lactate dehydrogenase A chain	NA	NA	3	549775	549775	MS/MS
DQQPGTFLLR	DQ[-18.0106]Q[-18.0106]PGTFLLR	K	F	593	602	10	2	2Q(-18.0106),3Q(-18.0106)	sp|P42224|STAT1_HUMAN	STAT1_HUMAN	STAT1	Signal transducer and activator of transcription 1-alpha/beta	NA	NA	1	33464.6	33464.6	MS/MS
DQVVILHHMLSK	DQ[-18.0106]VVILHHMLSK	K	A	35	46	12	3	2Q(-18.0106)	sp|Q9H0A0|NAT10_HUMAN	NAT10_HUMAN	NAT10	RNA cytidine acetyltransferase	NA	NA	1	26167	26167	MS/MS
DRDPEAQFEMPYVVR	DRDPEAQ[-18.0106]FEMPYVVR	K	L	491	505	15	3	7Q(-18.0106)	sp|O14744|ANM5_HUMAN	ANM5_HUMAN	PRMT5	Protein arginine N-methyltransferase 5	NA	NA	1	40806.5	40806.5	MS/MS
DREEALHQFR	DREEALHQ[-18.0106]FR	R	S	479	488	10	23	8Q(-18.0106)	sp|O00571|DDX3X_HUMAN	DDX3X_HUMAN	DDX3X	ATP-dependent RNA helicase DDX3X	DDX3Y	sp|O15523|DDX3Y_HUMAN	3	159180	128966	MS/MS
DSAYQSITHYR	DSAYQ[-18.0106]SITHYR	R	P	158	168	11	23	5Q(-18.0106)	sp|P50402|EMD_HUMAN	EMD_HUMAN	EMD	Emerin	NA	NA	2	65086.1	44504.2	MS/MS
DSLLQDGEFSMDLR	DSLLQ[-18.0106]DGEFSMDLR	R	T	76	89	14	2	5Q(-18.0106)	sp|P07737|PROF1_HUMAN	PROF1_HUMAN	PFN1	Profilin-1	NA	NA	1	44356.1	44356.1	MS/MS
DSLYAQGR	DSLYAQ[-18.0106]GR	K	R	31	38	8	2	6Q(-18.0106)	sp|Q969Q0|RL36L_HUMAN	RL36L_HUMAN	RPL36AL	Ribosomal protein eL42-like	NA	NA	1	80512.5	80512.5	MS/MS
DSQLGFHR	DSQ[-18.0106]LGFHR	K	S	139	146	8	2	3Q(-18.0106)	sp|Q96I51|RCC1L_HUMAN	RCC1L_HUMAN	RCC1L	RCC1-like G exchanging factor-like protein	NA	NA	1	21168.7	21168.7	MS/MS
DSQLYAVDYETLTR	DSQ[-18.0106]LYAVDYETLTR	R	P	30	43	14	2	3Q(-18.0106)	sp|P82930|RT34_HUMAN	RT34_HUMAN	MRPS34	Small ribosomal subunit protein mS34	NA	NA	1	47083.3	47083.3	MS/MS
DSSTGQLWAYTER	DSSTGQ[-18.0106]LWAYTER	K	A	372	384	13	2	6Q(-18.0106)	sp|Q9P253|VPS18_HUMAN	VPS18_HUMAN	VPS18	Vacuolar protein sorting-associated protein 18 homolog	NA	NA	2	31954.4	31954.4	MS/MS
DSTLIMQLLR	DSTLIMQ[-18.0106]LLR	K	D	215	224	10	12	7Q(-18.0106)	sp|P31946|1433B_HUMAN	1433B_HUMAN	YWHAB	14-3-3 protein beta/alpha	SFN, YWHAE, YWHAG, YWHAH, YWHAQ, YWHAZ	sp|P27348|1433T_HUMAN, sp|P31947|1433S_HUMAN, sp|P61981|1433G_HUMAN, sp|P62258|1433E_HUMAN, sp|P63104|1433Z_HUMAN, sp|Q04917|1433F_HUMAN	9	2.09807e+06	2.09807e+06	MS/MS
DSVVAGFQWATK	DSVVAGFQ[-18.0106]WATK	K	E	677	688	12	2	8Q(-18.0106)	sp|P13639|EF2_HUMAN	EF2_HUMAN	EEF2	Elongation factor 2	NA	NA	4	138279	138279	MS/MS
DTPGFIVNR	DTPGFIVN[-18.0106]R	K	L	213	221	9	2	8N(-18.0106)	sp|Q16836|HCDH_HUMAN	HCDH_HUMAN	HADH	Hydroxyacyl-coenzyme A dehydrogenase, mitochondrial	NA	NA	1	83599.7	83599.7	MS/MS
DTTVGTLSQR	DTTVGTLSQ[-18.0106]R	K	I	181	190	10	2	9Q(-18.0106)	sp|P51665|PSMD7_HUMAN	PSMD7_HUMAN	PSMD7	26S proteasome non-ATPase regulatory subunit 7	NA	NA	1	60315	60315	MS/MS
DTVLLPQTSFPMK	DTVLLPQ[-18.0106]TSFPMK	R	L	62	74	13	2	7Q(-18.0106)	sp|Q9NSE4|SYIM_HUMAN	SYIM_HUMAN	IARS2	Isoleucine--tRNA ligase, mitochondrial	NA	NA	3	50346.5	50346.5	MS/MS
DVALLQGR	DVALLQ[-18.0106]GR	R	A	275	282	8	2	6Q(-18.0106)	sp|Q9UNF1|MAGD2_HUMAN	MAGD2_HUMAN	MAGED2	Melanoma-associated antigen D2	NA	NA	1	43918.8	43918.8	MS/MS
DVAVMQLR	DVAVMQ[-18.0106]LR	K	S	351	358	8	2	6Q(-18.0106)	sp|P53621|COPA_HUMAN	COPA_HUMAN	COPA	Coatomer subunit alpha	NA	NA	1	37503.8	37503.8	MS/MS
DVAYQYVK	DVAYQ[-18.0106]YVK	R	K	96	103	8	2	5Q(-18.0106)	sp|Q04837|SSBP_HUMAN	SSBP_HUMAN	SSBP1	Single-stranded DNA-binding protein, mitochondrial	NA	NA	1	78599.1	78599.1	MS/MS
DVFFYQADDEHYIPR	DVFFYQ[-18.0106]ADDEHYIPR	K	A	49	63	15	2	6Q(-18.0106)	sp|P23258|TBG1_HUMAN	TBG1_HUMAN	TUBG1	Tubulin gamma-1 chain	TUBG2	sp|Q9NRH3|TBG2_HUMAN	1	17634.2	17634.2	MS/MS
DVGAQILLHSHK	DVGAQ[-18.0106]ILLHSHK	K	K	290	301	12	23	5Q(-18.0106)	sp|Q96KP4|CNDP2_HUMAN	CNDP2_HUMAN	CNDP2	Cytosolic non-specific dipeptidase	NA	NA	3	173679	137903	MS/MS
DVLAQLPSLR	DVLAQ[-18.0106]LPSLR	R	H	228	237	10	2	5Q(-18.0106)	sp|Q13641|TPBG_HUMAN	TPBG_HUMAN	TPBG	Trophoblast glycoprotein	NA	NA	1	59329.5	59329.5	MS/MS
DVNQQEFVR	DVNQ[-18.0106]QEFVR	K	A	8	16	9	2	4Q(-18.0106)	sp|P39019|RS19_HUMAN	RS19_HUMAN	RPS19	Small ribosomal subunit protein eS19	NA	NA	1	56951.3	56951.3	MS/MS
DVNAAIATIK	DVN[-18.0106]AAIATIK	K	T	327	336	10	2	3N(-18.0106)	sp|Q71U36|TBA1A_HUMAN	TBA1A_HUMAN	TUBA1A	Tubulin alpha-1A chain	TUBA1B, TUBA1C, TUBA3C, TUBA3D, TUBA3E	sp|P0DPH7|TBA3C_HUMAN, sp|P0DPH8|TBA3D_HUMAN, sp|P68363|TBA1B_HUMAN, sp|Q6PEY2|TBA3E_HUMAN, sp|Q9BQE3|TBA1C_HUMAN	2	67401.5	67401.5	MS/MS
DVQEIFR	DVQ[-18.0106]EIFR	R	M	210	216	7	2	3Q(-18.0106)	sp|Q13838|DX39B_HUMAN	DX39B_HUMAN	DDX39B	Spliceosome RNA helicase DDX39B	DDX39A	sp|O00148|DX39A_HUMAN	2	109350	109350	MS/MS
DVQELLTQYTK	DVQ[-18.0106]ELLTQ[-18.0106]YTK	R	F	416	426	11	2	3Q(-18.0106),8Q(-18.0106)	sp|P61011|SRP54_HUMAN	SRP54_HUMAN	SRP54	Signal recognition particle subunit SRP54	NA	NA	1	29368	29368	MS/MS
DVQFEHGYR	DVQ[-18.0106]FEHGYR	K	L	160	168	9	3	3Q(-18.0106)	sp|Q92544|TM9S4_HUMAN	TM9S4_HUMAN	TM9SF4	Transmembrane 9 superfamily member 4	NA	NA	1	28052.7	28052.7	MS/MS
DVQTALALAK	DVQ[-18.0106]TALALAK	K	G	70	79	10	2	3Q(-18.0106)	sp|Q99714|HCD2_HUMAN	HCD2_HUMAN	HSD17B10	3-hydroxyacyl-CoA dehydrogenase type-2	NA	NA	1	149228	149228	MS/MS
DVVQAYPEVR	DVVQ[-18.0106]AYPEVR	R	I	529	538	10	2	4Q(-18.0106)	sp|Q08211|DHX9_HUMAN	DHX9_HUMAN	DHX9	ATP-dependent RNA helicase A	NA	NA	1	74785.4	74785.4	MS/MS
DVVSFEQPEFSVSR	DVVSFEQ[-18.0106]PEFSVSR	R	G	990	1003	14	2	7Q(-18.0106)	sp|P16144|ITB4_HUMAN	ITB4_HUMAN	ITGB4	Integrin beta-4	NA	NA	1	22010.1	22010.1	MS/MS
DVVVQHVHFDGLGR	DVVVQ[-18.0106]HVHFDGLGR	K	T	44	57	14	3	5Q(-18.0106)	sp|Q9Y512|SAM50_HUMAN	SAM50_HUMAN	SAMM50	Sorting and assembly machinery component 50 homolog	NA	NA	1	68806	68806	MS/MS
DWEQFHQPR	DWEQ[-18.0106]FHQ[-18.0106]PR	R	N	46	54	9	23	4Q(-18.0106),7Q(-18.0106)	sp|Q9H773|DCTP1_HUMAN	DCTP1_HUMAN	DCTPP1	dCTP pyrophosphatase 1	NA	NA	1	60384.1	31474.6	MS/MS
DYFEQYGK	DYFEQ[-18.0106]YGK	R	I	123	130	8	12	5Q(-18.0106)	sp|P09651|ROA1_HUMAN	ROA1_HUMAN	HNRNPA1	Heterogeneous nuclear ribonucleoprotein A1	HNRNPA1L2, HNRNPA1L3	sp|A0A2R8Y4L2|RA1L3_HUMAN, sp|Q32P51|RA1L2_HUMAN	3	278448	196707	MS/MS
DYHFKVDNDENEHQLSLR	DYHFKVDN[-18.0106]DENEHQ[-18.0106]LSLR	K	T	28	45	18	34	14Q(-18.0106),8N(-18.0106)	sp|P06748|NPM_HUMAN	NPM_HUMAN	NPM1	Nucleophosmin	NA	NA	2	54028.4	54028.4	MS/MS
DYLQLLR	DYLQ[-18.0106]LLR	R	K	93	99	7	2	4Q(-18.0106)	sp|L0R6Q1|S35U4_HUMAN	S35U4_HUMAN	SLC35A4	SLC35A4 upstream open reading frame protein	NA	NA	1	87708.6	87708.6	MS/MS
DYSHYYTTIQDLR	DYSHYYTTIQ[-18.0106]DLR	R	D	126	138	13	23	10Q(-18.0106)	sp|P08727|K1C19_HUMAN	K1C19_HUMAN	KRT19	Keratin, type I cytoskeletal 19	NA	NA	29	9257519	5406829	MS/MS
DYTYEELLNR	DYTYEELLN[-18.0106]R	R	V	173	182	10	2	9N(-18.0106)	sp|P20042|IF2B_HUMAN	IF2B_HUMAN	EIF2S2	Eukaryotic translation initiation factor 2 subunit 2	NA	NA	1	106035	106035	MS/MS
EAAFSPGQQDWSR	EAAFSPGQ[-18.0106]Q[-18.0106]DWSR	R	D	1099	1111	13	2	8Q(-18.0106),9Q(-18.0106)	sp|Q9C0C2|TB182_HUMAN	TB182_HUMAN	TNKS1BP1	182 kDa tankyrase-1-binding protein	NA	NA	1	50238	50238	MS/MS
EAAVSASDILQESAIHSPGTVEK	EAAVSASDILQ[-18.0106]ESAIHSPGTVEK	R	E	163	185	23	3	11Q(-18.0106)	sp|Q96C57|CSTOS_HUMAN	CSTOS_HUMAN	CUSTOS	Protein CUSTOS	NA	NA	1	13694.1	13694.1	MS/MS
EAAWAITNATSGGTPEQIR	EAAWAITNATSGGTPEQ[-18.0106]IR	K	Y	397	415	19	2	17Q(-18.0106)	sp|O60684|IMA7_HUMAN	IMA7_HUMAN	KPNA6	Importin subunit alpha-7	KPNA5	sp|O15131|IMA6_HUMAN	1	24083.6	24083.6	MS/MS
EAEDTQVFGDLPR	EAEDTQ[-18.0106]VFGDLPR	R	P	229	241	13	2	6Q(-18.0106)	sp|Q96B36|AKTS1_HUMAN	AKTS1_HUMAN	AKT1S1	Proline-rich AKT1 substrate 1	NA	NA	1	25515.2	25515.2	MS/MS
EAFLQEVWK	EAFLQ[-18.0106]EVWK	R	W	410	418	9	2	5Q(-18.0106)	sp|P26640|SYVC_HUMAN	SYVC_HUMAN	VARS1	Valine--tRNA ligase	NA	NA	1	98785.3	98785.3	MS/MS
EAFNMIDQNR	EAFNMIDQN[-18.0106]R	K	D	36	45	10	2	9N(-18.0106)	sp|O14950|ML12B_HUMAN	ML12B_HUMAN	MYL12B	Myosin regulatory light chain 12B	MYL12A, MYL9	sp|P19105|ML12A_HUMAN, sp|P24844|MYL9_HUMAN	2	46971.3	46971.3	MS/MS
EAFQSVVLPAFEK	EAFQ[-18.0106]SVVLPAFEK	R	S	1116	1128	13	2	4Q(-18.0106)	sp|Q6P2E9|EDC4_HUMAN	EDC4_HUMAN	EDC4	Enhancer of mRNA-decapping protein 4	NA	NA	1	60272.5	60272.5	MS/MS
EAGLQMFGQLAR	EAGLQ[-18.0106]MFGQ[-18.0106]LAR	K	F	833	844	12	2	5Q(-18.0106),9Q(-18.0106)	sp|Q14139|UBE4A_HUMAN	UBE4A_HUMAN	UBE4A	Ubiquitin conjugation factor E4 A	NA	NA	1	30853.2	30853.2	MS/MS
EAGLVAQHPPAR	EAGLVAQ[-18.0106]HPPAR	R	R	84	95	12	2	7Q(-18.0106)	sp|Q9BRJ6|CG050_HUMAN	CG050_HUMAN	C7orf50	Uncharacterized protein C7orf50	NA	NA	3	33997	33997	MS/MS
EAGMFAPTQR	EAGMFAPTQ[-18.0106]R	K	T	187	196	10	2	9Q(-18.0106)	sp|P49585|PCY1A_HUMAN	PCY1A_HUMAN	PCYT1A	Choline-phosphate cytidylyltransferase A	NA	NA	1	74538.1	74538.1	MS/MS
EAIHSQLLEK	EAIHSQ[-18.0106]LLEK	K	Q	74	83	10	2	6Q(-18.0106)	sp|O60925|PFD1_HUMAN	PFD1_HUMAN	PFDN1	Prefoldin subunit 1	NA	NA	1	36145.1	36145.1	MS/MS
EAISDLQQLWK	EAISDLQ[-18.0106]QLWK	K	Q	465	475	11	2	7Q(-18.0106)	sp|O76094|SRP72_HUMAN	SRP72_HUMAN	SRP72	Signal recognition particle subunit SRP72	NA	NA	1	21007.2	21007.2	MS/MS
EALGGQALYPHVLVK	EALGGQ[-18.0106]ALYPHVLVK	K	N	361	375	15	23	6Q(-18.0106)	sp|Q9BUJ2|HNRL1_HUMAN	HNRL1_HUMAN	HNRNPUL1	Heterogeneous nuclear ribonucleoprotein U-like protein 1	NA	NA	1	23046.7	23046.7	MS/MS
EALLGVQEDVDEYVK	EALLGVQ[-18.0106]EDVDEYVK	R	L	42	56	15	2	7Q(-18.0106)	sp|Q14257|RCN2_HUMAN	RCN2_HUMAN	RCN2	Reticulocalbin-2	NA	NA	1	36988.8	36988.8	MS/MS
EALQLWSALQLK	EALQ[-18.0106]LWSALQ[-18.0106]LK	R	I	188	199	12	2	10Q(-18.0106),4Q(-18.0106)	sp|Q9HA64|KT3K_HUMAN	KT3K_HUMAN	FN3KRP	Ketosamine-3-kinase	NA	NA	1	16205.7	16205.7	MS/MS
EAMMGLAQLYKK	EAMMGLAQ[-18.0106]LYKK	K	Y	407	418	12	2	8Q(-18.0106)	sp|Q9NTI5|PDS5B_HUMAN	PDS5B_HUMAN	PDS5B	Sister chromatid cohesion protein PDS5 homolog B	PDS5A	sp|Q29RF7|PDS5A_HUMAN	1	19622.4	19622.4	MS/MS
EAPVDVLTQIGR	EAPVDVLTQ[-18.0106]IGR	R	S	48	59	12	2	9Q(-18.0106)	sp|Q9BVC6|TM109_HUMAN	TM109_HUMAN	TMEM109	Voltage-gated monoatomic cation channel TMEM109	NA	NA	3	585260	585260	MS/MS
EAQLYAAQAHLK	EAQ[-18.0106]LYAAQ[-18.0106]AHLK	K	L	536	547	12	2	3Q(-18.0106),8Q(-18.0106)	sp|P49321|NASP_HUMAN	NASP_HUMAN	NASP	Nuclear autoantigenic sperm protein	NA	NA	1	28416.3	28416.3	MS/MS
EASMVITESPAALQLR	EASMVITESPAALQ[-18.0106]LR	K	Y	236	251	16	2	14Q(-18.0106)	sp|P27105|STOM_HUMAN	STOM_HUMAN	STOM	Stomatin	NA	NA	1	24623.6	24623.6	MS/MS
EAVGGLQTVR	EAVGGLQ[-18.0106]TVR	R	S	334	343	10	2	7Q(-18.0106)	sp|Q03519|TAP2_HUMAN	TAP2_HUMAN	TAP2	Antigen peptide transporter 2	NA	NA	1	28861.9	28861.9	MS/MS
EAYMGNVLQGGEGQAPTR	EAYMGNVLQGGEGQ[-18.0106]APTR	K	Q	88	105	18	2	14Q(-18.0106)	sp|P24752|THIL_HUMAN	THIL_HUMAN	ACAT1	Acetyl-CoA acetyltransferase, mitochondrial	NA	NA	1	36409.3	36409.3	MS/MS
EDFEWVYTDQPHADR	EDFEWVYTDQ[-18.0106]PHADR	R	R	8	22	15	3	10Q(-18.0106)	sp|O15121|DEGS1_HUMAN	DEGS1_HUMAN	DEGS1	Sphingolipid delta(4)-desaturase DES1	NA	NA	1	20699.2	20699.2	MS/MS
EDGQEYAQVIK	EDGQ[-18.0106]EYAQ[-18.0106]VIK	K	M	30	40	11	2	4Q(-18.0106),8Q(-18.0106)	sp|O14602|IF1AY_HUMAN	IF1AY_HUMAN	EIF1AY	Eukaryotic translation initiation factor 1A, Y-chromosomal	EIF1AX	sp|P47813|IF1AX_HUMAN	1	102390	102390	MS/MS
EDIQGALHNYR	EDIQ[-18.0106]GALHNYR	R	S	149	159	11	2	4Q(-18.0106)	sp|Q8TE68|ES8L1_HUMAN	ES8L1_HUMAN	EPS8L1	Epidermal growth factor receptor kinase substrate 8-like protein 1	NA	NA	1	22955.2	22955.2	MS/MS
EDLEELQAR	EDLEELQ[-18.0106]AR	R	Y	224	232	9	2	7Q(-18.0106)	sp|Q9UHQ9|NB5R1_HUMAN	NB5R1_HUMAN	CYB5R1	NADH-cytochrome b5 reductase 1	NA	NA	1	58168.9	58168.9	MS/MS
EDLESSGLQR	EDLESSGLQ[-18.0106]R	R	R	75	84	10	2	9Q(-18.0106)	sp|Q9UK76|JUPI1_HUMAN	JUPI1_HUMAN	JPT1	Jupiter microtubule associated homolog 1	NA	NA	1	118299	118299	MS/MS
EDLMGLAIGTHGSNIQQAR	EDLMGLAIGTHGSN[-18.0106]IQ[-18.0106]QAR	R	K	227	245	19	3	14N(-18.0106),16Q(-18.0106)	sp|P51114|FXR1_HUMAN	FXR1_HUMAN	FXR1	RNA-binding protein FXR1	NA	NA	2	53130.1	53130.1	MS/MS
EDSQYLELATLEHR	EDSQ[-18.0106]YLELATLEHR	R	M	143	156	14	2	4Q(-18.0106)	sp|Q96ER9|MITOK_HUMAN	MITOK_HUMAN	CCDC51	Mitochondrial potassium channel	NA	NA	1	20735.2	20735.2	MS/MS
EDVFVHQTAIK	EDVFVHQ[-18.0106]TAIK	K	K	82	92	11	2	7Q(-18.0106)	sp|P67809|YBOX1_HUMAN	YBOX1_HUMAN	YBX1	Y-box-binding protein 1	YBX2, YBX3	sp|P16989|YBOX3_HUMAN, sp|Q9Y2T7|YBOX2_HUMAN	1	231437	231437	MS/MS
EEAGALGPAWDESQLR	EEAGALGPAWDESQ[-18.0106]LR	R	S	18	33	16	2	14Q(-18.0106)	sp|Q9NWT6|HIF1N_HUMAN	HIF1N_HUMAN	HIF1AN	Hypoxia-inducible factor 1-alpha inhibitor	NA	NA	1	19043.5	19043.5	MS/MS
EEAQAEIEQYR	EEAQAEIEQ[-18.0106]YR	K	L	38	48	11	2	9Q(-18.0106)	sp|O75348|VATG1_HUMAN	VATG1_HUMAN	ATP6V1G1	V-type proton ATPase subunit G 1	NA	NA	3	30183.2	30183.2	MS/MS
EEEGTGVVHQAPYFGAEDYR	EEEGTGVVHQ[-18.0106]APYFGAEDYR	K	V	315	334	20	3	10Q(-18.0106)	sp|P41252|SYIC_HUMAN	SYIC_HUMAN	IARS1	Isoleucine--tRNA ligase, cytoplasmic	NA	NA	1	53182.7	53182.7	MS/MS
EEFAIMQTPAGELYDK	EEFAIMQ[-18.0106]TPAGELYDK	R	S	761	776	16	2	7Q(-18.0106)	sp|Q92616|GCN1_HUMAN	GCN1_HUMAN	GCN1	Stalled ribosome sensor GCN1	NA	NA	1	27531.4	27531.4	MS/MS
EELAQFHR	EELAQ[-18.0106]FHR	R	D	577	584	8	2	5Q(-18.0106)	sp|P16435|NCPR_HUMAN	NCPR_HUMAN	POR	NADPH--cytochrome P450 reductase	NA	NA	1	54436.1	54436.1	MS/MS
EEYQPATPGLGMFVEVK	EEYQ[-18.0106]PATPGLGMFVEVK	R	D	74	90	17	2	4Q(-18.0106)	sp|Q9BVK6|TMED9_HUMAN	TMED9_HUMAN	TMED9	Transmembrane emp24 domain-containing protein 9	NA	NA	1	19707.4	19707.4	MS/MS
EFDELNPSAQR	EFDELNPSAQ[-18.0106]R	R	D	656	666	11	2	10Q(-18.0106)	sp|P16615|AT2A2_HUMAN	AT2A2_HUMAN	ATP2A2	Sarcoplasmic/endoplasmic reticulum calcium ATPase 2	NA	NA	1	62776.7	62776.7	MS/MS
EFGSLPTTPSEQR	EFGSLPTTPSEQ[-18.0106]R	K	Q	72	84	13	2	12Q(-18.0106)	sp|O15400|STX7_HUMAN	STX7_HUMAN	STX7	Syntaxin-7	NA	NA	1	40178.5	40178.5	MS/MS
EFHLNESGDPSSK	EFHLN[-18.0106]ESGDPSSK	K	S	155	167	13	23	5N(-18.0106)	sp|Q01105|SET_HUMAN	SET_HUMAN	SET	Protein SET	SETSIP	sp|P0DME0|SETLP_HUMAN	3	95647.8	92883.8	MS/MS
EFLPQSAFLK	EFLPQ[-18.0106]SAFLK	K	W	232	241	10	2	5Q(-18.0106)	sp|P38571|LICH_HUMAN	LICH_HUMAN	LIPA	Lysosomal acid lipase/cholesteryl ester hydrolase	NA	NA	1	24817.8	24817.8	MS/MS
EFPGFLENQK	EFPGFLEN[-18.0106]QK	K	D	38	47	10	2	8N(-18.0106)	sp|P60903|S10AA_HUMAN	S10AA_HUMAN	S100A10	Protein S100-A10	NA	NA	1	246446	246446	MS/MS
EFQSPLILDEDQAR	EFQ[-18.0106]SPLILDEDQ[-18.0106]AR	R	E	487	500	14	2	12Q(-18.0106),3Q(-18.0106)	sp|Q3KQV9|UAP1L_HUMAN	UAP1L_HUMAN	UAP1L1	UDP-N-acetylhexosamine pyrophosphorylase-like protein 1	NA	NA	1	78130.8	78130.8	MS/MS
EGAAHAFAQYNMDQFTPVK	EGAAHAFAQ[-18.0106]YNMDQ[-18.0106]FTPVK	R	I	48	66	19	3	14Q(-18.0106),9Q(-18.0106)	sp|P52907|CAZA1_HUMAN	CAZA1_HUMAN	CAPZA1	F-actin-capping protein subunit alpha-1	NA	NA	1	30722.7	30722.7	MS/MS
EGATVYATGTHAQVEDGR	EGATVYATGTHAQ[-18.0106]VEDGR	R	L	130	147	18	23	13Q(-18.0106)	sp|P32322|P5CR1_HUMAN	P5CR1_HUMAN	PYCR1	Pyrroline-5-carboxylate reductase 1, mitochondrial	NA	NA	2	88748.6	67962.6	MS/MS
EGFVEYTEQVVK	EGFVEYTEQ[-18.0106]VVK	K	L	694	705	12	2	9Q(-18.0106)	sp|O00410|IPO5_HUMAN	IPO5_HUMAN	IPO5	Importin-5	RANBP6	sp|O60518|RNBP6_HUMAN	1	43681.1	43681.1	MS/MS
EGIDPTPYYWYTDQR	EGIDPTPYYWYTDQ[-18.0106]R	R	K	492	506	15	2	14Q(-18.0106)	sp|O43776|SYNC_HUMAN	SYNC_HUMAN	NARS1	Asparagine--tRNA ligase, cytoplasmic	NA	NA	2	60821.2	60821.2	MS/MS
EGIPPDQQR	EGIPPDQ[-18.0106]QR	K	L	34	42	9	2	7Q(-18.0106)	sp|P0CG47|UBB_HUMAN	UBB_HUMAN	UBB	Polyubiquitin-B	RPS27A, UBA52, UBC	sp|P0CG48|UBC_HUMAN, sp|P62979|RS27A_HUMAN, sp|P62987|RL40_HUMAN	3	74186.1	74186.1	MS/MS
EGITAIGGTSTISSEGTQHSYSEEEK	EGITAIGGTSTISSEGTQ[-18.0106]HSYSEEEK	R	V	100	125	26	3	18Q(-18.0106)	sp|Q14651|PLSI_HUMAN	PLSI_HUMAN	PLS1	Plastin-1	NA	NA	2	27423.3	27423.3	MS/MS
EGMNIVEAMER	EGMN[-18.0106]IVEAMER	K	F	134	144	11	12	4N(-18.0106)	sp|P62937|PPIA_HUMAN	PPIA_HUMAN	PPIA	Peptidyl-prolyl cis-trans isomerase A	NA	NA	4	226789	226789	MS/MS
EGPAVVGQFIQDVK	EGPAVVGQ[-18.0106]FIQ[-18.0106]DVK	K	N	813	826	14	2	11Q(-18.0106),8Q(-18.0106)	sp|Q86VP6|CAND1_HUMAN	CAND1_HUMAN	CAND1	Cullin-associated NEDD8-dissociated protein 1	NA	NA	2	29372.6	29372.6	MS/MS
EHFAQFGHVR	EHFAQ[-18.0106]FGHVR	K	R	37	46	10	23	5Q(-18.0106)	sp|Q9GZT3|SLIRP_HUMAN	SLIRP_HUMAN	SLIRP	SRA stem-loop-interacting RNA-binding protein, mitochondrial	NA	NA	2	137988	83283.2	MS/MS
EHFQDDVFNEK	EHFQ[-18.0106]DDVFNEK	K	G	89	99	11	2	4Q(-18.0106)	sp|P43490|NAMPT_HUMAN	NAMPT_HUMAN	NAMPT	Nicotinamide phosphoribosyltransferase	NA	NA	1	24957.1	24957.1	MS/MS
EHQLASASELPLGSR	EHQ[-18.0106]LASASELPLGSR	R	P	98	112	15	23	3Q(-18.0106)	sp|O60232|ZNRD2_HUMAN	ZNRD2_HUMAN	ZNRD2	Protein ZNRD2	NA	NA	1	50091.2	50091.2	MS/MS
EHVEPVFGFPQFVR	EHVEPVFGFPQ[-18.0106]FVR	K	F	222	235	14	3	11Q(-18.0106)	sp|O75792|RNH2A_HUMAN	RNH2A_HUMAN	RNASEH2A	Ribonuclease H2 subunit A	NA	NA	1	21667	21667	MS/MS
EIDDEANSYFQR	EIDDEANSYFQ[-18.0106]R	K	I	843	854	12	2	11Q(-18.0106)	sp|A5YKK6|CNOT1_HUMAN	CNOT1_HUMAN	CNOT1	CCR4-NOT transcription complex subunit 1	NA	NA	1	8220.98	8220.98	MS/MS
EIEQVYR	EIEQ[-18.0106]VYR	K	Q	300	306	7	2	4Q(-18.0106)	sp|Q8NEY8|PPHLN_HUMAN	PPHLN_HUMAN	PPHLN1	Periphilin-1	NA	NA	1	35797.5	35797.5	MS/MS
EIEVPDQYGTIR	EIEVPDQ[-18.0106]YGTIR	R	A	545	556	12	2	7Q(-18.0106)	sp|Q9HC35|EMAL4_HUMAN	EMAL4_HUMAN	EML4	Echinoderm microtubule-associated protein-like 4	NA	NA	1	37966.7	37966.7	MS/MS
EIFGLYGQTTGK	EIFGLYGQ[-18.0106]TTGK	R	G	149	160	12	2	8Q(-18.0106)	sp|Q9NR31|SAR1A_HUMAN	SAR1A_HUMAN	SAR1A	GTP-binding protein SAR1a	NA	NA	1	173889	173889	MS/MS
EIFMLSALSQEDVK	EIFMLSALSQ[-18.0106]EDVK	K	T	304	317	14	2	10Q(-18.0106)	sp|O75616|ERAL1_HUMAN	ERAL1_HUMAN	ERAL1	GTPase Era, mitochondrial	NA	NA	2	16611.8	16611.8	MS/MS
EIGALLQQLR	EIGALLQ[-18.0106]Q[-18.0106]LR	K	E	403	412	10	2	7Q(-18.0106),8Q(-18.0106)	sp|Q96Q11|TRNT1_HUMAN	TRNT1_HUMAN	TRNT1	CCA tRNA nucleotidyltransferase 1, mitochondrial	NA	NA	2	36231.7	36231.7	MS/MS
EIGNIISDAMK	EIGN[-18.0106]IISDAMK	K	K	181	191	11	2	4N(-18.0106)	sp|P10809|CH60_HUMAN	CH60_HUMAN	HSPD1	60 kDa heat shock protein, mitochondrial	NA	NA	2	37980.4	37980.4	MS/MS
EILGTAQSVGCNVDGR	EILGTAQ[-18.0106]SVGC[57.0215]NVDGR	K	H	131	146	16	2	11C(57.0215),7Q(-18.0106)	sp|P30050|RL12_HUMAN	RL12_HUMAN	RPL12	Large ribosomal subunit protein uL11	NA	NA	1	26680	26680	MS/MS
EILVGDVGQTVDDPYATFVK	EILVGDVGQ[-18.0106]TVDDPYATFVK	K	M	54	73	20	23	9Q(-18.0106)	sp|P23528|COF1_HUMAN	COF1_HUMAN	CFL1	Cofilin-1	NA	NA	5	195114	195114	MS/MS
EIQSSNLETAMSVIGDR	EIQ[-18.0106]SSNLETAMSVIGDR	K	R	46	62	17	2	3Q(-18.0106)	sp|Q9NX55|HYPK_HUMAN	HYPK_HUMAN	HYPK	Huntingtin-interacting protein K	NA	NA	1	26270.4	26270.4	MS/MS
EIQTAVR	EIQ[-18.0106]TAVR	R	L	94	100	7	2	3Q(-18.0106)	sp|O60814|H2B1K_HUMAN	H2B1K_HUMAN	H2BC12	Histone H2B type 1-K	H2BC1, H2BC11, H2BC12L, H2BC13, H2BC14, H2BC15, H2BC17, H2BC18, H2BC21, H2BC3, H2BC4, H2BC5, H2BC9	sp|P06899|H2B1J_HUMAN, sp|P23527|H2B1O_HUMAN, sp|P33778|H2B1B_HUMAN, sp|P57053|H2BFS_HUMAN, sp|P58876|H2B1D_HUMAN, sp|P62807|H2B1C_HUMAN, sp|Q16778|H2B2E_HUMAN, sp|Q5QNW6|H2B2F_HUMAN, sp|Q93079|H2B1H_HUMAN, sp|Q96A08|H2B1A_HUMAN, sp|Q99877|H2B1N_HUMAN, sp|Q99879|H2B1M_HUMAN, sp|Q99880|H2B1L_HUMAN	1	107008	107008	MS/MS
EIQYGIR	EIQ[-18.0106]YGIR	K	A	378	384	7	2	3Q(-18.0106)	sp|O15382|BCAT2_HUMAN	BCAT2_HUMAN	BCAT2	Branched-chain-amino-acid aminotransferase, mitochondrial	NA	NA	1	34666.5	34666.5	MS/MS
ELAEQLEFIK	ELAEQ[-18.0106]LEFIK	K	N	1301	1310	10	2	5Q(-18.0106)	sp|P07942|LAMB1_HUMAN	LAMB1_HUMAN	LAMB1	Laminin subunit beta-1	NA	NA	1	30246	30246	MS/MS
ELAEQLGLSTGEK	ELAEQ[-18.0106]LGLSTGEK	K	E	181	193	13	2	5Q(-18.0106)	sp|O75821|EIF3G_HUMAN	EIF3G_HUMAN	EIF3G	Eukaryotic translation initiation factor 3 subunit G	NA	NA	2	84116.6	84116.6	MS/MS
ELALALQEALEPAVR	ELALALQ[-18.0106]EALEPAVR	R	L	121	135	15	2	7Q(-18.0106)	sp|Q5RKV6|EXOS6_HUMAN	EXOS6_HUMAN	EXOSC6	Exosome complex component MTR3	NA	NA	1	19384.8	19384.8	MS/MS
ELALGQDR	ELALGQ[-18.0106]DR	K	I	88	95	8	2	6Q(-18.0106)	sp|P30046|DOPD_HUMAN	DOPD_HUMAN	DDT	D-dopachrome decarboxylase	DDTL	sp|A6NHG4|DDTL_HUMAN	1	64381	64381	MS/MS
ELALPGELTQSR	ELALPGELTQ[-18.0106]SR	K	S	94	105	12	2	10Q(-18.0106)	sp|O75436|VP26A_HUMAN	VP26A_HUMAN	VPS26A	Vacuolar protein sorting-associated protein 26A	NA	NA	1	69587.8	69587.8	MS/MS
ELAPLQELIEK	ELAPLQ[-18.0106]ELIEK	R	L	200	210	11	2	6Q(-18.0106)	sp|Q7L9L4|MOB1B_HUMAN	MOB1B_HUMAN	MOB1B	MOB kinase activator 1B	MOB1A	sp|Q9H8S9|MOB1A_HUMAN	2	53725.5	53725.5	MS/MS
ELATVLSDQPGLLGPK	ELATVLSDQ[-18.0106]PGLLGPK	K	A	352	367	16	2	9Q(-18.0106)	sp|Q9Y2A7|NCKP1_HUMAN	NCKP1_HUMAN	NCKAP1	Nck-associated protein 1	NA	NA	1	27768.3	27768.3	MS/MS
ELDFWQEGWR	ELDFWQ[-18.0106]EGWR	R	L	174	183	10	2	6Q(-18.0106)	sp|Q5JRX3|PREP_HUMAN	PREP_HUMAN	PITRM1	Presequence protease, mitochondrial	NA	NA	1	37331.3	37331.3	MS/MS
ELFIQQER	ELFIQ[-18.0106]Q[-18.0106]ER	K	F	627	634	8	2	5Q(-18.0106),6Q(-18.0106)	sp|Q9UIQ6|LCAP_HUMAN	LCAP_HUMAN	LNPEP	Leucyl-cystinyl aminopeptidase	NA	NA	2	51008.3	51008.3	MS/MS
ELFPIQMEGVK	ELFPIQ[-18.0106]MEGVK	K	L	92	102	11	2	6Q(-18.0106)	sp|O96008|TOM40_HUMAN	TOM40_HUMAN	TOMM40	Mitochondrial import receptor subunit TOM40 homolog	NA	NA	1	92960.1	92960.1	MS/MS
ELFSNLQEFAGPSGK	ELFSNLQ[-18.0106]EFAGPSGK	R	L	57	71	15	2	7Q(-18.0106)	sp|Q9H8H3|TMT1A_HUMAN	TMT1A_HUMAN	TMT1A	N6-adenosine-methyltransferase TMT1A	NA	NA	1	102927	102927	MS/MS
ELFSQFGK	ELFSQ[-18.0106]FGK	K	T	209	216	8	2	5Q(-18.0106)	sp|Q13310|PABP4_HUMAN	PABP4_HUMAN	PABPC4	Polyadenylate-binding protein 4	NA	NA	1	63554.7	63554.7	MS/MS
ELHEQLVALDK	ELHEQ[-18.0106]LVALDK	K	Q	94	104	11	3	5Q(-18.0106)	sp|P23786|CPT2_HUMAN	CPT2_HUMAN	CPT2	Carnitine O-palmitoyltransferase 2, mitochondrial	NA	NA	2	32206	32206	MS/MS
ELIFQETAR	ELIFQ[-18.0106]ETAR	K	F	362	370	9	2	5Q(-18.0106)	sp|P27361|MK03_HUMAN	MK03_HUMAN	MAPK3	Mitogen-activated protein kinase 3	NA	NA	1	56231	56231	MS/MS
ELLLQPVTISR	ELLLQ[-18.0106]PVTISR	K	N	45	55	11	2	5Q(-18.0106)	sp|P59998|ARPC4_HUMAN	ARPC4_HUMAN	ARPC4	Actin-related protein 2/3 complex subunit 4	NA	NA	2	158572	158572	MS/MS
ELLQHPFLK	ELLQ[-18.0106]HPFLK	K	L	493	501	9	2	4Q(-18.0106)	sp|Q13177|PAK2_HUMAN	PAK2_HUMAN	PAK2	Serine/threonine-protein kinase PAK 2	PAK3	sp|O75914|PAK3_HUMAN	2	39615.5	39615.5	MS/MS
ELNSFLESQK	ELNSFLESQ[-18.0106]K	K	R	547	556	10	2	9Q(-18.0106)	sp|Q7L7X3|TAOK1_HUMAN	TAOK1_HUMAN	TAOK1	Serine/threonine-protein kinase TAO1	NA	NA	1	18959.9	18959.9	MS/MS
ELPGFLQSGK	ELPGFLQ[-18.0106]SGK	K	D	40	49	10	2	7Q(-18.0106)	sp|P25815|S100P_HUMAN	S100P_HUMAN	S100P	Protein S100-P	NA	NA	1	95880.1	95880.1	MS/MS
ELPPFWEQR	ELPPFWEQ[-18.0106]R	K	N	259	267	9	2	8Q(-18.0106)	sp|Q14527|HLTF_HUMAN	HLTF_HUMAN	HLTF	Helicase-like transcription factor	NA	NA	1	56596	56596	MS/MS
ELQELVQYPVEHPDK	ELQELVQ[-18.0106]YPVEHPDK	R	F	488	502	15	23	7Q(-18.0106)	sp|P55072|TERA_HUMAN	TERA_HUMAN	VCP	Transitional endoplasmic reticulum ATPase	NA	NA	6	100945	53120.7	MS/MS
ELQNTVANLHVR	ELQN[-18.0106]TVANLHVR	R	Q	105	116	12	3	4N(-18.0106)	sp|O15127|SCAM2_HUMAN	SCAM2_HUMAN	SCAMP2	Secretory carrier-associated membrane protein 2	NA	NA	2	33701.8	33701.8	MS/MS
ELQDAFSR	ELQ[-18.0106]DAFSR	R	G	22	29	8	2	3Q(-18.0106)	sp|Q99848|EBP2_HUMAN	EBP2_HUMAN	EBNA1BP2	Probable rRNA-processing protein EBP2	NA	NA	1	34010.5	34010.5	MS/MS
ELQMHSHLLK	ELQ[-18.0106]MHSHLLK	R	T	544	553	10	3	3Q(-18.0106)	sp|Q96HY7|DHTK1_HUMAN	DHTK1_HUMAN	DHTKD1	2-oxoadipate dehydrogenase complex component E1	NA	NA	1	25913.3	25913.3	MS/MS
ELSDFISYLQR	ELSDFISYLQ[-18.0106]R	R	E	472	482	11	2	10Q(-18.0106)	sp|P30101|PDIA3_HUMAN	PDIA3_HUMAN	PDIA3	Protein disulfide-isomerase A3	NA	NA	4	537930	537930	MS/MS
ELSEALGQIFDSQR	ELSEALGQ[-18.0106]IFDSQ[-18.0106]R	R	G	138	151	14	2	13Q(-18.0106),8Q(-18.0106)	sp|Q08380|LG3BP_HUMAN	LG3BP_HUMAN	LGALS3BP	Galectin-3-binding protein	NA	NA	1	40670.2	40670.2	MS/MS
ELSNTAAYQSVR	ELSNTAAYQ[-18.0106]SVR	R	I	142	153	12	2	9Q(-18.0106)	sp|Q9HAT2|SIAE_HUMAN	SIAE_HUMAN	SIAE	Sialate O-acetylesterase	NA	NA	1	21628.9	21628.9	MS/MS
ELSPDFYQPGPDYVK	ELSPDFYQ[-18.0106]PGPDYVK	R	Q	411	425	15	2	8Q(-18.0106)	sp|Q9HDC5|JPH1_HUMAN	JPH1_HUMAN	JPH1	Junctophilin-1	NA	NA	1	22175.5	22175.5	MS/MS
ELVFLQFR	ELVFLQ[-18.0106]FR	R	L	181	188	8	2	6Q(-18.0106)	sp|Q9H813|PACC1_HUMAN	PACC1_HUMAN	PACC1	Proton-activated chloride channel	NA	NA	1	14382	14382	MS/MS
ELVPGRPTLVWYQPDGTR	ELVPGRPTLVWYQ[-18.0106]PDGTR	R	V	89	106	18	3	13Q(-18.0106)	sp|Q13444|ADA15_HUMAN	ADA15_HUMAN	ADAM15	Disintegrin and metalloproteinase domain-containing protein 15	NA	NA	1	14447.5	14447.5	MS/MS
ELVTQQLPHLLK	ELVTQQ[-18.0106]LPHLLK	K	D	40	51	12	3	6Q(-18.0106)	sp|Q99584|S10AD_HUMAN	S10AD_HUMAN	S100A13	Protein S100-A13	NA	NA	1	35134.4	35134.4	MS/MS
ELVTVLLQHR	ELVTVLLQ[-18.0106]HR	K	A	206	215	10	3	8Q(-18.0106)	sp|Q9BR61|ACBD6_HUMAN	ACBD6_HUMAN	ACBD6	Acyl-CoA-binding domain-containing protein 6	NA	NA	1	11072.7	11072.7	MS/MS
ELVYPPDYNPEGK	ELVYPPDYN[-18.0106]PEGK	K	V	527	539	13	2	9N(-18.0106)	sp|P12956|XRCC6_HUMAN	XRCC6_HUMAN	XRCC6	X-ray repair cross-complementing protein 6	NA	NA	4	52084.3	52084.3	MS/MS
EMFGLYGQTTGK	EMFGLYGQ[-18.0106]TTGK	R	G	149	160	12	2	8Q(-18.0106)	sp|Q9Y6B6|SAR1B_HUMAN	SAR1B_HUMAN	SAR1B	GTP-binding protein SAR1b	NA	NA	1	84326.7	84326.7	MS/MS
EMKPPTSQEEWEAEFQR	EMKPPTSQ[-18.0106]EEWEAEFQ[-18.0106]R	K	Y	107	123	17	3	16Q(-18.0106),8Q(-18.0106)	sp|Q7KZN9|COX15_HUMAN	COX15_HUMAN	COX15	Cytochrome c oxidase assembly protein COX15 homolog	NA	NA	1	26580.9	26580.9	MS/MS
EMQPTHPIR	EMQ[-18.0106]PTHPIR	K	L	159	167	9	2	3Q(-18.0106)	sp|P63104|1433Z_HUMAN	1433Z_HUMAN	YWHAZ	14-3-3 protein zeta/delta	YWHAB, YWHAQ	sp|P27348|1433T_HUMAN, sp|P31946|1433B_HUMAN	1	91012.1	91012.1	MS/MS
EMVQNLMVLR	EMVQ[-18.0106]NLMVLR	K	F	206	215	10	2	4Q(-18.0106)	sp|P11413|G6PD_HUMAN	G6PD_HUMAN	G6PD	Glucose-6-phosphate 1-dehydrogenase	NA	NA	1	36098.2	36098.2	MS/MS
EMVSQYLYTSK	EMVSQ[-18.0106]YLYTSK	R	A	123	133	11	2	5Q(-18.0106)	sp|O60610|DIAP1_HUMAN	DIAP1_HUMAN	DIAPH1	Protein diaphanous homolog 1	NA	NA	3	33511.9	33511.9	MS/MS
ENFQNWLK	ENFQ[-18.0106]NWLK	R	D	50	57	8	2	4Q(-18.0106)	sp|P37802|TAGL2_HUMAN	TAGL2_HUMAN	TAGLN2	Transgelin-2	NA	NA	1	90114.7	90114.7	MS/MS
ENVFQEHQTLK	ENVFQ[-18.0106]EHQ[-18.0106]TLK	R	E	60	70	11	23	5Q(-18.0106),8Q(-18.0106)	sp|Q14247|SRC8_HUMAN	SRC8_HUMAN	CTTN	Src substrate cortactin	NA	NA	1	30874.8	30874.8	MS/MS
EPAAPVSIQR	EPAAPVSIQ[-18.0106]R	K	S	188	197	10	2	9Q(-18.0106)	sp|Q14847|LASP1_HUMAN	LASP1_HUMAN	LASP1	LIM and SH3 domain protein 1	NA	NA	1	214472	214472	MS/MS
EPFFHGHDNYDQLVR	EPFFHGHDNYDQ[-18.0106]LVR	K	I	230	244	15	3	12Q(-18.0106)	sp|P68400|CSK21_HUMAN	CSK21_HUMAN	CSNK2A1	Casein kinase II subunit alpha	NA	NA	1	40948.2	40948.2	MS/MS
EPMQTGIK	EPMQ[-18.0106]TGIK	R	A	187	194	8	2	4Q(-18.0106)	sp|P25705|ATPA_HUMAN	ATPA_HUMAN	ATP5F1A	ATP synthase subunit alpha, mitochondrial	NA	NA	1	151827	151827	MS/MS
EPNPPIDEVISTPGVVAR	EPN[-18.0106]PPIDEVISTPGVVAR	K	F	113	130	18	2	3N(-18.0106)	sp|P52294|IMA5_HUMAN	IMA5_HUMAN	KPNA1	Importin subunit alpha-5	NA	NA	2	31083.4	31083.4	MS/MS
EPVDFEQWIEK	EPVDFEQ[-18.0106]WIEK	K	D	81	91	11	2	7Q(-18.0106)	sp|Q9Y547|IFT25_HUMAN	IFT25_HUMAN	IFT25	Intraflagellar transport protein 25 homolog	NA	NA	1	47829.7	47829.7	MS/MS
EPVQLETLSIR	EPVQ[-18.0106]LETLSIR	R	G	51	61	11	2	4Q(-18.0106)	sp|P62314|SMD1_HUMAN	SMD1_HUMAN	SNRPD1	Small nuclear ribonucleoprotein Sm D1	NA	NA	1	43164.2	43164.2	MS/MS
EPYMDEIFHLPQAQR	EPYMDEIFHLPQ[-18.0106]AQR	R	Y	33	47	15	3	12Q(-18.0106)	sp|Q5BKT4|AG10A_HUMAN	AG10A_HUMAN	ALG10	Dol-P-Glc:Glc(2)Man(9)GlcNAc(2)-PP-Dol alpha-1,2-glucosyltransferase	ALG10B	sp|Q5I7T1|AG10B_HUMAN	1	6897.2	6897.2	MS/MS
EQDLQLEELR	EQDLQ[-18.0106]LEELR	R	Q	661	670	10	2	5Q(-18.0106)	sp|O60763|USO1_HUMAN	USO1_HUMAN	USO1	General vesicular transport factor p115	NA	NA	1	33216.9	33216.9	MS/MS
EQIVPKPEEEVAQK	EQIVPKPEEEVAQ[-18.0106]K	K	K	154	167	14	23	13Q(-18.0106)	sp|P18621|RL17_HUMAN	RL17_HUMAN	RPL17	Large ribosomal subunit protein uL22	NA	NA	1	54931.5	54931.5	MS/MS
EQLAQAMFDHIPVGVGSK	EQLAQ[-18.0106]AMFDHIPVGVGSK	K	G	141	158	18	3	5Q(-18.0106)	sp|Q9Y3I0|RTCB_HUMAN	RTCB_HUMAN	RTCB	RNA-splicing ligase RtcB homolog	NA	NA	2	28006.6	28006.6	MS/MS
EQQILTLFR	EQQ[-18.0106]ILTLFR	R	E	221	229	9	2	3Q(-18.0106)	sp|Q53H82|LACB2_HUMAN	LACB2_HUMAN	LACTB2	Endoribonuclease LACTB2	NA	NA	1	69876.2	69876.2	MS/MS
EQTADGVAVIPVLQR	EQTADGVAVIPVLQ[-18.0106]R	K	T	56	70	15	2	14Q(-18.0106)	sp|Q9UKK9|NUDT5_HUMAN	NUDT5_HUMAN	NUDT5	ADP-sugar pyrophosphatase	NA	NA	1	28503.3	28503.3	MS/MS
EQAELTGLR	EQ[-18.0106]AELTGLR	R	L	126	134	9	2	2Q(-18.0106)	sp|Q96HS1|PGAM5_HUMAN	PGAM5_HUMAN	PGAM5	Serine/threonine-protein phosphatase PGAM5, mitochondrial	NA	NA	1	46698.7	46698.7	MS/MS
EQAGGDATENFEDVGHSTDAR	EQ[-18.0106]AGGDATENFEDVGHSTDAR	R	E	53	73	21	3	2Q(-18.0106)	sp|P00167|CYB5_HUMAN	CYB5_HUMAN	CYB5A	Cytochrome b5	NA	NA	2	30889.9	30889.9	MS/MS
EQDLPLAEAVRPK	EQ[-18.0106]DLPLAEAVRPK	R	T	235	247	13	3	2Q(-18.0106)	sp|Q96A49|SYAP1_HUMAN	SYAP1_HUMAN	SYAP1	Synapse-associated protein 1	NA	NA	1	70409	70409	MS/MS
EQEAGVLAMDALHR	EQ[-18.0106]EAGVLAMDALHR	R	Q	1481	1494	14	2	2Q(-18.0106)	sp|O14981|BTAF1_HUMAN	BTAF1_HUMAN	BTAF1	TATA-binding protein-associated factor 172	NA	NA	2	20246.4	20246.4	MS/MS
EQEHMINWVEK	EQ[-18.0106]EHMINWVEK	K	H	211	221	11	23	2Q(-18.0106)	sp|P24539|AT5F1_HUMAN	AT5F1_HUMAN	ATP5PB	ATP synthase F(0) complex subunit B1, mitochondrial	NA	NA	3	109599	58539.1	MS/MS
EQFLDGDGWTSR	EQ[-18.0106]FLDGDGWTSR	K	W	25	36	12	2	2Q(-18.0106)	sp|P27797|CALR_HUMAN	CALR_HUMAN	CALR	Calreticulin	NA	NA	7	1.41296e+06	1.41296e+06	MS/MS
EQFNEFR	EQ[-18.0106]FNEFR	R	D	250	256	7	2	2Q(-18.0106)	sp|Q15293|RCN1_HUMAN	RCN1_HUMAN	RCN1	Reticulocalbin-1	NA	NA	1	84553.4	84553.4	MS/MS
EQFVEFR	EQ[-18.0106]FVEFR	R	D	235	241	7	2	2Q(-18.0106)	sp|O43852|CALU_HUMAN	CALU_HUMAN	CALU	Calumenin	NA	NA	1	166739	166739	MS/MS
EQGFLSFWR	EQ[-18.0106]GFLSFWR	K	G	64	72	9	2	2Q(-18.0106)	sp|P12235|ADT1_HUMAN	ADT1_HUMAN	SLC25A4	ADP/ATP translocase 1	NA	NA	2	63751.8	63751.8	MS/MS
EQGPYETYEGSPVSK	EQ[-18.0106]GPYETYEGSPVSK	K	G	549	563	15	2	2Q(-18.0106)	sp|P23921|RIR1_HUMAN	RIR1_HUMAN	RRM1	Ribonucleoside-diphosphate reductase large subunit	NA	NA	2	39075.6	39075.6	MS/MS
EQGVLSFWR	EQ[-18.0106]GVLSFWR	K	G	64	72	9	2	2Q(-18.0106)	sp|P05141|ADT2_HUMAN	ADT2_HUMAN	SLC25A5	ADP/ATP translocase 2	SLC25A6	sp|P12236|ADT3_HUMAN	7	1.54057e+06	1.54057e+06	MS/MS
EQIAGLSR	EQ[-18.0106]IAGLSR	K	R	672	679	8	2	2Q(-18.0106)	sp|Q14118|DAG1_HUMAN	DAG1_HUMAN	DAG1	Dystroglycan 1	NA	NA	1	28614.2	28614.2	MS/MS
EQIEWLIEHK	EQ[-18.0106]IEWLIEHK	K	Y	755	764	10	23	2Q(-18.0106)	sp|Q93034|CUL5_HUMAN	CUL5_HUMAN	CUL5	Cullin-5	NA	NA	2	52501.6	28378.3	MS/MS
EQILGDEAR	EQ[-18.0106]ILGDEAR	R	A	487	495	9	2	2Q(-18.0106)	sp|Q13724|MOGS_HUMAN	MOGS_HUMAN	MOGS	Mannosyl-oligosaccharide glucosidase	NA	NA	1	20799.8	20799.8	MS/MS
EQISDIDDAVR	EQ[-18.0106]ISDIDDAVR	K	K	115	125	11	2	2Q(-18.0106)	sp|P53999|TCP4_HUMAN	TCP4_HUMAN	SUB1	Activated RNA polymerase II transcriptional coactivator p15	NA	NA	2	169622	169622	MS/MS
EQISLYPEVK	EQ[-18.0106]ISLYPEVK	R	G	42	51	10	2	2Q(-18.0106)	sp|Q9P032|NDUF4_HUMAN	NDUF4_HUMAN	NDUFAF4	NADH dehydrogenase [ubiquinone] 1 alpha subcomplex assembly factor 4	NA	NA	1	36226.1	36226.1	MS/MS
EQIYDVYR	EQ[-18.0106]IYDVYR	K	Y	199	206	8	2	2Q(-18.0106)	sp|P38919|IF4A3_HUMAN	IF4A3_HUMAN	EIF4A3	Eukaryotic initiation factor 4A-III	NA	NA	1	107576	107576	MS/MS
EQLAALK	EQ[-18.0106]LAALK	R	K	65	71	7	2	2Q(-18.0106)	sp|Q9UII2|ATIF1_HUMAN	ATIF1_HUMAN	ATP5IF1	ATPase inhibitor, mitochondrial	NA	NA	1	85946.5	85946.5	MS/MS
EQLAIAEFAR	EQ[-18.0106]LAIAEFAR	R	S	434	443	10	2	2Q(-18.0106)	sp|P17987|TCPA_HUMAN	TCPA_HUMAN	TCP1	T-complex protein 1 subunit alpha	NA	NA	2	180314	180314	MS/MS
EQLEWER	EQ[-18.0106]LEWER	R	E	254	260	7	2	2Q(-18.0106)	sp|Q8N8S7|ENAH_HUMAN	ENAH_HUMAN	ENAH	Protein enabled homolog	NA	NA	1	50783.7	50783.7	MS/MS
EQLMFPFHFVDR	EQ[-18.0106]LMFPFHFVDR	R	L	311	322	12	23	2Q(-18.0106)	sp|P82933|RT09_HUMAN	RT09_HUMAN	MRPS9	Small ribosomal subunit protein uS9m	NA	NA	2	23405.4	23405.4	MS/MS
EQMEAEIAHLK	EQ[-18.0106]MEAEIAHLK	R	Q	413	423	11	23	2Q(-18.0106)	sp|Q86UP2|KTN1_HUMAN	KTN1_HUMAN	KTN1	Kinectin	NA	NA	1	31481.5	31481.5	MS/MS
EQMQPTHPIR	EQ[-18.0106]MQ[-18.0106]PTHPIR	K	L	163	172	10	23	2Q(-18.0106),4Q(-18.0106)	sp|Q04917|1433F_HUMAN	1433F_HUMAN	YWHAH	14-3-3 protein eta	NA	NA	1	40398.4	23210.4	MS/MS
EQQLAEIEAR	EQ[-18.0106]Q[-18.0106]LAEIEAR	R	R	708	717	10	2	2Q(-18.0106),3Q(-18.0106)	sp|P69849|NOMO3_HUMAN	NOMO3_HUMAN	NOMO3	BOS complex subunit NOMO3	NOMO1, NOMO2	sp|Q15155|NOMO1_HUMAN, sp|Q5JPE7|NOMO2_HUMAN	1	25277.6	25277.6	MS/MS
EQQMVMR	EQ[-18.0106]Q[-18.0106]MVMR	K	G	396	402	7	2	2Q(-18.0106),3Q(-18.0106)	sp|P61619|S61A1_HUMAN	S61A1_HUMAN	SEC61A1	Protein transport protein Sec61 subunit alpha isoform 1	SEC61A2	sp|Q9H9S3|S61A2_HUMAN	1	34265.7	34265.7	MS/MS
EQSGTIYLQHADEER	EQ[-18.0106]SGTIYLQ[-18.0106]HADEER	K	E	416	430	15	2	2Q(-18.0106),9Q(-18.0106)	sp|P37198|NUP62_HUMAN	NUP62_HUMAN	NUP62	Nuclear pore glycoprotein p62	NA	NA	1	15756	15756	MS/MS
EQVANSAFVER	EQ[-18.0106]VANSAFVER	K	V	492	502	11	2	2Q(-18.0106)	sp|P08238|HS90B_HUMAN	HS90B_HUMAN	HSP90AB1	Heat shock protein HSP 90-beta	HSP90AB3P	sp|Q58FF7|H90B3_HUMAN	3	298224	298224	MS/MS
EQWDTIEELIR	EQ[-18.0106]WDTIEELIR	K	K	320	330	11	2	2Q(-18.0106)	sp|Q16698|DECR_HUMAN	DECR_HUMAN	DECR1	2,4-dienoyl-CoA reductase [(3E)-enoyl-CoA-producing], mitochondrial	NA	NA	2	67777.7	67777.7	MS/MS
EQYPGIEIESR	EQ[-18.0106]YPGIEIESR	K	L	48	58	11	2	2Q(-18.0106)	sp|Q9BRT3|MIEN1_HUMAN	MIEN1_HUMAN	MIEN1	Migration and invasion enhancer 1	NA	NA	2	108789	108789	MS/MS
ESAAPAAAPTAEAPPPSVVTRPEPQALPSPAIR	ESAAPAAAPTAEAPPPSVVTRPEPQ[-18.0106]ALPSPAIR	R	A	36	68	33	3	25Q(-18.0106)	sp|Q92841|DDX17_HUMAN	DDX17_HUMAN	DDX17	Probable ATP-dependent RNA helicase DDX17	NA	NA	2	39467.8	39467.8	MS/MS
ESDYFTPQGEFR	ESDYFTPQ[-18.0106]GEFR	R	V	692	703	12	2	8Q(-18.0106)	sp|Q8TCJ2|STT3B_HUMAN	STT3B_HUMAN	STT3B	Dolichyl-diphosphooligosaccharide--protein glycosyltransferase subunit STT3B	NA	NA	1	116034	116034	MS/MS
ESFAEMNR	ESFAEMN[-18.0106]R	K	G	88	95	8	2	7N(-18.0106)	sp|P13073|COX41_HUMAN	COX41_HUMAN	COX4I1	Cytochrome c oxidase subunit 4 isoform 1, mitochondrial	NA	NA	1	37028.7	37028.7	MS/MS
ESLSGQAVR	ESLSGQ[-18.0106]AVR	R	R	53	61	9	2	6Q(-18.0106)	sp|P47985|UCRI_HUMAN	UCRI_HUMAN	UQCRFS1	Cytochrome b-c1 complex subunit Rieske, mitochondrial	UQCRFS1P1	sp|P0C7P4|UCRIL_HUMAN	1	91363.4	91363.4	MS/MS
ESNEEEQVWHFLGK	ESNEEEQ[-18.0106]VWHFLGK	K	-	321	334	14	23	7Q(-18.0106)	sp|Q9H2U2|IPYR2_HUMAN	IPYR2_HUMAN	PPA2	Inorganic pyrophosphatase 2, mitochondrial	NA	NA	2	90101.8	55402.9	MS/MS
ESQSHPGDFVLSVR	ESQ[-18.0106]SHPGDFVLSVR	R	T	139	152	14	23	3Q(-18.0106)	sp|Q06124|PTN11_HUMAN	PTN11_HUMAN	PTPN11	Tyrosine-protein phosphatase non-receptor type 11	NA	NA	3	59206.5	39663	MS/MS
ESQSPDTTIQR	ESQ[-18.0106]SPDTTIQ[-18.0106]R	K	T	29	39	11	2	10Q(-18.0106),3Q(-18.0106)	sp|Q92973|TNPO1_HUMAN	TNPO1_HUMAN	TNPO1	Transportin-1	NA	NA	2	18063.8	18063.8	MS/MS
ESQSVEEALK	ESQ[-18.0106]SVEEALK	R	K	279	288	10	2	3Q(-18.0106)	sp|P49915|GUAA_HUMAN	GUAA_HUMAN	GMPS	GMP synthase [glutamine-hydrolyzing]	NA	NA	1	27601.2	27601.2	MS/MS
ESSSEQYVPDVFYK	ESSSEQ[-18.0106]YVPDVFYK	K	D	414	427	14	2	6Q(-18.0106)	sp|Q8TAT6|NPL4_HUMAN	NPL4_HUMAN	NPLOC4	Nuclear protein localization protein 4 homolog	NA	NA	1	45685.4	45685.4	MS/MS
ESTGAQVQVAGDMLPNSTER	ESTGAQ[-18.0106]VQ[-18.0106]VAGDMLPNSTER	R	A	125	144	20	2	6Q(-18.0106),8Q(-18.0106)	sp|Q15366|PCBP2_HUMAN	PCBP2_HUMAN	PCBP2	Poly(rC)-binding protein 2	PCBP1, PCBP3	sp|P57721|PCBP3_HUMAN, sp|Q15365|PCBP1_HUMAN	3	49614.2	49614.2	MS/MS
ESVLQFYPK	ESVLQ[-18.0106]FYPK	K	A	78	86	9	2	5Q(-18.0106)	sp|Q9UBT2|SAE2_HUMAN	SAE2_HUMAN	UBA2	SUMO-activating enzyme subunit 2	NA	NA	1	32667.4	32667.4	MS/MS
ETIPLQETSLYTQDR	ETIPLQETSLYTQ[-18.0106]DR	K	L	254	268	15	2	13Q(-18.0106)	sp|P50897|PPT1_HUMAN	PPT1_HUMAN	PPT1	Palmitoyl-protein thioesterase 1	NA	NA	1	24288.5	24288.5	MS/MS
ETPLDLQHR	ETPLDLQ[-18.0106]HR	K	L	224	232	9	2	7Q(-18.0106)	sp|Q9BT22|ALG1_HUMAN	ALG1_HUMAN	ALG1	Chitobiosyldiphosphodolichol beta-mannosyltransferase	NA	NA	2	37158.9	37158.9	MS/MS
EVDVGLAADVGTLQR	EVDVGLAADVGTLQ[-18.0106]R	K	L	197	211	15	2	14Q(-18.0106)	sp|Q13011|ECH1_HUMAN	ECH1_HUMAN	ECH1	Delta(3,5)-Delta(2,4)-dienoyl-CoA isomerase, mitochondrial	NA	NA	2	37950.8	37950.8	MS/MS
EVEAVDSEYQLAR	EVEAVDSEYQ[-18.0106]LAR	R	P	307	319	13	2	10Q(-18.0106)	sp|O43847|NRDC_HUMAN	NRDC_HUMAN	NRDC	Nardilysin	NA	NA	1	35293.7	35293.7	MS/MS
EVEQFTQVAK	EVEQ[-18.0106]FTQ[-18.0106]VAK	K	A	122	131	10	2	4Q(-18.0106),7Q(-18.0106)	sp|O96000|NDUBA_HUMAN	NDUBA_HUMAN	NDUFB10	NADH dehydrogenase [ubiquinone] 1 beta subcomplex subunit 10	NA	NA	1	53579.6	53579.6	MS/MS
EVLPHVPLGVIQR	EVLPHVPLGVIQ[-18.0106]R	K	D	306	318	13	3	12Q(-18.0106)	sp|Q9Y679|AUP1_HUMAN	AUP1_HUMAN	AUP1	Lipid droplet-regulating VLDL assembly factor AUP1	NA	NA	4	75206.4	75206.4	MS/MS
EVMYAYVDQHDFSGK	EVMYAYVDQ[-18.0106]HDFSGK	K	D	761	775	15	23	9Q(-18.0106)	sp|Q9Y6D6|BIG1_HUMAN	BIG1_HUMAN	ARFGEF1	Brefeldin A-inhibited guanine nucleotide-exchange protein 1	NA	NA	2	40455.3	22407.4	MS/MS
EVQEFYK	EVQ[-18.0106]EFYK	K	D	120	126	7	2	3Q(-18.0106)	sp|P21926|CD9_HUMAN	CD9_HUMAN	CD9	CD9 antigen	NA	NA	2	42962.6	42962.6	MS/MS
EVQMGDFVR	EVQ[-18.0106]MGDFVR	R	Y	58	66	9	2	3Q(-18.0106)	sp|Q96AY3|FKB10_HUMAN	FKB10_HUMAN	FKBP10	Peptidyl-prolyl cis-trans isomerase FKBP10	NA	NA	1	26783.7	26783.7	MS/MS
EVQQGEEFER	EVQ[-18.0106]Q[-18.0106]GEEFER	R	R	98	107	10	2	3Q(-18.0106),4Q(-18.0106)	sp|P00568|KAD1_HUMAN	KAD1_HUMAN	AK1	Adenylate kinase isoenzyme 1	NA	NA	1	30651.8	30651.8	MS/MS
EVSFQSTGESEWK	EVSFQ[-18.0106]STGESEWK	R	D	208	220	13	2	5Q(-18.0106)	sp|Q07021|C1QBP_HUMAN	C1QBP_HUMAN	C1QBP	Complement component 1 Q subcomponent-binding protein, mitochondrial	NA	NA	2	235558	235558	MS/MS
EWFLQAAK	EWFLQ[-18.0106]AAK	K	D	227	234	8	2	5Q(-18.0106)	sp|P06744|G6PI_HUMAN	G6PI_HUMAN	GPI	Glucose-6-phosphate isomerase	NA	NA	1	107781	107781	MS/MS
EWLTELFQQSK	EWLTELFQ[-18.0106]Q[-18.0106]SK	R	V	688	698	11	2	8Q(-18.0106),9Q(-18.0106)	sp|P78344|IF4G2_HUMAN	IF4G2_HUMAN	EIF4G2	Eukaryotic translation initiation factor 4 gamma 2	NA	NA	1	18107.5	18107.5	MS/MS
EWYPSLATMQESLR	EWYPSLATMQ[-18.0106]ESLR	R	V	91	104	14	2	10Q(-18.0106)	sp|Q8TAE8|G45IP_HUMAN	G45IP_HUMAN	GADD45GIP1	Large ribosomal subunit protein mL64	NA	NA	1	9407.59	9407.59	MS/MS
EYGEQIDPSTHR	EYGEQ[-18.0106]IDPSTHR	K	K	91	102	12	23	5Q(-18.0106)	sp|Q9Y2B0|CNPY2_HUMAN	CNPY2_HUMAN	CNPY2	Protein canopy homolog 2	NA	NA	1	109406	70833.4	MS/MS
EYLSEEVQAVHK	EYLSEEVQ[-18.0106]AVHK	R	N	482	493	12	2	8Q(-18.0106)	sp|Q53GS9|UBP39_HUMAN	UBP39_HUMAN	USP39	Ubiquitin carboxyl-terminal hydrolase 39	NA	NA	1	14670.2	14670.2	MS/MS
EYPFILDAFQR	EYPFILDAFQ[-18.0106]R	K	E	135	145	11	2	10Q(-18.0106)	sp|P42285|MTREX_HUMAN	MTREX_HUMAN	MTREX	Exosome RNA helicase MTR4	NA	NA	1	29282.3	29282.3	MS/MS
EYQELMNVK	EYQ[-18.0106]ELMNVK	K	L	447	455	9	12	3Q(-18.0106)	sp|P02538|K2C6A_HUMAN	K2C6A_HUMAN	KRT6A	Keratin, type II cytoskeletal 6A	KRT6B, KRT6C, KRT8	sp|P04259|K2C6B_HUMAN, sp|P05787|K2C8_HUMAN, sp|P48668|K2C6C_HUMAN	10	1.11882e+06	710943	MS/MS
EYSLQVLK	EYSLQ[-18.0106]VLK	R	N	349	356	8	2	5Q(-18.0106)	sp|P34897|GLYM_HUMAN	GLYM_HUMAN	SHMT2	Serine hydroxymethyltransferase, mitochondrial	NA	NA	1	104439	104439	MS/MS
FAELAQIYAQR	FAELAQIYAQ[-18.0106]R	R	G	158	168	11	2	10Q(-18.0106)	sp|Q9NQR4|NIT2_HUMAN	NIT2_HUMAN	NIT2	Omega-amidase NIT2	NA	NA	1	29700.3	29700.3	MS/MS
FAEQLIR	FAEQ[-18.0106]LIR	K	V	545	551	7	2	4Q(-18.0106)	sp|Q9Y3Z3|SAMH1_HUMAN	SAMH1_HUMAN	SAMHD1	Deoxynucleoside triphosphate triphosphohydrolase SAMHD1	NA	NA	1	33020.1	33020.1	MS/MS
FAFVEFADQNSVPR	FAFVEFADQN[-18.0106]SVPR	R	A	108	121	14	2	10N(-18.0106)	sp|Q8WXA9|SREK1_HUMAN	SREK1_HUMAN	SREK1	Splicing regulatory glutamine/lysine-rich protein 1	NA	NA	2	44011.7	44011.7	MS/MS
FAGQMGIQLFETSAK	FAGQ[-18.0106]MGIQLFETSAK	K	E	138	152	15	2	4Q(-18.0106)	sp|Q15286|RAB35_HUMAN	RAB35_HUMAN	RAB35	Ras-related protein Rab-35	NA	NA	1	16858.1	16858.1	MS/MS
FAHLLQPIR	FAHLLQ[-18.0106]PIR	R	D	8	16	9	3	6Q(-18.0106)	sp|Q6IBW4|CNDH2_HUMAN	CNDH2_HUMAN	NCAPH2	Condensin-2 complex subunit H2	NA	NA	1	13826.7	13826.7	MS/MS
FAIGSQVSEHSIIK	FAIGSQ[-18.0106]VSEHSIIK	R	D	683	696	14	23	6Q(-18.0106)	sp|P33992|MCM5_HUMAN	MCM5_HUMAN	MCM5	DNA replication licensing factor MCM5	NA	NA	3	119359	67389.1	MS/MS
FANPFPAAVR	FAN[-18.0106]PFPAAVR	K	G	490	499	10	2	3N(-18.0106)	sp|P05166|PCCB_HUMAN	PCCB_HUMAN	PCCB	Propionyl-CoA carboxylase beta chain, mitochondrial	NA	NA	2	47734.7	47734.7	MS/MS
FAQALGLTEAVK	FAQ[-18.0106]ALGLTEAVK	K	V	583	594	12	2	3Q(-18.0106)	sp|P78347|GTF2I_HUMAN	GTF2I_HUMAN	GTF2I	General transcription factor II-I	NA	NA	1	38570.5	38570.5	MS/MS
FAQIVQK	FAQ[-18.0106]IVQ[-18.0106]K	R	G	74	80	7	2	3Q(-18.0106),6Q(-18.0106)	sp|Q9Y5J9|TIM8B_HUMAN	TIM8B_HUMAN	TIMM8B	Mitochondrial import inner membrane translocase subunit Tim8 B	NA	NA	2	43266.1	43266.1	MS/MS
FAQPGSFEYEYAMR	FAQ[-18.0106]PGSFEYEYAMR	R	W	257	270	14	2	3Q(-18.0106)	sp|Q15233|NONO_HUMAN	NONO_HUMAN	NONO	Non-POU domain-containing octamer-binding protein	NA	NA	2	463592	463592	MS/MS
FAQPGTFEFEYASR	FAQ[-18.0106]PGTFEFEYASR	R	W	265	278	14	2	3Q(-18.0106)	sp|Q8WXF1|PSPC1_HUMAN	PSPC1_HUMAN	PSPC1	Paraspeckle component 1	NA	NA	2	119046	119046	MS/MS
FASENDLPEWK	FASEN[-18.0106]DLPEWK	R	E	58	68	11	2	5N(-18.0106)	sp|P43487|RANG_HUMAN	RANG_HUMAN	RANBP1	Ran-specific GTPase-activating protein	NA	NA	2	30379.9	30379.9	MS/MS
FASEYGYQSWPSFSTLEK	FASEYGYQ[-18.0106]SWPSFSTLEK	R	V	551	568	18	2	8Q(-18.0106)	sp|O00462|MANBA_HUMAN	MANBA_HUMAN	MANBA	Beta-mannosidase	NA	NA	1	14388.6	14388.6	MS/MS
FATASADGQIYIYDGK	FATASADGQ[-18.0106]IYIYDGK	R	T	204	219	16	2	9Q(-18.0106)	sp|O75083|WDR1_HUMAN	WDR1_HUMAN	WDR1	WD repeat-containing protein 1	NA	NA	2	23260.3	23260.3	MS/MS
FATNEAIQR	FATNEAIQ[-18.0106]R	K	T	1774	1782	9	2	8Q(-18.0106)	sp|O15027|SC16A_HUMAN	SC16A_HUMAN	SEC16A	Protein transport protein Sec16A	NA	NA	1	35795.6	35795.6	MS/MS
FDAGELITQR	FDAGELITQ[-18.0106]R	R	E	134	143	10	2	9Q(-18.0106)	sp|P35232|PHB1_HUMAN	PHB1_HUMAN	PHB1	Prohibitin 1	NA	NA	2	250376	250376	MS/MS
FDETEQALANER	FDETEQ[-18.0106]ALANER	K	K	780	791	12	2	6Q(-18.0106)	sp|Q7L014|DDX46_HUMAN	DDX46_HUMAN	DDX46	Probable ATP-dependent RNA helicase DDX46	NA	NA	1	30935.6	30935.6	MS/MS
FDGVQDPR	FDGVQ[-18.0106]DPR	R	I	81	88	8	2	5Q(-18.0106)	sp|O00264|PGRC1_HUMAN	PGRC1_HUMAN	PGRMC1	Membrane-associated progesterone receptor component 1	NA	NA	1	35687.9	35687.9	MS/MS
FDQPLEASTWLK	FDQ[-18.0106]PLEASTWLK	R	N	178	189	12	2	3Q(-18.0106)	sp|P51398|RT29_HUMAN	RT29_HUMAN	DAP3	Small ribosomal subunit protein mS29	NA	NA	1	102251	102251	MS/MS
FDTIYQILLK	FDTIYQ[-18.0106]ILLK	K	K	274	283	10	2	6Q(-18.0106)	sp|Q14258|TRI25_HUMAN	TRI25_HUMAN	TRIM25	E3 ubiquitin/ISG15 ligase TRIM25	NA	NA	3	89416	89416	MS/MS
FEAGQFEPSETTAK	FEAGQ[-18.0106]FEPSETTAK	K	S	111	124	14	2	5Q(-18.0106)	sp|Q5JTJ3|COA6_HUMAN	COA6_HUMAN	COA6	Cytochrome c oxidase assembly factor 6 homolog	NA	NA	1	155615	155615	MS/MS
FEEFQNTLSK	FEEFQN[-18.0106]TLSK	K	S	394	403	10	2	6N(-18.0106)	sp|P40222|TXLNA_HUMAN	TXLNA_HUMAN	TXLNA	Alpha-taxilin	NA	NA	1	35376.6	35376.6	MS/MS
FEEFYGLLQHVHK	FEEFYGLLQ[-18.0106]HVHK	K	I	40	52	13	3	9Q(-18.0106)	sp|Q9BYG5|PAR6B_HUMAN	PAR6B_HUMAN	PARD6B	Partitioning defective 6 homolog beta	NA	NA	1	44241.8	44241.8	MS/MS
FEIWDTAGQER	FEIWDTAGQ[-18.0106]ER	K	Y	72	82	11	2	9Q(-18.0106)	sp|P51148|RAB5C_HUMAN	RAB5C_HUMAN	RAB5C	Ras-related protein Rab-5C	RAB5A, RAB5B	sp|P20339|RAB5A_HUMAN, sp|P61020|RAB5B_HUMAN	2	473464	473464	MS/MS
FEPEYSQIK	FEPEYSQ[-18.0106]IK	K	Q	695	703	9	2	7Q(-18.0106)	sp|Q6PKG0|LARP1_HUMAN	LARP1_HUMAN	LARP1	La-related protein 1	NA	NA	1	48974	48974	MS/MS
FEWELPLDEAQR	FEWELPLDEAQ[-18.0106]R	R	R	1041	1052	12	2	11Q(-18.0106)	sp|Q9BSJ8|ESYT1_HUMAN	ESYT1_HUMAN	ESYT1	Extended synaptotagmin-1	NA	NA	2	157091	157091	MS/MS
FFGGYVPEMVLTPDDQR	FFGGYVPEMVLTPDDQ[-18.0106]R	K	L	664	680	17	2	16Q(-18.0106)	sp|P56192|SYMC_HUMAN	SYMC_HUMAN	MARS1	Methionine--tRNA ligase, cytoplasmic	NA	NA	3	26636.9	26636.9	MS/MS
FFPASFPNR	FFPASFPN[-18.0106]R	K	Q	128	136	9	2	8N(-18.0106)	sp|Q8TCT9|HM13_HUMAN	HM13_HUMAN	HM13	Minor histocompatibility antigen H13	NA	NA	1	80425.4	80425.4	MS/MS
FFTDDLFQYAGEK	FFTDDLFQ[-18.0106]YAGEK	K	R	155	167	13	2	8Q(-18.0106)	sp|Q6NYC1|JMJD6_HUMAN	JMJD6_HUMAN	JMJD6	Bifunctional arginine demethylase and lysyl-hydroxylase JMJD6	NA	NA	2	29395.6	29395.6	MS/MS
FGALQSSR	FGALQ[-18.0106]SSR	R	T	420	427	8	2	5Q(-18.0106)	sp|Q8NCN5|PDPR_HUMAN	PDPR_HUMAN	PDPR	Pyruvate dehydrogenase phosphatase regulatory subunit, mitochondrial	NA	NA	1	19262.4	19262.4	MS/MS
FGAQQDTIEVPEK	FGAQ[-18.0106]Q[-18.0106]DTIEVPEK	R	D	851	863	13	2	4Q(-18.0106),5Q(-18.0106)	sp|P49736|MCM2_HUMAN	MCM2_HUMAN	MCM2	DNA replication licensing factor MCM2	NA	NA	1	53745.8	53745.8	MS/MS
FGFAESIANQR	FGFAESIAN[-18.0106]QR	K	I	282	292	11	2	9N(-18.0106)	sp|Q06265|EXOS9_HUMAN	EXOS9_HUMAN	EXOSC9	Exosome complex component RRP45	NA	NA	1	22082.5	22082.5	MS/MS
FGFAIGSQTTK	FGFAIGSQ[-18.0106]TTK	K	K	71	81	11	2	8Q(-18.0106)	sp|Q8WW12|PCNP_HUMAN	PCNP_HUMAN	PCNP	PEST proteolytic signal-containing nuclear protein	NA	NA	1	54375.8	54375.8	MS/MS
FGGGNPELLTQMVSK	FGGGNPELLTQ[-18.0106]MVSK	R	G	611	625	15	2	11Q(-18.0106)	sp|P40939|ECHA_HUMAN	ECHA_HUMAN	HADHA	Trifunctional enzyme subunit alpha, mitochondrial	NA	NA	1	108311	108311	MS/MS
FGIDDQDYLVSLTR	FGIDDQ[-18.0106]DYLVSLTR	R	N	115	128	14	2	6Q(-18.0106)	sp|Q8TBX8|PI42C_HUMAN	PI42C_HUMAN	PIP4K2C	Phosphatidylinositol 5-phosphate 4-kinase type-2 gamma	NA	NA	1	31673.2	31673.2	MS/MS
FGQDIISPLLSVK	FGQ[-18.0106]DIISPLLSVK	R	E	51	63	13	2	3Q(-18.0106)	sp|Q8WVM8|SCFD1_HUMAN	SCFD1_HUMAN	SCFD1	Sec1 family domain-containing protein 1	NA	NA	1	87168.7	87168.7	MS/MS
FGQIMIENLR	FGQ[-18.0106]IMIENLR	R	R	237	246	10	2	3Q(-18.0106)	sp|Q9UIC8|LCMT1_HUMAN	LCMT1_HUMAN	LCMT1	Leucine carboxyl methyltransferase 1	NA	NA	2	25410.7	25410.7	MS/MS
FGQVPDQPAGLR	FGQ[-18.0106]VPDQ[-18.0106]PAGLR	R	L	252	263	12	2	3Q(-18.0106),7Q(-18.0106)	sp|Q9HCU5|PREB_HUMAN	PREB_HUMAN	PREB	Prolactin regulatory element-binding protein	NA	NA	1	51720.9	51720.9	MS/MS
FGQVYTEAK	FGQ[-18.0106]VYTEAK	R	R	647	655	9	2	3Q(-18.0106)	sp|P46977|STT3A_HUMAN	STT3A_HUMAN	STT3A	Dolichyl-diphosphooligosaccharide--protein glycosyltransferase subunit STT3A	NA	NA	2	70480.8	70480.8	MS/MS
FGQYAGHVVPTILEK	FGQ[-18.0106]YAGHVVPTILEK	K	F	355	369	15	23	3Q(-18.0106)	sp|Q14008|CKAP5_HUMAN	CKAP5_HUMAN	CKAP5	Cytoskeleton-associated protein 5	NA	NA	2	55221.2	39415.3	MS/MS
FGVSSSSSGPSQTLTSTGNFK	FGVSSSSSGPSQ[-18.0106]TLTSTGNFK	K	F	905	925	21	2	12Q(-18.0106)	sp|P49790|NU153_HUMAN	NU153_HUMAN	NUP153	Nuclear pore complex protein Nup153	NA	NA	2	24944.4	24944.4	MS/MS
FGVVLDEIKPSSAPELQAVR	FGVVLDEIKPSSAPELQ[-18.0106]AVR	K	M	66	85	20	3	17Q(-18.0106)	sp|O14579|COPE_HUMAN	COPE_HUMAN	COPE	Coatomer subunit epsilon	NA	NA	2	75766.2	75766.2	MS/MS
FHFFEDQLR	FHFFEDQ[-18.0106]LR	K	G	110	118	9	23	7Q(-18.0106)	sp|Q56VL3|OCAD2_HUMAN	OCAD2_HUMAN	OCIAD2	OCIA domain-containing protein 2	NA	NA	2	21657.7	21657.7	MS/MS
FHPGLGYEQR	FHPGLGYEQ[-18.0106]R	R	Y	205	214	10	23	9Q(-18.0106)	sp|Q9P2B2|FPRP_HUMAN	FPRP_HUMAN	PTGFRN	Prostaglandin F2 receptor negative regulator	NA	NA	2	50205.9	33371.2	MS/MS
FHQLDIDDLQSIR	FHQLDIDDLQ[-18.0106]SIR	R	A	59	71	13	23	10Q(-18.0106)	sp|P16152|CBR1_HUMAN	CBR1_HUMAN	CBR1	Carbonyl reductase [NADPH] 1	CBR3	sp|O75828|CBR3_HUMAN	3	129210	91234.8	MS/MS
FHSQLMR	FHSQ[-18.0106]LMR	K	L	65	71	7	2	4Q(-18.0106)	sp|P49458|SRP09_HUMAN	SRP09_HUMAN	SRP9	Signal recognition particle 9 kDa protein	NA	NA	2	83776.8	83776.8	MS/MS
FIADQLDHLNVTK	FIADQ[-18.0106]LDHLNVTK	R	K	87	99	13	23	5Q(-18.0106)	sp|Q9BQC6|RT63_HUMAN	RT63_HUMAN	MRPL57	Large ribosomal subunit protein mL63	NA	NA	5	75737.1	46137.7	MS/MS
FIAVGYVDDTQFVR	FIAVGYVDDTQ[-18.0106]FVR	R	F	46	59	14	2	11Q(-18.0106)	sp|P04439|HLAA_HUMAN	HLAA_HUMAN	HLA-A	HLA class I histocompatibility antigen, A alpha chain	NA	NA	2	43334.1	43334.1	MS/MS
FIESIQSIPEALK	FIESIQ[-18.0106]SIPEALK	K	A	325	337	13	2	6Q(-18.0106)	sp|Q9NWS8|RMND1_HUMAN	RMND1_HUMAN	RMND1	Required for meiotic nuclear division protein 1 homolog	NA	NA	1	24805.4	24805.4	MS/MS
FIGSPPGYVGHEEGGQLTK	FIGSPPGYVGHEEGGQ[-18.0106]LTK	K	K	423	441	19	3	16Q(-18.0106)	sp|Q9H078|CLPB_HUMAN	CLPB_HUMAN	CLPB	Mitochondrial disaggregase	NA	NA	1	24890	24890	MS/MS
FILIQNR	FILIQ[-18.0106]NR	R	A	4	10	7	2	5Q(-18.0106)	sp|P53680|AP2S1_HUMAN	AP2S1_HUMAN	AP2S1	AP-2 complex subunit sigma	NA	NA	1	51586.9	51586.9	MS/MS
FILNLPTFSVR	FILN[-18.0106]LPTFSVR	R	I	171	181	11	2	4N(-18.0106)	sp|P49721|PSB2_HUMAN	PSB2_HUMAN	PSMB2	Proteasome subunit beta type-2	NA	NA	2	120559	120559	MS/MS
FIMGDSSVQDQWK	FIMGDSSVQ[-18.0106]DQ[-18.0106]WK	K	E	280	292	13	2	11Q(-18.0106),9Q(-18.0106)	sp|P18031|PTN1_HUMAN	PTN1_HUMAN	PTPN1	Tyrosine-protein phosphatase non-receptor type 1	NA	NA	1	55860.7	55860.7	MS/MS
FIQFEPEEDIK	FIQ[-18.0106]FEPEEDIK	R	R	87	97	11	2	3Q(-18.0106)	sp|Q9NUQ7|UFSP2_HUMAN	UFSP2_HUMAN	UFSP2	Ufm1-specific protease 2	NA	NA	1	49782.8	49782.8	MS/MS
FISEFLQPNR	FISEFLQ[-18.0106]PNR	K	Q	758	767	10	2	7Q(-18.0106)	sp|Q9Y6K5|OAS3_HUMAN	OAS3_HUMAN	OAS3	2'-5'-oligoadenylate synthase 3	NA	NA	1	48898.6	48898.6	MS/MS
FLDLWNK	FLDLWN[-18.0106]K	K	F	192	198	7	2	6N(-18.0106)	sp|Q96GG9|DCNL1_HUMAN	DCNL1_HUMAN	DCUN1D1	DCN1-like protein 1	NA	NA	1	36984.4	36984.4	MS/MS
FLEEQEITDLK	FLEEQ[-18.0106]EITDLK	K	V	288	298	11	2	5Q(-18.0106)	sp|O60825|F262_HUMAN	F262_HUMAN	PFKFB2	6-phosphofructo-2-kinase/fructose-2,6-bisphosphatase 2	NA	NA	2	56819.8	56819.8	MS/MS
FLESLPEEEQQR	FLESLPEEEQ[-18.0106]QR	R	V	361	372	12	2	10Q(-18.0106)	sp|P17480|UBF1_HUMAN	UBF1_HUMAN	UBTF	Nucleolar transcription factor 1	NA	NA	2	21243.8	21243.8	MS/MS
FLEVEFLGQR	FLEVEFLGQ[-18.0106]R	K	E	545	554	10	2	9Q(-18.0106)	sp|P28370|SMCA1_HUMAN	SMCA1_HUMAN	SMARCA1	Probable global transcription activator SNF2L1	NA	NA	1	31557	31557	MS/MS
FLFEGQR	FLFEGQ[-18.0106]R	R	I	64	70	7	2	6Q(-18.0106)	sp|G2XKQ0|SUMO5_HUMAN	SUMO5_HUMAN	SUMO1P1	Small ubiquitin-related modifier 5	SUMO1	sp|P63165|SUMO1_HUMAN	1	136833	136833	MS/MS
FLFENQTPAHVYYR	FLFEN[-18.0106]QTPAHVYYR	R	W	461	474	14	3	5N(-18.0106)	sp|O15042|SR140_HUMAN	SR140_HUMAN	U2SURP	U2 snRNP-associated SURP motif-containing protein	NA	NA	1	27512.1	27512.1	MS/MS
FLFSLFGQK	FLFSLFGQ[-18.0106]K	R	H	216	224	9	2	8Q(-18.0106)	sp|Q13155|AIMP2_HUMAN	AIMP2_HUMAN	AIMP2	Aminoacyl tRNA synthase complex-interacting multifunctional protein 2	NA	NA	2	103858	103858	MS/MS
FLHQDIDSGQGIR	FLHQDIDSGQ[-18.0106]GIR	K	N	1053	1065	13	3	10Q(-18.0106)	sp|P11717|MPRI_HUMAN	MPRI_HUMAN	IGF2R	Cation-independent mannose-6-phosphate receptor	NA	NA	1	24689.3	24689.3	MS/MS
FLIWDTAGQER	FLIWDTAGQ[-18.0106]ER	K	F	56	66	11	2	9Q(-18.0106)	sp|Q9UL26|RB22A_HUMAN	RB22A_HUMAN	RAB22A	Ras-related protein Rab-22A	RAB31	sp|Q13636|RAB31_HUMAN	1	50545.3	50545.3	MS/MS
FLLDHQGELFPSPDPSGL	FLLDHQ[-18.0106]GELFPSPDPSGL	K	-	422	439	18	2	6Q(-18.0106)	sp|Q07960|RHG01_HUMAN	RHG01_HUMAN	ARHGAP1	Rho GTPase-activating protein 1	NA	NA	1	32178.7	32178.7	MS/MS
FLLEHFTDEQR	FLLEHFTDEQ[-18.0106]R	K	F	1102	1112	11	23	10Q(-18.0106)	sp|P42695|CNDD3_HUMAN	CNDD3_HUMAN	NCAPD3	Condensin-2 complex subunit D3	NA	NA	1	15395.3	18832.7	MS/MS
FLLGSWLEQAR	FLLGSWLEQ[-18.0106]AR	R	A	616	626	11	2	9Q(-18.0106)	sp|P54802|ANAG_HUMAN	ANAG_HUMAN	NAGLU	Alpha-N-acetylglucosaminidase	NA	NA	1	90457.1	90457.1	MS/MS
FLLLPDAEAQLDR	FLLLPDAEAQ[-18.0106]LDR	R	E	14	26	13	2	10Q(-18.0106)	sp|Q5BJH2|TM128_HUMAN	TM128_HUMAN	TMEM128	Transmembrane protein 128	NA	NA	2	16415	16415	MS/MS
FLLLQQK	FLLLQ[-18.0106]QK	K	Y	213	219	7	2	5Q(-18.0106)	sp|Q9H7D7|WDR26_HUMAN	WDR26_HUMAN	WDR26	WD repeat-containing protein 26	NA	NA	1	32487.3	32487.3	MS/MS
FLLTFQR	FLLTFQ[-18.0106]R	R	E	648	654	7	2	6Q(-18.0106)	sp|O43306|ADCY6_HUMAN	ADCY6_HUMAN	ADCY6	Adenylate cyclase type 6	NA	NA	1	15150.1	15150.1	MS/MS
FLPGYVGGIQEGAVTPAGVVNK	FLPGYVGGIQ[-18.0106]EGAVTPAGVVNK	K	Y	121	142	22	23	10Q(-18.0106)	sp|Q9UBM7|DHCR7_HUMAN	DHCR7_HUMAN	DHCR7	7-dehydrocholesterol reductase	NA	NA	5	94898.7	94898.7	MS/MS
FLPSYQAVEYMR	FLPSYQ[-18.0106]AVEYMR	R	R	266	277	12	2	6Q(-18.0106)	sp|P20933|ASPG_HUMAN	ASPG_HUMAN	AGA	N(4)-(beta-N-acetylglucosaminyl)-L-asparaginase	NA	NA	2	175062	175062	MS/MS
FLQEFYQDDELGK	FLQEFYQ[-18.0106]DDELGK	K	K	16	28	13	2	7Q(-18.0106)	sp|P33993|MCM7_HUMAN	MCM7_HUMAN	MCM7	DNA replication licensing factor MCM7	NA	NA	2	16292.9	16292.9	MS/MS
FLQEHLAPK	FLQ[-18.0106]EHLAPK	K	A	59	67	9	23	3Q(-18.0106)	sp|P26440|IVD_HUMAN	IVD_HUMAN	IVD	Isovaleryl-CoA dehydrogenase, mitochondrial	NA	NA	5	112554	66903.5	MS/MS
FLQHGTLVGLLPVPHPILIR	FLQ[-18.0106]HGTLVGLLPVPHPILIR	R	K	726	745	20	4	3Q(-18.0106)	sp|Q8IV36|HID1_HUMAN	HID1_HUMAN	HID1	Protein HID1	NA	NA	2	16842.4	16842.4	MS/MS
FLQLTPER	FLQ[-18.0106]LTPER	R	C	105	112	8	2	3Q(-18.0106)	sp|O14618|CCS_HUMAN	CCS_HUMAN	CCS	Copper chaperone for superoxide dismutase	NA	NA	1	95654.6	95654.6	MS/MS
FLSAEEYQQK	FLSAEEYQ[-18.0106]Q[-18.0106]K	K	I	340	349	10	2	8Q(-18.0106),9Q(-18.0106)	sp|Q96KG9|SCYL1_HUMAN	SCYL1_HUMAN	SCYL1	N-terminal kinase-like protein	NA	NA	1	46343.2	46343.2	MS/MS
FLSLPQPER	FLSLPQ[-18.0106]PER	R	D	555	563	9	2	6Q(-18.0106)	sp|Q01826|SATB1_HUMAN	SATB1_HUMAN	SATB1	DNA-binding protein SATB1	NA	NA	2	53598.6	53598.6	MS/MS
FLSLYGDQIDMHR	FLSLYGDQ[-18.0106]IDMHR	K	K	54	66	13	23	8Q(-18.0106)	sp|Q96CN7|ISOC1_HUMAN	ISOC1_HUMAN	ISOC1	Isochorismatase domain-containing protein 1	NA	NA	3	82907.2	51131.3	MS/MS
FLSQPFQVAEVFTGHMGK	FLSQPFQ[-18.0106]VAEVFTGHMGK	R	L	463	480	18	3	7Q(-18.0106)	sp|P06576|ATPB_HUMAN	ATPB_HUMAN	ATP5F1B	ATP synthase subunit beta, mitochondrial	NA	NA	2	58923	58923	MS/MS
FLTLPPVLHLQLMR	FLTLPPVLHLQ[-18.0106]LMR	K	F	395	408	14	3	11Q(-18.0106)	sp|Q93009|UBP7_HUMAN	UBP7_HUMAN	USP7	Ubiquitin carboxyl-terminal hydrolase 7	NA	NA	1	20851.6	20851.6	MS/MS
FLTQPQVVAR	FLTQPQ[-18.0106]VVAR	R	A	20	29	10	2	6Q(-18.0106)	sp|O43760|SNG2_HUMAN	SNG2_HUMAN	SYNGR2	Synaptogyrin-2	NA	NA	1	40548.7	40548.7	MS/MS
FMDQHPEMDFSK	FMDQ[-18.0106]HPEMDFSK	K	A	316	327	12	23	4Q(-18.0106)	sp|Q9Y266|NUDC_HUMAN	NUDC_HUMAN	NUDC	Nuclear migration protein nudC	NA	NA	2	103050	54038.7	MS/MS
FMELNLAQK	FMELNLAQ[-18.0106]K	K	K	62	70	9	2	8Q(-18.0106)	sp|P61758|PFD3_HUMAN	PFD3_HUMAN	VBP1	Prefoldin subunit 3	NA	NA	1	28275.1	28275.1	MS/MS
FMEQVIFK	FMEQ[-18.0106]VIFK	R	Y	92	99	8	2	4Q(-18.0106)	sp|P61158|ARP3_HUMAN	ARP3_HUMAN	ACTR3	Actin-related protein 3	NA	NA	1	131371	131371	MS/MS
FMQASEDLLK	FMQ[-18.0106]ASEDLLK	K	E	40	49	10	2	3Q(-18.0106)	sp|P15531|NDKA_HUMAN	NDKA_HUMAN	NME1	Nucleoside diphosphate kinase A	NA	NA	4	496934	496934	MS/MS
FMSAYEQR	FMSAYEQ[-18.0106]R	R	I	151	158	8	2	7Q(-18.0106)	sp|Q15428|SF3A2_HUMAN	SF3A2_HUMAN	SF3A2	Splicing factor 3A subunit 2	NA	NA	1	41293.6	41293.6	MS/MS
FNALFAQGNYSEAAK	FNALFAQ[-18.0106]GNYSEAAK	K	V	368	382	15	2	7Q(-18.0106)	sp|Q00610|CLH1_HUMAN	CLH1_HUMAN	CLTC	Clathrin heavy chain 1	NA	NA	2	145054	145054	MS/MS
FNLTGLNEQVPHYR	FNLTGLNEQ[-18.0106]VPHYR	K	Q	34	47	14	3	9Q(-18.0106)	sp|P67870|CSK2B_HUMAN	CSK2B_HUMAN	CSNK2B	Casein kinase II subunit beta	NA	NA	1	49568.7	49568.7	MS/MS
FNVTGTPEQYVPYSTTR	FNVTGTPEQ[-18.0106]YVPYSTTR	K	K	115	131	17	2	9Q(-18.0106)	sp|Q9UI09|NDUAC_HUMAN	NDUAC_HUMAN	NDUFA12	NADH dehydrogenase [ubiquinone] 1 alpha subcomplex subunit 12	NA	NA	1	36187.9	36187.9	MS/MS
FNVWDTAGQEK	FNVWDTAGQ[-18.0106]EK	K	F	61	71	11	2	9Q(-18.0106)	sp|P62826|RAN_HUMAN	RAN_HUMAN	RAN	GTP-binding nuclear protein Ran	NA	NA	5	637894	637894	MS/MS
FNVWDVGGQDK	FNVWDVGGQ[-18.0106]DK	K	I	59	69	11	2	9Q(-18.0106)	sp|P62330|ARF6_HUMAN	ARF6_HUMAN	ARF6	ADP-ribosylation factor 6	NA	NA	1	69432.8	69432.8	MS/MS
FPAEQYYR	FPAEQ[-18.0106]YYR	K	F	79	86	8	2	5Q(-18.0106)	sp|Q15631|TSN_HUMAN	TSN_HUMAN	TSN	Translin	NA	NA	1	80390.8	80390.8	MS/MS
FPAVNSLIQR	FPAVNSLIQ[-18.0106]R	R	I	212	221	10	2	9Q(-18.0106)	sp|O95249|GOSR1_HUMAN	GOSR1_HUMAN	GOSR1	Golgi SNAP receptor complex member 1	NA	NA	1	24439	24439	MS/MS
FPELGPDGHQR	FPELGPDGHQ[-18.0106]R	R	L	497	507	11	3	10Q(-18.0106)	sp|Q6ZRV2|FA83H_HUMAN	FA83H_HUMAN	FAM83H	Protein FAM83H	NA	NA	1	31167.1	31167.1	MS/MS
FPHIDLVVQR	FPHIDLVVQ[-18.0106]R	R	T	429	438	10	3	9Q(-18.0106)	sp|Q9BZQ8|NIBA1_HUMAN	NIBA1_HUMAN	NIBAN1	Protein Niban 1	NA	NA	2	30088.7	30088.7	MS/MS
FPLSFASAEYQEALSR	FPLSFASAEYQ[-18.0106]EALSR	R	I	452	467	16	2	11Q(-18.0106)	sp|P34059|GALNS_HUMAN	GALNS_HUMAN	GALNS	N-acetylgalactosamine-6-sulfatase	NA	NA	1	24496.5	24496.5	MS/MS
FPVIQHFK	FPVIQ[-18.0106]HFK	K	F	338	345	8	23	5Q(-18.0106)	sp|Q15257|PTPA_HUMAN	PTPA_HUMAN	PTPA	Serine/threonine-protein phosphatase 2A activator	NA	NA	3	139383	108805	MS/MS
FQTMSDQIIGR	FQTMSDQ[-18.0106]IIGR	K	I	27	37	11	2	7Q(-18.0106)	sp|O75506|HSBP1_HUMAN	HSBP1_HUMAN	HSBP1	Heat shock factor-binding protein 1	NA	NA	1	45777.9	45777.9	MS/MS
FQAPSPSTLLR	FQ[-18.0106]APSPSTLLR	R	Q	1006	1016	11	2	2Q(-18.0106)	sp|Q6P9B9|INT5_HUMAN	INT5_HUMAN	INTS5	Integrator complex subunit 5	NA	NA	1	27884.3	27884.3	MS/MS
FQDLGAAYEVLSDSEK	FQ[-18.0106]DLGAAYEVLSDSEK	K	R	67	82	16	2	2Q(-18.0106)	sp|Q9UBS4|DJB11_HUMAN	DJB11_HUMAN	DNAJB11	DnaJ homolog subfamily B member 11	NA	NA	2	129815	129815	MS/MS
FQGVSLPVHLR	FQ[-18.0106]GVSLPVHLR	R	A	297	307	11	23	2Q(-18.0106)	sp|Q9NYK5|RM39_HUMAN	RM39_HUMAN	MRPL39	Large ribosomal subunit protein mL39	NA	NA	2	126893	77034.6	MS/MS
FQIATVTEK	FQ[-18.0106]IATVTEK	R	G	232	240	9	2	2Q(-18.0106)	sp|P28070|PSB4_HUMAN	PSB4_HUMAN	PSMB4	Proteasome subunit beta type-4	NA	NA	2	106174	106174	MS/MS
FQIEANFPR	FQ[-18.0106]IEANFPR	K	R	401	409	9	2	2Q(-18.0106)	sp|Q96CS3|FAF2_HUMAN	FAF2_HUMAN	FAF2	FAS-associated factor 2	NA	NA	2	65249	65249	MS/MS
FQILDFTSPK	FQ[-18.0106]ILDFTSPK	K	Q	109	118	10	2	2Q(-18.0106)	sp|Q9BYD6|RM01_HUMAN	RM01_HUMAN	MRPL1	Large ribosomal subunit protein uL1m	NA	NA	2	81577.7	81577.7	MS/MS
FQLEELR	FQ[-18.0106]LEELR	R	K	540	546	7	2	2Q(-18.0106)	sp|Q8WWM7|ATX2L_HUMAN	ATX2L_HUMAN	ATXN2L	Ataxin-2-like protein	NA	NA	1	49429.4	49429.4	MS/MS
FQLLEGPPESMGR	FQ[-18.0106]LLEGPPESMGR	R	G	56	68	13	2	2Q(-18.0106)	sp|P31150|GDIA_HUMAN	GDIA_HUMAN	GDI1	Rab GDP dissociation inhibitor alpha	NA	NA	1	171330	171330	MS/MS
FQLVDSR	FQ[-18.0106]LVDSR	R	S	177	183	7	2	2Q(-18.0106)	sp|Q16762|THTR_HUMAN	THTR_HUMAN	TST	Thiosulfate sulfurtransferase	NA	NA	1	44338.4	44338.4	MS/MS
FQPLFGDFAAEK	FQ[-18.0106]PLFGDFAAEK	K	K	254	265	12	2	2Q(-18.0106)	sp|Q15050|RRS1_HUMAN	RRS1_HUMAN	RRS1	Ribosome biogenesis regulatory protein homolog	NA	NA	1	66952.8	66952.8	MS/MS
FQPQSPDFLDITNPK	FQ[-18.0106]PQ[-18.0106]SPDFLDITNPK	K	A	125	139	15	2	2Q(-18.0106),4Q(-18.0106)	sp|Q92890|UFD1_HUMAN	UFD1_HUMAN	UFD1	Ubiquitin recognition factor in ER-associated degradation protein 1	NA	NA	1	23011.6	23011.6	MS/MS
FQPSSVLSPYER	FQ[-18.0106]PSSVLSPYER	R	Q	171	182	12	2	2Q(-18.0106)	sp|Q7Z6J9|SEN54_HUMAN	SEN54_HUMAN	TSEN54	tRNA-splicing endonuclease subunit Sen54	NA	NA	1	44894.9	44894.9	MS/MS
FQTEIQTVNK	FQ[-18.0106]TEIQ[-18.0106]TVNK	R	Q	321	330	10	2	2Q(-18.0106),6Q(-18.0106)	sp|P14868|SYDC_HUMAN	SYDC_HUMAN	DARS1	Aspartate--tRNA ligase, cytoplasmic	NA	NA	1	42288.9	42288.9	MS/MS
FQVIVYNPLGR	FQ[-18.0106]VIVYNPLGR	R	K	510	520	11	2	2Q(-18.0106)	sp|O00754|MA2B1_HUMAN	MA2B1_HUMAN	MAN2B1	Lysosomal alpha-mannosidase	NA	NA	2	41859.2	41859.2	MS/MS
FQVWDLGGQTSIR	FQ[-18.0106]VWDLGGQ[-18.0106]TSIR	K	P	63	75	13	2	2Q(-18.0106),9Q(-18.0106)	sp|P40616|ARL1_HUMAN	ARL1_HUMAN	ARL1	ADP-ribosylation factor-like protein 1	NA	NA	1	20209	20209	MS/MS
FQWDMAK	FQ[-18.0106]WDMAK	R	Y	105	111	7	2	2Q(-18.0106)	sp|P21283|VATC1_HUMAN	VATC1_HUMAN	ATP6V1C1	V-type proton ATPase subunit C 1	NA	NA	1	27854.3	27854.3	MS/MS
FSGFTQK	FSGFTQ[-18.0106]K	K	L	5	11	7	2	6Q(-18.0106)	sp|O14548|COX7R_HUMAN	COX7R_HUMAN	COX7A2L	Cytochrome c oxidase subunit 7A-related protein, mitochondrial	NA	NA	2	19653.6	19653.6	MS/MS
FSIEEALQSGR	FSIEEALQ[-18.0106]SGR	K	L	1719	1729	11	2	8Q(-18.0106)	sp|O60437|PEPL_HUMAN	PEPL_HUMAN	PPL	Periplakin	NA	NA	1	24348.1	24348.1	MS/MS
FSLDTVINPDDR	FSLDTVIN[-18.0106]PDDR	K	V	86	97	12	2	8N(-18.0106)	sp|Q86U28|ISCA2_HUMAN	ISCA2_HUMAN	ISCA2	Iron-sulfur cluster assembly 2 homolog, mitochondrial	NA	NA	1	31197	31197	MS/MS
FSMVVQDGIVK	FSMVVQ[-18.0106]DGIVK	R	A	181	191	11	2	6Q(-18.0106)	sp|P30044|PRDX5_HUMAN	PRDX5_HUMAN	PRDX5	Peroxiredoxin-5, mitochondrial	NA	NA	3	458069	458069	MS/MS
FSQIELMLR	FSQ[-18.0106]IELMLR	K	K	180	188	9	2	3Q(-18.0106)	sp|Q5VYY1|ANR22_HUMAN	ANR22_HUMAN	ANKRD22	Ankyrin repeat domain-containing protein 22	NA	NA	2	36839.7	36839.7	MS/MS
FSQLAEAYEVLSDEVK	FSQ[-18.0106]LAEAYEVLSDEVK	K	R	135	150	16	2	3Q(-18.0106)	sp|Q96EY1|DNJA3_HUMAN	DNJA3_HUMAN	DNAJA3	DnaJ homolog subfamily A member 3, mitochondrial	NA	NA	1	9904.17	9904.17	MS/MS
FSSELEQIELHNSIR	FSSELEQ[-18.0106]IELHNSIR	R	D	85	99	15	23	7Q(-18.0106)	sp|Q96EY4|TMA16_HUMAN	TMA16_HUMAN	TMA16	Translation machinery-associated protein 16	NA	NA	2	35582.5	18553.3	MS/MS
FSSETWQNLGTLHR	FSSETWQ[-18.0106]NLGTLHR	R	L	43	56	14	23	7Q(-18.0106)	sp|Q96IU4|ABHEB_HUMAN	ABHEB_HUMAN	ABHD14B	Putative protein-lysine deacylase ABHD14B	NA	NA	1	77624.5	77624.5	MS/MS
FSTPEQAAK	FSTPEQ[-18.0106]AAK	R	N	485	493	9	2	6Q(-18.0106)	sp|P14866|HNRPL_HUMAN	HNRPL_HUMAN	HNRNPL	Heterogeneous nuclear ribonucleoprotein L	NA	NA	1	153918	153918	MS/MS
FTASAGIQVVGDDLTVTNPK	FTASAGIQ[-18.0106]VVGDDLTVTNPK	K	R	307	326	20	2	8Q(-18.0106)	sp|P06733|ENOA_HUMAN	ENOA_HUMAN	ENO1	Alpha-enolase	NA	NA	4	84338	84338	MS/MS
FTDELMEQGLTYK	FTDELMEQ[-18.0106]GLTYK	R	V	173	185	13	2	8Q(-18.0106)	sp|Q92621|NU205_HUMAN	NU205_HUMAN	NUP205	Nuclear pore complex protein Nup205	NA	NA	3	36980.1	36980.1	MS/MS
FTEYETQVK	FTEYETQ[-18.0106]VK	R	V	152	160	9	2	7Q(-18.0106)	sp|Q13148|TADBP_HUMAN	TADBP_HUMAN	TARDBP	TAR DNA-binding protein 43	NA	NA	1	43393.7	43393.7	MS/MS
FTHESQR	FTHESQ[-18.0106]R	K	Q	255	261	7	2	6Q(-18.0106)	sp|Q15392|DHC24_HUMAN	DHC24_HUMAN	DHCR24	Delta(24)-sterol reductase	NA	NA	1	48615.4	48615.4	MS/MS
FTITPSTTQVVGILK	FTITPSTTQ[-18.0106]VVGILK	K	I	179	193	15	2	9Q(-18.0106)	sp|P47755|CAZA2_HUMAN	CAZA2_HUMAN	CAPZA2	F-actin-capping protein subunit alpha-2	NA	NA	2	32069.5	32069.5	MS/MS
FTMVQVWPVR	FTMVQ[-18.0106]VWPVR	K	Q	203	212	10	2	5Q(-18.0106)	sp|P38606|VATA_HUMAN	VATA_HUMAN	ATP6V1A	V-type proton ATPase catalytic subunit A	NA	NA	1	165766	165766	MS/MS
FTPPIYQPK	FTPPIYQ[-18.0106]PK	R	F	41	49	9	2	7Q(-18.0106)	sp|Q9BRJ2|RM45_HUMAN	RM45_HUMAN	MRPL45	Large ribosomal subunit protein mL45	NA	NA	1	75681.9	75681.9	MS/MS
FTQLDLEDVQVR	FTQ[-18.0106]LDLEDVQ[-18.0106]VR	K	E	390	401	12	2	10Q(-18.0106),3Q(-18.0106)	sp|Q9NTJ3|SMC4_HUMAN	SMC4_HUMAN	SMC4	Structural maintenance of chromosomes protein 4	NA	NA	3	57549.5	57549.5	MS/MS
FVDIFQQTPLGR	FVDIFQ[-18.0106]Q[-18.0106]TPLGR	K	F	3739	3750	12	2	6Q(-18.0106),7Q(-18.0106)	sp|Q63HN8|RN213_HUMAN	RN213_HUMAN	RNF213	E3 ubiquitin-protein ligase RNF213	NA	NA	1	26616.6	26616.6	MS/MS
FVESVDEYQFVER	FVESVDEYQ[-18.0106]FVER	R	L	38	50	13	2	9Q(-18.0106)	sp|Q13405|RM49_HUMAN	RM49_HUMAN	MRPL49	Large ribosomal subunit protein mL49	NA	NA	1	113613	113613	MS/MS
FVETPGQK	FVETPGQ[-18.0106]K	K	Y	167	174	8	2	7Q(-18.0106)	sp|P05455|LA_HUMAN	LA_HUMAN	SSB	Lupus La protein	NA	NA	1	64675.1	64675.1	MS/MS
FVFFNIPQIQYK	FVFFNIPQIQ[-18.0106]YK	K	N	47	58	12	2	10Q(-18.0106)	sp|P82663|RT25_HUMAN	RT25_HUMAN	MRPS25	Small ribosomal subunit protein mS25	NA	NA	1	29829.6	29829.6	MS/MS
FVGIKDEDQLEAFLK	FVGIKDEDQ[-18.0106]LEAFLK	K	K	148	162	15	23	9Q(-18.0106)	sp|Q99757|THIOM_HUMAN	THIOM_HUMAN	TXN2	Thioredoxin, mitochondrial	NA	NA	4	104349	79657.2	MS/MS
FVIGGPQGDAGLTGR	FVIGGPQ[-18.0106]GDAGLTGR	R	K	250	264	15	2	7Q(-18.0106)	sp|P31153|METK2_HUMAN	METK2_HUMAN	MAT2A	S-adenosylmethionine synthase isoform type-2	NA	NA	3	195732	195732	MS/MS
FVLAPSATPAEAFIQHDETR	FVLAPSATPAEAFIQ[-18.0106]HDETR	R	D	250	269	20	3	15Q(-18.0106)	sp|Q7L592|NDUF7_HUMAN	NDUF7_HUMAN	NDUFAF7	Protein arginine methyltransferase NDUFAF7, mitochondrial	NA	NA	1	38896.9	38896.9	MS/MS
FVNVVPTFGK	FVN[-18.0106]VVPTFGK	R	K	116	125	10	2	3N(-18.0106)	sp|P62861|RS30_HUMAN	RS30_HUMAN	FAU	Ubiquitin-like FUBI-ribosomal protein eS30 fusion protein	NA	NA	2	45713.6	45713.6	MS/MS
FVQAVIPTIEYDYTR	FVQ[-18.0106]AVIPTIEYDYTR	K	H	296	310	15	2	3Q(-18.0106)	sp|Q9NT62|ATG3_HUMAN	ATG3_HUMAN	ATG3	Ubiquitin-like-conjugating enzyme ATG3	NA	NA	2	36064.3	36064.3	MS/MS
FVQGLDIGPTK	FVQ[-18.0106]GLDIGPTK	K	T	198	208	11	2	3Q(-18.0106)	sp|P17301|ITA2_HUMAN	ITA2_HUMAN	ITGA2	Integrin alpha-2	NA	NA	1	19738	19738	MS/MS
FVSFPTQVLAK	FVSFPTQ[-18.0106]VLAK	K	A	206	216	11	2	7Q(-18.0106)	sp|Q8TB61|S35B2_HUMAN	S35B2_HUMAN	SLC35B2	Adenosine 3'-phospho 5'-phosphosulfate transporter 1	NA	NA	1	96257.1	96257.1	MS/MS
FVTSNTQELGK	FVTSNTQ[-18.0106]ELGK	K	D	700	710	11	2	7Q(-18.0106)	sp|Q9BXP5|SRRT_HUMAN	SRRT_HUMAN	SRRT	Serrate RNA effector molecule homolog	NA	NA	1	40500.4	40500.4	MS/MS
FWAYEQYK	FWAYEQ[-18.0106]YK	K	K	269	276	8	2	6Q(-18.0106)	sp|Q6NUK1|SCMC1_HUMAN	SCMC1_HUMAN	SLC25A24	Mitochondrial adenyl nucleotide antiporter SLC25A24	NA	NA	2	93842.2	93842.2	MS/MS
FWEQSVR	FWEQ[-18.0106]SVR	K	L	386	392	7	2	4Q(-18.0106)	sp|P04062|GBA1_HUMAN	GBA1_HUMAN	GBA1	Lysosomal acid glucosylceramidase	NA	NA	3	49527.6	49527.6	MS/MS
FYEFSQR	FYEFSQ[-18.0106]R	K	L	93	99	7	2	6Q(-18.0106)	sp|Q9NUQ9|CYRIB_HUMAN	CYRIB_HUMAN	CYRIB	CYFIP-related Rac1 interactor B	NA	NA	2	63151	63151	MS/MS
FYFHLGDAMQR	FYFHLGDAMQ[-18.0106]R	R	V	527	537	11	3	10Q(-18.0106)	sp|Q12797|ASPH_HUMAN	ASPH_HUMAN	ASPH	Aspartyl/asparaginyl beta-hydroxylase	NA	NA	1	25735.8	25735.8	MS/MS
FYQASTSELYGK	FYQ[-18.0106]ASTSELYGK	K	V	150	161	12	2	3Q(-18.0106)	sp|O60547|GMDS_HUMAN	GMDS_HUMAN	GMDS	GDP-mannose 4,6 dehydratase	NA	NA	1	24777.1	24777.1	MS/MS
FYQVPVPLPDR	FYQ[-18.0106]VPVPLPDR	R	R	167	177	11	2	3Q(-18.0106)	sp|Q9Y2R9|RT07_HUMAN	RT07_HUMAN	MRPS7	Small ribosomal subunit protein uS7m	NA	NA	1	204605	204605	MS/MS
FYSLPQSPQQFK	FYSLPQ[-18.0106]SPQQFK	K	Q	236	247	12	2	6Q(-18.0106)	sp|Q6PI48|SYDM_HUMAN	SYDM_HUMAN	DARS2	Aspartate--tRNA ligase, mitochondrial	NA	NA	1	39642.9	39642.9	MS/MS
FYSVNVDYSK	FYSVN[-18.0106]VDYSK	K	L	64	73	10	2	5N(-18.0106)	sp|O00483|NDUA4_HUMAN	NDUA4_HUMAN	NDUFA4	Cytochrome c oxidase subunit NDUFA4	NA	NA	5	95683.3	95683.3	MS/MS
GAAAMIPGPQTVATEIR	GAAAMIPGPQ[-18.0106]TVATEIR	K	S	765	781	17	2	10Q(-18.0106)	sp|Q9H4G0|E41L1_HUMAN	E41L1_HUMAN	EPB41L1	Band 4.1-like protein 1	NA	NA	4	35060.3	35060.3	MS/MS
GAALDVHESEPFSFAQGPLK	GAALDVHESEPFSFAQ[-18.0106]GPLK	R	D	292	311	20	3	16Q(-18.0106)	sp|P56545|CTBP2_HUMAN	CTBP2_HUMAN	CTBP2	C-terminal-binding protein 2	NA	NA	1	38499.7	38499.7	MS/MS
GAALDVHESEPFSFSQGPLK	GAALDVHESEPFSFSQ[-18.0106]GPLK	R	D	286	305	20	3	16Q(-18.0106)	sp|Q13363|CTBP1_HUMAN	CTBP1_HUMAN	CTBP1	C-terminal-binding protein 1	NA	NA	1	60132.2	60132.2	MS/MS
GALEMVQMAVEAK	GALEMVQ[-18.0106]MAVEAK	R	F	137	149	13	2	7Q(-18.0106)	sp|O43617|TPPC3_HUMAN	TPPC3_HUMAN	TRAPPC3	Trafficking protein particle complex subunit 3	NA	NA	1	18617.2	18617.2	MS/MS
GALQAVDQLSLFR	GALQAVDQ[-18.0106]LSLFR	R	P	158	170	13	2	8Q(-18.0106)	sp|A1L0T0|HACL2_HUMAN	HACL2_HUMAN	ILVBL	2-hydroxyacyl-CoA lyase 2	NA	NA	1	26631.6	26631.6	MS/MS
GALQNIIPASTGAAK	GALQN[-18.0106]IIPASTGAAK	R	A	201	215	15	2	5N(-18.0106)	sp|P04406|G3P_HUMAN	G3P_HUMAN	GAPDH	Glyceraldehyde-3-phosphate dehydrogenase	NA	NA	1	51787.7	51787.7	MS/MS
GAPGQPGTILR	GAPGQ[-18.0106]PGTILR	K	T	837	847	11	2	5Q(-18.0106)	sp|P51610|HCFC1_HUMAN	HCFC1_HUMAN	HCFC1	Host cell factor 1	NA	NA	1	29452.6	29452.6	MS/MS
GAQGVILVYDVTR	GAQ[-18.0106]GVILVYDVTR	R	R	80	92	13	2	3Q(-18.0106)	sp|Q9NP72|RAB18_HUMAN	RAB18_HUMAN	RAB18	Ras-related protein Rab-18	NA	NA	1	118490	118490	MS/MS
GATQQILDEAER	GATQQ[-18.0106]ILDEAER	R	S	377	388	12	2	5Q(-18.0106)	sp|P78371|TCPB_HUMAN	TCPB_HUMAN	CCT2	T-complex protein 1 subunit beta	NA	NA	2	87445.8	87445.8	MS/MS
GAVSAEQVIAGFNR	GAVSAEQ[-18.0106]VIAGFNR	K	L	19	32	14	2	7Q(-18.0106)	sp|Q9UHV9|PFD2_HUMAN	PFD2_HUMAN	PFDN2	Prefoldin subunit 2	NA	NA	1	36634.6	36634.6	MS/MS
GDGPVQGIINFEQK	GDGPVQ[-18.0106]GIINFEQK	K	E	11	24	14	2	6Q(-18.0106)	sp|P00441|SODC_HUMAN	SODC_HUMAN	SOD1	Superoxide dismutase [Cu-Zn]	NA	NA	2	171532	171532	MS/MS
GDLLFLTNR	GDLLFLTN[-18.0106]R	R	V	64	72	9	2	8N(-18.0106)	sp|P67812|SC11A_HUMAN	SC11A_HUMAN	SEC11A	Signal peptidase complex catalytic subunit SEC11A	NA	NA	1	48734.6	48734.6	MS/MS
GDVAEGDLIEHFSQFGTVEK	GDVAEGDLIEHFSQ[-18.0106]FGTVEK	K	A	107	126	20	3	14Q(-18.0106)	sp|Q13151|ROA0_HUMAN	ROA0_HUMAN	HNRNPA0	Heterogeneous nuclear ribonucleoprotein A0	NA	NA	1	30918.3	30918.3	MS/MS
GDVTAQIALQPALK	GDVTAQ[-18.0106]IALQ[-18.0106]PALK	K	F	76	89	14	2	10Q(-18.0106),6Q(-18.0106)	sp|P04179|SODM_HUMAN	SODM_HUMAN	SOD2	Superoxide dismutase [Mn], mitochondrial	NA	NA	1	28623.8	28623.8	MS/MS
GDYYEAHQMYR	GDYYEAHQ[-18.0106]MYR	K	T	37	47	11	2	8Q(-18.0106)	sp|Q7L5D6|GET4_HUMAN	GET4_HUMAN	GET4	Golgi to ER traffic protein 4 homolog	NA	NA	1	10162.3	10162.3	MS/MS
GEDSVPDTVHHVVVPVNPK	GEDSVPDTVHHVVVPVN[-18.0106]PK	K	T	433	451	19	3	17N(-18.0106)	sp|Q92499|DDX1_HUMAN	DDX1_HUMAN	DDX1	ATP-dependent RNA helicase DDX1	NA	NA	1	26575.2	26575.2	MS/MS
GEFVTTVQQR	GEFVTTVQ[-18.0106]QR	K	G	221	230	10	2	8Q(-18.0106)	sp|P40925|MDHC_HUMAN	MDHC_HUMAN	MDH1	Malate dehydrogenase, cytoplasmic	NA	NA	2	104495	104495	MS/MS
GEGLQLMNLMLR	GEGLQ[-18.0106]LMNLMLR	K	E	333	344	12	2	5Q(-18.0106)	sp|Q8WYA6|CTBL1_HUMAN	CTBL1_HUMAN	CTNNBL1	Beta-catenin-like protein 1	NA	NA	2	16221.6	16221.6	MS/MS
GEPLQVER	GEPLQ[-18.0106]VER	R	T	248	255	8	2	5Q(-18.0106)	sp|P09758|TACD2_HUMAN	TACD2_HUMAN	TACSTD2	Tumor-associated calcium signal transducer 2	NA	NA	1	77451.9	77451.9	MS/MS
GEQGYGFHLHGEK	GEQ[-18.0106]GYGFHLHGEK	R	G	17	29	13	3	3Q(-18.0106)	sp|Q15599|NHRF2_HUMAN	NHRF2_HUMAN	NHERF2	Na(+)/H(+) exchange regulatory cofactor NHE-RF2	NA	NA	2	14151.3	14151.3	MS/MS
GEQLFLEPELVIPHR	GEQ[-18.0106]LFLEPELVIPHR	K	Q	524	538	15	3	3Q(-18.0106)	sp|Q9NXE4|NSMA3_HUMAN	NSMA3_HUMAN	SMPD4	Sphingomyelin phosphodiesterase 4	NA	NA	2	41960.9	41960.9	MS/MS
GESGQSWPR	GESGQ[-18.0106]SWPR	K	L	80	88	9	2	5Q(-18.0106)	sp|Q15185|TEBP_HUMAN	TEBP_HUMAN	PTGES3	Prostaglandin E synthase 3	NA	NA	1	76674.9	76674.9	MS/MS
GETVPLDVLQIK	GETVPLDVLQ[-18.0106]IK	K	G	185	196	12	2	10Q(-18.0106)	sp|Q53H12|AGK_HUMAN	AGK_HUMAN	AGK	Acylglycerol kinase, mitochondrial	NA	NA	1	32859.8	32859.8	MS/MS
GEVQFGSWFDHIK	GEVQ[-18.0106]FGSWFDHIK	K	G	182	194	13	3	4Q(-18.0106)	sp|O00204|ST2B1_HUMAN	ST2B1_HUMAN	SULT2B1	Sulfotransferase 2B1	NA	NA	1	17348.4	17348.4	MS/MS
GFAFVEFSHLQDATR	GFAFVEFSHLQ[-18.0106]DATR	R	W	172	186	15	23	11Q(-18.0106)	sp|P98175|RBM10_HUMAN	RBM10_HUMAN	RBM10	RNA-binding protein 10	NA	NA	2	31074	31074	MS/MS
GFAYVQFEDVR	GFAYVQ[-18.0106]FEDVR	R	D	52	62	11	2	6Q(-18.0106)	sp|O75494|SRS10_HUMAN	SRS10_HUMAN	SRSF10	Serine/arginine-rich splicing factor 10	SRSF12	sp|Q8WXF0|SRS12_HUMAN	1	43446.1	43446.1	MS/MS
GFEDGIVQLK	GFEDGIVQ[-18.0106]LK	K	L	196	205	10	2	8Q(-18.0106)	sp|Q9UMS0|NFU1_HUMAN	NFU1_HUMAN	NFU1	NFU1 iron-sulfur cluster scaffold homolog, mitochondrial	NA	NA	1	31264.1	31264.1	MS/MS
GFEEQWYR	GFEEQ[-18.0106]WYR	R	R	58	65	8	2	5Q(-18.0106)	sp|P08236|BGLR_HUMAN	BGLR_HUMAN	GUSB	Beta-glucuronidase	NA	NA	2	72551.4	72551.4	MS/MS
GFGFGQGAGALVHSE	GFGFGQ[-18.0106]GAGALVHSE	K	-	179	193	15	2	6Q(-18.0106)	sp|P21291|CSRP1_HUMAN	CSRP1_HUMAN	CSRP1	Cysteine and glycine-rich protein 1	NA	NA	2	93293.6	93293.6	MS/MS
GFGFVTFENIDDAK	GFGFVTFEN[-18.0106]IDDAK	R	D	48	61	14	2	9N(-18.0106)	sp|Q14011|CIRBP_HUMAN	CIRBP_HUMAN	CIRBP	Cold-inducible RNA-binding protein	NA	NA	2	31723.3	31723.3	MS/MS
GFHQVPFAPIVFIER	GFHQ[-18.0106]VPFAPIVFIER	K	T	602	616	15	23	4Q(-18.0106)	sp|P47897|SYQ_HUMAN	SYQ_HUMAN	QARS1	Glutamine--tRNA ligase	NA	NA	2	103744	103744	MS/MS
GFLQGAPAGGEK	GFLQ[-18.0106]GAPAGGEK	K	S	851	862	12	2	4Q(-18.0106)	sp|Q9UHF7|TRPS1_HUMAN	TRPS1_HUMAN	TRPS1	Zinc finger transcription factor Trps1	NA	NA	2	42415.3	42415.3	MS/MS
GFNLPYQDAR	GFNLPYQ[-18.0106]DAR	R	K	714	723	10	2	7Q(-18.0106)	sp|Q8NE71|ABCF1_HUMAN	ABCF1_HUMAN	ABCF1	ATP-binding cassette sub-family F member 1	NA	NA	1	39176.6	39176.6	MS/MS
GFSAEQIAR	GFSAEQ[-18.0106]IAR	R	W	160	168	9	2	6Q(-18.0106)	sp|Q9H0U3|MAGT1_HUMAN	MAGT1_HUMAN	MAGT1	Magnesium transporter protein 1	NA	NA	2	46274.7	46274.7	MS/MS
GGAEQFMEETER	GGAEQ[-18.0106]FMEETER	R	S	376	387	12	2	5Q(-18.0106)	sp|Q99832|TCPH_HUMAN	TCPH_HUMAN	CCT7	T-complex protein 1 subunit eta	NA	NA	1	49966.7	49966.7	MS/MS
GGEIQPVSVK	GGEIQ[-18.0106]PVSVK	K	V	57	66	10	2	5Q(-18.0106)	sp|P61604|CH10_HUMAN	CH10_HUMAN	HSPE1	10 kDa heat shock protein, mitochondrial	NA	NA	1	95232.4	95232.4	MS/MS
GGPLQALTR	GGPLQ[-18.0106]ALTR	K	E	240	248	9	2	5Q(-18.0106)	sp|P42167|LAP2B_HUMAN	LAP2B_HUMAN	TMPO	Lamina-associated polypeptide 2, isoforms beta/gamma	NA	NA	1	45502.7	45502.7	MS/MS
GGSTTGSQFLEQFK	GGSTTGSQ[-18.0106]FLEQ[-18.0106]FK	K	T	354	367	14	2	12Q(-18.0106),8Q(-18.0106)	sp|Q14157|UBP2L_HUMAN	UBP2L_HUMAN	UBAP2L	Ubiquitin-associated protein 2-like	NA	NA	1	59401.3	59401.3	MS/MS
GHFDYQSLLMR	GHFDYQ[-18.0106]SLLMR	R	L	306	316	11	23	6Q(-18.0106)	sp|Q9H832|UBE2Z_HUMAN	UBE2Z_HUMAN	UBE2Z	Ubiquitin-conjugating enzyme E2 Z	NA	NA	3	60883.3	32869.1	MS/MS
GHPDLQGQPAEEIFESVGDR	GHPDLQ[-18.0106]GQ[-18.0106]PAEEIFESVGDR	K	E	310	329	20	3	6Q(-18.0106),8Q(-18.0106)	sp|P49257|LMAN1_HUMAN	LMAN1_HUMAN	LMAN1	Protein ERGIC-53	NA	NA	1	83074.3	83074.3	MS/MS
GHQQLYWSHPR	GHQQ[-18.0106]LYWSHPR	M	K	2	12	11	3	4Q(-18.0106)	sp|P62273|RS29_HUMAN	RS29_HUMAN	RPS29	Small ribosomal subunit protein uS14	NA	NA	1	24045.7	24045.7	MS/MS
GHTDSVQDISFDHSGK	GHTDSVQ[-18.0106]DISFDHSGK	K	L	148	163	16	3	7Q(-18.0106)	sp|P43034|LIS1_HUMAN	LIS1_HUMAN	PAFAH1B1	Platelet-activating factor acetylhydrolase IB subunit beta	NA	NA	1	25562.8	25562.8	MS/MS
GHVTQDAPIPGSPLYTIK	GHVTQ[-18.0106]DAPIPGSPLYTIK	R	A	855	872	18	23	5Q(-18.0106)	sp|Q15029|U5S1_HUMAN	U5S1_HUMAN	EFTUD2	116 kDa U5 small nuclear ribonucleoprotein component	NA	NA	2	58423.2	52040.5	MS/MS
GIDLTQVK	GIDLTQ[-18.0106]VK	K	G	369	376	8	2	6Q(-18.0106)	sp|P10515|ODP2_HUMAN	ODP2_HUMAN	DLAT	Dihydrolipoyllysine-residue acetyltransferase component of pyruvate dehydrogenase complex, mitochondrial	NA	NA	1	80141.9	80141.9	MS/MS
GIHPTIISESFQK	GIHPTIISESFQ[-18.0106]K	K	A	127	139	13	23	12Q(-18.0106)	sp|P50991|TCPD_HUMAN	TCPD_HUMAN	CCT4	T-complex protein 1 subunit delta	NA	NA	5	495298	255143	MS/MS
GIIDSTVSDQR	GIIDSTVSDQ[-18.0106]R	K	Q	779	789	11	2	10Q(-18.0106)	sp|P20020|AT2B1_HUMAN	AT2B1_HUMAN	ATP2B1	Plasma membrane calcium-transporting ATPase 1	NA	NA	2	35266.8	35266.8	MS/MS
GIILAGTEEQK	GIILAGTEEQ[-18.0106]K	K	A	152	162	11	2	10Q(-18.0106)	sp|Q9H845|ACAD9_HUMAN	ACAD9_HUMAN	ACAD9	Complex I assembly factor ACAD9, mitochondrial	NA	NA	1	38542.7	38542.7	MS/MS
GILEQGWQADSTTR	GILEQ[-18.0106]GWQ[-18.0106]ADSTTR	K	M	147	160	14	2	5Q(-18.0106),8Q(-18.0106)	sp|Q99627|CSN8_HUMAN	CSN8_HUMAN	COPS8	COP9 signalosome complex subunit 8	NA	NA	1	68109.8	68109.8	MS/MS
GILEVWSTQQGPR	GILEVWSTQ[-18.0106]Q[-18.0106]GPR	R	V	473	485	13	2	10Q(-18.0106),9Q(-18.0106)	sp|Q9H2M9|RBGPR_HUMAN	RBGPR_HUMAN	RAB3GAP2	Rab3 GTPase-activating protein non-catalytic subunit	NA	NA	2	37098.4	37098.4	MS/MS
GILLQLFGGTR	GILLQ[-18.0106]LFGGTR	K	K	479	489	11	2	5Q(-18.0106)	sp|P33991|MCM4_HUMAN	MCM4_HUMAN	MCM4	DNA replication licensing factor MCM4	NA	NA	4	32282.4	32282.4	MS/MS
GIMGEDTYPYQGK	GIMGEDTYPYQ[-18.0106]GK	K	D	198	210	13	2	11Q(-18.0106)	sp|P09668|CATH_HUMAN	CATH_HUMAN	CTSH	Pro-cathepsin H	NA	NA	1	37578.8	37578.8	MS/MS
GIPILSLDWLHQSR	GIPILSLDWLHQ[-18.0106]SR	R	K	1944	1957	14	3	12Q(-18.0106)	sp|Q14676|MDC1_HUMAN	MDC1_HUMAN	MDC1	Mediator of DNA damage checkpoint protein 1	NA	NA	1	10757.1	10757.1	MS/MS
GIQEIADSVK	GIQ[-18.0106]EIADSVK	K	A	385	394	10	2	3Q(-18.0106)	sp|O00330|ODPX_HUMAN	ODPX_HUMAN	PDHX	Pyruvate dehydrogenase protein X component, mitochondrial	NA	NA	2	68730.8	68730.8	MS/MS
GISEETTTGVHNLYK	GISEETTTGVHN[-18.0106]LYK	R	M	152	166	15	2	12N(-18.0106)	sp|P23526|SAHH_HUMAN	SAHH_HUMAN	AHCY	Adenosylhomocysteinase	NA	NA	2	16172.9	16172.9	MS/MS
GIVNEQFLLQR	GIVNEQ[-18.0106]FLLQ[-18.0106]R	K	L	557	567	11	2	10Q(-18.0106),6Q(-18.0106)	sp|P49748|ACADV_HUMAN	ACADV_HUMAN	ACADVL	Very long-chain specific acyl-CoA dehydrogenase, mitochondrial	NA	NA	1	118201	118201	MS/MS
GLDPYNVLAPK	GLDPYN[-18.0106]VLAPK	K	G	58	68	11	2	6N(-18.0106)	sp|P10606|COX5B_HUMAN	COX5B_HUMAN	COX5B	Cytochrome c oxidase subunit 5B, mitochondrial	NA	NA	1	47296.4	47296.4	MS/MS
GLEDQNLWHIGR	GLEDQN[-18.0106]LWHIGR	R	E	252	263	12	3	6N(-18.0106)	sp|Q96NY8|NECT4_HUMAN	NECT4_HUMAN	NECTIN4	Nectin-4	NA	NA	2	27092.9	27092.9	MS/MS
GLFEVNPWK	GLFEVN[-18.0106]PWK	K	R	171	179	9	2	6N(-18.0106)	sp|Q9HDC9|APMAP_HUMAN	APMAP_HUMAN	APMAP	Adipocyte plasma membrane-associated protein	NA	NA	1	39712	39712	MS/MS
GLGGEVPGSHQGPDPYR	GLGGEVPGSHQ[-18.0106]GPDPYR	R	Q	125	141	17	23	11Q(-18.0106)	sp|Q6UW68|TM205_HUMAN	TM205_HUMAN	TMEM205	Transmembrane protein 205	NA	NA	4	137509	95925.4	MS/MS
GLGLGANLTEAQALTPTGPSR	GLGLGANLTEAQ[-18.0106]ALTPTGPSR	K	M	202	222	21	2	12Q(-18.0106)	sp|Q92917|GPKOW_HUMAN	GPKOW_HUMAN	GPKOW	G-patch domain and KOW motifs-containing protein	NA	NA	1	24281.7	24281.7	MS/MS
GLGTGQGAVSGPPR	GLGTGQ[-18.0106]GAVSGPPR	K	K	503	516	14	2	6Q(-18.0106)	sp|O00255|MEN1_HUMAN	MEN1_HUMAN	MEN1	Menin	NA	NA	1	12620.4	12620.4	MS/MS
GLGYAQYLPK	GLGYAQ[-18.0106]YLPK	K	E	602	611	10	2	6Q(-18.0106)	sp|Q9Y4W6|AFG32_HUMAN	AFG32_HUMAN	AFG3L2	AFG3-like protein 2	NA	NA	1	37241.6	37241.6	MS/MS
GLIENPALLR	GLIEN[-18.0106]PALLR	R	W	58	67	10	2	5N(-18.0106)	sp|O95168|NDUB4_HUMAN	NDUB4_HUMAN	NDUFB4	NADH dehydrogenase [ubiquinone] 1 beta subcomplex subunit 4	NA	NA	1	51806.8	51806.8	MS/MS
GLLQSGQIPGR	GLLQ[-18.0106]SGQ[-18.0106]IPGR	K	E	222	232	11	2	4Q(-18.0106),7Q(-18.0106)	sp|P09661|RU2A_HUMAN	RU2A_HUMAN	SNRPA1	U2 small nuclear ribonucleoprotein A'	NA	NA	1	59782.4	59782.4	MS/MS
GLQATQLAR	GLQ[-18.0106]ATQLAR	R	S	85	93	9	2	3Q(-18.0106)	sp|Q8NFU3|TSTD1_HUMAN	TSTD1_HUMAN	TSTD1	Thiosulfate:glutathione sulfurtransferase	NA	NA	1	53882.3	53882.3	MS/MS
GLQEVGLPLHR	GLQ[-18.0106]EVGLPLHR	K	G	353	363	11	23	3Q(-18.0106)	sp|P11172|UMPS_HUMAN	UMPS_HUMAN	UMPS	Uridine 5'-monophosphate synthase	NA	NA	2	89084.8	52170.6	MS/MS
GLQSGVDIGVK	GLQ[-18.0106]SGVDIGVK	K	Y	135	145	11	2	3Q(-18.0106)	sp|Q99439|CNN2_HUMAN	CNN2_HUMAN	CNN2	Calponin-2	NA	NA	2	95173.8	95173.8	MS/MS
GLSIEQLTTLAEK	GLSIEQ[-18.0106]LTTLAEK	R	L	519	531	13	2	6Q(-18.0106)	sp|P40763|STAT3_HUMAN	STAT3_HUMAN	STAT3	Signal transducer and activator of transcription 3	NA	NA	1	41975.9	41975.9	MS/MS
GLSQSALPYR	GLSQ[-18.0106]SALPYR	K	R	10	19	10	2	4Q(-18.0106)	sp|P62277|RS13_HUMAN	RS13_HUMAN	RPS13	Small ribosomal subunit protein uS15	NA	NA	2	339889	339889	MS/MS
GLTEQEVETILDK	GLTEQ[-18.0106]EVETILDK	K	A	402	414	13	2	5Q(-18.0106)	sp|Q13618|CUL3_HUMAN	CUL3_HUMAN	CUL3	Cullin-3	NA	NA	2	46146.2	46146.2	MS/MS
GMEELIPLVNK	GMEELIPLVN[-18.0106]K	R	L	5	15	11	2	10N(-18.0106)	sp|P50570|DYN2_HUMAN	DYN2_HUMAN	DNM2	Dynamin-2	NA	NA	1	40831.9	40831.9	MS/MS
GMGEAVQEFVDK	GMGEAVQ[-18.0106]EFVDK	R	E	453	464	12	2	7Q(-18.0106)	sp|P49959|MRE11_HUMAN	MRE11_HUMAN	MRE11	Double-strand break repair protein MRE11	NA	NA	1	67034	67034	MS/MS
GNAGGIQPDLLISLTAPK	GNAGGIQ[-18.0106]PDLLISLTAPK	K	K	228	245	18	2	7Q(-18.0106)	sp|Q8NCW5|NNRE_HUMAN	NNRE_HUMAN	NAXE	NAD(P)H-hydrate epimerase	NA	NA	1	19895.5	19895.5	MS/MS
GNDVAFHFNPR	GN[-18.0106]DVAFHFNPR	R	F	152	162	11	2	2N(-18.0106)	sp|P17931|LEG3_HUMAN	LEG3_HUMAN	LGALS3	Galectin-3	NA	NA	1	25606.8	25606.8	MS/MS
GPDGLTAFEATDNQAIK	GPDGLTAFEATDN[-18.0106]QAIK	K	A	98	114	17	2	13N(-18.0106)	sp|P58546|MTPN_HUMAN	MTPN_HUMAN	MTPN	Myotrophin	NA	NA	2	59592.4	59592.4	MS/MS
GPGASGEQPEPGEAAAGGAAEEAR	GPGASGEQ[-18.0106]PEPGEAAAGGAAEEAR	R	R	50	73	24	2	8Q(-18.0106)	sp|Q9H3P7|GCP60_HUMAN	GCP60_HUMAN	ACBD3	Golgi resident protein GCP60	NA	NA	1	26581.3	26581.3	MS/MS
GPGGTSDAYAVIQVGK	GPGGTSDAYAVIQ[-18.0106]VGK	K	E	34	49	16	2	13Q(-18.0106)	sp|Q6WKZ4|RFIP1_HUMAN	RFIP1_HUMAN	RAB11FIP1	Rab11 family-interacting protein 1	NA	NA	1	25534.4	25534.4	MS/MS
GPILMELQTYR	GPILMELQ[-18.0106]TYR	K	Y	278	288	11	2	8Q(-18.0106)	sp|P08559|ODPA_HUMAN	ODPA_HUMAN	PDHA1	Pyruvate dehydrogenase E1 component subunit alpha, somatic form, mitochondrial	PDHA2	sp|P29803|ODPAT_HUMAN	2	264010	264010	MS/MS
GPLLEEQALTK	GPLLEEQ[-18.0106]ALTK	K	A	27	37	11	2	7Q(-18.0106)	sp|Q52LJ0|FA98B_HUMAN	FA98B_HUMAN	FAM98B	Protein FAM98B	NA	NA	1	103750	103750	MS/MS
GPSAGGGPGSGTSPQVEWTAR	GPSAGGGPGSGTSPQ[-18.0106]VEWTAR	R	R	33	53	21	2	15Q(-18.0106)	sp|Q7Z406|MYH14_HUMAN	MYH14_HUMAN	MYH14	Myosin-14	NA	NA	1	13352.1	13352.1	MS/MS
GPSFPEPLREEQDLER	GPSFPEPLREEQ[-18.0106]DLER	K	L	105	120	16	3	12Q(-18.0106)	sp|P06132|DCUP_HUMAN	DCUP_HUMAN	UROD	Uroporphyrinogen decarboxylase	NA	NA	1	87625	87625	MS/MS
GPSGGGEEPALSQYQR	GPSGGGEEPALSQ[-18.0106]YQ[-18.0106]R	R	L	85	100	16	2	13Q(-18.0106),15Q(-18.0106)	sp|Q99567|NUP88_HUMAN	NUP88_HUMAN	NUP88	Nuclear pore complex protein Nup88	NA	NA	2	19342.8	19342.8	MS/MS
GPSGLLVYQGK	GPSGLLVYQ[-18.0106]GK	R	G	144	154	11	2	9Q(-18.0106)	sp|P00387|NB5R3_HUMAN	NB5R3_HUMAN	CYB5R3	NADH-cytochrome b5 reductase 3	NA	NA	1	66936.6	66936.6	MS/MS
GPVSPSVSFQPLAR	GPVSPSVSFQ[-18.0106]PLAR	R	S	219	232	14	2	10Q(-18.0106)	sp|Q7Z434|MAVS_HUMAN	MAVS_HUMAN	MAVS	Mitochondrial antiviral-signaling protein	NA	NA	1	56913.9	56913.9	MS/MS
GPVYIGELPQDFLR	GPVYIGELPQ[-18.0106]DFLR	R	I	10	23	14	2	10Q(-18.0106)	sp|Q9H0E2|TOLIP_HUMAN	TOLIP_HUMAN	TOLLIP	Toll-interacting protein	NA	NA	1	67952.2	67952.2	MS/MS
GQTPFAGTQDK	GQTPFAGTQ[-18.0106]DK	R	S	2735	2745	11	2	9Q(-18.0106)	sp|O14686|KMT2D_HUMAN	KMT2D_HUMAN	KMT2D	Histone-lysine N-methyltransferase 2D	NA	NA	1	8243.11	8243.11	MS/MS
GQVQEVGWHDVAGWLGR	GQVQ[-18.0106]EVGWHDVAGWLGR	K	G	445	461	17	3	4Q(-18.0106)	sp|P17858|PFKAL_HUMAN	PFKAL_HUMAN	PFKL	ATP-dependent 6-phosphofructokinase, liver type	NA	NA	1	16404.3	16404.3	MS/MS
GQATDIAIQAEEIMK	GQ[-18.0106]ATDIAIQ[-18.0106]AEEIMK	R	L	186	200	15	2	2Q(-18.0106),9Q(-18.0106)	sp|Q16740|CLPP_HUMAN	CLPP_HUMAN	CLPP	ATP-dependent Clp protease proteolytic subunit, mitochondrial	NA	NA	3	24361.2	24361.2	MS/MS
GQDEASAGGIWGFIK	GQ[-18.0106]DEASAGGIWGFIK	R	G	204	218	15	2	2Q(-18.0106)	sp|Q96M27|PRRC1_HUMAN	PRRC1_HUMAN	PRRC1	Protein PRRC1	NA	NA	1	78482.3	78482.3	MS/MS
GQDIFIIQTIPR	GQ[-18.0106]DIFIIQTIPR	R	D	57	68	12	2	2Q(-18.0106)	sp|Q14558|KPRA_HUMAN	KPRA_HUMAN	PRPSAP1	Phosphoribosyl pyrophosphate synthase-associated protein 1	NA	NA	1	19670.4	19670.4	MS/MS
GQEPLGPGALHFDLR	GQ[-18.0106]EPLGPGALHFDLR	R	D	15	29	15	3	2Q(-18.0106)	sp|Q9BQ70|TCF25_HUMAN	TCF25_HUMAN	TCF25	Ribosome quality control complex subunit TCF25	NA	NA	1	33340.1	33340.1	MS/MS
GQEVETSVTYYR	GQ[-18.0106]EVETSVTYYR	K	L	17	28	12	2	2Q(-18.0106)	sp|O43169|CYB5B_HUMAN	CYB5B_HUMAN	CYB5B	Cytochrome b5 type B	NA	NA	2	302990	302990	MS/MS
GQFETYLR	GQ[-18.0106]FETYLR	K	D	379	386	8	12	2Q(-18.0106)	sp|Q13510|ASAH1_HUMAN	ASAH1_HUMAN	ASAH1	Acid ceramidase	NA	NA	1	278649	222961	MS/MS
GQFSEVYR	GQ[-18.0106]FSEVYR	R	A	43	50	8	2	2Q(-18.0106)	sp|Q8TDX7|NEK7_HUMAN	NEK7_HUMAN	NEK7	Serine/threonine-protein kinase Nek7	NA	NA	1	16642.1	16642.1	MS/MS
GQHWLLDGFPR	GQ[-18.0106]HWLLDGFPR	R	T	82	92	11	3	2Q(-18.0106)	sp|P27144|KAD4_HUMAN	KAD4_HUMAN	AK4	Adenylate kinase 4, mitochondrial	NA	NA	1	38451.6	38451.6	MS/MS
GQLGDVGALDTVWR	GQ[-18.0106]LGDVGALDTVWR	R	E	1183	1196	14	2	2Q(-18.0106)	sp|Q9H3S7|PTN23_HUMAN	PTN23_HUMAN	PTPN23	Tyrosine-protein phosphatase non-receptor type 23	NA	NA	1	55412.2	55412.2	MS/MS
GQLVFLEGLK	GQ[-18.0106]LVFLEGLK	R	S	79	88	10	2	2Q(-18.0106)	sp|Q0PNE2|ELP6_HUMAN	ELP6_HUMAN	ELP6	Elongator complex protein 6	NA	NA	1	18942.4	18942.4	MS/MS
GQPSEGESR	GQ[-18.0106]PSEGESR	K	N	95	103	9	2	2Q(-18.0106)	sp|A0A0B4J2D5|GAL3B_HUMAN	GAL3B_HUMAN	GATD3B	Putative glutamine amidotransferase-like class 1 domain-containing protein 3B, mitochondrial	GATD3	sp|P0DPI2|GAL3A_HUMAN	1	31339.4	31339.4	MS/MS
GQSFFIDAPDSPATLAYR	GQ[-18.0106]SFFIDAPDSPATLAYR	K	S	280	297	18	2	2Q(-18.0106)	sp|P53384|NUBP1_HUMAN	NUBP1_HUMAN	NUBP1	Cytosolic Fe-S cluster assembly factor NUBP1	NA	NA	2	25084.1	25084.1	MS/MS
GQVFDVGPR	GQ[-18.0106]VFDVGPR	R	Y	16	24	9	2	2Q(-18.0106)	sp|P28482|MK01_HUMAN	MK01_HUMAN	MAPK1	Mitogen-activated protein kinase 1	NA	NA	1	79490.8	79490.8	MS/MS
GQVPPLVTTNFLVK	GQ[-18.0106]VPPLVTTNFLVK	R	D	351	364	14	2	2Q(-18.0106)	sp|P53992|SC24C_HUMAN	SC24C_HUMAN	SEC24C	Protein transport protein Sec24C	NA	NA	2	58298.4	58298.4	MS/MS
GQYISPFHDIPIYADK	GQ[-18.0106]YISPFHDIPIYADK	K	D	26	41	16	23	2Q(-18.0106)	sp|Q15181|IPYR_HUMAN	IPYR_HUMAN	PPA1	Inorganic pyrophosphatase	NA	NA	5	496554	385947	MS/MS
GSFSEQGINEFLR	GSFSEQ[-18.0106]GINEFLR	K	E	374	386	13	2	6Q(-18.0106)	sp|Q15084|PDIA6_HUMAN	PDIA6_HUMAN	PDIA6	Protein disulfide-isomerase A6	NA	NA	1	132968	132968	MS/MS
GSGIFDESTPVQTR	GSGIFDESTPVQ[-18.0106]TR	K	Q	68	81	14	2	12Q(-18.0106)	sp|Q9H910|JUPI2_HUMAN	JUPI2_HUMAN	JPT2	Jupiter microtubule associated homolog 2	NA	NA	3	145006	145006	MS/MS
GSGIQWDLR	GSGIQ[-18.0106]WDLR	R	K	295	303	9	2	5Q(-18.0106)	sp|O75306|NDUS2_HUMAN	NDUS2_HUMAN	NDUFS2	NADH dehydrogenase [ubiquinone] iron-sulfur protein 2, mitochondrial	NA	NA	1	78774.4	78774.4	MS/MS
GSGQGDSLYPVGYLDK	GSGQ[-18.0106]GDSLYPVGYLDK	R	Q	35	50	16	2	4Q(-18.0106)	sp|Q5J8M3|EMC4_HUMAN	EMC4_HUMAN	EMC4	ER membrane protein complex subunit 4	NA	NA	1	67958.8	67958.8	MS/MS
GSGVTTYSVHPGTVQSELVR	GSGVTTYSVHPGTVQ[-18.0106]SELVR	K	H	222	241	20	23	15Q(-18.0106)	sp|Q8TC12|RDH11_HUMAN	RDH11_HUMAN	RDH11	Retinol dehydrogenase 11	NA	NA	1	38801.3	38801.3	MS/MS
GSIVWQEVFDDK	GSIVWQ[-18.0106]EVFDDK	K	A	401	412	12	2	6Q(-18.0106)	sp|P07686|HEXB_HUMAN	HEXB_HUMAN	HEXB	Beta-hexosaminidase subunit beta	NA	NA	2	296964	296964	MS/MS
GSLTFEPLTLVPIQTK	GSLTFEPLTLVPIQ[-18.0106]TK	R	M	555	570	16	2	14Q(-18.0106)	sp|Q9NQW7|XPP1_HUMAN	XPP1_HUMAN	XPNPEP1	Xaa-Pro aminopeptidase 1	NA	NA	1	13505	13505	MS/MS
GSQGPLPFHEK	GSQ[-18.0106]GPLPFHEK	K	V	92	102	11	23	3Q(-18.0106)	sp|Q9UBX3|DIC_HUMAN	DIC_HUMAN	SLC25A10	Mitochondrial dicarboxylate carrier	NA	NA	2	86091.3	47431.6	MS/MS
GSYGDLGGPIITTQVTIPK	GSYGDLGGPIITTQ[-18.0106]VTIPK	R	D	378	396	19	2	14Q(-18.0106)	sp|P61978|HNRPK_HUMAN	HNRPK_HUMAN	HNRNPK	Heterogeneous nuclear ribonucleoprotein K	NA	NA	5	491591	491591	MS/MS
GTAGLLEQWLK	GTAGLLEQ[-18.0106]WLK	R	R	329	339	11	2	8Q(-18.0106)	sp|Q96FZ2|HMCES_HUMAN	HMCES_HUMAN	HMCES	Abasic site processing protein HMCES	NA	NA	2	18959.4	18959.4	MS/MS
GTGGVDTAATGGVFDISNLDR	GTGGVDTAATGGVFDISN[-18.0106]LDR	R	L	354	374	21	2	18N(-18.0106)	sp|P12532|KCRU_HUMAN	KCRU_HUMAN	CKMT1A	Creatine kinase U-type, mitochondrial	NA	NA	2	18774.4	18774.4	MS/MS
GTIEILSDVQLIK	GTIEILSDVQ[-18.0106]LIK	R	T	150	162	13	2	10Q(-18.0106)	sp|P05388|RLA0_HUMAN	RLA0_HUMAN	RPLP0	Large ribosomal subunit protein uL10	RPLP0P6	sp|Q8NHW5|RLA0L_HUMAN	2	153889	153889	MS/MS
GTIQVITQGTSLK	GTIQVITQ[-18.0106]GTSLK	K	N	352	364	13	2	8Q(-18.0106)	sp|O43175|SERA_HUMAN	SERA_HUMAN	PHGDH	D-3-phosphoglycerate dehydrogenase	NA	NA	1	44745.2	44745.2	MS/MS
GTLSDEHAGVISVLAQQAAK	GTLSDEHAGVISVLAQ[-18.0106]Q[-18.0106]AAK	R	L	35	54	20	3	16Q(-18.0106),17Q(-18.0106)	sp|O43504|LTOR5_HUMAN	LTOR5_HUMAN	LAMTOR5	Ragulator complex protein LAMTOR5	NA	NA	3	37166.7	37166.7	MS/MS
GTWTQPFDLASTR	GTWTQ[-18.0106]PFDLASTR	K	E	205	217	13	2	5Q(-18.0106)	sp|P08185|CBG_HUMAN	CBG_HUMAN	SERPINA6	Corticosteroid-binding globulin	NA	NA	2	149593	149593	MS/MS
GTWVQLK	GTWVQ[-18.0106]LK	K	R	123	129	7	2	5Q(-18.0106)	sp|P46778|RL21_HUMAN	RL21_HUMAN	RPL21	Large ribosomal subunit protein eL21	NA	NA	1	100095	100095	MS/MS
GTYQGLTATVLK	GTYQ[-18.0106]GLTATVLK	K	Q	179	190	12	2	4Q(-18.0106)	sp|P53007|TXTP_HUMAN	TXTP_HUMAN	SLC25A1	Tricarboxylate transport protein, mitochondrial	NA	NA	2	52974	52974	MS/MS
GVDLTEPTQPTR	GVDLTEPTQ[-18.0106]PTR	R	N	198	209	12	2	9Q(-18.0106)	sp|P20339|RAB5A_HUMAN	RAB5A_HUMAN	RAB5A	Ras-related protein Rab-5A	NA	NA	1	50985.2	50985.2	MS/MS
GVLFASGQNLAR	GVLFASGQN[-18.0106]LAR	K	Q	189	200	12	2	9N(-18.0106)	sp|P28838|AMPL_HUMAN	AMPL_HUMAN	LAP3	Cytosol aminopeptidase	NA	NA	2	51927.1	51927.1	MS/MS
GVNIGGAGSYIYEK	GVN[-18.0106]IGGAGSYIYEK	K	P	66	79	14	2	3N(-18.0106)	sp|P52943|CRIP2_HUMAN	CRIP2_HUMAN	CRIP2	Cysteine-rich protein 2	NA	NA	1	19995.6	19995.6	MS/MS
GVPQQIEVAR	GVPQ[-18.0106]Q[-18.0106]IEVAR	R	Q	409	418	10	2	4Q(-18.0106),5Q(-18.0106)	sp|Q96I24|FUBP3_HUMAN	FUBP3_HUMAN	FUBP3	Far upstream element-binding protein 3	NA	NA	1	42792.5	42792.5	MS/MS
GVQGFQDYIEK	GVQ[-18.0106]GFQ[-18.0106]DYIEK	M	H	2	12	11	2	3Q(-18.0106),6Q(-18.0106)	sp|Q9NZB2|F120A_HUMAN	F120A_HUMAN	FAM120A	Constitutive coactivator of PPAR-gamma-like protein 1	NA	NA	2	48072.2	48072.2	MS/MS
GVQVETISPGDGR	GVQ[-18.0106]VETISPGDGR	M	T	2	14	13	2	3Q(-18.0106)	sp|P62942|FKB1A_HUMAN	FKB1A_HUMAN	FKBP1A	Peptidyl-prolyl cis-trans isomerase FKBP1A	NA	NA	1	152903	152903	MS/MS
GVTYLFPIQVK	GVTYLFPIQ[-18.0106]VK	R	T	156	166	11	2	9Q(-18.0106)	sp|Q9BQ39|DDX50_HUMAN	DDX50_HUMAN	DDX50	ATP-dependent RNA helicase DDX50	NA	NA	1	68800.4	68800.4	MS/MS
GVVLFPWQAR	GVVLFPWQ[-18.0106]AR	R	L	92	101	10	2	8Q(-18.0106)	sp|Q9Y2S7|PDIP2_HUMAN	PDIP2_HUMAN	POLDIP2	Polymerase delta-interacting protein 2	NA	NA	2	69229.7	69229.7	MS/MS
GWGDQLIWTQTYEEALYK	GWGDQLIWTQ[-18.0106]TYEEALYK	R	S	47	64	18	2	10Q(-18.0106)	sp|O95994|AGR2_HUMAN	AGR2_HUMAN	AGR2	Anterior gradient protein 2 homolog	NA	NA	1	32313.8	32313.8	MS/MS
GWQDVTATSAYK	GWQ[-18.0106]DVTATSAYK	K	K	126	137	12	2	3Q(-18.0106)	sp|P55327|TPD52_HUMAN	TPD52_HUMAN	TPD52	Tumor protein D52	NA	NA	1	139474	139474	MS/MS
GWSMSEQSEESVGGR	GWSMSEQ[-18.0106]SEESVGGR	K	V	615	629	15	2	7Q(-18.0106)	sp|Q9UHB6|LIMA1_HUMAN	LIMA1_HUMAN	LIMA1	LIM domain and actin-binding protein 1	NA	NA	1	29468.5	29468.5	MS/MS
GYAYVEFENPDEAEK	GYAYVEFEN[-18.0106]PDEAEK	K	A	204	218	15	2	9N(-18.0106)	sp|Q15287|RNPS1_HUMAN	RNPS1_HUMAN	RNPS1	RNA-binding protein with serine-rich domain 1	NA	NA	2	22101.6	22101.6	MS/MS
GYFEYIEENK	GYFEYIEEN[-18.0106]K	R	Y	256	265	10	2	9N(-18.0106)	sp|Q00839|HNRPU_HUMAN	HNRPU_HUMAN	HNRNPU	Heterogeneous nuclear ribonucleoprotein U	NA	NA	1	159989	159989	MS/MS
GYLGPEQLPDCLK	GYLGPEQ[-18.0106]LPDC[57.0215]LK	K	G	79	91	13	2	11C(57.0215),7Q(-18.0106)	sp|P40926|MDHM_HUMAN	MDHM_HUMAN	MDH2	Malate dehydrogenase, mitochondrial	NA	NA	2	175244	175244	MS/MS
HAASTVQILGAEK	HAASTVQ[-18.0106]ILGAEK	K	A	311	323	13	2	7Q(-18.0106)	sp|Q9Y2X3|NOP58_HUMAN	NOP58_HUMAN	NOP58	Nucleolar protein 58	NA	NA	1	28063.9	28063.9	MS/MS
HALDAHQQSIPAVLEIPSK	HALDAHQ[-18.0106]Q[-18.0106]SIPAVLEIPSK	R	E	76	94	19	3	7Q(-18.0106),8Q(-18.0106)	sp|Q16864|VATF_HUMAN	VATF_HUMAN	ATP6V1F	V-type proton ATPase subunit F	NA	NA	1	58328.7	58328.7	MS/MS
HAPIEQLAR	HAPIEQ[-18.0106]LAR	R	Q	265	273	9	2	6Q(-18.0106)	sp|P49757|NUMB_HUMAN	NUMB_HUMAN	NUMB	Protein numb homolog	NA	NA	1	49391.5	49391.5	MS/MS
HAVVNLINYQDDAELATR	HAVVNLINYQ[-18.0106]DDAELATR	K	A	134	151	18	3	10Q(-18.0106)	sp|P35222|CTNB1_HUMAN	CTNB1_HUMAN	CTNNB1	Catenin beta-1	NA	NA	1	46353.1	46353.1	MS/MS
HDDYFQER	HDDYFQ[-18.0106]ER	R	N	448	455	8	2	6Q(-18.0106)	sp|Q8N684|CPSF7_HUMAN	CPSF7_HUMAN	CPSF7	Cleavage and polyadenylation specificity factor subunit 7	NA	NA	2	43023.5	43023.5	MS/MS
HEQEYMEVR	HEQ[-18.0106]EYMEVR	K	E	146	154	9	2	3Q(-18.0106)	sp|Q15363|TMED2_HUMAN	TMED2_HUMAN	TMED2	Transmembrane emp24 domain-containing protein 2	NA	NA	2	428858	428858	MS/MS
HEQILVLDPPTDLK	HEQ[-18.0106]ILVLDPPTDLK	K	F	11	24	14	23	3Q(-18.0106)	sp|Q9P0L0|VAPA_HUMAN	VAPA_HUMAN	VAPA	Vesicle-associated membrane protein-associated protein A	NA	NA	2	263156	203826	MS/MS
HEQLLYVSR	HEQ[-18.0106]LLYVSR	R	K	89	97	9	2	3Q(-18.0106)	sp|O43272|PROD_HUMAN	PROD_HUMAN	PRODH	Proline dehydrogenase 1, mitochondrial	NA	NA	1	40038.9	40038.9	MS/MS
HESQMDSVVK	HESQ[-18.0106]MDSVVK	K	D	148	157	10	2	4Q(-18.0106)	sp|Q00765|REEP5_HUMAN	REEP5_HUMAN	REEP5	Receptor expression-enhancing protein 5	NA	NA	1	70780.7	70780.7	MS/MS
HFVDSHHQK	HFVDSHHQ[-18.0106]K	R	P	185	193	9	23	8Q(-18.0106)	sp|Q7KZF4|SND1_HUMAN	SND1_HUMAN	SND1	Staphylococcal nuclease domain-containing protein 1	NA	NA	1	27675.3	27675.3	MS/MS
HGDEIYIAPSGVQK	HGDEIYIAPSGVQ[-18.0106]K	K	E	52	65	14	2	13Q(-18.0106)	sp|Q96GX9|MTNB_HUMAN	MTNB_HUMAN	APIP	Methylthioribulose-1-phosphate dehydratase	NA	NA	2	24852.7	24852.7	MS/MS
HGGTIPIVPTAEFQDR	HGGTIPIVPTAEFQ[-18.0106]DR	K	I	481	496	16	23	14Q(-18.0106)	sp|P00367|DHE3_HUMAN	DHE3_HUMAN	GLUD1	Glutamate dehydrogenase 1, mitochondrial	NA	contam_sp|P00366|DHE3_BOVIN	6	363895	241514	MS/MS
HIAFTPESQR	HIAFTPESQ[-18.0106]R	K	R	627	636	10	2	9Q(-18.0106)	sp|Q5H9R7|PP6R3_HUMAN	PP6R3_HUMAN	PPP6R3	Serine/threonine-protein phosphatase 6 regulatory subunit 3	NA	NA	1	38637.7	38637.7	MS/MS
HILILQNK	HILILQ[-18.0106]NK	K	I	184	191	8	2	6Q(-18.0106)	sp|P41091|IF2G_HUMAN	IF2G_HUMAN	EIF2S3	Eukaryotic translation initiation factor 2 subunit 3	EIF2S3B	sp|Q2VIR3|IF2GL_HUMAN	1	56204.7	56204.7	MS/MS
HIMGQNVADYMR	HIMGQN[-18.0106]VADYM[15.9949]R	K	Y	198	209	12	2	11M(15.9949),6N(-18.0106)	sp|P46777|RL5_HUMAN	RL5_HUMAN	RPL5	Large ribosomal subunit protein uL18	NA	NA	1	40795.8	40795.8	MS/MS
HIVAVLPEIDPVLFQGK	HIVAVLPEIDPVLFQ[-18.0106]GK	R	I	245	261	17	3	15Q(-18.0106)	sp|Q9UJ70|NAGK_HUMAN	NAGK_HUMAN	NAGK	N-acetyl-D-glucosamine kinase	NA	NA	2	16328.5	16328.5	MS/MS
HLAQVGDSMDR	HLAQ[-18.0106]VGDSMDR	R	S	89	99	11	2	4Q(-18.0106)	sp|P55957|BID_HUMAN	BID_HUMAN	BID	BH3-interacting domain death agonist	NA	NA	1	41661.2	41661.2	MS/MS
HLEFSHDQYR	HLEFSHDQ[-18.0106]YR	R	E	87	96	10	23	8Q(-18.0106)	sp|Q9NR45|SIAS_HUMAN	SIAS_HUMAN	NANS	Sialic acid synthase	NA	NA	2	171972	132871	MS/MS
HLHYWFVESQK	HLHYWFVESQ[-18.0106]K	K	D	61	71	11	23	10Q(-18.0106)	sp|P10619|PPGB_HUMAN	PPGB_HUMAN	CTSA	Lysosomal protective protein	NA	NA	1	174412	174412	MS/MS
HLIVLINK	HLIVLIN[-18.0106]K	K	M	214	221	8	2	7N(-18.0106)	sp|P15170|ERF3A_HUMAN	ERF3A_HUMAN	GSPT1	Eukaryotic peptide chain release factor GTP-binding subunit ERF3A	GSPT2	sp|Q8IYD1|ERF3B_HUMAN	1	28047.9	28047.9	MS/MS
HLLSQPLFTESQK	HLLSQPLFTESQ[-18.0106]K	R	T	794	806	13	2	12Q(-18.0106)	sp|Q9GZR7|DDX24_HUMAN	DDX24_HUMAN	DDX24	ATP-dependent RNA helicase DDX24	NA	NA	1	22694.9	22694.9	MS/MS
HLPVFQHR	HLPVFQ[-18.0106]HR	R	R	307	314	8	3	6Q(-18.0106)	sp|Q86X76|NIT1_HUMAN	NIT1_HUMAN	NIT1	Deaminated glutathione amidase	NA	NA	2	27166.4	27166.4	MS/MS
HLQDLMEGLTAK	HLQ[-18.0106]DLMEGLTAK	K	V	576	587	12	2	3Q(-18.0106)	sp|P11387|TOP1_HUMAN	TOP1_HUMAN	TOP1	DNA topoisomerase 1	NA	NA	1	52726.7	52726.7	MS/MS
HLQELVGQETLPR	HLQ[-18.0106]ELVGQ[-18.0106]ETLPR	R	D	321	333	13	23	3Q(-18.0106),8Q(-18.0106)	sp|Q8WX92|NELFB_HUMAN	NELFB_HUMAN	NELFB	Negative elongation factor B	NA	NA	2	72552.8	38243.2	MS/MS
HLQTYGEHYPLDHFDK	HLQ[-18.0106]TYGEHYPLDHFDK	R	-	430	445	16	34	3Q(-18.0106)	sp|P12694|ODBA_HUMAN	ODBA_HUMAN	BCKDHA	2-oxoisovalerate dehydrogenase subunit alpha, mitochondrial	NA	NA	1	36486.3	36486.3	MS/MS
HMMAFIEQEANEK	HMMAFIEQEAN[-18.0106]EK	K	A	14	26	13	2	11N(-18.0106)	sp|P36543|VATE1_HUMAN	VATE1_HUMAN	ATP6V1E1	V-type proton ATPase subunit E 1	ATP6V1E2	sp|Q96A05|VATE2_HUMAN	1	24358.7	24358.7	MS/MS
HNIAYFPQIVSVAAR	HNIAYFPQ[-18.0106]IVSVAAR	R	M	29	43	15	23	8Q(-18.0106)	sp|Q96AB3|ISOC2_HUMAN	ISOC2_HUMAN	ISOC2	Isochorismatase domain-containing protein 2	NA	NA	2	85100.9	50864.7	MS/MS
HPELFEALGIAQPK	HPELFEALGIAQ[-18.0106]PK	K	G	171	184	14	23	12Q(-18.0106)	sp|P62195|PRS8_HUMAN	PRS8_HUMAN	PSMC5	26S proteasome regulatory subunit 8	NA	NA	4	220556	173180	MS/MS
HPFAQAVGR	HPFAQ[-18.0106]AVGR	R	N	309	317	9	2	5Q(-18.0106)	sp|O43837|IDH3B_HUMAN	IDH3B_HUMAN	IDH3B	Isocitrate dehydrogenase [NAD] subunit beta, mitochondrial	NA	NA	1	42103.3	42103.3	MS/MS
HPGFEATFFQLPR	HPGFEATFFQ[-18.0106]LPR	R	M	324	336	13	23	10Q(-18.0106)	sp|Q9Y5Y6|ST14_HUMAN	ST14_HUMAN	ST14	Suppressor of tumorigenicity 14 protein	NA	NA	1	24208.3	24208.3	MS/MS
HPLLHIQK	HPLLHIQ[-18.0106]K	R	T	306	313	8	23	7Q(-18.0106)	sp|Q9BS26|ERP44_HUMAN	ERP44_HUMAN	ERP44	Endoplasmic reticulum resident protein 44	NA	NA	2	56184.8	32410.6	MS/MS
HPQLEAVLMGTR	HPQ[-18.0106]LEAVLMGTR	R	R	478	489	12	2	3Q(-18.0106)	sp|Q8NFF5|FAD1_HUMAN	FAD1_HUMAN	FLAD1	FAD synthase	NA	NA	1	53280.5	53280.5	MS/MS
HPQPGAVELAAK	HPQ[-18.0106]PGAVELAAK	R	H	2025	2036	12	2	3Q(-18.0106)	sp|P27708|PYR1_HUMAN	PYR1_HUMAN	CAD	CAD protein	NA	NA	1	25176.3	25176.3	MS/MS
HPTPTMLSIQK	HPTPTMLSIQ[-18.0106]K	R	W	589	599	11	2	10Q(-18.0106)	sp|O14776|TCRG1_HUMAN	TCRG1_HUMAN	TCERG1	Transcription elongation regulator 1	NA	NA	1	48366.2	48366.2	MS/MS
HPVSLEQYLMEGSYNK	HPVSLEQ[-18.0106]YLMEGSYNK	K	V	228	243	16	23	7Q(-18.0106)	sp|P48556|PSMD8_HUMAN	PSMD8_HUMAN	PSMD8	26S proteasome non-ATPase regulatory subunit 8	NA	NA	1	31721.1	31721.1	MS/MS
HQAQIDHYLGLANK	HQAQ[-18.0106]IDHYLGLANK	R	N	1158	1171	14	3	4Q(-18.0106)	sp|Q9NQC3|RTN4_HUMAN	RTN4_HUMAN	RTN4	Reticulon-4	NA	NA	2	32636.5	32636.5	MS/MS
HQNVQLPR	HQNVQ[-18.0106]LPR	K	E	437	444	8	2	5Q(-18.0106)	sp|P26599|PTBP1_HUMAN	PTBP1_HUMAN	PTBP1	Polypyrimidine tract-binding protein 1	NA	NA	1	29030.9	29030.9	MS/MS
HQTLQGVAFPISR	HQTLQ[-18.0106]GVAFPISR	K	E	172	184	13	2	5Q(-18.0106)	sp|Q12792|TWF1_HUMAN	TWF1_HUMAN	TWF1	Twinfilin-1	NA	NA	1	49018.7	49018.7	MS/MS
HQEPVYSVAFSPDGR	HQ[-18.0106]EPVYSVAFSPDGR	K	Y	441	455	15	23	2Q(-18.0106)	sp|Q9BZK7|TBL1R_HUMAN	TBL1R_HUMAN	TBL1XR1	F-box-like/WD repeat-containing protein TBL1XR1	NA	NA	3	115838	64573.8	MS/MS
HQFYPTVVYLTK	HQ[-18.0106]FYPTVVYLTK	K	S	27	38	12	2	2Q(-18.0106)	sp|Q86TM6|SYVN1_HUMAN	SYVN1_HUMAN	SYVN1	E3 ubiquitin-protein ligase synoviolin	NA	NA	2	52539.8	52539.8	MS/MS
HQLDHVFK	HQ[-18.0106]LDHVFK	R	I	803	810	8	3	2Q(-18.0106)	sp|O75153|CLU_HUMAN	CLU_HUMAN	CLUH	Clustered mitochondria protein homolog	NA	NA	1	12882.2	12882.2	MS/MS
HQLEEELR	HQ[-18.0106]LEEELR	K	Q	610	617	8	2	2Q(-18.0106)	sp|Q9ULW0|TPX2_HUMAN	TPX2_HUMAN	TPX2	Targeting protein for Xklp2	NA	NA	2	40051.7	40051.7	MS/MS
HQLEETKK	HQ[-18.0106]LEETKK	K	E	396	403	8	3	2Q(-18.0106)	sp|P22059|OSBP1_HUMAN	OSBP1_HUMAN	OSBP	Oxysterol-binding protein 1	NA	NA	2	18415.6	18415.6	MS/MS
HQPDLIYLR	HQ[-18.0106]PDLIYLR	K	Y	1067	1075	9	2	2Q(-18.0106)	sp|Q9Y6M7|S4A7_HUMAN	S4A7_HUMAN	SLC4A7	Sodium bicarbonate cotransporter 3	NA	NA	2	53853.2	53853.2	MS/MS
HQVEYLGLLENVR	HQ[-18.0106]VEYLGLLENVR	R	V	608	620	13	3	2Q(-18.0106)	sp|O94832|MYO1D_HUMAN	MYO1D_HUMAN	MYO1D	Unconventional myosin-Id	NA	NA	2	38299.1	38299.1	MS/MS
HSASLIFLHGSGDSGQGLR	HSASLIFLHGSGDSGQ[-18.0106]GLR	R	M	20	38	19	3	16Q(-18.0106)	sp|Q5VWZ2|LYPL1_HUMAN	LYPL1_HUMAN	LYPLAL1	Lysophospholipase-like protein 1	NA	NA	2	36830.2	36830.2	MS/MS
HSEAATAQR	HSEAATAQ[-18.0106]R	R	E	86	94	9	2	8Q(-18.0106)	sp|Q14103|HNRPD_HUMAN	HNRPD_HUMAN	HNRNPD	Heterogeneous nuclear ribonucleoprotein D0	NA	NA	5	124155	124155	MS/MS
HSEIQQLER	HSEIQ[-18.0106]Q[-18.0106]LER	R	S	207	215	9	2	5Q(-18.0106),6Q(-18.0106)	sp|Q12846|STX4_HUMAN	STX4_HUMAN	STX4	Syntaxin-4	NA	NA	1	40246.7	40246.7	MS/MS
HSELSELNVK	HSELSELN[-18.0106]VK	K	V	354	363	10	2	8N(-18.0106)	sp|Q92783|STAM1_HUMAN	STAM1_HUMAN	STAM	Signal transducing adapter molecule 1	STAM2	sp|O75886|STAM2_HUMAN	1	133527	133527	MS/MS
HSLLQTLYK	HSLLQ[-18.0106]TLYK	R	V	578	586	9	2	5Q(-18.0106)	sp|P46060|RAGP1_HUMAN	RAGP1_HUMAN	RANGAP1	Ran GTPase-activating protein 1	NA	NA	2	44044.4	44044.4	MS/MS
HSLSLLDLEQK	HSLSLLDLEQ[-18.0106]K	K	L	198	208	11	2	10Q(-18.0106)	sp|P56589|PEX3_HUMAN	PEX3_HUMAN	PEX3	Peroxisomal biogenesis factor 3	NA	NA	1	28503	28503	MS/MS
HSPLTQMGPAK	HSPLTQ[-18.0106]MGPAK	R	D	86	96	11	2	6Q(-18.0106)	sp|Q9Y2Q9|RT28_HUMAN	RT28_HUMAN	MRPS28	Small ribosomal subunit protein bS1m	NA	NA	1	77997.4	77997.4	MS/MS
HSSGIVADLSEQSLK	HSSGIVADLSEQ[-18.0106]SLK	K	D	35	49	15	2	12Q(-18.0106)	sp|Q15435|PP1R7_HUMAN	PP1R7_HUMAN	PPP1R7	Protein phosphatase 1 regulatory subunit 7	NA	NA	3	48238.4	48238.4	MS/MS
HTDQQIWDALER	HTDQ[-18.0106]Q[-18.0106]IWDALER	R	T	1242	1253	12	2	4Q(-18.0106),5Q(-18.0106)	sp|Q96J66|MRP8_HUMAN	MRP8_HUMAN	ABCC11	ATP-binding cassette sub-family C member 11	NA	NA	1	28918.4	28918.4	MS/MS
HTLGEVWVQK	HTLGEVWVQ[-18.0106]K	K	T	340	349	10	2	9Q(-18.0106)	sp|Q96D46|NMD3_HUMAN	NMD3_HUMAN	NMD3	60S ribosomal export protein NMD3	NA	NA	1	40171.1	40171.1	MS/MS
HTQLEQMFR	HTQ[-18.0106]LEQ[-18.0106]MFR	R	D	101	109	9	2	3Q(-18.0106),6Q(-18.0106)	sp|Q9Y3A5|SBDS_HUMAN	SBDS_HUMAN	SBDS	Ribosome maturation protein SBDS	NA	NA	1	97203.8	97203.8	MS/MS
HTQWGIDFLER	HTQ[-18.0106]WGIDFLER	K	Y	17	27	11	2	3Q(-18.0106)	sp|Q5T0N5|FBP1L_HUMAN	FBP1L_HUMAN	FNBP1L	Formin-binding protein 1-like	NA	NA	1	31408.3	31408.3	MS/MS
HTQWGLDLLDR	HTQ[-18.0106]WGLDLLDR	R	Y	17	27	11	2	3Q(-18.0106)	sp|Q15642|CIP4_HUMAN	CIP4_HUMAN	TRIP10	Cdc42-interacting protein 4	NA	NA	1	35045.8	35045.8	MS/MS
HVFEDPQR	HVFEDPQ[-18.0106]R	K	R	156	163	8	2	7Q(-18.0106)	sp|Q86TG7|PEG10_HUMAN	PEG10_HUMAN	PEG10	Retrotransposon-derived protein PEG10	NA	NA	1	21438.6	21438.6	MS/MS
HVFGESDELIGQK	HVFGESDELIGQ[-18.0106]K	R	V	101	113	13	23	12Q(-18.0106)	sp|P60174|TPIS_HUMAN	TPIS_HUMAN	TPI1	Triosephosphate isomerase	NA	NA	4	575496	513630	MS/MS
HVFGQPVK	HVFGQ[-18.0106]PVK	R	N	14	21	8	2	5Q(-18.0106)	sp|Q9BR76|COR1B_HUMAN	COR1B_HUMAN	CORO1B	Coronin-1B	NA	NA	1	160162	160162	MS/MS
HVLQTFGPIPEFSR	HVLQ[-18.0106]TFGPIPEFSR	K	A	261	274	14	23	4Q(-18.0106)	sp|Q9Y2S2|CRYL1_HUMAN	CRYL1_HUMAN	CRYL1	Lambda-crystallin homolog	NA	NA	3	30926.7	30926.7	MS/MS
HVPGGGSVQIVYKPVDLSK	HVPGGGSVQ[-18.0106]IVYKPVDLSK	K	V	616	634	19	3	9Q(-18.0106)	sp|P10636|TAU_HUMAN	TAU_HUMAN	MAPT	Microtubule-associated protein tau	NA	NA	2	35127.2	35127.2	MS/MS
HVQGILR	HVQ[-18.0106]GILR	R	G	26	32	7	2	3Q(-18.0106)	sp|A8MWD9|RUXGL_HUMAN	RUXGL_HUMAN	SNRPGP15	Putative small nuclear ribonucleoprotein G-like protein 15	SNRPG	sp|P62308|RUXG_HUMAN	1	115882	115882	MS/MS
HVQSLEPDPGTPGSER	HVQ[-18.0106]SLEPDPGTPGSER	R	T	54	69	16	2	3Q(-18.0106)	sp|Q9NX46|ADPRS_HUMAN	ADPRS_HUMAN	ADPRS	ADP-ribosylhydrolase ARH3	NA	NA	1	10865.5	10865.5	MS/MS
HVSIQEAESYAESVGAK	HVSIQ[-18.0106]EAESYAESVGAK	R	H	141	157	17	23	5Q(-18.0106)	sp|Q9UL25|RAB21_HUMAN	RAB21_HUMAN	RAB21	Ras-related protein Rab-21	NA	NA	3	280508	153046	MS/MS
HWDQDDDFEFTGSHLTVR	HWDQ[-18.0106]DDDFEFTGSHLTVR	K	N	551	568	18	3	4Q(-18.0106)	sp|O60341|KDM1A_HUMAN	KDM1A_HUMAN	KDM1A	Lysine-specific histone demethylase 1A	NA	NA	1	45150.6	45150.6	MS/MS
IAAEIAQAEEQAR	IAAEIAQ[-18.0106]AEEQ[-18.0106]AR	K	K	285	297	13	2	11Q(-18.0106),7Q(-18.0106)	sp|Q969G3|SMCE1_HUMAN	SMCE1_HUMAN	SMARCE1	SWI/SNF-related matrix-associated actin-dependent regulator of chromatin subfamily E member 1	NA	NA	1	25735	25735	MS/MS
IAAIDSLNQYTR	IAAIDSLNQ[-18.0106]YTR	K	G	88	99	12	2	9Q(-18.0106)	sp|Q6YP21|KAT3_HUMAN	KAT3_HUMAN	KYAT3	Kynurenine--oxoglutarate transaminase 3	NA	NA	1	37255.8	37255.8	MS/MS
IAAQEVPIEIK	IAAQ[-18.0106]EVPIEIK	R	P	178	188	11	2	4Q(-18.0106)	sp|O14734|ACOT8_HUMAN	ACOT8_HUMAN	ACOT8	Acyl-coenzyme A thioesterase 8	NA	NA	1	28321.7	28321.7	MS/MS
IAAYAYSALSQIR	IAAYAYSALSQ[-18.0106]IR	R	V	135	147	13	2	11Q(-18.0106)	sp|Q6IAA8|LTOR1_HUMAN	LTOR1_HUMAN	LAMTOR1	Ragulator complex protein LAMTOR1	NA	NA	2	47408.6	47408.6	MS/MS
IAAYLQSDQFCK	IAAYLQ[-18.0106]SDQFC[57.0215]K	K	M	198	209	12	2	11C(57.0215),6Q(-18.0106)	sp|P21266|GSTM3_HUMAN	GSTM3_HUMAN	GSTM3	Glutathione S-transferase Mu 3	NA	NA	1	48719.7	48719.7	MS/MS
IAGDQSTLQR	IAGDQ[-18.0106]STLQ[-18.0106]R	R	Y	382	391	10	2	5Q(-18.0106),9Q(-18.0106)	sp|Q92485|ASM3B_HUMAN	ASM3B_HUMAN	SMPDL3B	Acid sphingomyelinase-like phosphodiesterase 3b	NA	NA	1	27906.9	27906.9	MS/MS
IALLPLLQAETDR	IALLPLLQ[-18.0106]AETDR	R	R	69	81	13	2	8Q(-18.0106)	sp|Q9P0J0|NDUAD_HUMAN	NDUAD_HUMAN	NDUFA13	NADH dehydrogenase [ubiquinone] 1 alpha subcomplex subunit 13	NA	NA	1	89081	89081	MS/MS
IAQFLSDIPETVPLSTVNR	IAQ[-18.0106]FLSDIPETVPLSTVNR	R	Q	103	121	19	23	3Q(-18.0106)	sp|P09110|THIK_HUMAN	THIK_HUMAN	ACAA1	3-ketoacyl-CoA thiolase, peroxisomal	NA	NA	1	15081.8	15081.8	MS/MS
IASMAPGALLLEAQK	IASMAPGALLLEAQ[-18.0106]K	K	E	340	354	15	2	14Q(-18.0106)	sp|Q9H269|VPS16_HUMAN	VPS16_HUMAN	VPS16	Vacuolar protein sorting-associated protein 16 homolog	NA	NA	2	47102.1	47102.1	MS/MS
IDGLLIDQIQR	IDGLLIDQ[-18.0106]IQ[-18.0106]R	K	D	281	291	11	2	10Q(-18.0106),8Q(-18.0106)	sp|P82650|RT22_HUMAN	RT22_HUMAN	MRPS22	Small ribosomal subunit protein mS22	NA	NA	1	52980.1	52980.1	MS/MS
IDQYQGADAVGLEEK	IDQ[-18.0106]YQ[-18.0106]GADAVGLEEK	R	I	88	102	15	2	3Q(-18.0106),5Q(-18.0106)	sp|O43396|TXNL1_HUMAN	TXNL1_HUMAN	TXNL1	Thioredoxin-like protein 1	NA	NA	2	31171.3	31171.3	MS/MS
IEGTPLETIQK	IEGTPLETIQ[-18.0106]K	K	K	24	34	11	2	10Q(-18.0106)	sp|O43676|NDUB3_HUMAN	NDUB3_HUMAN	NDUFB3	NADH dehydrogenase [ubiquinone] 1 beta subcomplex subunit 3	NA	NA	1	48202.4	48202.4	MS/MS
IEHFMPLLVQR	IEHFMPLLVQ[-18.0106]R	K	E	30	40	11	23	10Q(-18.0106)	sp|Q9Y6Q5|AP1M2_HUMAN	AP1M2_HUMAN	AP1M2	AP-1 complex subunit mu-2	NA	NA	2	113861	113861	MS/MS
IELLGSYDPQK	IELLGSYDPQ[-18.0106]K	K	Q	114	124	11	2	10Q(-18.0106)	sp|P24666|PPAC_HUMAN	PPAC_HUMAN	ACP1	Low molecular weight phosphotyrosine protein phosphatase	NA	NA	1	92511.3	92511.3	MS/MS
IELWEQEHSK	IELWEQ[-18.0106]EHSK	R	A	410	419	10	3	6Q(-18.0106)	sp|O43663|PRC1_HUMAN	PRC1_HUMAN	PRC1	Protein regulator of cytokinesis 1	NA	NA	1	20781.6	20781.6	MS/MS
IESEGLLSLTTQLVK	IESEGLLSLTTQ[-18.0106]LVK	K	E	347	361	15	2	12Q(-18.0106)	sp|Q92552|RT27_HUMAN	RT27_HUMAN	MRPS27	Small ribosomal subunit protein mS27	NA	NA	2	28322.4	28322.4	MS/MS
IESVHFSDQFSGPK	IESVHFSDQ[-18.0106]FSGPK	K	I	328	341	14	23	9Q(-18.0106)	sp|Q96A33|CCD47_HUMAN	CCD47_HUMAN	CCDC47	PAT complex subunit CCDC47	NA	NA	4	190749	144213	MS/MS
IEVSQLLK	IEVSQ[-18.0106]LLK	K	G	86	93	8	2	5Q(-18.0106)	sp|Q08722|CD47_HUMAN	CD47_HUMAN	CD47	Leukocyte surface antigen CD47	NA	NA	1	74190.6	74190.6	MS/MS
IFDDVSSGVSQLASK	IFDDVSSGVSQ[-18.0106]LASK	K	V	264	278	15	2	11Q(-18.0106)	sp|Q8N6T3|ARFG1_HUMAN	ARFG1_HUMAN	ARFGAP1	ADP-ribosylation factor GTPase-activating protein 1	NA	NA	1	45333	45333	MS/MS
IFDTSSGHLIQELR	IFDTSSGHLIQ[-18.0106]ELR	R	R	212	225	14	3	11Q(-18.0106)	sp|Q5MNZ6|WIPI3_HUMAN	WIPI3_HUMAN	WDR45B	WD repeat domain phosphoinositide-interacting protein 3	NA	NA	2	31931.9	31931.9	MS/MS
IFDTYVGAQR	IFDTYVGAQ[-18.0106]R	R	T	34	43	10	2	9Q(-18.0106)	sp|Q8IZ81|ELMD2_HUMAN	ELMD2_HUMAN	ELMOD2	ELMO domain-containing protein 2	NA	NA	2	61789	61789	MS/MS
IFEMLEGVQGPTAVR	IFEMLEGVQ[-18.0106]GPTAVR	K	K	144	158	15	2	9Q(-18.0106)	sp|P0DMU7|CT456_HUMAN	CT456_HUMAN	CT45A6	Cancer/testis antigen family 45 member A6	CT45A1, CT45A10, CT45A2, CT45A3, CT45A5, CT45A7, CT45A8, CT45A9	sp|P0DMU8|CT455_HUMAN, sp|P0DMU9|CT45A_HUMAN, sp|P0DMV0|CT457_HUMAN, sp|P0DMV1|CT458_HUMAN, sp|P0DMV2|CT459_HUMAN, sp|Q5DJT8|CT452_HUMAN, sp|Q5HYN5|CT451_HUMAN, sp|Q8NHU0|CT453_HUMAN	1	55338.4	55338.4	MS/MS
IFGLLMGTLQK	IFGLLMGTLQ[-18.0106]K	R	F	145	155	11	2	10Q(-18.0106)	sp|Q9H307|PININ_HUMAN	PININ_HUMAN	PNN	Pinin	NA	NA	1	35752.8	35752.8	MS/MS
IFGTDSQYNAYNEK	IFGTDSQ[-18.0106]YNAYNEK	R	R	271	284	14	2	7Q(-18.0106)	sp|Q15800|MSMO1_HUMAN	MSMO1_HUMAN	MSMO1	Methylsterol monooxygenase 1	NA	NA	1	33169	33169	MS/MS
IFIAQPAWVLR	IFIAQ[-18.0106]PAWVLR	R	K	1987	1997	11	2	5Q(-18.0106)	sp|O75165|DJC13_HUMAN	DJC13_HUMAN	DNAJC13	DnaJ homolog subfamily C member 13	NA	NA	1	31185.2	31185.2	MS/MS
IFLQDIK	IFLQ[-18.0106]DIK	R	K	81	87	7	2	4Q(-18.0106)	sp|P02794|FRIH_HUMAN	FRIH_HUMAN	FTH1	Ferritin heavy chain	NA	NA	1	137418	137418	MS/MS
IFQMNEER	IFQ[-18.0106]MNEER	K	L	804	811	8	2	3Q(-18.0106)	sp|Q96PC5|MIA2_HUMAN	MIA2_HUMAN	MIA2	Melanoma inhibitory activity protein 2	NA	NA	1	69121.9	69121.9	MS/MS
IFSHLQHVK	IFSHLQ[-18.0106]HVK	K	Y	186	194	9	23	6Q(-18.0106)	sp|O43570|CAH12_HUMAN	CAH12_HUMAN	CA12	Carbonic anhydrase 12	NA	NA	2	100139	57991.1	MS/MS
IFSQETLTK	IFSQ[-18.0106]ETLTK	K	A	407	415	9	2	4Q(-18.0106)	sp|Q9UHG3|PCYOX_HUMAN	PCYOX_HUMAN	PCYOX1	Prenylcysteine oxidase 1	NA	NA	1	76568.3	76568.3	MS/MS
IFYPEIEEVQALDDTER	IFYPEIEEVQ[-18.0106]ALDDTER	R	G	225	241	17	2	10Q(-18.0106)	sp|P33316|DUT_HUMAN	DUT_HUMAN	DUT	Deoxyuridine 5'-triphosphate nucleotidohydrolase, mitochondrial	NA	NA	2	47152.7	47152.7	MS/MS
IGEEQSAEDAEDGPPELLFIHGGHTAK	IGEEQ[-18.0106]SAEDAEDGPPELLFIHGGHTAK	K	I	349	375	27	34	5Q(-18.0106)	sp|Q16576|RBBP7_HUMAN	RBBP7_HUMAN	RBBP7	Histone-binding protein RBBP7	NA	NA	5	234996	161593	MS/MS
IGEEQSPEDAEDGPPELLFIHGGHTAK	IGEEQ[-18.0106]SPEDAEDGPPELLFIHGGHTAK	K	I	350	376	27	34	5Q(-18.0106)	sp|Q09028|RBBP4_HUMAN	RBBP4_HUMAN	RBBP4	Histone-binding protein RBBP4	NA	NA	2	60722.3	60722.3	MS/MS
IGEWELIQESGVPLK	IGEWELIQ[-18.0106]ESGVPLK	R	P	304	318	15	2	8Q(-18.0106)	sp|P45974|UBP5_HUMAN	UBP5_HUMAN	USP5	Ubiquitin carboxyl-terminal hydrolase 5	NA	NA	2	16234.4	16234.4	MS/MS
IGFAAEQLAK	IGFAAEQ[-18.0106]LAK	R	W	171	180	10	2	7Q(-18.0106)	sp|Q13454|TUSC3_HUMAN	TUSC3_HUMAN	TUSC3	Tumor suppressor candidate 3	NA	NA	1	33870	33870	MS/MS
IGFFQGDIR	IGFFQ[-18.0106]GDIR	K	L	341	349	9	2	5Q(-18.0106)	sp|P33121|ACSL1_HUMAN	ACSL1_HUMAN	ACSL1	Long-chain-fatty-acid--CoA ligase 1	NA	NA	2	68011.8	68011.8	MS/MS
IGPILDNSTLQSEVKPILEK	IGPILDNSTLQ[-18.0106]SEVKPILEK	K	L	547	566	20	3	11Q(-18.0106)	sp|P30153|2AAA_HUMAN	2AAA_HUMAN	PPP2R1A	Serine/threonine-protein phosphatase 2A 65 kDa regulatory subunit A alpha isoform	NA	NA	1	23837.5	23837.5	MS/MS
IGQGTFGEVFK	IGQ[-18.0106]GTFGEVFK	K	A	25	35	11	2	3Q(-18.0106)	sp|P50750|CDK9_HUMAN	CDK9_HUMAN	CDK9	Cyclin-dependent kinase 9	NA	NA	1	29833.4	29833.4	MS/MS
IGVITNR	IGVITN[-18.0106]R	R	E	192	198	7	2	6N(-18.0106)	sp|P62701|RS4X_HUMAN	RS4X_HUMAN	RPS4X	Small ribosomal subunit protein eS4, X isoform	NA	NA	1	28966	28966	MS/MS
IGYSSPQTLADQSSK	IGYSSPQ[-18.0106]TLADQ[-18.0106]SSK	R	I	349	363	15	2	12Q(-18.0106),7Q(-18.0106)	sp|O95573|ACSL3_HUMAN	ACSL3_HUMAN	ACSL3	Fatty acid CoA ligase Acsl3	NA	NA	2	28474.3	28474.3	MS/MS
IHAYSQLLESYR	IHAYSQ[-18.0106]LLESYR	R	S	301	312	12	23	6Q(-18.0106)	sp|Q15008|PSMD6_HUMAN	PSMD6_HUMAN	PSMD6	26S proteasome non-ATPase regulatory subunit 6	NA	NA	1	38521.3	38521.3	MS/MS
IHFIEAQDLQGK	IHFIEAQ[-18.0106]DLQ[-18.0106]GK	R	D	389	400	12	3	10Q(-18.0106),7Q(-18.0106)	sp|A0FGR8|ESYT2_HUMAN	ESYT2_HUMAN	ESYT2	Extended synaptotagmin-2	NA	NA	1	26868.7	26868.7	MS/MS
IHSHEGTAQR	IHSHEGTAQ[-18.0106]R	R	L	566	575	10	23	9Q(-18.0106)	sp|Q92817|EVPL_HUMAN	EVPL_HUMAN	EVPL	Envoplakin	NA	NA	1	14822.8	14822.8	MS/MS
IIATSQGLLIR	IIATSQ[-18.0106]GLLIR	R	S	621	631	11	2	6Q(-18.0106)	sp|Q99985|SEM3C_HUMAN	SEM3C_HUMAN	SEMA3C	Semaphorin-3C	NA	NA	1	33681.4	33681.4	MS/MS
IIHDFPQFYPLGIVQHD	IIHDFPQ[-18.0106]FYPLGIVQ[-18.0106]HD	K	-	105	121	17	3	15Q(-18.0106),7Q(-18.0106)	sp|P35244|RFA3_HUMAN	RFA3_HUMAN	RPA3	Replication protein A 14 kDa subunit	NA	NA	1	31072.7	31072.7	MS/MS
IIPALQSR	IIPALQ[-18.0106]SR	K	C	161	168	8	2	6Q(-18.0106)	sp|P40937|RFC5_HUMAN	RFC5_HUMAN	RFC5	Replication factor C subunit 5	NA	NA	1	33529.2	33529.2	MS/MS
IIQEFLSK	IIQ[-18.0106]EFLSK	K	V	883	890	8	2	3Q(-18.0106)	sp|P43246|MSH2_HUMAN	MSH2_HUMAN	MSH2	DNA mismatch repair protein Msh2	NA	NA	1	43915.6	43915.6	MS/MS
IIQLIEGK	IIQ[-18.0106]LIEGK	K	A	225	232	8	2	3Q(-18.0106)	sp|O95861|BPNT1_HUMAN	BPNT1_HUMAN	BPNT1	3'(2'),5'-bisphosphate nucleotidase 1	NA	NA	1	44139.2	44139.2	MS/MS
IITGGAAAQDGR	IITGGAAAQ[-18.0106]DGR	K	L	258	269	12	2	9Q(-18.0106)	sp|Q12959|DLG1_HUMAN	DLG1_HUMAN	DLG1	Disks large homolog 1	NA	NA	2	60231.8	60231.8	MS/MS
IITLTGPTNAIFK	IITLTGPTN[-18.0106]AIFK	R	A	58	70	13	2	9N(-18.0106)	sp|Q15365|PCBP1_HUMAN	PCBP1_HUMAN	PCBP1	Poly(rC)-binding protein 1	NA	NA	1	55839.8	55839.8	MS/MS
ILAFPQR	ILAFPQ[-18.0106]R	K	Q	246	252	7	2	6Q(-18.0106)	sp|Q8NFV4|ABHDB_HUMAN	ABHDB_HUMAN	ABHD11	Protein ABHD11	NA	NA	1	126696	126696	MS/MS
ILDDTEDTVVSQR	ILDDTEDTVVSQ[-18.0106]R	K	K	157	169	13	2	12Q(-18.0106)	sp|P42696|RBM34_HUMAN	RBM34_HUMAN	RBM34	RNA-binding protein 34	NA	NA	1	17172.8	17172.8	MS/MS
ILDETQEAVEYQR	ILDETQ[-18.0106]EAVEYQ[-18.0106]R	R	Q	126	138	13	2	12Q(-18.0106),6Q(-18.0106)	sp|Q96FZ7|CHMP6_HUMAN	CHMP6_HUMAN	CHMP6	Charged multivesicular body protein 6	NA	NA	3	32665.6	32665.6	MS/MS
ILEDNSIPQVK	ILEDNSIPQ[-18.0106]VK	K	D	337	347	11	2	9Q(-18.0106)	sp|P11177|ODPB_HUMAN	ODPB_HUMAN	PDHB	Pyruvate dehydrogenase E1 component subunit beta, mitochondrial	NA	NA	2	55611.1	55611.1	MS/MS
ILELDQELIK	ILELDQ[-18.0106]ELIK	R	A	474	483	10	2	6Q(-18.0106)	sp|Q92878|RAD50_HUMAN	RAD50_HUMAN	RAD50	DNA repair protein RAD50	NA	NA	1	47038.1	47038.1	MS/MS
ILESSQTLLSVLK	ILESSQ[-18.0106]TLLSVLK	K	R	85	97	13	2	6Q(-18.0106)	sp|O43805|SSNA1_HUMAN	SSNA1_HUMAN	SSNA1	Microtubule nucleation factor SSNA1	NA	NA	1	38407.7	38407.7	MS/MS
ILGSLYAASEDQEK	ILGSLYAASEDQ[-18.0106]EK	K	R	380	393	14	2	12Q(-18.0106)	sp|Q6PD62|CTR9_HUMAN	CTR9_HUMAN	CTR9	RNA polymerase-associated protein CTR9 homolog	NA	NA	1	38454.1	38454.1	MS/MS
ILHGLGFTPAMQR	ILHGLGFTPAMQ[-18.0106]R	R	K	211	223	13	23	12Q(-18.0106)	sp|Q9UG63|ABCF2_HUMAN	ABCF2_HUMAN	ABCF2	ATP-binding cassette sub-family F member 2	NA	NA	1	24497	24497	MS/MS
ILLGGYQSR	ILLGGYQ[-18.0106]SR	K	A	719	727	9	2	7Q(-18.0106)	sp|Q99459|CDC5L_HUMAN	CDC5L_HUMAN	CDC5L	Cell division cycle 5-like protein	NA	NA	1	32968.9	32968.9	MS/MS
ILLLGLDNAGK	ILLLGLDN[-18.0106]AGK	R	T	20	30	11	2	8N(-18.0106)	sp|P36405|ARL3_HUMAN	ARL3_HUMAN	ARL3	ADP-ribosylation factor-like protein 3	NA	NA	2	53322.2	53322.2	MS/MS
ILNPLLDR	ILN[-18.0106]PLLDR	R	V	656	663	8	2	3N(-18.0106)	sp|Q9Y446|PKP3_HUMAN	PKP3_HUMAN	PKP3	Plakophilin-3	NA	NA	1	48578.2	48578.2	MS/MS
ILPTLEAVAALGNK	ILPTLEAVAALGN[-18.0106]K	K	V	128	141	14	2	13N(-18.0106)	sp|Q12905|ILF2_HUMAN	ILF2_HUMAN	ILF2	Interleukin enhancer-binding factor 2	NA	NA	1	51325.6	51325.6	MS/MS
ILQAGFK	ILQ[-18.0106]AGFK	K	R	77	83	7	2	3Q(-18.0106)	sp|Q15691|MARE1_HUMAN	MARE1_HUMAN	MAPRE1	Microtubule-associated protein RP/EB family member 1	NA	NA	1	94565.5	94565.5	MS/MS
ILQEYITQEGHK	ILQ[-18.0106]EYITQ[-18.0106]EGHK	K	L	130	141	12	23	3Q(-18.0106),8Q(-18.0106)	sp|Q9BXS5|AP1M1_HUMAN	AP1M1_HUMAN	AP1M1	AP-1 complex subunit mu-1	NA	NA	2	70859.9	43706.4	MS/MS
ILQIITELIK	ILQ[-18.0106]IITELIK	K	T	1356	1365	10	2	3Q(-18.0106)	sp|Q7Z478|DHX29_HUMAN	DHX29_HUMAN	DHX29	ATP-dependent RNA helicase DHX29	NA	NA	2	26833.2	26833.2	MS/MS
ILQVSFK	ILQ[-18.0106]VSFK	K	T	314	320	7	2	3Q(-18.0106)	sp|Q15717|ELAV1_HUMAN	ELAV1_HUMAN	ELAVL1	ELAV-like protein 1	NA	NA	1	101208	101208	MS/MS
ILQYSEPYK	ILQ[-18.0106]YSEPYK	K	V	177	185	9	2	3Q(-18.0106)	sp|Q8IVF2|AHNK2_HUMAN	AHNK2_HUMAN	AHNAK2	Protein AHNAK2	NA	NA	1	28572.8	28572.8	MS/MS
ILSEEEQEMFR	ILSEEEQ[-18.0106]EMFR	R	D	965	975	11	2	7Q(-18.0106)	sp|Q16513|PKN2_HUMAN	PKN2_HUMAN	PKN2	Serine/threonine-protein kinase N2	NA	NA	1	26241.7	26241.7	MS/MS
ILTDSIQR	ILTDSIQ[-18.0106]R	R	A	363	370	8	2	7Q(-18.0106)	sp|Q7Z2K6|ERMP1_HUMAN	ERMP1_HUMAN	ERMP1	Endoplasmic reticulum metallopeptidase 1	NA	NA	1	67667.7	67667.7	MS/MS
ILTFDQLALDSPK	ILTFDQ[-18.0106]LALDSPK	K	G	120	132	13	2	6Q(-18.0106)	sp|Q07020|RL18_HUMAN	RL18_HUMAN	RPL18	Large ribosomal subunit protein eL18	NA	NA	2	444831	444831	MS/MS
ILTGDWFQEAR	ILTGDWFQ[-18.0106]EAR	K	S	78	88	11	2	8Q(-18.0106)	sp|Q8IYJ3|SYTL1_HUMAN	SYTL1_HUMAN	SYTL1	Synaptotagmin-like protein 1	NA	NA	1	44485.6	44485.6	MS/MS
ILVPIQQVLK	ILVPIQ[-18.0106]Q[-18.0106]VLK	K	E	381	390	10	2	6Q(-18.0106),7Q(-18.0106)	sp|P48723|HSP13_HUMAN	HSP13_HUMAN	HSPA13	Heat shock 70 kDa protein 13	NA	NA	1	50208.8	50208.8	MS/MS
ILYLTPEQEK	ILYLTPEQ[-18.0106]EK	K	D	343	352	10	2	8Q(-18.0106)	sp|P62495|ERF1_HUMAN	ERF1_HUMAN	ETF1	Eukaryotic peptide chain release factor subunit 1	NA	NA	1	140006	140006	MS/MS
ILYMTDEVNDPSLTIK	ILYMTDEVN[-18.0106]DPSLTIK	R	S	83	98	16	2	9N(-18.0106)	sp|P00403|COX2_HUMAN	COX2_HUMAN	MT-CO2	Cytochrome c oxidase subunit 2	NA	NA	1	148094	148094	MS/MS
IMLGDEAALLEQK	IMLGDEAALLEQ[-18.0106]K	K	E	286	298	13	2	12Q(-18.0106)	sp|Q9BW27|NUP85_HUMAN	NUP85_HUMAN	NUP85	Nuclear pore complex protein Nup85	NA	NA	2	42631.7	42631.7	MS/MS
IMVANIEEVLQR	IMVANIEEVLQ[-18.0106]R	R	G	148	159	12	2	11Q(-18.0106)	sp|O75396|SC22B_HUMAN	SC22B_HUMAN	SEC22B	Vesicle-trafficking protein SEC22b	NA	NA	1	118822	118822	MS/MS
INQLPEAER	INQ[-18.0106]LPEAER	K	N	21	29	9	2	3Q(-18.0106)	sp|Q9H061|T126A_HUMAN	T126A_HUMAN	TMEM126A	Transmembrane protein 126A	NA	NA	1	36577	36577	MS/MS
INEWLGIK	IN[-18.0106]EWLGIK	K	N	591	598	8	2	2N(-18.0106)	sp|O00459|P85B_HUMAN	P85B_HUMAN	PIK3R2	Phosphatidylinositol 3-kinase regulatory subunit beta	NA	NA	1	21013.9	21013.9	MS/MS
IPDWFLNR	IPDWFLN[-18.0106]R	K	Q	79	86	8	2	7N(-18.0106)	sp|P62269|RS18_HUMAN	RS18_HUMAN	RPS18	Small ribosomal subunit protein uS13	NA	NA	3	193312	193312	MS/MS
IPHLAIHLQR	IPHLAIHLQ[-18.0106]R	R	N	174	183	10	34	9Q(-18.0106)	sp|Q9ULA0|DNPEP_HUMAN	DNPEP_HUMAN	DNPEP	Aspartyl aminopeptidase	NA	NA	3	30140.1	30140.1	MS/MS
IPLLSDLTHQISK	IPLLSDLTHQ[-18.0106]ISK	R	D	174	186	13	23	10Q(-18.0106)	sp|Q13162|PRDX4_HUMAN	PRDX4_HUMAN	PRDX4	Peroxiredoxin-4	NA	NA	6	548332	408727	MS/MS
IPLSQEEITLQGHAFEAR	IPLSQEEITLQ[-18.0106]GHAFEAR	K	I	368	385	18	3	11Q(-18.0106)	sp|Q96RQ3|MCCA_HUMAN	MCCA_HUMAN	MCCC1	Methylcrotonoyl-CoA carboxylase subunit alpha, mitochondrial	NA	NA	1	31094.2	31094.2	MS/MS
IPQLLLER	IPQ[-18.0106]LLLER	R	Y	467	474	8	2	3Q(-18.0106)	sp|Q7L2E3|DHX30_HUMAN	DHX30_HUMAN	DHX30	ATP-dependent RNA helicase DHX30	NA	NA	1	44189.3	44189.3	MS/MS
IQTQPGYANTLR	IQTQ[-18.0106]PGYANTLR	R	D	190	201	12	2	4Q(-18.0106)	sp|Q00325|S25A3_HUMAN	S25A3_HUMAN	SLC25A3	Solute carrier family 25 member 3	NA	NA	2	242616	242616	MS/MS
IQAEFEK	IQ[-18.0106]AEFEK	K	K	213	219	7	2	2Q(-18.0106)	sp|Q12874|SF3A3_HUMAN	SF3A3_HUMAN	SF3A3	Splicing factor 3A subunit 3	NA	NA	1	38750.3	38750.3	MS/MS
IQDLIPVLLR	IQ[-18.0106]DLIPVLLR	R	H	466	475	10	2	2Q(-18.0106)	sp|Q96D53|COQ8B_HUMAN	COQ8B_HUMAN	COQ8B	Atypical kinase COQ8B, mitochondrial	NA	NA	1	26755.7	26755.7	MS/MS
IQDLYTVLHK	IQ[-18.0106]DLYTVLHK	R	T	270	279	10	3	2Q(-18.0106)	sp|Q9Y487|VPP2_HUMAN	VPP2_HUMAN	ATP6V0A2	V-type proton ATPase 116 kDa subunit a 2	NA	NA	2	12582.1	12582.1	MS/MS
IQDVLFLYK	IQ[-18.0106]DVLFLYK	R	N	105	113	9	2	2Q(-18.0106)	sp|Q9H0X4|F234A_HUMAN	F234A_HUMAN	FAM234A	Protein FAM234A	NA	NA	1	27403.1	27403.1	MS/MS
IQEELQR	IQ[-18.0106]EELQ[-18.0106]R	K	S	33	39	7	2	2Q(-18.0106),6Q(-18.0106)	sp|Q8NDY3|ARHL1_HUMAN	ARHL1_HUMAN	ADPRHL1	Inactive ADP-ribosyltransferase ARH2	NA	NA	2	60923.2	60923.2	MS/MS
IQEFIELIR	IQ[-18.0106]EFIELIR	R	Q	202	210	9	2	2Q(-18.0106)	sp|Q7L5Y9|MAEA_HUMAN	MAEA_HUMAN	MAEA	E3 ubiquitin-protein transferase MAEA	NA	NA	1	37519.9	37519.9	MS/MS
IQEIQTFR	IQ[-18.0106]EIQ[-18.0106]TFR	K	E	114	121	8	2	2Q(-18.0106),5Q(-18.0106)	sp|P40123|CAP2_HUMAN	CAP2_HUMAN	CAP2	Adenylyl cyclase-associated protein 2	NA	NA	1	62185.6	62185.6	MS/MS
IQELFHVEPGLQR	IQ[-18.0106]ELFHVEPGLQ[-18.0106]R	K	L	32	44	13	3	12Q(-18.0106),2Q(-18.0106)	sp|Q96T88|UHRF1_HUMAN	UHRF1_HUMAN	UHRF1	E3 ubiquitin-protein ligase UHRF1	NA	NA	3	33563.2	33563.2	MS/MS
IQELGDLYTPAPGR	IQ[-18.0106]ELGDLYTPAPGR	R	A	187	200	14	2	2Q(-18.0106)	sp|Q9NWS0|PIHD1_HUMAN	PIHD1_HUMAN	PIH1D1	PIH1 domain-containing protein 1	NA	NA	1	45183.7	45183.7	MS/MS
IQEVADELQK	IQ[-18.0106]EVADELQ[-18.0106]K	R	M	100	109	10	2	2Q(-18.0106),9Q(-18.0106)	sp|P18085|ARF4_HUMAN	ARF4_HUMAN	ARF4	ADP-ribosylation factor 4	NA	NA	2	82025.8	82025.8	MS/MS
IQHGSGFGIEFNATDALR	IQ[-18.0106]HGSGFGIEFNATDALR	R	C	57	74	18	3	2Q(-18.0106)	sp|O75663|TIPRL_HUMAN	TIPRL_HUMAN	TIPRL	TIP41-like protein	NA	NA	2	15728.1	15728.1	MS/MS
IQLIFER	IQ[-18.0106]LIFER	R	A	329	335	7	2	2Q(-18.0106)	sp|Q15020|SART3_HUMAN	SART3_HUMAN	SART3	Squamous cell carcinoma antigen recognized by T-cells 3	NA	NA	1	65788.3	65788.3	MS/MS
IQLPWDSVGR	IQ[-18.0106]LPWDSVGR	R	L	117	126	10	2	2Q(-18.0106)	sp|P54868|HMCS2_HUMAN	HMCS2_HUMAN	HMGCS2	Hydroxymethylglutaryl-CoA synthase, mitochondrial	NA	NA	1	55308.6	55308.6	MS/MS
IQLVEEELDR	IQ[-18.0106]LVEEELDR	R	A	93	102	10	2	2Q(-18.0106)	sp|P06753|TPM3_HUMAN	TPM3_HUMAN	TPM3	Tropomyosin alpha-3 chain	TPM1, TPM2, TPM4	sp|P07951|TPM2_HUMAN, sp|P09493|TPM1_HUMAN, sp|P67936|TPM4_HUMAN	2	1.13547e+06	1.13547e+06	MS/MS
IQPALQEK	IQ[-18.0106]PALQ[-18.0106]EK	K	H	117	124	8	2	2Q(-18.0106),6Q(-18.0106)	sp|Q99471|PFD5_HUMAN	PFD5_HUMAN	PFDN5	Prefoldin subunit 5	NA	NA	1	22487.6	22487.6	MS/MS
IQQEIAVQNPLVSER	IQ[-18.0106]Q[-18.0106]EIAVQN[-18.0106]PLVSER	R	L	37	51	15	2	2Q(-18.0106),3Q(-18.0106),9N(-18.0106)	sp|Q96FW1|OTUB1_HUMAN	OTUB1_HUMAN	OTUB1	Ubiquitin thioesterase OTUB1	NA	NA	4	36841.8	36841.8	MS/MS
IQTYAEYMGR	IQ[-18.0106]TYAEYMGR	R	K	506	515	10	2	2Q(-18.0106)	sp|O95453|PARN_HUMAN	PARN_HUMAN	PARN	Poly(A)-specific ribonuclease PARN	NA	NA	1	28218.1	28218.1	MS/MS
IQVLGSLVSLEMGK	IQ[-18.0106]VLGSLVSLEMGK	K	I	125	138	14	2	2Q(-18.0106)	sp|P49419|AL7A1_HUMAN	AL7A1_HUMAN	ALDH7A1	Alpha-aminoadipic semialdehyde dehydrogenase	NA	NA	1	91971.2	91971.2	MS/MS
ISADTHQFSVTER	ISADTHQ[-18.0106]FSVTER	K	E	263	275	13	23	7Q(-18.0106)	sp|Q96RQ1|ERGI2_HUMAN	ERGI2_HUMAN	ERGIC2	Endoplasmic reticulum-Golgi intermediate compartment protein 2	NA	NA	2	41442.7	26080.5	MS/MS
ISATEDTPEAEGEVPELYHQR	ISATEDTPEAEGEVPELYHQ[-18.0106]R	K	K	286	306	21	3	20Q(-18.0106)	sp|Q96EK5|KBP_HUMAN	KBP_HUMAN	KIFBP	KIF-binding protein	NA	NA	1	43695.4	43695.4	MS/MS
ISEMGSYQELLAR	ISEMGSYQ[-18.0106]ELLAR	K	D	846	858	13	2	8Q(-18.0106)	sp|P33527|MRP1_HUMAN	MRP1_HUMAN	ABCC1	Multidrug resistance-associated protein 1	NA	NA	1	64579.7	64579.7	MS/MS
ISHLVLPVQPENALK	ISHLVLPVQ[-18.0106]PENALK	R	R	564	578	15	3	9Q(-18.0106)	sp|Q5JTV8|TOIP1_HUMAN	TOIP1_HUMAN	TOR1AIP1	Torsin-1A-interacting protein 1	NA	NA	1	61226.6	61226.6	MS/MS
ISLPGQMAGTPITPLK	ISLPGQ[-18.0106]MAGTPITPLK	K	D	213	228	16	2	6Q(-18.0106)	sp|Q9H8Y8|GORS2_HUMAN	GORS2_HUMAN	GORASP2	Golgi reassembly-stacking protein 2	NA	NA	1	119691	119691	MS/MS
ISLQQELSR	ISLQ[-18.0106]Q[-18.0106]ELSR	R	V	453	461	9	2	4Q(-18.0106),5Q(-18.0106)	sp|Q13439|GOGA4_HUMAN	GOGA4_HUMAN	GOLGA4	Golgin subfamily A member 4	NA	NA	1	31720.1	31720.1	MS/MS
ISNPWQSPSGTLPALR	ISNPWQ[-18.0106]SPSGTLPALR	K	T	191	206	16	2	6Q(-18.0106)	sp|Q13505|MTX1_HUMAN	MTX1_HUMAN	MTX1	Metaxin-1	NA	NA	3	39874.9	39874.9	MS/MS
ISNYGWDQSDK	ISNYGWDQ[-18.0106]SDK	K	F	75	85	11	2	8Q(-18.0106)	sp|Q9HB71|CYBP_HUMAN	CYBP_HUMAN	CACYBP	Calcyclin-binding protein	NA	NA	1	65985.5	65985.5	MS/MS
ISQSNYIPTQQDVLR	ISQSN[-18.0106]YIPTQ[-18.0106]Q[-18.0106]DVLR	R	T	162	176	15	2	10Q(-18.0106),11Q(-18.0106),5N(-18.0106)	sp|P08754|GNAI3_HUMAN	GNAI3_HUMAN	GNAI3	Guanine nucleotide-binding protein G(i) subunit alpha-3	NA	NA	1	26302.8	26302.8	MS/MS
ISQSGDFLR	ISQ[-18.0106]SGDFLR	R	Y	274	282	9	2	3Q(-18.0106)	sp|O95302|FKBP9_HUMAN	FKBP9_HUMAN	FKBP9	Peptidyl-prolyl cis-trans isomerase FKBP9	NA	NA	2	36051.5	36051.5	MS/MS
ISSLLEEQFQQGK	ISSLLEEQFQ[-18.0106]QGK	K	L	158	170	13	2	10Q(-18.0106)	sp|P62241|RS8_HUMAN	RS8_HUMAN	RPS8	Small ribosomal subunit protein eS8	NA	NA	2	74700.5	74700.5	MS/MS
ISSLQTTEK	ISSLQ[-18.0106]TTEK	K	N	865	873	9	2	5Q(-18.0106)	sp|P06756|ITAV_HUMAN	ITAV_HUMAN	ITGAV	Integrin alpha-V	NA	NA	1	23701.7	23701.7	MS/MS
ISSTLYQAAAPVLTPAK	ISSTLYQ[-18.0106]AAAPVLTPAK	K	V	111	127	17	2	7Q(-18.0106)	sp|Q8N6L1|KTAP2_HUMAN	KTAP2_HUMAN	KRTCAP2	Keratinocyte-associated protein 2	NA	NA	2	52568.7	52568.7	MS/MS
ISSYVQTGISTWPK	ISSYVQ[-18.0106]TGISTWPK	K	I	455	468	14	2	6Q(-18.0106)	sp|Q9Y2W6|TDRKH_HUMAN	TDRKH_HUMAN	TDRKH	Tudor and KH domain-containing protein	NA	NA	1	33956.8	33956.8	MS/MS
ISWPYPQPAK	ISWPYPQ[-18.0106]PAK	K	Q	21	30	10	2	7Q(-18.0106)	sp|Q9NVN8|GNL3L_HUMAN	GNL3L_HUMAN	GNL3L	Guanine nucleotide-binding protein-like 3-like protein	NA	NA	1	19577	19577	MS/MS
ITSAYLQDIENAYK	ITSAYLQ[-18.0106]DIENAYK	K	K	229	242	14	2	7Q(-18.0106)	sp|O95299|NDUAA_HUMAN	NDUAA_HUMAN	NDUFA10	NADH dehydrogenase [ubiquinone] 1 alpha subcomplex subunit 10, mitochondrial	NA	NA	2	61580.9	61580.9	MS/MS
IVAPISDSPKPPPQR	IVAPISDSPKPPPQ[-18.0106]R	K	V	171	185	15	3	14Q(-18.0106)	sp|O95336|6PGL_HUMAN	6PGL_HUMAN	PGLS	6-phosphogluconolactonase	NA	NA	1	89665.1	89665.1	MS/MS
IVASMWDSLGEEQK	IVASMWDSLGEEQ[-18.0106]K	K	Q	256	269	14	2	13Q(-18.0106)	sp|O94842|TOX4_HUMAN	TOX4_HUMAN	TOX4	TOX high mobility group box family member 4	TOX2, TOX3	sp|O15405|TOX3_HUMAN, sp|Q96NM4|TOX2_HUMAN	1	29822.1	29822.1	MS/MS
IVDDLKDEAEQYR	IVDDLKDEAEQ[-18.0106]YR	R	K	853	865	13	23	11Q(-18.0106)	sp|O75533|SF3B1_HUMAN	SF3B1_HUMAN	SF3B1	Splicing factor 3B subunit 1	NA	NA	2	24497.2	28931.9	MS/MS
IVDDWANDGWGLK	IVDDWAN[-18.0106]DGWGLK	R	K	446	458	13	2	7N(-18.0106)	sp|P27824|CALX_HUMAN	CALX_HUMAN	CANX	Calnexin	NA	NA	2	169588	169588	MS/MS
IVETHQPIVETYYGPGR	IVETHQ[-18.0106]PIVETYYGPGR	R	L	282	298	17	3	6Q(-18.0106)	sp|Q9H9E3|COG4_HUMAN	COG4_HUMAN	COG4	Conserved oligomeric Golgi complex subunit 4	NA	NA	1	38042.3	38042.3	MS/MS
IVGEFLQPGGYHVLK	IVGEFLQ[-18.0106]PGGYHVLK	R	D	162	176	15	23	7Q(-18.0106)	sp|Q14534|ERG1_HUMAN	ERG1_HUMAN	SQLE	Squalene monooxygenase	NA	NA	2	45642.1	45642.1	MS/MS
IVGPEENLSQAEAR	IVGPEENLSQ[-18.0106]AEAR	K	N	359	372	14	2	10Q(-18.0106)	sp|O00469|PLOD2_HUMAN	PLOD2_HUMAN	PLOD2	Procollagen-lysine,2-oxoglutarate 5-dioxygenase 2	NA	NA	1	28310.4	28310.4	MS/MS
IVIFTQGR	IVIFTQ[-18.0106]GR	R	D	278	285	8	2	6Q(-18.0106)	sp|P55263|ADK_HUMAN	ADK_HUMAN	ADK	Adenosine kinase	NA	NA	1	154501	154501	MS/MS
IVILEYQPSK	IVILEYQ[-18.0106]PSK	R	N	87	96	10	2	7Q(-18.0106)	sp|Q15393|SF3B3_HUMAN	SF3B3_HUMAN	SF3B3	Splicing factor 3B subunit 3	NA	NA	2	67310.3	67310.3	MS/MS
IVIVPSLNPDGR	IVIVPSLN[-18.0106]PDGR	R	E	1030	1041	12	2	8N(-18.0106)	sp|O75976|CBPD_HUMAN	CBPD_HUMAN	CPD	Carboxypeptidase D	NA	NA	1	40662.6	40662.6	MS/MS
IVLDSDAAEYGGHQR	IVLDSDAAEYGGHQ[-18.0106]R	K	L	648	662	15	23	14Q(-18.0106)	sp|Q04446|GLGB_HUMAN	GLGB_HUMAN	GBE1	1,4-alpha-glucan-branching enzyme	NA	NA	1	38246.8	29293.8	MS/MS
IVNSAQTGSFK	IVNSAQ[-18.0106]TGSFK	K	Q	56	66	11	2	6Q(-18.0106)	sp|O75964|ATP5L_HUMAN	ATP5L_HUMAN	ATP5MG	ATP synthase subunit g, mitochondrial	NA	NA	1	105559	105559	MS/MS
IVQEFYDPMTPVNAR	IVQ[-18.0106]EFYDPMTPVNAR	R	Y	144	158	15	2	3Q(-18.0106)	sp|O95832|CLD1_HUMAN	CLD1_HUMAN	CLDN1	Claudin-1	NA	NA	1	33897.6	33897.6	MS/MS
IVQELPQLLDAR	IVQ[-18.0106]ELPQ[-18.0106]LLDAR	R	S	312	323	12	2	3Q(-18.0106),7Q(-18.0106)	sp|Q6PIU2|NCEH1_HUMAN	NCEH1_HUMAN	NCEH1	Neutral cholesterol ester hydrolase 1	NA	NA	1	83961.1	83961.1	MS/MS
IVQMTEAEVR	IVQ[-18.0106]MTEAEVR	K	G	26	35	10	2	3Q(-18.0106)	sp|P62140|PP1B_HUMAN	PP1B_HUMAN	PPP1CB	Serine/threonine-protein phosphatase PP1-beta catalytic subunit	NA	NA	1	40997	40997	MS/MS
IVQNSNGYK	IVQ[-18.0106]N[-18.0106]SN[-18.0106]GYK	R	I	116	124	9	2	3Q(-18.0106),4N(-18.0106),6N(-18.0106)	sp|O60701|UGDH_HUMAN	UGDH_HUMAN	UGDH	UDP-glucose 6-dehydrogenase	NA	NA	1	67065.2	67065.2	MS/MS
IVSGIITPIHEQWEK	IVSGIITPIHEQ[-18.0106]WEK	R	A	134	148	15	23	12Q(-18.0106)	sp|Q92530|PSMF1_HUMAN	PSMF1_HUMAN	PSMF1	Proteasome inhibitor PI31 subunit	NA	NA	4	165747	101519	MS/MS
IVYPPQLPGEPR	IVYPPQ[-18.0106]LPGEPR	K	R	51	62	12	2	6Q(-18.0106)	sp|Q9NWU5|RM22_HUMAN	RM22_HUMAN	MRPL22	Large ribosomal subunit protein uL22m	NA	NA	2	174427	174427	MS/MS
IYAPQGLLLTDPIER	IYAPQ[-18.0106]GLLLTDPIER	K	G	104	118	15	2	5Q(-18.0106)	sp|Q7Z5G4|GOGA7_HUMAN	GOGA7_HUMAN	GOLGA7	Golgin subfamily A member 7	NA	NA	1	18823.5	18823.5	MS/MS
IYHTIAYLTPLPQPNR	IYHTIAYLTPLPQPN[-18.0106]R	R	A	115	130	16	23	15N(-18.0106)	sp|P10620|MGST1_HUMAN	MGST1_HUMAN	MGST1	Microsomal glutathione S-transferase 1	NA	NA	3	126113	140294	MS/MS
IYPVTEIQEAHK	IYPVTEIQ[-18.0106]EAHK	R	Y	304	315	12	23	8Q(-18.0106)	sp|Q53FA7|QORX_HUMAN	QORX_HUMAN	TP53I3	Quinone oxidoreductase PIG3	NA	NA	5	733096	520984	MS/MS
IYVASVHQDLSDDDIK	IYVASVHQ[-18.0106]DLSDDDIK	R	S	228	243	16	23	8Q(-18.0106)	sp|Q9UHX1|PUF60_HUMAN	PUF60_HUMAN	PUF60	Poly(U)-binding-splicing factor PUF60	NA	NA	2	70787.1	43256.4	MS/MS
IYVGNLPTDVR	IYVGN[-18.0106]LPTDVR	R	E	16	26	11	2	5N(-18.0106)	sp|Q13242|SRSF9_HUMAN	SRSF9_HUMAN	SRSF9	Serine/arginine-rich splicing factor 9	NA	NA	1	30348.8	30348.8	MS/MS
KAEEVQAWAQR	KAEEVQ[-18.0106]AWAQ[-18.0106]R	R	K	142	152	11	23	10Q(-18.0106),6Q(-18.0106)	sp|Q9BYN8|RT26_HUMAN	RT26_HUMAN	MRPS26	Small ribosomal subunit protein mS26	NA	NA	2	56161.5	32091.4	MS/MS
KDDEVQVVR	KDDEVQ[-18.0106]VVR	R	G	51	59	9	2	6Q(-18.0106)	sp|Q9UNX3|RL26L_HUMAN	RL26L_HUMAN	RPL26L1	Ribosomal protein uL24-like	RPL26	sp|P61254|RL26_HUMAN	1	19750.2	19750.2	MS/MS
KEGGLGPLNIPLLADVTR	KEGGLGPLN[-18.0106]IPLLADVTR	R	R	92	109	18	3	9N(-18.0106)	sp|P32119|PRDX2_HUMAN	PRDX2_HUMAN	PRDX2	Peroxiredoxin-2	NA	NA	1	32736.6	32736.6	MS/MS
KGTVEGFEPADNK	KGTVEGFEPADN[-18.0106]K	K	C	43	55	13	2	12N(-18.0106)	sp|P37108|SRP14_HUMAN	SRP14_HUMAN	SRP14	Signal recognition particle 14 kDa protein	NA	NA	2	19857.2	19857.2	MS/MS
KIDDLIGDLVQR	KIDDLIGDLVQ[-18.0106]R	K	L	209	220	12	2	11Q(-18.0106)	sp|Q9Y6X5|ENPP4_HUMAN	ENPP4_HUMAN	ENPP4	Bis(5'-adenosyl)-triphosphatase ENPP4	NA	NA	1	20395.5	20395.5	MS/MS
KIEQELTAAK	KIEQ[-18.0106]ELTAAK	K	K	46	55	10	2	4Q(-18.0106)	sp|Q9H444|CHM4B_HUMAN	CHM4B_HUMAN	CHMP4B	Charged multivesicular body protein 4b	NA	NA	1	41831	41831	MS/MS
KLDTYLQ	KLDTYLQ[-18.0106]	R	-	344	350	7	2	7Q(-18.0106)	sp|P46976|GLYG_HUMAN	GLYG_HUMAN	GYG1	Glycogenin-1	NA	NA	1	45555.4	45555.4	MS/MS
KLEEEGEQFVK	KLEEEGEQ[-18.0106]FVK	K	K	443	453	11	2	8Q(-18.0106)	sp|P22307|SCP2_HUMAN	SCP2_HUMAN	SCP2	Sterol carrier protein 2	NA	NA	2	139243	139243	MS/MS
KLEEVVQILGDK	KLEEVVQ[-18.0106]ILGDK	K	F	19	30	12	23	7Q(-18.0106)	sp|Q9BY32|ITPA_HUMAN	ITPA_HUMAN	ITPA	Inosine triphosphate pyrophosphatase	NA	NA	3	58772.6	35477.1	MS/MS
KLELSDNR	KLELSDN[-18.0106]R	K	V	68	75	8	2	7N(-18.0106)	sp|P39687|AN32A_HUMAN	AN32A_HUMAN	ANP32A	Acidic leucine-rich nuclear phosphoprotein 32 family member A	NA	NA	1	81012.7	81012.7	MS/MS
KLELSENR	KLELSEN[-18.0106]R	K	I	68	75	8	2	7N(-18.0106)	sp|Q92688|AN32B_HUMAN	AN32B_HUMAN	ANP32B	Acidic leucine-rich nuclear phosphoprotein 32 family member B	NA	NA	1	67251.9	67251.9	MS/MS
KLEVEANNAFDQYR	KLEVEANNAFDQ[-18.0106]YR	R	D	95	108	14	23	12Q(-18.0106)	sp|P47756|CAPZB_HUMAN	CAPZB_HUMAN	CAPZB	F-actin-capping protein subunit beta	NA	NA	4	30230.5	30230.5	MS/MS
KLGEMWSEQSAK	KLGEMWSEQ[-18.0106]SAK	K	D	128	139	12	23	9Q(-18.0106)	sp|P26583|HMGB2_HUMAN	HMGB2_HUMAN	HMGB2	High mobility group protein B2	NA	NA	1	12172.7	12172.7	MS/MS
KLQEESDLELAK	KLQ[-18.0106]EESDLELAK	K	E	122	133	12	2	3Q(-18.0106)	sp|O75822|EIF3J_HUMAN	EIF3J_HUMAN	EIF3J	Eukaryotic translation initiation factor 3 subunit J	NA	NA	1	14750.4	14750.4	MS/MS
KLTELSMQDEELMK	KLTELSMQ[-18.0106]DEELMK	K	R	68	81	14	3	8Q(-18.0106)	sp|P62072|TIM10_HUMAN	TIM10_HUMAN	TIMM10	Mitochondrial import inner membrane translocase subunit Tim10	NA	NA	1	31866.8	31866.8	MS/MS
KNEFQGELEK	KNEFQ[-18.0106]GELEK	K	Q	67	76	10	2	5Q(-18.0106)	sp|Q8NBJ4|GOLM1_HUMAN	GOLM1_HUMAN	GOLM1	Golgi membrane protein 1	NA	NA	1	25441.2	25441.2	MS/MS
KQEGTPEGLYL	KQ[-18.0106]EGTPEGLYL	K	-	430	440	11	2	2Q(-18.0106)	sp|P62191|PRS4_HUMAN	PRS4_HUMAN	PSMC1	26S proteasome regulatory subunit 4	NA	NA	1	45984.6	45984.6	MS/MS
KSESEVEEAAAIIAQRPDNPR	KSESEVEEAAAIIAQ[-18.0106]RPDNPR	K	E	271	291	21	3	15Q(-18.0106)	sp|Q16643|DREB_HUMAN	DREB_HUMAN	DBN1	Drebrin	NA	NA	1	44281.2	44281.2	MS/MS
KYEEIDNAPEER	KYEEIDN[-18.0106]APEER	K	A	94	105	12	2	7N(-18.0106)	sp|P49411|EFTU_HUMAN	EFTU_HUMAN	TUFM	Elongation factor Tu, mitochondrial	NA	NA	1	36722.5	36722.5	MS/MS
KYPYWPHQPIENL	KYPYWPHQPIEN[-18.0106]L	K	-	149	161	13	3	12N(-18.0106)	sp|O75947|ATP5H_HUMAN	ATP5H_HUMAN	ATP5PD	ATP synthase subunit d, mitochondrial	NA	NA	2	28813.2	28813.2	MS/MS
KYTLPPGVDPTQVSSSLSPEGTLTVEAPMPK	KYTLPPGVDPTQ[-18.0106]VSSSLSPEGTLTVEAPMPK	R	L	141	171	31	3	12Q(-18.0106)	sp|P04792|HSPB1_HUMAN	HSPB1_HUMAN	HSPB1	Heat shock protein beta-1	NA	NA	2	44223	44223	MS/MS
LAALASDFSEDMLQEK	LAALASDFSEDMLQ[-18.0106]EK	K	I	976	991	16	2	14Q(-18.0106)	sp|Q8WUM0|NU133_HUMAN	NU133_HUMAN	NUP133	Nuclear pore complex protein Nup133	NA	NA	1	23206.1	23206.1	MS/MS
LAALGGGAGPGAAEPEQR	LAALGGGAGPGAAEPEQ[-18.0106]R	K	V	30	47	18	2	17Q(-18.0106)	sp|Q4KMQ1|TPRN_HUMAN	TPRN_HUMAN	TPRN	Taperin	NA	NA	2	24700	24700	MS/MS
LAALNPESNTAGLDIFAK	LAALN[-18.0106]PESNTAGLDIFAK	K	F	96	113	18	2	5N(-18.0106)	sp|O00299|CLIC1_HUMAN	CLIC1_HUMAN	CLIC1	Chloride intracellular channel protein 1	NA	NA	3	85706.4	85706.4	MS/MS
LADFGVAGQLTDTQIK	LADFGVAGQ[-18.0106]LTDTQ[-18.0106]IK	K	R	172	187	16	2	14Q(-18.0106),9Q(-18.0106)	sp|Q9Y6E0|STK24_HUMAN	STK24_HUMAN	STK24	Serine/threonine-protein kinase 24	STK25, STK26	sp|O00506|STK25_HUMAN, sp|Q9P289|STK26_HUMAN	1	26158.7	26158.7	MS/MS
LAEENPDLQEAYIAK	LAEENPDLQ[-18.0106]EAYIAK	K	Q	174	188	15	2	9Q(-18.0106)	sp|Q8TB36|GDAP1_HUMAN	GDAP1_HUMAN	GDAP1	Ganglioside-induced differentiation-associated protein 1	NA	NA	2	18973.6	18973.6	MS/MS
LAEQFPR	LAEQ[-18.0106]FPR	K	Q	116	122	7	2	4Q(-18.0106)	sp|Q96K17|BT3L4_HUMAN	BT3L4_HUMAN	BTF3L4	Transcription factor BTF3 homolog 4	NA	NA	4	127932	127932	MS/MS
LAGEELAGEEAPQEK	LAGEELAGEEAPQ[-18.0106]EK	K	A	575	589	15	2	13Q(-18.0106)	sp|Q7Z4V5|HDGR2_HUMAN	HDGR2_HUMAN	HDGFL2	Hepatoma-derived growth factor-related protein 2	NA	NA	1	18376.3	18376.3	MS/MS
LAILDQELEHK	LAILDQ[-18.0106]ELEHK	K	E	731	741	11	3	6Q(-18.0106)	sp|Q12888|TP53B_HUMAN	TP53B_HUMAN	TP53BP1	TP53-binding protein 1	NA	NA	1	20964.5	20964.5	MS/MS
LALIQPSR	LALIQ[-18.0106]PSR	R	E	66	73	8	2	5Q(-18.0106)	sp|P78330|SERB_HUMAN	SERB_HUMAN	PSPH	Phosphoserine phosphatase	NA	NA	1	80037.1	80037.1	MS/MS
LAPDYDALDVANK	LAPDYDALDVAN[-18.0106]K	R	I	140	152	13	2	12N(-18.0106)	sp|P62750|RL23A_HUMAN	RL23A_HUMAN	RPL23A	Large ribosomal subunit protein uL23	NA	NA	1	104547	104547	MS/MS
LAQDGAHVVVSSR	LAQ[-18.0106]DGAHVVVSSR	R	K	52	64	13	2	3Q(-18.0106)	sp|Q9BTZ2|DHRS4_HUMAN	DHRS4_HUMAN	DHRS4	Dehydrogenase/reductase SDR family member 4	NA	NA	1	13735.1	13735.1	MS/MS
LAQNPLFWK	LAQ[-18.0106]NPLFWK	R	T	188	196	9	2	3Q(-18.0106)	sp|Q53FT3|HIKES_HUMAN	HIKES_HUMAN	HIKESHI	Protein Hikeshi	NA	NA	2	30182.5	30182.5	MS/MS
LASAFTEEQAVLYNQR	LASAFTEEQ[-18.0106]AVLYN[-18.0106]QR	K	V	221	236	16	2	14N(-18.0106),9Q(-18.0106)	sp|Q9UHB9|SRP68_HUMAN	SRP68_HUMAN	SRP68	Signal recognition particle subunit SRP68	NA	NA	1	22915.4	22915.4	MS/MS
LASALLAEQEPQPER	LASALLAEQ[-18.0106]EPQ[-18.0106]PER	K	L	28	42	15	2	12Q(-18.0106),9Q(-18.0106)	sp|O95396|MOCS3_HUMAN	MOCS3_HUMAN	MOCS3	Adenylyltransferase and sulfurtransferase MOCS3	NA	NA	2	36134.3	36134.3	MS/MS
LATQLTGPVMPVR	LATQ[-18.0106]LTGPVMPVR	K	N	146	158	13	2	4Q(-18.0106)	sp|P26373|RL13_HUMAN	RL13_HUMAN	RPL13	Large ribosomal subunit protein eL13	NA	NA	3	875972	875972	MS/MS
LAVHPSGVALQDR	LAVHPSGVALQ[-18.0106]DR	R	V	45	57	13	3	11Q(-18.0106)	sp|P05161|ISG15_HUMAN	ISG15_HUMAN	ISG15	Ubiquitin-like protein ISG15	NA	NA	2	29491.8	29491.8	MS/MS
LAVIQEAR	LAVIQ[-18.0106]EAR	K	F	413	420	8	2	5Q(-18.0106)	sp|Q01167|FOXK2_HUMAN	FOXK2_HUMAN	FOXK2	Forkhead box protein K2	NA	NA	1	12018.4	12018.4	MS/MS
LAVVDPLFGMQPIR	LAVVDPLFGMQ[-18.0106]PIR	R	V	50	63	14	2	11Q(-18.0106)	sp|P08243|ASNS_HUMAN	ASNS_HUMAN	ASNS	Asparagine synthetase [glutamine-hydrolyzing]	NA	NA	1	24333.8	24333.8	MS/MS
LAYQELQIDR	LAYQ[-18.0106]ELQ[-18.0106]IDR	R	K	276	285	10	2	4Q(-18.0106),7Q(-18.0106)	sp|Q8N6H7|ARFG2_HUMAN	ARFG2_HUMAN	ARFGAP2	ADP-ribosylation factor GTPase-activating protein 2	NA	NA	1	35737.3	35737.3	MS/MS
LCYVALDFENEMATAASSSSLEK	LC[57.0215]YVALDFEN[-18.0106]EMATAASSSSLEK	K	S	218	240	23	2	10N(-18.0106),2C(57.0215)	sp|P68133|ACTS_HUMAN	ACTS_HUMAN	ACTA1	Actin, alpha skeletal muscle	ACTA2, ACTC1, ACTG2	sp|P62736|ACTA_HUMAN, sp|P63267|ACTH_HUMAN, sp|P68032|ACTC_HUMAN	1	10755	10755	MS/MS
LDAPVDYFYRPETQHR	LDAPVDYFYRPETQ[-18.0106]HR	R	E	176	191	16	34	14Q(-18.0106)	sp|Q9Y5Q8|TF3C5_HUMAN	TF3C5_HUMAN	GTF3C5	General transcription factor 3C polypeptide 5	NA	NA	1	32910.8	32910.8	MS/MS
LDHVQFAEFK	LDHVQ[-18.0106]FAEFK	K	I	790	799	10	3	5Q(-18.0106)	sp|Q6PCB5|RSBNL_HUMAN	RSBNL_HUMAN	RSBN1L	Lysine-specific demethylase RSBN1L	NA	NA	1	9245.01	9245.01	MS/MS
LDILDTAGQEEFGAMR	LDILDTAGQ[-18.0106]EEFGAMR	R	E	79	94	16	2	9Q(-18.0106)	sp|P10301|RRAS_HUMAN	RRAS_HUMAN	RRAS	Ras-related protein R-Ras	RRAS2	sp|P62070|RRAS2_HUMAN	2	25678.9	25678.9	MS/MS
LDNVPHTPSSYIETLPK	LDN[-18.0106]VPHTPSSYIETLPK	R	A	45	61	17	3	3N(-18.0106)	sp|Q99733|NP1L4_HUMAN	NP1L4_HUMAN	NAP1L4	Nucleosome assembly protein 1-like 4	NA	NA	3	53638.5	53638.5	MS/MS
LDPGLIMEQVK	LDPGLIMEQ[-18.0106]VK	K	V	17	27	11	2	9Q(-18.0106)	sp|Q9Y5L4|TIM13_HUMAN	TIM13_HUMAN	TIMM13	Mitochondrial import inner membrane translocase subunit Tim13	NA	NA	2	247006	247006	MS/MS
LDPSIFESLQK	LDPSIFESLQ[-18.0106]K	K	E	172	182	11	2	10Q(-18.0106)	sp|Q9Y265|RUVB1_HUMAN	RUVB1_HUMAN	RUVBL1	RuvB-like 1	NA	NA	3	224781	224781	MS/MS
LDQAVLDLQR	LDQ[-18.0106]AVLDLQ[-18.0106]R	R	C	108	117	10	2	3Q(-18.0106),9Q(-18.0106)	sp|Q9H3U1|UN45A_HUMAN	UN45A_HUMAN	UNC45A	Protein unc-45 homolog A	NA	NA	1	32323.2	32323.2	MS/MS
LDQETAQWLR	LDQ[-18.0106]ETAQ[-18.0106]WLR	R	W	15	24	10	2	3Q(-18.0106),7Q(-18.0106)	sp|Q96G03|PGM2_HUMAN	PGM2_HUMAN	PGM2	Phosphopentomutase	NA	NA	1	36095.1	36095.1	MS/MS
LDSLQDIGMDHQALLK	LDSLQ[-18.0106]DIGMDHQALLK	K	Q	122	137	16	3	5Q(-18.0106)	sp|P80303|NUCB2_HUMAN	NUCB2_HUMAN	NUCB2	Nucleobindin-2	NA	NA	1	51458	51458	MS/MS
LDTSQWPLLLK	LDTSQ[-18.0106]WPLLLK	K	N	47	57	11	2	5Q(-18.0106)	sp|O60832|DKC1_HUMAN	DKC1_HUMAN	DKC1	H/ACA ribonucleoprotein complex subunit DKC1	NA	NA	1	31578.9	31578.9	MS/MS
LEAAYLDLQR	LEAAYLDLQ[-18.0106]R	R	I	71	80	10	2	9Q(-18.0106)	sp|O75347|TBCA_HUMAN	TBCA_HUMAN	TBCA	Tubulin-specific chaperone A	NA	NA	1	357469	357469	MS/MS
LEDTENWLYEDGEDQPK	LEDTENWLYEDGEDQ[-18.0106]PK	K	Q	652	668	17	2	15Q(-18.0106)	sp|P34932|HSP74_HUMAN	HSP74_HUMAN	HSPA4	Heat shock 70 kDa protein 4	NA	NA	1	21956.7	21956.7	MS/MS
LEETQALLR	LEETQ[-18.0106]ALLR	R	K	998	1006	9	2	5Q(-18.0106)	sp|Q14203|DCTN1_HUMAN	DCTN1_HUMAN	DCTN1	Dynactin subunit 1	NA	NA	1	208681	208681	MS/MS
LEGFHTQISK	LEGFHTQ[-18.0106]ISK	K	Y	167	176	10	23	7Q(-18.0106)	sp|Q06323|PSME1_HUMAN	PSME1_HUMAN	PSME1	Proteasome activator complex subunit 1	NA	NA	2	222577	119446	MS/MS
LELLHPIIPEQSTFK	LELLHPIIPEQ[-18.0106]STFK	K	V	222	236	15	23	11Q(-18.0106)	sp|Q9Y2Z0|SGT1_HUMAN	SGT1_HUMAN	SUGT1	Protein SGT1 homolog	NA	NA	3	77321.9	77321.9	MS/MS
LELQGPR	LELQ[-18.0106]GPR	R	G	555	561	7	2	4Q(-18.0106)	sp|P19338|NUCL_HUMAN	NUCL_HUMAN	NCL	Nucleolin	NA	NA	2	274862	274862	MS/MS
LEPQIASASEYAHR	LEPQ[-18.0106]IASASEYAHR	K	G	85	98	14	23	4Q(-18.0106)	sp|O60664|PLIN3_HUMAN	PLIN3_HUMAN	PLIN3	Perilipin-3	NA	NA	2	197855	116382	MS/MS
LEQSEAQLGR	LEQ[-18.0106]SEAQ[-18.0106]LGR	K	G	273	282	10	2	3Q(-18.0106),7Q(-18.0106)	sp|Q92905|CSN5_HUMAN	CSN5_HUMAN	COPS5	COP9 signalosome complex subunit 5	NA	NA	1	28669.3	28669.3	MS/MS
LESLGQSELASR	LESLGQ[-18.0106]SELASR	R	L	188	199	12	2	6Q(-18.0106)	sp|Q9NZD8|SPG21_HUMAN	SPG21_HUMAN	SPG21	Maspardin	NA	NA	2	66668.1	66668.1	MS/MS
LETFIQEHLR	LETFIQ[-18.0106]EHLR	K	V	212	221	10	3	6Q(-18.0106)	sp|P48509|CD151_HUMAN	CD151_HUMAN	CD151	CD151 antigen	NA	NA	1	28379	28379	MS/MS
LETGQFLTFR	LETGQ[-18.0106]FLTFR	K	E	239	248	10	2	5Q(-18.0106)	sp|A0AVT1|UBA6_HUMAN	UBA6_HUMAN	UBA6	Ubiquitin-like modifier-activating enzyme 6	NA	NA	1	61779.7	61779.7	MS/MS
LETLGIGQR	LETLGIGQ[-18.0106]R	K	T	300	308	9	2	8Q(-18.0106)	sp|Q9NZL9|MAT2B_HUMAN	MAT2B_HUMAN	MAT2B	Methionine adenosyltransferase 2 subunit beta	NA	NA	1	71093.8	71093.8	MS/MS
LEVPVEMNPEGYMTSR	LEVPVEMN[-18.0106]PEGYMTSR	R	T	192	207	16	2	8N(-18.0106)	sp|P50895|BCAM_HUMAN	BCAM_HUMAN	BCAM	Basal cell adhesion molecule	NA	NA	1	48335.9	48335.9	MS/MS
LFDSTTLEHQK	LFDSTTLEHQ[-18.0106]K	K	T	214	224	11	23	10Q(-18.0106)	sp|Q13347|EIF3I_HUMAN	EIF3I_HUMAN	EIF3I	Eukaryotic translation initiation factor 3 subunit I	NA	NA	3	144533	79535.7	MS/MS
LFFWMQEPK	LFFWMQ[-18.0106]EPK	R	T	105	113	9	2	6Q(-18.0106)	sp|Q16186|ADRM1_HUMAN	ADRM1_HUMAN	ADRM1	Proteasomal ubiquitin receptor ADRM1	NA	NA	2	24436.8	24436.8	MS/MS
LFGGFNSSDTVTSPQR	LFGGFNSSDTVTSPQ[-18.0106]R	K	A	63	78	16	2	15Q(-18.0106)	sp|P12931|SRC_HUMAN	SRC_HUMAN	SRC	Proto-oncogene tyrosine-protein kinase Src	NA	NA	2	37530.6	37530.6	MS/MS
LFGGNFAHQASVAR	LFGGNFAHQ[-18.0106]ASVAR	R	V	246	259	14	23	9Q(-18.0106)	sp|O14773|TPP1_HUMAN	TPP1_HUMAN	TPP1	Tripeptidyl-peptidase 1	NA	NA	2	106326	64653.9	MS/MS
LFLVQLQEK	LFLVQLQ[-18.0106]EK	K	A	174	182	9	2	7Q(-18.0106)	sp|O43809|CPSF5_HUMAN	CPSF5_HUMAN	NUDT21	Cleavage and polyadenylation specificity factor subunit 5	NA	NA	1	76077.4	76077.4	MS/MS
LFPQETLFLEAK	LFPQ[-18.0106]ETLFLEAK	K	E	638	649	12	2	4Q(-18.0106)	sp|Q9UNN5|FAF1_HUMAN	FAF1_HUMAN	FAF1	FAS-associated factor 1	NA	NA	1	38787.4	38787.4	MS/MS
LFPSASATEAIQR	LFPSASATEAIQ[-18.0106]R	R	H	69	81	13	2	12Q(-18.0106)	sp|Q86UT6|NLRX1_HUMAN	NLRX1_HUMAN	NLRX1	NLR family member X1	NA	NA	1	36891.1	36891.1	MS/MS
LFQEDDEIPLYLK	LFQ[-18.0106]EDDEIPLYLK	K	G	34	46	13	2	3Q(-18.0106)	sp|P14406|CX7A2_HUMAN	CX7A2_HUMAN	COX7A2	Cytochrome c oxidase subunit 7A2, mitochondrial	NA	NA	2	352292	352292	MS/MS
LFQEDPEAFLLYHR	LFQ[-18.0106]EDPEAFLLYHR	R	G	269	282	14	23	3Q(-18.0106)	sp|O43159|RRP8_HUMAN	RRP8_HUMAN	RRP8	Ribosomal RNA-processing protein 8	NA	NA	2	28262.6	31905.8	MS/MS
LFQGVNK	LFQ[-18.0106]GVNK	K	A	1124	1130	7	2	3Q(-18.0106)	sp|Q6Y7W6|GGYF2_HUMAN	GGYF2_HUMAN	GIGYF2	GRB10-interacting GYF protein 2	NA	NA	1	47886.7	47886.7	MS/MS
LFQLPTPPLSR	LFQ[-18.0106]LPTPPLSR	K	H	35	45	11	2	3Q(-18.0106)	sp|Q9Y6K0|CEPT1_HUMAN	CEPT1_HUMAN	CEPT1	Choline/ethanolaminephosphotransferase 1	NA	NA	2	113636	113636	MS/MS
LFQLYPR	LFQ[-18.0106]LYPR	K	N	127	133	7	2	3Q(-18.0106)	sp|Q8IXM3|RM41_HUMAN	RM41_HUMAN	MRPL41	Large ribosomal subunit protein mL41	NA	NA	1	49669	49669	MS/MS
LFQTAFPAPYGPSPASR	LFQ[-18.0106]TAFPAPYGPSPASR	R	Y	577	593	17	2	3Q(-18.0106)	sp|Q9Y6J9|TAF6L_HUMAN	TAF6L_HUMAN	TAF6L	TAF6-like RNA polymerase II p300/CBP-associated factor-associated factor 65 kDa subunit 6L	NA	NA	2	14721.3	14721.3	MS/MS
LFQTAITR	LFQ[-18.0106]TAITR	R	A	252	259	8	2	3Q(-18.0106)	sp|Q9Y399|RT02_HUMAN	RT02_HUMAN	MRPS2	Small ribosomal subunit protein uS2m	NA	NA	1	36777.6	36777.6	MS/MS
LFQVLAPR	LFQ[-18.0106]VLAPR	K	Y	89	96	8	2	3Q(-18.0106)	sp|Q9NRX2|RM17_HUMAN	RM17_HUMAN	MRPL17	Large ribosomal subunit protein bL17m	NA	NA	2	96031.9	96031.9	MS/MS
LFVGGLDWSTTQETLR	LFVGGLDWSTTQ[-18.0106]ETLR	K	S	12	27	16	2	12Q(-18.0106)	sp|Q96EP5|DAZP1_HUMAN	DAZP1_HUMAN	DAZAP1	DAZ-associated protein 1	NA	NA	1	58504.9	58504.9	MS/MS
LGAVDESLSEETQK	LGAVDESLSEETQ[-18.0106]K	R	A	137	150	14	2	13Q(-18.0106)	sp|Q96HE7|ERO1A_HUMAN	ERO1A_HUMAN	ERO1A	ERO1-like protein alpha	NA	NA	1	71452.1	71452.1	MS/MS
LGFPGGFVDTQDR	LGFPGGFVDTQ[-18.0106]DR	R	S	55	67	13	2	11Q(-18.0106)	sp|Q96DE0|NUD16_HUMAN	NUD16_HUMAN	NUDT16	U8 snoRNA-decapping enzyme	NA	NA	2	46120.7	46120.7	MS/MS
LGGSQEDQIK	LGGSQ[-18.0106]EDQIK	K	N	72	81	10	2	5Q(-18.0106)	sp|P37837|TALDO_HUMAN	TALDO_HUMAN	TALDO1	Transaldolase	NA	NA	2	51150.7	51150.7	MS/MS
LGHFAPVDAVADQR	LGHFAPVDAVADQ[-18.0106]R	R	A	488	501	14	23	13Q(-18.0106)	sp|Q9H6W3|RIOX1_HUMAN	RIOX1_HUMAN	RIOX1	Ribosomal oxygenase 1	NA	NA	1	43073.5	43073.5	MS/MS
LGLQHLR	LGLQ[-18.0106]HLR	K	S	143	149	7	2	4Q(-18.0106)	sp|P84085|ARF5_HUMAN	ARF5_HUMAN	ARF5	ADP-ribosylation factor 5	NA	NA	1	17599	17599	MS/MS
LGLQYMELIPK	LGLQ[-18.0106]YMELIPK	K	E	129	139	11	2	4Q(-18.0106)	sp|Q9NZU5|LMCD1_HUMAN	LMCD1_HUMAN	LMCD1	LIM and cysteine-rich domains protein 1	NA	NA	1	45175.3	45175.3	MS/MS
LGPLQVAR	LGPLQ[-18.0106]VAR	R	V	99	106	8	2	5Q(-18.0106)	sp|P38117|ETFB_HUMAN	ETFB_HUMAN	ETFB	Electron transfer flavoprotein subunit beta	NA	NA	2	163894	163894	MS/MS
LGQIYQSWLDK	LGQIYQ[-18.0106]SWLDK	R	S	25	35	11	2	6Q(-18.0106)	sp|O15258|RER1_HUMAN	RER1_HUMAN	RER1	Protein RER1	NA	NA	1	50869.3	50869.3	MS/MS
LHDLYWQAMK	LHDLYWQ[-18.0106]AMK	R	T	1131	1140	10	2	7Q(-18.0106)	sp|Q9BQG0|MBB1A_HUMAN	MBB1A_HUMAN	MYBBP1A	Myb-binding protein 1A	NA	NA	1	49166.3	49166.3	MS/MS
LHLIAQELPFDR	LHLIAQ[-18.0106]ELPFDR	K	F	166	177	12	3	6Q(-18.0106)	sp|O00471|EXOC5_HUMAN	EXOC5_HUMAN	EXOC5	Exocyst complex component 5	NA	NA	1	44277.3	44277.3	MS/MS
LHMLQISYFR	LHMLQ[-18.0106]ISYFR	R	D	28	37	10	3	5Q(-18.0106)	sp|Q9UNN8|EPCR_HUMAN	EPCR_HUMAN	PROCR	Endothelial protein C receptor	NA	NA	1	10034.5	10034.5	MS/MS
LHQEGTLAPPILELR	LHQ[-18.0106]EGTLAPPILELR	R	E	510	524	15	3	3Q(-18.0106)	sp|Q96BJ8|ELMO3_HUMAN	ELMO3_HUMAN	ELMO3	Engulfment and cell motility protein 3	NA	NA	1	17432.7	17432.7	MS/MS
LIEFLSSFQK	LIEFLSSFQ[-18.0106]K	K	E	301	310	10	2	9Q(-18.0106)	sp|Q9H9S4|CB39L_HUMAN	CB39L_HUMAN	CAB39L	Calcium-binding protein 39-like	NA	NA	2	28766	28766	MS/MS
LIILEHYSQASEWAAK	LIILEHYSQ[-18.0106]ASEWAAK	K	Y	3	18	16	23	9Q(-18.0106)	sp|P46926|GNPI1_HUMAN	GNPI1_HUMAN	GNPDA1	Glucosamine-6-phosphate isomerase 1	NA	NA	2	70194.2	38458.3	MS/MS
LIIWDSYTTNK	LIIWDSYTTN[-18.0106]K	K	V	79	89	11	2	10N(-18.0106)	sp|P62873|GBB1_HUMAN	GBB1_HUMAN	GNB1	Guanine nucleotide-binding protein G(I)/G(S)/G(T) subunit beta-1	GNB2, GNB4	sp|P62879|GBB2_HUMAN, sp|Q9HAV0|GBB4_HUMAN	1	72881.2	72881.2	MS/MS
LILPVGPAGGNQMLEQYDK	LILPVGPAGGNQ[-18.0106]MLEQ[-18.0106]YDK	R	L	179	197	19	2	12Q(-18.0106),16Q(-18.0106)	sp|P22061|PIMT_HUMAN	PIMT_HUMAN	PCMT1	Protein-L-isoaspartate(D-aspartate) O-methyltransferase	NA	NA	3	80247.5	80247.5	MS/MS
LIPTLVSIMQAPADK	LIPTLVSIMQ[-18.0106]APADK	R	I	647	661	15	2	10Q(-18.0106)	sp|Q96P70|IPO9_HUMAN	IPO9_HUMAN	IPO9	Importin-9	NA	NA	1	37025.4	37025.4	MS/MS
LIQAIDHNEGFSLI	LIQ[-18.0106]AIDHNEGFSLI	K	-	1044	1057	14	2	3Q(-18.0106)	sp|Q5GLZ8|HERC4_HUMAN	HERC4_HUMAN	HERC4	Probable E3 ubiquitin-protein ligase HERC4	NA	NA	1	15335.3	15335.3	MS/MS
LISQIVSSITASLR	LISQ[-18.0106]IVSSITASLR	R	F	230	243	14	23	4Q(-18.0106)	sp|P68366|TBA4A_HUMAN	TBA4A_HUMAN	TUBA4A	Tubulin alpha-4A chain	TUBA1B, TUBA1C, TUBA4B, TUBA8	sp|P68363|TBA1B_HUMAN, sp|Q9BQE3|TBA1C_HUMAN, sp|Q9H853|TBA4B_HUMAN, sp|Q9NY65|TBA8_HUMAN	7	524351	403023	MS/MS
LITTQQWLIK	LITTQQ[-18.0106]WLIK	R	L	42	51	10	2	6Q(-18.0106)	sp|P00846|ATP6_HUMAN	ATP6_HUMAN	MT-ATP6	ATP synthase subunit a	NA	NA	1	89351.7	89351.7	MS/MS
LITYLDQTTQK	LITYLDQ[-18.0106]TTQ[-18.0106]K	R	S	428	438	11	2	10Q(-18.0106),7Q(-18.0106)	sp|Q13620|CUL4B_HUMAN	CUL4B_HUMAN	CUL4B	Cullin-4B	NA	NA	1	34067.6	34067.6	MS/MS
LLAALLHSPQLVER	LLAALLHSPQ[-18.0106]LVER	R	L	6	19	14	23	10Q(-18.0106)	sp|Q69YL0|NCAS2_HUMAN	NCAS2_HUMAN	NCBP2AS2	Protein NCBP2AS2	NA	NA	3	86717.5	59348.4	MS/MS
LLADQAEAR	LLADQ[-18.0106]AEAR	K	R	154	162	9	2	5Q(-18.0106)	sp|P84098|RL19_HUMAN	RL19_HUMAN	RPL19	Large ribosomal subunit protein eL19	NA	NA	2	387228	387228	MS/MS
LLAEGHPDPDAELQR	LLAEGHPDPDAELQ[-18.0106]R	R	M	550	564	15	23	14Q(-18.0106)	sp|P49756|RBM25_HUMAN	RBM25_HUMAN	RBM25	RNA-binding protein 25	NA	NA	2	82140.8	64876.7	MS/MS
LLAITELLQQK	LLAITELLQ[-18.0106]Q[-18.0106]K	K	Q	1026	1036	11	2	10Q(-18.0106),9Q(-18.0106)	sp|P20936|RASA1_HUMAN	RASA1_HUMAN	RASA1	Ras GTPase-activating protein 1	NA	NA	2	16560.9	16560.9	MS/MS
LLALQFAR	LLALQ[-18.0106]FAR	R	L	55	62	8	2	5Q(-18.0106)	sp|Q8N3Y7|RDHE2_HUMAN	RDHE2_HUMAN	SDR16C5	Epidermal retinol dehydrogenase 2	NA	NA	1	16123.4	16123.4	MS/MS
LLALTSSDLGCQPSR	LLALTSSDLGC[57.0215]Q[-18.0106]PSR	R	T	256	270	15	2	11C(57.0215),12Q(-18.0106)	sp|Q8IY95|TM192_HUMAN	TM192_HUMAN	TMEM192	Transmembrane protein 192	NA	NA	2	28103.9	28103.9	MS/MS
LLAQGLIK	LLAQ[-18.0106]GLIK	K	G	593	600	8	2	4Q(-18.0106)	sp|Q15031|SYLM_HUMAN	SYLM_HUMAN	LARS2	Leucine--tRNA ligase, mitochondrial	BPIFA3	sp|Q9BQP9|BPIA3_HUMAN	1	23308.8	23308.8	MS/MS
LLDEAIQAVK	LLDEAIQ[-18.0106]AVK	K	V	15	24	10	2	7Q(-18.0106)	sp|Q96QK1|VPS35_HUMAN	VPS35_HUMAN	VPS35	Vacuolar protein sorting-associated protein 35	NA	NA	1	73395.6	73395.6	MS/MS
LLDLVVQPVPR	LLDLVVQ[-18.0106]PVPR	R	P	1117	1127	11	2	7Q(-18.0106)	sp|Q8WYP5|ELYS_HUMAN	ELYS_HUMAN	AHCTF1	Protein ELYS	NA	NA	2	28069.7	28069.7	MS/MS
LLEELEEGQK	LLEELEEGQ[-18.0106]K	R	G	15	24	10	2	9Q(-18.0106)	sp|Q15819|UB2V2_HUMAN	UB2V2_HUMAN	UBE2V2	Ubiquitin-conjugating enzyme E2 variant 2	UBE2V1	sp|Q13404|UB2V1_HUMAN	1	202849	202849	MS/MS
LLEFNQGK	LLEFNQ[-18.0106]GK	R	L	311	318	8	2	6Q(-18.0106)	sp|P41250|GARS_HUMAN	GARS_HUMAN	GARS1	Glycine--tRNA ligase	NA	NA	1	65213.3	65213.3	MS/MS
LLELALQQYPR	LLELALQ[-18.0106]Q[-18.0106]YPR	K	G	504	514	11	2	7Q(-18.0106),8Q(-18.0106)	sp|Q96KC8|DNJC1_HUMAN	DNJC1_HUMAN	DNAJC1	DnaJ homolog subfamily C member 1	NA	NA	1	24826.6	24826.6	MS/MS
LLELFPVNR	LLELFPVN[-18.0106]R	R	Q	216	224	9	2	8N(-18.0106)	sp|Q9Y6E2|5MP1_HUMAN	5MP1_HUMAN	BZW2	eIF5-mimic protein 1	NA	NA	1	63305.3	63305.3	MS/MS
LLEQVHGEEER	LLEQ[-18.0106]VHGEEER	R	A	128	138	11	2	4Q(-18.0106)	sp|Q5W0U4|BSPRY_HUMAN	BSPRY_HUMAN	BSPRY	B box and SPRY domain-containing protein	NA	NA	1	18189.7	18189.7	MS/MS
LLFEGAGSNPGDK	LLFEGAGSN[-18.0106]PGDK	K	T	276	288	13	2	9N(-18.0106)	sp|P61421|VA0D1_HUMAN	VA0D1_HUMAN	ATP6V0D1	V-type proton ATPase subunit d 1	NA	NA	2	40056.1	40056.1	MS/MS
LLGQFSEK	LLGQ[-18.0106]FSEK	K	E	262	269	8	2	4Q(-18.0106)	sp|P53004|BIEA_HUMAN	BIEA_HUMAN	BLVRA	Biliverdin reductase A	NA	NA	1	143543	143543	MS/MS
LLLAEFAQHR	LLLAEFAQ[-18.0106]HR	K	R	673	682	10	3	8Q(-18.0106)	sp|Q86YV9|HPS6_HUMAN	HPS6_HUMAN	HPS6	BLOC-2 complex member HPS6	NA	NA	1	11241.5	11241.5	MS/MS
LLLDIPLQTPHK	LLLDIPLQ[-18.0106]TPHK	R	L	2145	2156	12	3	8Q(-18.0106)	sp|P49792|RBP2_HUMAN	RBP2_HUMAN	RANBP2	E3 SUMO-protein ligase RanBP2	RGPD1, RGPD2, RGPD3, RGPD5, RGPD8	sp|A6NKT7|RGPD3_HUMAN, sp|O14715|RGPD8_HUMAN, sp|P0DJD0|RGPD1_HUMAN, sp|P0DJD1|RGPD2_HUMAN, sp|Q99666|RGPD5_HUMAN	1	66946.6	66946.6	MS/MS
LLLLVQGK	LLLLVQ[-18.0106]GK	R	G	61	68	8	2	6Q(-18.0106)	sp|O60936|NOL3_HUMAN	NOL3_HUMAN	NOL3	Nucleolar protein 3	NA	NA	1	75964.7	75964.7	MS/MS
LLLQGLMDSVEAK	LLLQ[-18.0106]GLMDSVEAK	K	Q	880	892	13	2	4Q(-18.0106)	sp|Q5VYK3|ECM29_HUMAN	ECM29_HUMAN	ECPAS	Proteasome adapter and scaffold protein ECM29	NA	NA	3	39203.6	39203.6	MS/MS
LLLSSSEWVQSEK	LLLSSSEWVQ[-18.0106]SEK	K	L	377	389	13	2	10Q(-18.0106)	sp|O95822|DCMC_HUMAN	DCMC_HUMAN	MLYCD	Malonyl-CoA decarboxylase, mitochondrial	NA	NA	1	41722.2	41722.2	MS/MS
LLNVGFQEALK	LLNVGFQ[-18.0106]EALK	K	D	227	237	11	2	7Q(-18.0106)	sp|P15291|B4GT1_HUMAN	B4GT1_HUMAN	B4GALT1	Beta-1,4-galactosyltransferase 1	NA	NA	1	30841.1	30841.1	MS/MS
LLPEYPGVLSDVQEEK	LLPEYPGVLSDVQ[-18.0106]EEK	K	G	159	174	16	2	13Q(-18.0106)	sp|P00374|DYR_HUMAN	DYR_HUMAN	DHFR	Dihydrofolate reductase	NA	NA	3	32787.7	32787.7	MS/MS
LLPHQLYGVVPQA	LLPHQLYGVVPQ[-18.0106]A	K	-	621	633	13	2	12Q(-18.0106)	sp|P18887|XRCC1_HUMAN	XRCC1_HUMAN	XRCC1	DNA repair protein XRCC1	NA	NA	2	38183	38183	MS/MS
LLPVLLSTAQEADPEVR	LLPVLLSTAQ[-18.0106]EADPEVR	R	S	900	916	17	23	10Q(-18.0106)	sp|Q8TEX9|IPO4_HUMAN	IPO4_HUMAN	IPO4	Importin-4	NA	NA	2	43052.4	27792.2	MS/MS
LLQFWEPLGETR	LLQ[-18.0106]FWEPLGETR	R	F	731	742	12	2	3Q(-18.0106)	sp|Q9H1B5|XYLT2_HUMAN	XYLT2_HUMAN	XYLT2	Xylosyltransferase 2	NA	NA	1	38381.5	38381.5	MS/MS
LLQISLWGNK	LLQ[-18.0106]ISLWGNK	K	C	184	193	10	2	3Q(-18.0106)	sp|Q9H993|ARMT1_HUMAN	ARMT1_HUMAN	ARMT1	Damage-control phosphatase ARMT1	NA	NA	1	57069.7	57069.7	MS/MS
LLQLVEDR	LLQ[-18.0106]LVEDR	K	G	471	478	8	2	3Q(-18.0106)	sp|P17844|DDX5_HUMAN	DDX5_HUMAN	DDX5	Probable ATP-dependent RNA helicase DDX5	NA	NA	2	239380	239380	MS/MS
LLQSIGQAPESISEK	LLQ[-18.0106]SIGQ[-18.0106]APESISEK	K	E	364	378	15	2	3Q(-18.0106),7Q(-18.0106)	sp|Q13564|ULA1_HUMAN	ULA1_HUMAN	NAE1	NEDD8-activating enzyme E1 regulatory subunit	NA	NA	1	38174.3	38174.3	MS/MS
LLQSNPVLEAFGNAK	LLQ[-18.0106]SNPVLEAFGNAK	R	T	174	188	15	2	3Q(-18.0106)	sp|O00159|MYO1C_HUMAN	MYO1C_HUMAN	MYO1C	Unconventional myosin-Ic	NA	NA	6	30095.9	30095.9	MS/MS
LLSAEFLEQHYDR	LLSAEFLEQ[-18.0106]HYDR	K	F	197	209	13	23	9Q(-18.0106)	sp|Q9Y376|CAB39_HUMAN	CAB39_HUMAN	CAB39	Calcium-binding protein 39	NA	NA	3	49973.3	24337	MS/MS
LLSELDQQSTEMPR	LLSELDQ[-18.0106]Q[-18.0106]STEMPR	K	T	552	565	14	2	7Q(-18.0106),8Q(-18.0106)	sp|O95793|STAU1_HUMAN	STAU1_HUMAN	STAU1	Double-stranded RNA-binding protein Staufen homolog 1	NA	NA	1	53519.7	53519.7	MS/MS
LLSESAQPLK	LLSESAQ[-18.0106]PLK	K	K	224	233	10	2	7Q(-18.0106)	sp|Q9H3N1|TMX1_HUMAN	TMX1_HUMAN	TMX1	Thioredoxin-related transmembrane protein 1	NA	NA	1	80150.9	80150.9	MS/MS
LLSMGQLDLLR	LLSMGQ[-18.0106]LDLLR	R	S	57	67	11	2	6Q(-18.0106)	sp|Q9H1D9|RPC6_HUMAN	RPC6_HUMAN	POLR3F	DNA-directed RNA polymerase III subunit RPC6	NA	NA	2	14929.2	14929.2	MS/MS
LLSSSASTFEQSIKAYHMMNK	LLSSSASTFEQ[-18.0106]SIKAYHM[15.9949]MNK	R	F	859	879	21	3	11Q(-18.0106),18M(15.9949)	sp|Q5HYA8|MKS3_HUMAN	MKS3_HUMAN	TMEM67	Meckelin	NA	NA	1	138095	138095	MS/MS
LLSSYLQK	LLSSYLQ[-18.0106]K	K	K	52	59	8	2	7Q(-18.0106)	sp|P23919|KTHY_HUMAN	KTHY_HUMAN	DTYMK	Thymidylate kinase	NA	NA	1	55862.9	55862.9	MS/MS
LLTFMGMAVENK	LLTFMGMAVEN[-18.0106]K	R	E	279	290	12	2	11N(-18.0106)	sp|Q7L2H7|EIF3M_HUMAN	EIF3M_HUMAN	EIF3M	Eukaryotic translation initiation factor 3 subunit M	NA	NA	1	24557.9	24557.9	MS/MS
LLTQDEGPALVPGGR	LLTQ[-18.0106]DEGPALVPGGR	R	L	198	212	15	2	4Q(-18.0106)	sp|Q5T440|CAF17_HUMAN	CAF17_HUMAN	IBA57	Putative transferase CAF17, mitochondrial	NA	NA	1	77429.1	77429.1	MS/MS
LLVTDMSDAEQYR	LLVTDMSDAEQ[-18.0106]YR	R	S	337	349	13	2	11Q(-18.0106)	sp|O14929|HAT1_HUMAN	HAT1_HUMAN	HAT1	Histone acetyltransferase type B catalytic subunit	NA	NA	1	124182	124182	MS/MS
LLVVYPWTQR	LLVVYPWTQ[-18.0106]R	R	F	32	41	10	2	9Q(-18.0106)	sp|P02042|HBD_HUMAN	HBD_HUMAN	HBD	Hemoglobin subunit delta	HBB, HBE1, HBG1, HBG2	sp|P02100|HBE_HUMAN, sp|P68871|HBB_HUMAN, sp|P69891|HBG1_HUMAN, sp|P69892|HBG2_HUMAN	1	86020.2	86020.2	MS/MS
LLWQDSR	LLWQ[-18.0106]DSR	K	Y	273	279	7	2	4Q(-18.0106)	sp|Q9BYD3|RM04_HUMAN	RM04_HUMAN	MRPL4	Large ribosomal subunit protein uL4m	NA	NA	2	38405	38405	MS/MS
LMCPQEIVDYIADK	LMC[57.0215]PQ[-18.0106]EIVDYIADK	K	K	138	151	14	2	3C(57.0215),5Q(-18.0106)	sp|O14561|ACPM_HUMAN	ACPM_HUMAN	NDUFAB1	Acyl carrier protein, mitochondrial	NA	NA	2	26416.1	26416.1	MS/MS
LMDQLEALK	LMDQ[-18.0106]LEALK	K	K	63	71	9	2	4Q(-18.0106)	sp|Q9NP79|VTA1_HUMAN	VTA1_HUMAN	VTA1	Vacuolar protein sorting-associated protein VTA1 homolog	NA	NA	1	32037	32037	MS/MS
LMYEHELEQLR	LMYEHELEQ[-18.0106]LR	R	R	631	641	11	3	9Q(-18.0106)	sp|Q9NQT8|KI13B_HUMAN	KI13B_HUMAN	KIF13B	Kinesin-like protein KIF13B	NA	NA	1	14069.7	14069.7	MS/MS
LNEAQPSTIATSMR	LNEAQ[-18.0106]PSTIATSMR	K	D	224	237	14	2	5Q(-18.0106)	sp|P56537|IF6_HUMAN	IF6_HUMAN	EIF6	Eukaryotic translation initiation factor 6	NA	NA	3	76529	76529	MS/MS
LNIGDLQVTK	LNIGDLQ[-18.0106]VTK	K	E	123	132	10	2	7Q(-18.0106)	sp|Q9UNM6|PSD13_HUMAN	PSD13_HUMAN	PSMD13	26S proteasome non-ATPase regulatory subunit 13	NA	NA	1	37836.9	37836.9	MS/MS
LPAELGPQLLHK	LPAELGPQ[-18.0106]LLHK	K	I	15	26	12	3	8Q(-18.0106)	sp|Q9NX08|COMD8_HUMAN	COMD8_HUMAN	COMMD8	COMM domain-containing protein 8	NA	NA	1	49037.6	49037.6	MS/MS
LPDGTSLTQTFR	LPDGTSLTQ[-18.0106]TFR	R	A	220	231	12	2	9Q(-18.0106)	sp|Q04323|UBXN1_HUMAN	UBXN1_HUMAN	UBXN1	UBX domain-containing protein 1	NA	NA	1	176177	176177	MS/MS
LPDVYGVFQFK	LPDVYGVFQ[-18.0106]FK	K	V	381	391	11	2	9Q(-18.0106)	sp|P39656|OST48_HUMAN	OST48_HUMAN	DDOST	Dolichyl-diphosphooligosaccharide--protein glycosyltransferase 48 kDa subunit	NA	NA	1	105212	105212	MS/MS
LPEYPQVDDLLLR	LPEYPQ[-18.0106]VDDLLLR	R	R	144	156	13	2	6Q(-18.0106)	sp|Q9UI10|EI2BD_HUMAN	EI2BD_HUMAN	EIF2B4	Translation initiation factor eIF-2B subunit delta	NA	NA	1	13812.2	13812.2	MS/MS
LPEYTLSQEGGPAHK	LPEYTLSQ[-18.0106]EGGPAHK	R	R	142	156	15	23	8Q(-18.0106)	sp|O75569|PRKRA_HUMAN	PRKRA_HUMAN	PRKRA	Interferon-inducible double-stranded RNA-dependent protein kinase activator A	NA	NA	2	62200.6	37851.8	MS/MS
LPFTPLSYIQGLSHR	LPFTPLSYIQ[-18.0106]GLSHR	K	N	168	182	15	23	10Q(-18.0106)	sp|Q9UM00|TMCO1_HUMAN	TMCO1_HUMAN	TMCO1	Calcium load-activated calcium channel	NA	NA	4	143981	134341	MS/MS
LPHFQLSR	LPHFQ[-18.0106]LSR	R	A	74	81	8	3	5Q(-18.0106)	sp|P57088|TMM33_HUMAN	TMM33_HUMAN	TMEM33	Transmembrane protein 33	NA	NA	1	15179	15179	MS/MS
LPHSVLLEIQK	LPHSVLLEIQ[-18.0106]K	K	E	17	27	11	3	10Q(-18.0106)	sp|Q9Y617|SERC_HUMAN	SERC_HUMAN	PSAT1	Phosphoserine aminotransferase	NA	NA	1	17429.5	17429.5	MS/MS
LPIQEFHLSR	LPIQ[-18.0106]EFHLSR	K	I	202	211	10	3	4Q(-18.0106)	sp|P39748|FEN1_HUMAN	FEN1_HUMAN	FEN1	Flap endonuclease 1	NA	NA	1	49361.8	49361.8	MS/MS
LPLQDVYK	LPLQ[-18.0106]DVYK	R	I	248	255	8	2	4Q(-18.0106)	sp|P68104|EF1A1_HUMAN	EF1A1_HUMAN	EEF1A1	Elongation factor 1-alpha 1	EEF1A1P5, EEF1A2	sp|Q05639|EF1A2_HUMAN, sp|Q5VTE0|EF1A3_HUMAN	3	4.11004e+06	4.11004e+06	MS/MS
LPNFGFVVFDDSEPVQR	LPNFGFVVFDDSEPVQ[-18.0106]R	K	I	371	387	17	2	16Q(-18.0106)	sp|Q9UN86|G3BP2_HUMAN	G3BP2_HUMAN	G3BP2	Ras GTPase-activating protein-binding protein 2	NA	NA	2	13605.9	13605.9	MS/MS
LPPVLSHPIFDNR	LPPVLSHPIFDN[-18.0106]R	R	A	175	187	13	3	12N(-18.0106)	sp|Q04206|TF65_HUMAN	TF65_HUMAN	RELA	Transcription factor p65	NA	NA	2	64407.6	64407.6	MS/MS
LPSIPLVPVSAQK	LPSIPLVPVSAQ[-18.0106]K	K	R	144	156	13	2	12Q(-18.0106)	sp|Q15785|TOM34_HUMAN	TOM34_HUMAN	TOMM34	Mitochondrial import receptor subunit TOM34	NA	NA	1	49550.3	49550.3	MS/MS
LPTAADLLQIR	LPTAADLLQ[-18.0106]IR	R	S	210	220	11	2	9Q(-18.0106)	sp|O75110|ATP9A_HUMAN	ATP9A_HUMAN	ATP9A	Probable phospholipid-transporting ATPase IIA	NA	NA	1	26446.9	26446.9	MS/MS
LPTAVFEGPSFGYTEQSAR	LPTAVFEGPSFGYTEQ[-18.0106]SAR	K	S	177	195	19	2	16Q(-18.0106)	sp|Q9Y4J8|DTNA_HUMAN	DTNA_HUMAN	DTNA	Dystrobrevin alpha	NA	NA	1	22831.4	22831.4	MS/MS
LPTISQR	LPTISQ[-18.0106]R	K	I	126	132	7	2	6Q(-18.0106)	sp|Q15388|TOM20_HUMAN	TOM20_HUMAN	TOMM20	Mitochondrial import receptor subunit TOM20 homolog	NA	NA	1	162187	162187	MS/MS
LPYEQWK	LPYEQ[-18.0106]WK	R	A	313	319	7	2	5Q(-18.0106)	sp|Q16875|F263_HUMAN	F263_HUMAN	PFKFB3	6-phosphofructo-2-kinase/fructose-2,6-bisphosphatase 3	NA	NA	2	35034.7	35034.7	MS/MS
LQAYHTQTTPLIEYYR	LQAYHTQ[-18.0106]TTPLIEYYR	R	K	187	202	16	23	7Q(-18.0106)	sp|P54819|KAD2_HUMAN	KAD2_HUMAN	AK2	Adenylate kinase 2, mitochondrial	NA	NA	3	124540	90171.9	MS/MS
LQIWDTAGQER	LQIWDTAGQ[-18.0106]ER	K	F	62	72	11	2	9Q(-18.0106)	sp|P61106|RAB14_HUMAN	RAB14_HUMAN	RAB14	Ras-related protein Rab-14	RAB10, RAB12, RAB15, RAB1A, RAB1B, RAB1C, RAB30, RAB33B, RAB35, RAB37, RAB39A, RAB39B, RAB3A, RAB3B, RAB3C, RAB3D, RAB43, RAB4A, RAB4B, RAB6A, RAB6B, RAB8A, RAB8B	sp|O95716|RAB3D_HUMAN, sp|P20336|RAB3A_HUMAN, sp|P20337|RAB3B_HUMAN, sp|P20338|RAB4A_HUMAN, sp|P20340|RAB6A_HUMAN, sp|P59190|RAB15_HUMAN, sp|P61006|RAB8A_HUMAN, sp|P61018|RAB4B_HUMAN, sp|P61026|RAB10_HUMAN, sp|P62820|RAB1A_HUMAN, sp|Q14964|RB39A_HUMAN, sp|Q15286|RAB35_HUMAN, sp|Q15771|RAB30_HUMAN, sp|Q6IQ22|RAB12_HUMAN, sp|Q86YS6|RAB43_HUMAN, sp|Q92928|RAB1C_HUMAN, sp|Q92930|RAB8B_HUMAN, sp|Q96AX…	2	683710	683710	MS/MS
LQIWDTAGQESFR	LQIWDTAGQ[-18.0106]ESFR	K	S	57	69	13	2	9Q(-18.0106)	sp|P61019|RAB2A_HUMAN	RAB2A_HUMAN	RAB2A	Ras-related protein Rab-2A	RAB2B	sp|Q8WUD1|RAB2B_HUMAN	2	235912	235912	MS/MS
LQLWDIAGQER	LQLWDIAGQ[-18.0106]ER	R	F	77	87	11	2	9Q(-18.0106)	sp|Q13637|RAB32_HUMAN	RAB32_HUMAN	RAB32	Ras-related protein Rab-32	RAB29, RAB38	sp|O14966|RAB7L_HUMAN, sp|P57729|RAB38_HUMAN	1	57291.6	57291.6	MS/MS
LQTQVFK	LQTQ[-18.0106]VFK	R	L	110	116	7	2	4Q(-18.0106)	sp|P46781|RS9_HUMAN	RS9_HUMAN	RPS9	Small ribosomal subunit protein uS4	NA	NA	1	52349.7	52349.7	MS/MS
LQVTNVLSQPLTQATVK	LQVTNVLSQPLTQ[-18.0106]ATVK	R	L	290	306	17	2	13Q(-18.0106)	sp|P04844|RPN2_HUMAN	RPN2_HUMAN	RPN2	Dolichyl-diphosphooligosaccharide--protein glycosyltransferase subunit 2	NA	NA	1	67534.2	67534.2	MS/MS
LQVWDTAGQER	LQVWDTAGQ[-18.0106]ER	K	F	59	69	11	2	9Q(-18.0106)	sp|P51153|RAB13_HUMAN	RAB13_HUMAN	RAB13	Ras-related protein Rab-13	NA	NA	1	90258.1	90258.1	MS/MS
LQAAVDGPMDK	LQ[-18.0106]AAVDGPMDK	K	K	233	243	11	2	2Q(-18.0106)	sp|P51572|BAP31_HUMAN	BAP31_HUMAN	BCAP31	B-cell receptor-associated protein 31	NA	NA	1	87607.9	87607.9	MS/MS
LQAPVWEFK	LQ[-18.0106]APVWEFK	R	Y	97	105	9	2	2Q(-18.0106)	sp|O75503|CLN5_HUMAN	CLN5_HUMAN	CLN5	Ceroid-lipofuscinosis neuronal protein 5	NA	NA	1	53694	53694	MS/MS
LQAVEVVITHLAPGTK	LQ[-18.0106]AVEVVITHLAPGTK	K	H	121	136	16	23	2Q(-18.0106)	sp|Q9Y2V2|CHSP1_HUMAN	CHSP1_HUMAN	CARHSP1	Calcium-regulated heat-stable protein 1	NA	NA	5	328875	196189	MS/MS
LQAVTDDHIR	LQ[-18.0106]AVTDDHIR	R	M	125	134	10	23	2Q(-18.0106)	sp|P30043|BLVRB_HUMAN	BLVRB_HUMAN	BLVRB	Flavin reductase (NADPH)	NA	NA	4	438236	228732	MS/MS
LQDAEIAR	LQ[-18.0106]DAEIAR	K	L	48	55	8	2	2Q(-18.0106)	sp|P06703|S10A6_HUMAN	S10A6_HUMAN	S100A6	Protein S100-A6	NA	NA	2	470562	470562	MS/MS
LQDMLDGFIK	LQ[-18.0106]DMLDGFIK	K	K	85	94	10	2	2Q(-18.0106)	sp|P55010|IF5_HUMAN	IF5_HUMAN	EIF5	Eukaryotic translation initiation factor 5	NA	NA	1	73161.8	73161.8	MS/MS
LQDPFSLYR	LQ[-18.0106]DPFSLYR	K	C	234	242	9	2	2Q(-18.0106)	sp|P21912|SDHB_HUMAN	SDHB_HUMAN	SDHB	Succinate dehydrogenase [ubiquinone] iron-sulfur subunit, mitochondrial	NA	NA	2	176732	176732	MS/MS
LQEFLQTLR	LQ[-18.0106]EFLQ[-18.0106]TLR	K	E	17	25	9	2	2Q(-18.0106),6Q(-18.0106)	sp|Q9NVI1|FANCI_HUMAN	FANCI_HUMAN	FANCI	Fanconi anemia group I protein	NA	NA	1	24583.4	24583.4	MS/MS
LQELSAEER	LQ[-18.0106]ELSAEER	K	Q	271	279	9	2	2Q(-18.0106)	sp|Q9NTK5|OLA1_HUMAN	OLA1_HUMAN	OLA1	Obg-like ATPase 1	NA	NA	1	44286.6	44286.6	MS/MS
LQESVMEASR	LQ[-18.0106]ESVMEASR	R	T	451	460	10	2	2Q(-18.0106)	sp|O60216|RAD21_HUMAN	RAD21_HUMAN	RAD21	Double-strand-break repair protein rad21 homolog	NA	NA	1	17049.8	17049.8	MS/MS
LQEVEVPEDFGPVR	LQ[-18.0106]EVEVPEDFGPVR	K	T	328	341	14	2	2Q(-18.0106)	sp|O95834|EMAL2_HUMAN	EMAL2_HUMAN	EML2	Echinoderm microtubule-associated protein-like 2	NA	NA	1	23365.5	23365.5	MS/MS
LQEVSLR	LQ[-18.0106]EVSLR	K	N	129	135	7	2	2Q(-18.0106)	sp|Q15813|TBCE_HUMAN	TBCE_HUMAN	TBCE	Tubulin-specific chaperone E	CHTF18	sp|Q8WVB6|CTF18_HUMAN	1	27295.8	27295.8	MS/MS
LQFPLPTAQR	LQ[-18.0106]FPLPTAQ[-18.0106]R	R	S	88	97	10	2	2Q(-18.0106),9Q(-18.0106)	sp|P51570|GALK1_HUMAN	GALK1_HUMAN	GALK1	Galactokinase	NA	NA	3	83354.1	83354.1	MS/MS
LQGEVVAFDYQSK	LQ[-18.0106]GEVVAFDYQSK	R	M	25	37	13	2	2Q(-18.0106)	sp|Q3MHD2|LSM12_HUMAN	LSM12_HUMAN	LSM12	Protein LSM12	NA	NA	1	23885.2	23885.2	MS/MS
LQHLENELTHDIITK	LQ[-18.0106]HLENELTHDIITK	K	F	284	298	15	234	2Q(-18.0106)	sp|P01009|A1AT_HUMAN	A1AT_HUMAN	SERPINA1	Alpha-1-antitrypsin	NA	NA	2	82871.5	55429.3	MS/MS
LQLGTPPPLLAAR	LQ[-18.0106]LGTPPPLLAAR	R	L	443	455	13	2	2Q(-18.0106)	sp|Q9P2N5|RBM27_HUMAN	RBM27_HUMAN	RBM27	RNA-binding protein 27	NA	NA	1	53545.9	53545.9	MS/MS
LQLLLLNPLK	LQ[-18.0106]LLLLNPLK	R	E	861	870	10	2	2Q(-18.0106)	sp|Q7Z3U7|MON2_HUMAN	MON2_HUMAN	MON2	Protein MON2 homolog	NA	NA	1	24412.9	24412.9	MS/MS
LQLSLADFR	LQ[-18.0106]LSLADFR	K	R	27	35	9	2	2Q(-18.0106)	sp|O00541|PESC_HUMAN	PESC_HUMAN	PES1	Pescadillo homolog	NA	NA	1	21656.1	21656.1	MS/MS
LQQELGGR	LQ[-18.0106]Q[-18.0106]ELGGR	K	I	522	529	8	2	2Q(-18.0106),3Q(-18.0106)	sp|Q96T51|RUFY1_HUMAN	RUFY1_HUMAN	RUFY1	RUN and FYVE domain-containing protein 1	NA	NA	1	46859.1	46859.1	MS/MS
LQQLPADFGR	LQ[-18.0106]Q[-18.0106]LPADFGR	K	L	74	83	10	2	2Q(-18.0106),3Q(-18.0106)	sp|Q96AG4|LRC59_HUMAN	LRC59_HUMAN	LRRC59	Leucine-rich repeat-containing protein 59	NA	NA	2	371931	371931	MS/MS
LQSAMTEGGVVLR	LQ[-18.0106]SAMTEGGVVLR	R	E	161	173	13	2	2Q(-18.0106)	sp|Q9H0U6|RM18_HUMAN	RM18_HUMAN	MRPL18	Large ribosomal subunit protein uL18m	NA	NA	2	140631	140631	MS/MS
LQSEPESIR	LQ[-18.0106]SEPESIR	R	K	103	111	9	2	2Q(-18.0106)	sp|P09496|CLCA_HUMAN	CLCA_HUMAN	CLTA	Clathrin light chain A	NA	NA	1	311592	311592	MS/MS
LQSEVAELK	LQ[-18.0106]SEVAELK	R	I	110	118	9	2	2Q(-18.0106)	sp|P53990|IST1_HUMAN	IST1_HUMAN	IST1	IST1 homolog	NA	NA	1	27736.5	27736.5	MS/MS
LQSSNIFTVAK	LQ[-18.0106]SSNIFTVAK	K	R	877	887	11	2	2Q(-18.0106)	sp|Q10567|AP1B1_HUMAN	AP1B1_HUMAN	AP1B1	AP-1 complex subunit beta-1	NA	NA	1	52285.3	52285.3	MS/MS
LQTLPVSR	LQ[-18.0106]TLPVSR	K	I	213	220	8	2	2Q(-18.0106)	sp|Q96AA3|RFT1_HUMAN	RFT1_HUMAN	RFT1	Protein RFT1 homolog	NA	NA	1	17831.7	17831.7	MS/MS
LQVLLLAR	LQ[-18.0106]VLLLAR	R	V	192	199	8	2	2Q(-18.0106)	sp|O96011|PX11B_HUMAN	PX11B_HUMAN	PEX11B	Peroxisomal membrane protein 11B	NA	NA	2	31266	31266	MS/MS
LQVLLTYR	LQ[-18.0106]VLLTYR	R	V	136	143	8	2	2Q(-18.0106)	sp|Q9H4A4|AMPB_HUMAN	AMPB_HUMAN	RNPEP	Aminopeptidase B	NA	NA	2	54128	54128	MS/MS
LQYLIDLGR	LQ[-18.0106]YLIDLGR	R	V	101	109	9	2	2Q(-18.0106)	sp|Q9P015|RM15_HUMAN	RM15_HUMAN	MRPL15	Large ribosomal subunit protein uL15m	NA	NA	1	121290	121290	MS/MS
LRPEVLQDLR	LRPEVLQ[-18.0106]DLR	K	E	8	17	10	23	7Q(-18.0106)	sp|P37235|HPCL1_HUMAN	HPCL1_HUMAN	HPCAL1	Hippocalcin-like protein 1	NA	NA	2	65524.3	34527.9	MS/MS
LSDLLAPISEQIK	LSDLLAPISEQ[-18.0106]IK	K	E	101	113	13	2	11Q(-18.0106)	sp|Q01518|CAP1_HUMAN	CAP1_HUMAN	CAP1	Adenylyl cyclase-associated protein 1	NA	NA	3	279094	279094	MS/MS
LSDQFHDILIR	LSDQ[-18.0106]FHDILIR	R	K	126	136	11	23	4Q(-18.0106)	sp|O75340|PDCD6_HUMAN	PDCD6_HUMAN	PDCD6	Programmed cell death protein 6	NA	NA	5	392554	286213	MS/MS
LSDSLGQR	LSDSLGQ[-18.0106]R	K	Q	574	581	8	2	7Q(-18.0106)	sp|P20810|ICAL_HUMAN	ICAL_HUMAN	CAST	Calpastatin	NA	NA	1	41876.8	41876.8	MS/MS
LSDYAEQVR	LSDYAEQ[-18.0106]VR	R	N	74	82	9	2	7Q(-18.0106)	sp|Q92805|GOGA1_HUMAN	GOGA1_HUMAN	GOLGA1	Golgin subfamily A member 1	NA	NA	1	37011.8	37011.8	MS/MS
LSGLADQMVAR	LSGLADQ[-18.0106]MVAR	R	G	202	212	11	2	7Q(-18.0106)	sp|O95400|CD2B2_HUMAN	CD2B2_HUMAN	CD2BP2	CD2 antigen cytoplasmic tail-binding protein 2	NA	NA	1	29022.2	29022.2	MS/MS
LSLEGIVVQR	LSLEGIVVQ[-18.0106]R	K	A	104	113	10	2	9Q(-18.0106)	sp|P13984|T2FB_HUMAN	T2FB_HUMAN	GTF2F2	General transcription factor IIF subunit 2	NA	NA	2	32014.4	32014.4	MS/MS
LSPGGSLADAWAHQEGTHPK	LSPGGSLADAWAHQ[-18.0106]EGTHPK	R	D	526	545	20	3	14Q(-18.0106)	sp|Q9UHD2|TBK1_HUMAN	TBK1_HUMAN	TBK1	Serine/threonine-protein kinase TBK1	NA	NA	1	28622.2	28622.2	MS/MS
LSQAPLLPSLLK	LSQ[-18.0106]APLLPSLLK	K	C	107	118	12	2	3Q(-18.0106)	sp|Q92574|TSC1_HUMAN	TSC1_HUMAN	TSC1	Hamartin	NA	NA	1	17683.2	17683.2	MS/MS
LSQNNFALGYK	LSQ[-18.0106]NNFALGYK	K	A	164	174	11	2	3Q(-18.0106)	sp|Q9Y277|VDAC3_HUMAN	VDAC3_HUMAN	VDAC3	Voltage-dependent anion-selective channel protein 3	NA	NA	1	23995.8	23995.8	MS/MS
LSQPFESYITAPPGTAAAPAK	LSQ[-18.0106]PFESYITAPPGTAAAPAK	R	P	5	25	21	2	3Q(-18.0106)	sp|Q96GE9|DMAC1_HUMAN	DMAC1_HUMAN	DMAC1	Distal membrane-arm assembly complex protein 1	NA	NA	4	66272	66272	MS/MS
LSSLPFQK	LSSLPFQ[-18.0106]K	K	I	56	63	8	2	7Q(-18.0106)	sp|P61970|NTF2_HUMAN	NTF2_HUMAN	NUTF2	Nuclear transport factor 2	NA	NA	1	36113.9	36113.9	MS/MS
LSSQISAGEEK	LSSQ[-18.0106]ISAGEEK	K	W	293	303	11	2	4Q(-18.0106)	sp|Q86UE4|LYRIC_HUMAN	LYRIC_HUMAN	MTDH	Protein LYRIC	NA	NA	1	54018.1	54018.1	MS/MS
LSTPAGVQVILR	LSTPAGVQ[-18.0106]VILR	R	R	70	81	12	2	8Q(-18.0106)	sp|Q9BQ48|RM34_HUMAN	RM34_HUMAN	MRPL34	Large ribosomal subunit protein bL34m	NA	NA	2	58913.6	58913.6	MS/MS
LSYPAQTLK	LSYPAQ[-18.0106]TLK	K	A	445	453	9	2	6Q(-18.0106)	sp|Q14728|MFS10_HUMAN	MFS10_HUMAN	MFSD10	Major facilitator superfamily domain-containing protein 10	NA	NA	1	44276	44276	MS/MS
LTADLSAETLQAR	LTADLSAETLQ[-18.0106]AR	R	R	249	261	13	2	11Q(-18.0106)	sp|Q9UN81|LORF1_HUMAN	LORF1_HUMAN	L1RE1	LINE-1 retrotransposable element ORF1 protein	NA	NA	2	49257.2	49257.2	MS/MS
LTDAQILTR	LTDAQ[-18.0106]ILTR	K	L	193	201	9	2	5Q(-18.0106)	sp|P35250|RFC2_HUMAN	RFC2_HUMAN	RFC2	Replication factor C subunit 2	NA	NA	1	23423.8	23423.8	MS/MS
LTELQLR	LTELQ[-18.0106]LR	K	A	153	159	7	2	5Q(-18.0106)	sp|Q7Z7H5|TMED4_HUMAN	TMED4_HUMAN	TMED4	Transmembrane emp24 domain-containing protein 4	NA	NA	1	153619	153619	MS/MS
LTFNQGGQPFSEVGEVK	LTFNQ[-18.0106]GGQ[-18.0106]PFSEVGEVK	K	D	586	602	17	2	5Q(-18.0106),8Q(-18.0106)	sp|Q9UJY4|GGA2_HUMAN	GGA2_HUMAN	GGA2	ADP-ribosylation factor-binding protein GGA2	NA	NA	1	19956	19956	MS/MS
LTGQLFLGGSIVK	LTGQ[-18.0106]LFLGGSIVK	R	G	345	357	13	2	4Q(-18.0106)	sp|Q13228|SBP1_HUMAN	SBP1_HUMAN	SELENBP1	Methanethiol oxidase	NA	NA	1	51375.4	51375.4	MS/MS
LTLLQLK	LTLLQ[-18.0106]LK	R	G	184	190	7	2	5Q(-18.0106)	sp|Q8NHP8|PLBL2_HUMAN	PLBL2_HUMAN	PLBD2	Putative phospholipase B-like 2	NA	NA	2	115050	115050	MS/MS
LTLTFNR	LTLTFN[-18.0106]R	K	T	271	277	7	2	6N(-18.0106)	sp|P36542|ATPG_HUMAN	ATPG_HUMAN	ATP5F1C	ATP synthase subunit gamma, mitochondrial	NA	NA	2	57942.5	57942.5	MS/MS
LTMQVSSLQR	LTMQVSSLQ[-18.0106]R	R	E	66	75	10	2	9Q(-18.0106)	sp|P35659|DEK_HUMAN	DEK_HUMAN	DEK	Protein DEK	NA	NA	1	57248.7	57248.7	MS/MS
LTPEQLHSMR	LTPEQ[-18.0106]LHSMR	K	Q	30	39	10	23	5Q(-18.0106)	sp|Q9Y2R0|COA3_HUMAN	COA3_HUMAN	COA3	Cytochrome c oxidase assembly factor 3 homolog, mitochondrial	NA	NA	2	70869.8	44821.8	MS/MS
LTPEYLQLMK	LTPEYLQ[-18.0106]LMK	K	Y	276	285	10	2	7Q(-18.0106)	sp|O94905|ERLN2_HUMAN	ERLN2_HUMAN	ERLIN2	Erlin-2	NA	NA	2	29549.1	29549.1	MS/MS
LTPITYPQGLAMAK	LTPITYPQ[-18.0106]GLAMAK	K	E	134	147	14	2	8Q(-18.0106)	sp|P63000|RAC1_HUMAN	RAC1_HUMAN	RAC1	Ras-related C3 botulinum toxin substrate 1	NA	NA	2	63732.3	63732.3	MS/MS
LTPTSVLDYFGTGSVQR	LTPTSVLDYFGTGSVQ[-18.0106]R	K	S	160	176	17	2	16Q(-18.0106)	sp|P35251|RFC1_HUMAN	RFC1_HUMAN	RFC1	Replication factor C subunit 1	NA	NA	1	20072.5	20072.5	MS/MS
LTWHSCPEDEAQ	LTWHSC[57.0215]PEDEAQ[-18.0106]	R	-	172	183	12	2	12Q(-18.0106),6C(57.0215)	sp|Q13185|CBX3_HUMAN	CBX3_HUMAN	CBX3	Chromobox protein homolog 3	NA	NA	2	22455.1	22455.1	MS/MS
LVDIIAAVPPQYR	LVDIIAAVPPQ[-18.0106]YR	R	K	57	69	13	2	11Q(-18.0106)	sp|Q9H9T3|ELP3_HUMAN	ELP3_HUMAN	ELP3	Elongator complex protein 3	NA	NA	1	16654	16654	MS/MS
LVDPQEMLR	LVDPQ[-18.0106]EMLR	K	L	479	487	9	2	5Q(-18.0106)	sp|P22570|ADRO_HUMAN	ADRO_HUMAN	FDXR	NADPH:adrenodoxin oxidoreductase, mitochondrial	NA	NA	1	94988	94988	MS/MS
LVEEHLDSEIQK	LVEEHLDSEIQ[-18.0106]K	K	L	24	35	12	2	11Q(-18.0106)	sp|O14530|TXND9_HUMAN	TXND9_HUMAN	TXNDC9	Thioredoxin domain-containing protein 9	NA	NA	1	14800.4	14800.4	MS/MS
LVEIQYELTDR	LVEIQ[-18.0106]YELTDR	R	L	219	229	11	2	5Q(-18.0106)	sp|Q14161|GIT2_HUMAN	GIT2_HUMAN	GIT2	ARF GTPase-activating protein GIT2	NA	NA	1	9734.11	9734.11	MS/MS
LVESLPQEIK	LVESLPQ[-18.0106]EIK	K	A	164	173	10	2	7Q(-18.0106)	sp|P52815|RM12_HUMAN	RM12_HUMAN	MRPL12	Large ribosomal subunit protein bL12m	NA	NA	2	239921	239921	MS/MS
LVGVFHTEYGALNR	LVGVFHTEYGALN[-18.0106]R	K	V	180	193	14	23	13N(-18.0106)	sp|Q9UFN0|NPS3A_HUMAN	NPS3A_HUMAN	NIPSNAP3A	Protein NipSnap homolog 3A	NA	NA	1	41916.8	41916.8	MS/MS
LVHPDFFSQR	LVHPDFFSQ[-18.0106]R	R	S	100	109	10	3	9Q(-18.0106)	sp|Q8IWL3|HSC20_HUMAN	HSC20_HUMAN	HSCB	Iron-sulfur cluster co-chaperone protein HscB	NA	NA	2	14629.4	14629.4	MS/MS
LVLVSPTSEQYDSLLR	LVLVSPTSEQ[-18.0106]YDSLLR	K	Q	65	80	16	2	10Q(-18.0106)	sp|O00178|GTPB1_HUMAN	GTPB1_HUMAN	GTPBP1	GTP-binding protein 1	NA	NA	1	23965.7	23965.7	MS/MS
LVLYPSAQEK	LVLYPSAQ[-18.0106]EK	K	V	418	427	10	2	8Q(-18.0106)	sp|Q6L8Q7|PDE12_HUMAN	PDE12_HUMAN	PDE12	2',5'-phosphodiesterase 12	NA	NA	1	34580	34580	MS/MS
LVQASEELLR	LVQ[-18.0106]ASEELLR	K	E	57	66	10	2	3Q(-18.0106)	sp|Q13232|NDK3_HUMAN	NDK3_HUMAN	NME3	Nucleoside diphosphate kinase 3	NA	NA	1	41587.9	41587.9	MS/MS
LVQIEYALAAVAGGAPSVGIK	LVQ[-18.0106]IEYALAAVAGGAPSVGIK	K	A	19	39	21	23	3Q(-18.0106)	sp|P25787|PSA2_HUMAN	PSA2_HUMAN	PSMA2	Proteasome subunit alpha type-2	NA	NA	2	19984.6	19984.6	MS/MS
LVQSPNSYFMDVK	LVQ[-18.0106]SPNSYFMDVK	R	C	24	36	13	2	3Q(-18.0106)	sp|P42677|RS27_HUMAN	RS27_HUMAN	RPS27	Small ribosomal subunit protein eS27	RPS27L	sp|Q71UM5|RS27L_HUMAN	3	82566.9	82566.9	MS/MS
LVQSTLSDLR	LVQ[-18.0106]STLSDLR	K	V	117	126	10	2	3Q(-18.0106)	sp|Q9BYN0|SRXN1_HUMAN	SRXN1_HUMAN	SRXN1	Sulfiredoxin-1	NA	NA	1	25416.2	25416.2	MS/MS
LVQTAELTK	LVQ[-18.0106]TAELTK	K	V	111	119	9	2	3Q(-18.0106)	sp|P60983|GMFB_HUMAN	GMFB_HUMAN	GMFB	Glia maturation factor beta	GMFG	sp|O60234|GMFG_HUMAN	3	31118.9	31118.9	MS/MS
LVRPPVQVYGIEGR	LVRPPVQ[-18.0106]VYGIEGR	K	Y	27	40	14	23	7Q(-18.0106)	sp|P48047|ATPO_HUMAN	ATPO_HUMAN	ATP5PO	ATP synthase subunit O, mitochondrial	NA	NA	8	210716	174379	MS/MS
LVSQEEMEFIQR	LVSQEEMEFIQ[-18.0106]R	K	G	88	99	12	2	11Q(-18.0106)	sp|P82909|KGD4_HUMAN	KGD4_HUMAN	MRPS36	Alpha-ketoglutarate dehydrogenase component 4	NA	NA	3	38491.4	38491.4	MS/MS
LVSQGLEALR	LVSQ[-18.0106]GLEALR	R	S	28	37	10	2	4Q(-18.0106)	sp|Q9NSK0|KLC4_HUMAN	KLC4_HUMAN	KLC4	Kinesin light chain 4	NA	NA	1	21697.6	21697.6	MS/MS
LVTPEDDELDELRPGQR	LVTPEDDELDELRPGQ[-18.0106]R	K	Q	331	347	17	3	16Q(-18.0106)	sp|Q08AM6|VAC14_HUMAN	VAC14_HUMAN	VAC14	Protein VAC14 homolog	NA	NA	1	46079.1	46079.1	MS/MS
LVVEWQLQDDK	LVVEWQ[-18.0106]LQ[-18.0106]DDK	K	N	124	134	11	2	6Q(-18.0106),8Q(-18.0106)	sp|P61916|NPC2_HUMAN	NPC2_HUMAN	NPC2	NPC intracellular cholesterol transporter 2	NA	NA	1	177541	177541	MS/MS
LWDIGGQPR	LWDIGGQ[-18.0106]PR	K	F	69	77	9	2	7Q(-18.0106)	sp|Q96BM9|ARL8A_HUMAN	ARL8A_HUMAN	ARL8A	ADP-ribosylation factor-like protein 8A	ARL8B	sp|Q9NVJ2|ARL8B_HUMAN	4	139487	139487	MS/MS
LWEPLVEEPPADQWK	LWEPLVEEPPADQ[-18.0106]WK	K	W	99	113	15	2	13Q(-18.0106)	sp|Q16718|NDUA5_HUMAN	NDUA5_HUMAN	NDUFA5	NADH dehydrogenase [ubiquinone] 1 alpha subcomplex subunit 5	NA	NA	3	53708.7	53708.7	MS/MS
LWGIPDQAR	LWGIPDQ[-18.0106]AR	R	V	538	546	9	2	7Q(-18.0106)	sp|Q8N1G2|CMTR1_HUMAN	CMTR1_HUMAN	CMTR1	Cap-specific mRNA (nucleoside-2'-O-)-methyltransferase 1	NA	NA	1	17215.9	17215.9	MS/MS
LWQEEQER	LWQEEQ[-18.0106]ER	R	K	149	156	8	2	6Q(-18.0106)	sp|Q53GS7|GLE1_HUMAN	GLE1_HUMAN	GLE1	mRNA export factor GLE1	NA	NA	1	49783.9	49783.9	MS/MS
LWQTVVGK	LWQ[-18.0106]TVVGK	R	T	291	298	8	2	3Q(-18.0106)	sp|Q9Y3F4|STRAP_HUMAN	STRAP_HUMAN	STRAP	Serine-threonine kinase receptor-associated protein	NA	NA	1	82774.6	82774.6	MS/MS
LWQYLLSR	LWQ[-18.0106]YLLSR	R	S	54	61	8	2	3Q(-18.0106)	sp|Q86VU5|CMTD1_HUMAN	CMTD1_HUMAN	COMTD1	Catechol O-methyltransferase domain-containing protein 1	NA	NA	1	56244.7	56244.7	MS/MS
LWTLVSEQTR	LWTLVSEQ[-18.0106]TR	K	V	78	87	10	2	8Q(-18.0106)	sp|P46776|RL27A_HUMAN	RL27A_HUMAN	RPL27A	Large ribosomal subunit protein uL15	NA	NA	2	809479	809479	MS/MS
LYIGLAGLATDVQTVAQR	LYIGLAGLATDVQTVAQ[-18.0106]R	R	L	49	66	18	2	17Q(-18.0106)	sp|P49720|PSB3_HUMAN	PSB3_HUMAN	PSMB3	Proteasome subunit beta type-3	NA	NA	1	13480.9	13480.9	MS/MS
LYLIQMIPR	LYLIQ[-18.0106]MIPR	K	Q	296	304	9	2	5Q(-18.0106)	sp|Q9H5Q4|TFB2M_HUMAN	TFB2M_HUMAN	TFB2M	Dimethyladenosine transferase 2, mitochondrial	NA	NA	2	24243.8	24243.8	MS/MS
LYPAVDEQETPLPR	LYPAVDEQ[-18.0106]ETPLPR	R	S	154	167	14	2	8Q(-18.0106)	sp|Q96S59|RANB9_HUMAN	RANB9_HUMAN	RANBP9	Ran-binding protein 9	NA	NA	1	42689.3	42689.3	MS/MS
LYQLLTQYK	LYQ[-18.0106]LLTQ[-18.0106]YK	K	E	102	110	9	2	3Q(-18.0106),7Q(-18.0106)	sp|Q96DB5|RMD1_HUMAN	RMD1_HUMAN	RMDN1	Regulator of microtubule dynamics protein 1	NA	NA	1	89001.7	89001.7	MS/MS
LYQTPLELK	LYQ[-18.0106]TPLELK	K	L	1214	1222	9	2	3Q(-18.0106)	sp|P52948|NUP98_HUMAN	NUP98_HUMAN	NUP98	Nuclear pore complex protein Nup98-Nup96	NA	NA	2	46868.6	46868.6	MS/MS
LYVDFPQHLR	LYVDFPQ[-18.0106]HLR	R	H	18	27	10	3	7Q(-18.0106)	sp|P42226|STAT6_HUMAN	STAT6_HUMAN	STAT6	Signal transducer and activator of transcription 6	NA	NA	1	34271.2	34271.2	MS/MS
MADEAILQER	MADEAILQ[-18.0106]ER	K	E	316	325	10	2	8Q(-18.0106)	sp|Q9HCD5|NCOA5_HUMAN	NCOA5_HUMAN	NCOA5	Nuclear receptor coactivator 5	NA	NA	1	34997.4	34997.4	MS/MS
MAGAIAQGLIR	MAGAIAQ[-18.0106]GLIR	R	A	19	29	11	2	7Q(-18.0106)	sp|Q53H96|P5CR3_HUMAN	P5CR3_HUMAN	PYCR3	Pyrroline-5-carboxylate reductase 3	NA	NA	2	28275.3	28275.3	MS/MS
MALLVQELSSHR	MALLVQ[-18.0106]ELSSHR	R	W	149	160	12	23	6Q(-18.0106)	sp|Q9HD15|SRA1_HUMAN	SRA1_HUMAN	SRA1	Steroid receptor RNA activator 1	NA	NA	2	76522.6	44117.6	MS/MS
MFEELGQR	MFEELGQ[-18.0106]R	K	L	715	722	8	2	7Q(-18.0106)	sp|Q92598|HS105_HUMAN	HS105_HUMAN	HSPH1	Heat shock protein 105 kDa	NA	NA	1	47533.2	47533.2	MS/MS
MFHGIQDYEENK	MFHGIQ[-18.0106]DYEENK	K	A	232	243	12	23	6Q(-18.0106)	sp|O14832|PAHX_HUMAN	PAHX_HUMAN	PHYH	Phytanoyl-CoA dioxygenase, peroxisomal	NA	NA	2	44791.4	22829	MS/MS
MFIGGLSWQTSPDSLR	MFIGGLSWQ[-18.0106]TSPDSLR	K	D	23	38	16	2	9Q(-18.0106)	sp|Q96DH6|MSI2H_HUMAN	MSI2H_HUMAN	MSI2	RNA-binding protein Musashi homolog 2	NA	NA	2	15445.2	15445.2	MS/MS
MFVGQVPR	MFVGQ[-18.0106]VPR	K	T	18	25	8	2	5Q(-18.0106)	sp|Q92879|CELF1_HUMAN	CELF1_HUMAN	CELF1	CUGBP Elav-like family member 1	NA	NA	1	71008.2	71008.2	MS/MS
MGLDGLQQDYIR	MGLDGLQ[-18.0106]Q[-18.0106]DYIR	K	K	437	448	12	2	7Q(-18.0106),8Q(-18.0106)	sp|P98194|AT2C1_HUMAN	AT2C1_HUMAN	ATP2C1	Calcium-transporting ATPase type 2C member 1	NA	NA	1	36422.8	36422.8	MS/MS
MGSGIQYGDAALR	MGSGIQ[-18.0106]YGDAALR	R	Q	188	200	13	2	6Q(-18.0106)	sp|P20338|RAB4A_HUMAN	RAB4A_HUMAN	RAB4A	Ras-related protein Rab-4A	NA	NA	1	56120.1	56120.1	MS/MS
MGVVPPGTQVEQLLYAK	MGVVPPGTQVEQ[-18.0106]LLYAK	R	K	55	71	17	2	12Q(-18.0106)	sp|Q96NB2|SFXN2_HUMAN	SFXN2_HUMAN	SFXN2	Sideroflexin-2	NA	NA	2	52722.6	52722.6	MS/MS
MILLTLTGQPR	MILLTLTGQ[-18.0106]PR	R	F	426	436	11	2	9Q(-18.0106)	sp|P03915|NU5M_HUMAN	NU5M_HUMAN	MT-ND5	NADH-ubiquinone oxidoreductase chain 5	NA	NA	1	41386.2	41386.2	MS/MS
MLAQPLK	MLAQ[-18.0106]PLK	K	D	21	27	7	2	4Q(-18.0106)	sp|P34896|GLYC_HUMAN	GLYC_HUMAN	SHMT1	Serine hydroxymethyltransferase, cytosolic	NA	NA	1	20573.1	20573.1	MS/MS
MLQVASQASR	MLQVASQ[-18.0106]ASR	R	G	126	135	10	2	7Q(-18.0106)	sp|Q969T9|WBP2_HUMAN	WBP2_HUMAN	WBP2	WW domain-binding protein 2	NA	NA	1	25269.6	25269.6	MS/MS
MLQHIDYR	MLQ[-18.0106]HIDYR	K	M	9	16	8	3	3Q(-18.0106)	sp|P14678|RSMB_HUMAN	RSMB_HUMAN	SNRPB	Small nuclear ribonucleoprotein-associated proteins B and B'	SNRPN	sp|P63162|RSMN_HUMAN	1	48424.7	48424.7	MS/MS
MLQSIIK	MLQ[-18.0106]SIIK	-	N	1	7	7	2	3Q(-18.0106)	sp|P56378|ATP68_HUMAN	ATP68_HUMAN	ATP5MJ	ATP synthase subunit ATP5MJ, mitochondrial	NA	NA	1	211227	211227	MS/MS
MLVSGQGPVMENAQGLGFR	MLVSGQGPVMENAQ[-18.0106]GLGFR	R	N	134	152	19	2	14Q(-18.0106)	sp|Q9BXW7|HDHD5_HUMAN	HDHD5_HUMAN	HDHD5	Haloacid dehalogenase-like hydrolase domain-containing 5	NA	NA	1	16542.8	16542.8	MS/MS
MLVVLLQANR	MLVVLLQAN[-18.0106]R	R	D	152	161	10	2	9N(-18.0106)	sp|P08758|ANXA5_HUMAN	ANXA5_HUMAN	ANXA5	Annexin A5	NA	NA	2	50071.3	50071.3	MS/MS
MQEMIAR	MQ[-18.0106]EMIAR	R	M	332	338	7	2	2Q(-18.0106)	sp|Q15019|SEPT2_HUMAN	SEPT2_HUMAN	SEPTIN2	Septin-2	NA	NA	1	22001.1	22001.1	MS/MS
MQFGVPLAR	MQ[-18.0106]FGVPLAR	R	N	320	328	9	2	2Q(-18.0106)	sp|Q92947|GCDH_HUMAN	GCDH_HUMAN	GCDH	Glutaryl-CoA dehydrogenase, mitochondrial	NA	NA	1	46405.1	46405.1	MS/MS
MQLSGEGAK	MQ[-18.0106]LSGEGAK	R	T	49	57	9	2	2Q(-18.0106)	sp|Q02978|M2OM_HUMAN	M2OM_HUMAN	SLC25A11	Mitochondrial 2-oxoglutarate/malate carrier protein	NA	NA	1	57364.3	57364.3	MS/MS
MSTGTFVVSQPLNYR	MSTGTFVVSQ[-18.0106]PLNYR	-	G	1	15	15	2	10Q(-18.0106)	sp|P49189|AL9A1_HUMAN	AL9A1_HUMAN	ALDH9A1	4-trimethylaminobutyraldehyde dehydrogenase	NA	NA	4	61387.6	61387.6	MS/MS
MTAAQPSETTVGNMVR	MTAAQ[-18.0106]PSETTVGNMVR	R	R	68	83	16	2	5Q(-18.0106)	sp|P49770|EI2BB_HUMAN	EI2BB_HUMAN	EIF2B2	Translation initiation factor eIF-2B subunit beta	NA	NA	2	18672.8	18672.8	MS/MS
MTISQQEFGR	MTISQ[-18.0106]Q[-18.0106]EFGR	K	T	263	272	10	2	5Q(-18.0106),6Q(-18.0106)	sp|P55036|PSMD4_HUMAN	PSMD4_HUMAN	PSMD4	26S proteasome non-ATPase regulatory subunit 4	NA	NA	1	135216	135216	MS/MS
MVLAAAGGVEHQQLLDLAQK	MVLAAAGGVEHQ[-18.0106]QLLDLAQK	R	H	229	248	20	3	12Q(-18.0106)	sp|P31930|QCR1_HUMAN	QCR1_HUMAN	UQCRC1	Cytochrome b-c1 complex subunit 1, mitochondrial	NA	NA	2	62748.2	62748.2	MS/MS
MVNLLQIVR	MVNLLQ[-18.0106]IVR	-	D	1	9	9	2	6Q(-18.0106)	sp|O75438|NDUB1_HUMAN	NDUB1_HUMAN	NDUFB1	NADH dehydrogenase [ubiquinone] 1 beta subcomplex subunit 1	NA	NA	1	28987.4	28987.4	MS/MS
MVPPVQVSPLIK	MVPPVQ[-18.0106]VSPLIK	-	L	1	12	12	2	6Q(-18.0106)	sp|P56385|ATP5I_HUMAN	ATP5I_HUMAN	ATP5ME	ATP synthase subunit e, mitochondrial	NA	NA	3	177268	177268	MS/MS
MVVNEGSDGGQSVYHVHLHVLGGR	MVVNEGSDGGQ[-18.0106]SVYHVHLHVLGGR	R	Q	96	119	24	345	11Q(-18.0106)	sp|P49773|HINT1_HUMAN	HINT1_HUMAN	HINT1	Adenosine 5'-monophosphoramidase HINT1	NA	NA	3	81035.1	46392.9	MS/MS
MWFQWSEQR	MWFQWSEQ[-18.0106]R	R	D	44	52	9	2	8Q(-18.0106)	sp|O15260|SURF4_HUMAN	SURF4_HUMAN	SURF4	Surfeit locus protein 4	NA	NA	1	46655.2	46655.2	MS/MS
MWVQLLIPR	MWVQ[-18.0106]LLIPR	K	I	138	146	9	2	4Q(-18.0106)	sp|P61289|PSME3_HUMAN	PSME3_HUMAN	PSME3	Proteasome activator complex subunit 3	NA	NA	2	67850.9	67850.9	MS/MS
MYLQVETR	MYLQ[-18.0106]VETR	-	T	1	8	8	2	4Q(-18.0106)	sp|Q9BQA9|CYBC1_HUMAN	CYBC1_HUMAN	CYBC1	Cytochrome b-245 chaperone 1	NA	NA	2	31269.7	31269.7	MS/MS
MYTDIQEPMFSAAR	MYTDIQ[-18.0106]EPMFSAAR	R	E	285	298	14	2	6Q(-18.0106)	sp|Q9NRR5|UBQL4_HUMAN	UBQL4_HUMAN	UBQLN4	Ubiquilin-4	NA	NA	1	43515.1	43515.1	MS/MS
MNMIGLVR	M[15.9949]N[-18.0106]MIGLVR	R	K	220	227	8	2	1M(15.9949),2N(-18.0106)	sp|Q86UB9|TM135_HUMAN	TM135_HUMAN	TMEM135	Transmembrane protein 135	NA	NA	1	8087.6	8087.6	MS/MS
NAGFTPQER	NAGFTPQ[-18.0106]ER	K	Q	229	237	9	2	7Q(-18.0106)	sp|P27695|APEX1_HUMAN	APEX1_HUMAN	APEX1	DNA-(apurinic or apyrimidinic site) endonuclease	NA	NA	1	40223.5	40223.5	MS/MS
NANTFISPQQR	NANTFISPQ[-18.0106]QR	R	W	39	49	11	2	9Q(-18.0106)	sp|P08493|MGP_HUMAN	MGP_HUMAN	MGP	Matrix Gla protein	NA	NA	1	21412.2	21412.2	MS/MS
NDFTEEEEAQVR	NDFTEEEEAQ[-18.0106]VR	K	K	143	154	12	2	10Q(-18.0106)	sp|P63208|SKP1_HUMAN	SKP1_HUMAN	SKP1	S-phase kinase-associated protein 1	NA	NA	2	47410.2	47410.2	MS/MS
NFIVWLEDQK	NFIVWLEDQ[-18.0106]K	R	I	27	36	10	2	9Q(-18.0106)	sp|Q9Y224|RTRAF_HUMAN	RTRAF_HUMAN	RTRAF	RNA transcription, translation and transport factor protein	NA	NA	1	40516.9	40516.9	MS/MS
NFLSTPQFLYR	NFLSTPQ[-18.0106]FLYR	R	W	198	208	11	2	7Q(-18.0106)	sp|Q9BUN8|DERL1_HUMAN	DERL1_HUMAN	DERL1	Derlin-1	NA	NA	2	98754.6	98754.6	MS/MS
NFVSQIVAENLHPK	NFVSQ[-18.0106]IVAENLHPK	K	G	116	129	14	23	5Q(-18.0106)	sp|O14657|TOR1B_HUMAN	TOR1B_HUMAN	TOR1B	Torsin-1B	NA	NA	1	21873.9	21873.9	MS/MS
NIEDVIAQGIGK	NIEDVIAQ[-18.0106]GIGK	K	L	50	61	12	2	8Q(-18.0106)	sp|P05387|RLA2_HUMAN	RLA2_HUMAN	RPLP2	Large ribosomal subunit protein P2	NA	NA	5	448048	448048	MS/MS
NIGWGTDQGIGGFGEEPGIK	NIGWGTDQ[-18.0106]GIGGFGEEPGIK	K	S	30	49	20	2	8Q(-18.0106)	sp|Q9Y5U9|IR3IP_HUMAN	IR3IP_HUMAN	IER3IP1	Immediate early response 3-interacting protein 1	NA	NA	1	57685.5	57685.5	MS/MS
NILLTNEQLESAR	NILLTNEQ[-18.0106]LESAR	R	K	36	48	13	2	8Q(-18.0106)	sp|Q9H9B4|SFXN1_HUMAN	SFXN1_HUMAN	SFXN1	Sideroflexin-1	NA	NA	1	72752.4	72752.4	MS/MS
NIMTQNVER	NIMTQ[-18.0106]NVER	K	I	25	33	9	2	5Q(-18.0106)	sp|Q9BV40|VAMP8_HUMAN	VAMP8_HUMAN	VAMP8	Vesicle-associated membrane protein 8	NA	NA	2	29605.5	29605.5	MS/MS
NISHYEEQLVK	NISHYEEQ[-18.0106]LVK	R	M	381	391	11	23	8Q(-18.0106)	sp|P13861|KAP2_HUMAN	KAP2_HUMAN	PRKAR2A	cAMP-dependent protein kinase type II-alpha regulatory subunit	NA	NA	2	32454.8	53565.7	MS/MS
NLLHQDAVDLFR	NLLHQ[-18.0106]DAVDLFR	K	N	75	86	12	3	5Q(-18.0106)	sp|P57105|SYJ2B_HUMAN	SYJ2B_HUMAN	SYNJ2BP	Synaptojanin-2-binding protein	NA	NA	2	37377.2	37377.2	MS/MS
NLQDLVR	NLQ[-18.0106]DLVR	K	G	17	23	7	2	3Q(-18.0106)	sp|O14617|AP3D1_HUMAN	AP3D1_HUMAN	AP3D1	AP-3 complex subunit delta-1	NA	NA	1	18144.2	18144.2	MS/MS
NLQLLMDR	NLQ[-18.0106]LLMDR	K	V	242	249	8	2	3Q(-18.0106)	sp|O15372|EIF3H_HUMAN	EIF3H_HUMAN	EIF3H	Eukaryotic translation initiation factor 3 subunit H	NA	NA	1	57970.8	57970.8	MS/MS
NLSPDGQYVPR	NLSPDGQ[-18.0106]YVPR	K	I	108	118	11	2	7Q(-18.0106)	sp|Q8TD06|AGR3_HUMAN	AGR3_HUMAN	AGR3	Anterior gradient protein 3	NA	NA	2	204088	204088	MS/MS
NLTLDQMIR	NLTLDQ[-18.0106]MIR	K	I	350	358	9	2	6Q(-18.0106)	sp|Q7L0Y3|TM10C_HUMAN	TM10C_HUMAN	TRMT10C	tRNA methyltransferase 10 homolog C	NA	NA	1	19691.5	19691.5	MS/MS
NLVTGDHIPTPQDLPQR	NLVTGDHIPTPQ[-18.0106]DLPQ[-18.0106]R	K	K	90	106	17	3	12Q(-18.0106),16Q(-18.0106)	sp|O43768|ENSA_HUMAN	ENSA_HUMAN	ENSA	Alpha-endosulfine	NA	NA	4	108611	108611	MS/MS
NPDTQWITK	NPDTQ[-18.0106]WITK	R	P	145	153	9	2	5Q(-18.0106)	sp|P61313|RL15_HUMAN	RL15_HUMAN	RPL15	Large ribosomal subunit protein eL15	NA	NA	1	50968.2	50968.2	MS/MS
NPETVMQFLEK	NPETVMQ[-18.0106]FLEK	K	L	313	323	11	2	7Q(-18.0106)	sp|Q99797|MIPEP_HUMAN	MIPEP_HUMAN	MIPEP	Mitochondrial intermediate peptidase	NA	NA	1	21971.2	21971.2	MS/MS
NSDVLQSPLDSAAR	NSDVLQ[-18.0106]SPLDSAAR	K	D	606	619	14	2	6Q(-18.0106)	sp|Q8NBJ5|GT251_HUMAN	GT251_HUMAN	COLGALT1	Procollagen galactosyltransferase 1	NA	NA	1	28734.4	28734.4	MS/MS
NVDLLSDMVQEHDEPILK	NVDLLSDMVQ[-18.0106]EHDEPILK	K	H	177	194	18	3	10Q(-18.0106)	sp|P55209|NP1L1_HUMAN	NP1L1_HUMAN	NAP1L1	Nucleosome assembly protein 1-like 1	NA	NA	1	93875.9	93875.9	MS/MS
NVTELNEPLSNEER	NVTELN[-18.0106]EPLSNEER	K	N	29	42	14	2	6N(-18.0106)	sp|P61981|1433G_HUMAN	1433G_HUMAN	YWHAG	14-3-3 protein gamma	NA	NA	1	53214.8	53214.8	MS/MS
NWYVDDPYQK	NWYVDDPYQ[-18.0106]K	R	Y	170	179	10	2	9Q(-18.0106)	sp|Q9NZE8|RM35_HUMAN	RM35_HUMAN	MRPL35	Large ribosomal subunit protein bL35m	NA	NA	1	31191.4	31191.4	MS/MS
NYLEGIYNVPVAAVR	NYLEGIYN[-18.0106]VPVAAVR	R	T	55	69	15	2	8N(-18.0106)	sp|Q16540|RM23_HUMAN	RM23_HUMAN	MRPL23	Large ribosomal subunit protein uL23m	NA	NA	4	26789.2	26789.2	MS/MS
NYPPWQHTTLSVLR	NYPPWQ[-18.0106]HTTLSVLR	K	K	943	956	14	3	6Q(-18.0106)	sp|Q9P2J5|SYLC_HUMAN	SYLC_HUMAN	LARS1	Leucine--tRNA ligase, cytoplasmic	NA	NA	2	69484.5	69484.5	MS/MS
NYYEQWGK	NYYEQ[-18.0106]WGK	R	L	39	46	8	12	5Q(-18.0106)	sp|P22626|ROA2_HUMAN	ROA2_HUMAN	HNRNPA2B1	Heterogeneous nuclear ribonucleoproteins A2/B1	NA	NA	2	185780	185780	MS/MS
NIDDGTSDRPYSHALVAGIDR	N[-18.0106]IDDGTSDRPYSHALVAGIDR	K	Y	28	48	21	3	1N(-18.0106)	sp|P61353|RL27_HUMAN	RL27_HUMAN	RPL27	Large ribosomal subunit protein eL27	NA	NA	1	60799.6	60799.6	MS/MS
NIFPSNLVSAAFR	N[-18.0106]IFPSNLVSAAFR	R	S	190	202	13	2	1N(-18.0106)	sp|Q15758|AAAT_HUMAN	AAAT_HUMAN	SLC1A5	Neutral amino acid transporter B(0)	NA	NA	2	45795.5	45795.5	MS/MS
NILHQGQEAILQR	N[-18.0106]ILHQGQ[-18.0106]EAILQ[-18.0106]R	R	Y	243	255	13	23	12Q(-18.0106),1N(-18.0106),7Q(-18.0106)	sp|Q96C86|DCPS_HUMAN	DCPS_HUMAN	DCPS	m7GpppX diphosphatase	NA	NA	2	29249.9	29249.9	MS/MS
NIPMLFVR	N[-18.0106]IPMLFVR	R	G	81	88	8	2	1N(-18.0106)	sp|P62310|LSM3_HUMAN	LSM3_HUMAN	LSM3	U6 snRNA-associated Sm-like protein LSm3	NA	NA	1	13909.4	13909.4	MS/MS
NLYSDDIPHALR	N[-18.0106]LYSDDIPHALR	K	E	60	71	12	2	1N(-18.0106)	sp|P60228|EIF3E_HUMAN	EIF3E_HUMAN	EIF3E	Eukaryotic translation initiation factor 3 subunit E	NA	NA	2	75189.1	75189.1	MS/MS
NPPGFAFVEFEDPR	N[-18.0106]PPGFAFVEFEDPR	R	D	45	58	14	2	1N(-18.0106)	sp|Q16629|SRSF7_HUMAN	SRSF7_HUMAN	SRSF7	Serine/arginine-rich splicing factor 7	SRSF3	sp|P84103|SRSF3_HUMAN	4	141074	141074	MS/MS
NQVEDLLATLEK	N[-18.0106]QVEDLLATLEK	R	S	392	403	12	2	1N(-18.0106)	sp|Q92542|NICA_HUMAN	NICA_HUMAN	NCSTN	Nicastrin	NA	NA	1	21449.8	21449.8	MS/MS
NSQLGIFSSSEK	N[-18.0106]SQLGIFSSSEK	R	I	68	79	12	2	1N(-18.0106)	sp|O14777|NDC80_HUMAN	NDC80_HUMAN	NDC80	Kinetochore protein NDC80 homolog	NA	NA	1	42000.9	42000.9	MS/MS
PAAPPAPGPGQLTLR	PAAPPAPGPGQ[-18.0106]LTLR	R	L	68	82	15	23	11Q(-18.0106)	sp|Q99536|VAT1_HUMAN	VAT1_HUMAN	VAT1	Synaptic vesicle membrane protein VAT-1 homolog	NA	NA	5	409801	406710	MS/MS
PADLDLIQSTPFK	PADLDLIQ[-18.0106]STPFK	R	P	97	109	13	2	8Q(-18.0106)	sp|Q9GZY8|MFF_HUMAN	MFF_HUMAN	MFF	Mitochondrial fission factor	NA	NA	2	30985.5	30985.5	MS/MS
PAGPQLFLPDPDPQR	PAGPQ[-18.0106]LFLPDPDPQ[-18.0106]R	R	G	155	169	15	2	14Q(-18.0106),5Q(-18.0106)	sp|Q9BUH6|PAXX_HUMAN	PAXX_HUMAN	PAXX	Protein PAXX	NA	NA	1	61945.2	61945.2	MS/MS
PAHLLQDDISSSYTTTTTITAPPSR	PAHLLQ[-18.0106]DDISSSYTTTTTITAPPSR	M	V	2	26	25	23	6Q(-18.0106)	sp|O00767|SCD_HUMAN	SCD_HUMAN	SCD	Stearoyl-CoA desaturase	NA	NA	4	210730	210730	MS/MS
PAIAPPVFVFQK	PAIAPPVFVFQ[-18.0106]K	K	D	10	21	12	2	11Q(-18.0106)	sp|Q9H6Z4|RANB3_HUMAN	RANB3_HUMAN	RANBP3	Ran-binding protein 3	NA	NA	1	29686.9	29686.9	MS/MS
PAPVAQPPAAAPPSAVGSSAAAPR	PAPVAQ[-18.0106]PPAAAPPSAVGSSAAAPR	R	Q	28	51	24	23	6Q(-18.0106)	sp|Q5T1J5|CHCH9_HUMAN	CHCH9_HUMAN	CHCHD2P9	Putative coiled-coil-helix-coiled-coil-helix domain-containing protein CHCHD2P9, mitochondrial	CHCHD2	sp|Q9Y6H1|CHCH2_HUMAN	2	78305.4	52083.1	MS/MS
PFAIDIFPVTNK	PFAIDIFPVTN[-18.0106]K	K	D	61	72	12	2	11N(-18.0106)	sp|Q8NBJ7|SUMF2_HUMAN	SUMF2_HUMAN	SUMF2	Inactive C-alpha-formylglycine-generating enzyme 2	NA	NA	1	51804.8	51804.8	MS/MS
PFGVFEEEEELQR	PFGVFEEEEELQ[-18.0106]R	K	R	48	60	13	2	12Q(-18.0106)	sp|P51003|PAPOA_HUMAN	PAPOA_HUMAN	PAPOLA	Poly(A) polymerase alpha	PAPOLB	sp|Q9NRJ5|PAPOB_HUMAN	1	23505.7	23505.7	MS/MS
PFLDIQK	PFLDIQ[-18.0106]K	M	R	2	8	7	2	6Q(-18.0106)	sp|O43920|NDUS5_HUMAN	NDUS5_HUMAN	NDUFS5	NADH dehydrogenase [ubiquinone] iron-sulfur protein 5	NA	NA	2	75096.3	75096.3	MS/MS
PFMTGAAEQIK	PFMTGAAEQ[-18.0106]IK	K	H	113	123	11	2	9Q(-18.0106)	sp|P13693|TCTP_HUMAN	TCTP_HUMAN	TPT1	Translationally-controlled tumor protein	NA	sp|Q56UQ5|TPT1L_HUMAN	1	66533.8	66533.8	MS/MS
PFQEYLEAQR	PFQ[-18.0106]EYLEAQ[-18.0106]R	K	Q	337	346	10	2	3Q(-18.0106),9Q(-18.0106)	sp|Q96GC9|VMP1_HUMAN	VMP1_HUMAN	VMP1	Vacuole membrane protein 1	NA	NA	1	55904.8	55904.8	MS/MS
PFSLQETYEAK	PFSLQ[-18.0106]ETYEAK	K	R	316	326	11	2	5Q(-18.0106)	sp|Q9NVA2|SEP11_HUMAN	SEP11_HUMAN	SEPTIN11	Septin-11	SEPTIN6	sp|Q14141|SEPT6_HUMAN	1	100998	100998	MS/MS
PGAGVPDFLPSAQR	PGAGVPDFLPSAQ[-18.0106]R	K	A	754	767	14	2	13Q(-18.0106)	sp|Q9UPT8|ZC3H4_HUMAN	ZC3H4_HUMAN	ZC3H4	Zinc finger CCCH domain-containing protein 4	NA	NA	1	31548.8	31548.8	MS/MS
PGEVTPGLSQVEYALR	PGEVTPGLSQ[-18.0106]VEYALR	R	R	60	75	16	2	10Q(-18.0106)	sp|Q9NQH7|XPP3_HUMAN	XPP3_HUMAN	XPNPEP3	Xaa-Pro aminopeptidase 3	NA	NA	1	11035.2	11035.2	MS/MS
PGHLQEGFGCVVTNR	PGHLQ[-18.0106]EGFGC[57.0215]VVTNR	M	F	2	16	15	23	10C(57.0215),5Q(-18.0106)	sp|Q8NC51|SERB1_HUMAN	SERB1_HUMAN	SERBP1	SERPINE1 mRNA-binding protein 1	NA	NA	2	46336.9	31611.6	MS/MS
PGHPLQPDFFLDEYPEAVSK	PGHPLQ[-18.0106]PDFFLDEYPEAVSK	K	K	264	283	20	3	6Q(-18.0106)	sp|Q6YN16|HSDL2_HUMAN	HSDL2_HUMAN	HSDL2	Hydroxysteroid dehydrogenase-like protein 2	NA	NA	7	75227.8	75227.8	MS/MS
PGLVDSNPAPPESQEK	PGLVDSNPAPPESQ[-18.0106]EK	M	K	2	17	16	2	14Q(-18.0106)	sp|Q14061|COX17_HUMAN	COX17_HUMAN	COX17	Cytochrome c oxidase copper chaperone	NA	NA	2	19481.5	19481.5	MS/MS
PGMLEMLLPGQPEAVAR	PGMLEMLLPGQ[-18.0106]PEAVAR	R	L	314	330	17	2	11Q(-18.0106)	sp|P48637|GSHB_HUMAN	GSHB_HUMAN	GSS	Glutathione synthetase	NA	NA	5	31857.4	31857.4	MS/MS
PGPVGPELPPGHIPIQVIR	PGPVGPELPPGHIPIQ[-18.0106]VIR	K	K	325	343	19	3	16Q(-18.0106)	sp|O95817|BAG3_HUMAN	BAG3_HUMAN	BAG3	BAG family molecular chaperone regulator 3	NA	NA	1	30711.8	30711.8	MS/MS
PGVFDLINK	PGVFDLIN[-18.0106]K	K	A	82	90	9	2	8N(-18.0106)	sp|O75521|ECI2_HUMAN	ECI2_HUMAN	ECI2	Enoyl-CoA delta isomerase 2	NA	NA	1	79380	79380	MS/MS
PIEEQGPLDVIIHK	PIEEQ[-18.0106]GPLDVIIHK	R	L	46	59	14	3	5Q(-18.0106)	sp|Q13572|ITPK1_HUMAN	ITPK1_HUMAN	ITPK1	Inositol-tetrakisphosphate 1-kinase	NA	NA	2	53673	53673	MS/MS
PIPQWIR	PIPQ[-18.0106]WIR	R	M	22	28	7	2	4Q(-18.0106)	sp|P62891|RL39_HUMAN	RL39_HUMAN	RPL39	Large ribosomal subunit protein eL39	RPL39P5	sp|Q59GN2|R39L5_HUMAN	2	52510.3	52510.3	MS/MS
PLFQLQSGHK	PLFQ[-18.0106]LQ[-18.0106]SGHK	K	D	614	623	10	3	4Q(-18.0106),6Q(-18.0106)	sp|Q14746|COG2_HUMAN	COG2_HUMAN	COG2	Conserved oligomeric Golgi complex subunit 2	NA	NA	1	11594.7	11594.7	MS/MS
PLFTANPFEQDVEK	PLFTANPFEQ[-18.0106]DVEK	M	A	2	15	14	2	10Q(-18.0106)	sp|O75886|STAM2_HUMAN	STAM2_HUMAN	STAM2	Signal transducing adapter molecule 2	NA	NA	2	28532	28532	MS/MS
PLILQSLGPK	PLILQ[-18.0106]SLGPK	K	T	244	253	10	2	5Q(-18.0106)	sp|Q9Y5K6|CD2AP_HUMAN	CD2AP_HUMAN	CD2AP	CD2-associated protein	NA	NA	1	36355.7	36355.7	MS/MS
PLPVALQTR	PLPVALQ[-18.0106]TR	M	L	2	10	9	2	7Q(-18.0106)	sp|O60828|PQBP1_HUMAN	PQBP1_HUMAN	PQBP1	Polyglutamine-binding protein 1	NA	NA	1	51451.3	51451.3	MS/MS
PLQQLEVPLISR	PLQ[-18.0106]Q[-18.0106]LEVPLISR	K	E	187	198	12	2	3Q(-18.0106),4Q(-18.0106)	sp|Q16651|PRSS8_HUMAN	PRSS8_HUMAN	PRSS8	Prostasin	NA	NA	1	95075.9	95075.9	MS/MS
PLTLSNYQTNK	PLTLSNYQ[-18.0106]TNK	K	A	79	89	11	2	8Q(-18.0106)	sp|P04080|CYTB_HUMAN	CYTB_HUMAN	CSTB	Cystatin-B	NA	NA	1	54706.7	54706.7	MS/MS
PLVLPSPLVTPGSNSQER	PLVLPSPLVTPGSN[-18.0106]SQER	R	Y	466	483	18	2	14N(-18.0106)	sp|Q96QC0|PP1RA_HUMAN	PP1RA_HUMAN	PPP1R10	Serine/threonine-protein phosphatase 1 regulatory subunit 10	NA	NA	2	38096	38096	MS/MS
PLVVQVPTFAR	PLVVQ[-18.0106]VPTFAR	K	R	78	88	11	2	5Q(-18.0106)	sp|O00257|CBX4_HUMAN	CBX4_HUMAN	CBX4	E3 SUMO-protein ligase CBX4	NA	NA	2	38243.3	38243.3	MS/MS
PMCVESFSQYPPLGR	PMC[57.0215]VESFSQ[-18.0106]YPPLGR	K	F	409	423	15	2	3C(57.0215),9Q(-18.0106)	sp|Q05639|EF1A2_HUMAN	EF1A2_HUMAN	EEF1A2	Elongation factor 1-alpha 2	NA	NA	2	65766.3	65766.3	MS/MS
PMFIVNTNVPR	PMFIVNTN[-18.0106]VPR	M	A	2	12	11	2	8N(-18.0106)	sp|P14174|MIF_HUMAN	MIF_HUMAN	MIF	Macrophage migration inhibitory factor	NA	NA	9	524980	524980	MS/MS
PNIVLFSGSSHQDLSQR	PNIVLFSGSSHQDLSQ[-18.0106]R	M	V	2	18	17	3	16Q(-18.0106)	sp|P11908|PRPS2_HUMAN	PRPS2_HUMAN	PRPS2	Ribose-phosphate pyrophosphokinase 2	NA	NA	1	22032.9	22032.9	MS/MS
PQAPATVGLAFR	PQ[-18.0106]APATVGLAFR	R	A	69	80	12	2	2Q(-18.0106)	sp|Q15370|ELOB_HUMAN	ELOB_HUMAN	ELOB	Elongin-B	NA	NA	2	422557	422557	MS/MS
PQPVMVTWVR	PQ[-18.0106]PVMVTWVR	K	V	273	282	10	2	2Q(-18.0106)	sp|Q9BY67|CADM1_HUMAN	CADM1_HUMAN	CADM1	Cell adhesion molecule 1	NA	NA	1	35708.6	35708.6	MS/MS
PQTTISPADLHGMWYPTVR	PQ[-18.0106]TTISPADLHGMWYPTVR	R	R	541	559	19	3	2Q(-18.0106)	sp|Q96JB2|COG3_HUMAN	COG3_HUMAN	COG3	Conserved oligomeric Golgi complex subunit 3	NA	NA	1	16554.9	16554.9	MS/MS
PRPDPSPEIEGDLQPATHGSR	PRPDPSPEIEGDLQ[-18.0106]PATHGSR	R	F	146	166	21	4	14Q(-18.0106)	sp|P51970|NDUA8_HUMAN	NDUA8_HUMAN	NDUFA8	NADH dehydrogenase [ubiquinone] 1 alpha subcomplex subunit 8	NA	NA	1	85256.5	85256.5	MS/MS
PSGLLAQER	PSGLLAQ[-18.0106]ER	R	K	583	591	9	2	7Q(-18.0106)	sp|Q9Y2W1|TR150_HUMAN	TR150_HUMAN	THRAP3	Thyroid hormone receptor-associated protein 3	NA	NA	1	65430.6	65430.6	MS/MS
PSPIQEESIPIALSGR	PSPIQ[-18.0106]EESIPIALSGR	K	D	119	134	16	2	5Q(-18.0106)	sp|P26196|DDX6_HUMAN	DDX6_HUMAN	DDX6	Probable ATP-dependent RNA helicase DDX6	NA	NA	1	150592	150592	MS/MS
PSVYIPEFIAANQSAR	PSVYIPEFIAANQ[-18.0106]SAR	R	A	176	191	16	2	13Q(-18.0106)	sp|Q9NPH2|INO1_HUMAN	INO1_HUMAN	ISYNA1	Inositol-3-phosphate synthase 1	NA	NA	1	48643.1	48643.1	MS/MS
PTDNILIPQLIR	PTDNILIPQ[-18.0106]LIR	R	E	268	279	12	2	9Q(-18.0106)	sp|Q9UGP8|SEC63_HUMAN	SEC63_HUMAN	SEC63	Translocation protein SEC63 homolog	NA	NA	2	34263.1	34263.1	MS/MS
PVAVGPYGQSQPSCFDR	PVAVGPYGQ[-18.0106]SQ[-18.0106]PSC[57.0215]FDR	M	V	2	18	17	2	11Q(-18.0106),14C(57.0215),9Q(-18.0106)	sp|P60602|ROMO1_HUMAN	ROMO1_HUMAN	ROMO1	Reactive oxygen species modulator 1	NA	NA	1	30759.1	30759.1	MS/MS
PVQASYFETLR	PVQ[-18.0106]ASYFETLR	K	Q	134	144	11	2	3Q(-18.0106)	sp|O95989|NUDT3_HUMAN	NUDT3_HUMAN	NUDT3	Diphosphoinositol polyphosphate phosphohydrolase 1	NA	NA	1	50806.1	50806.1	MS/MS
PVQVIGALIGK	PVQ[-18.0106]VIGALIGK	R	Q	65	75	11	2	3Q(-18.0106)	sp|Q7L5N1|CSN6_HUMAN	CSN6_HUMAN	COPS6	COP9 signalosome complex subunit 6	NA	NA	1	45712.2	45712.2	MS/MS
QLNYTIGEVPISFVDR	QLN[-18.0106]YTIGEVPISFVDR	R	V	219	234	16	2	3N(-18.0106)	sp|O60762|DPM1_HUMAN	DPM1_HUMAN	DPM1	Dolichol-phosphate mannosyltransferase subunit 1	NA	NA	1	15953.9	15953.9	MS/MS
QNLFLGSLTSR	QN[-18.0106]LFLGSLTSR	K	L	335	345	11	2	2N(-18.0106)	sp|Q3ZCQ8|TIM50_HUMAN	TIM50_HUMAN	TIMM50	Mitochondrial import inner membrane translocase subunit TIM50	NA	NA	1	49650.1	49650.1	MS/MS
QAADFAEQFR	Q[-18.0106]AADFAEQ[-18.0106]FR	R	S	19	28	10	2	1Q(-18.0106),8Q(-18.0106)	sp|Q96HQ2|C2AIL_HUMAN	C2AIL_HUMAN	CDKN2AIPNL	CDKN2AIP N-terminal-like protein	NA	NA	4	67330	67330	MS/MS
QAALEEEQAR	Q[-18.0106]AALEEEQ[-18.0106]AR	K	L	325	334	10	2	1Q(-18.0106),8Q(-18.0106)	sp|Q13492|PICAL_HUMAN	PICAL_HUMAN	PICALM	Phosphatidylinositol-binding clathrin assembly protein	NA	NA	2	37172.3	37172.3	MS/MS
QAALQVAEGFISR	Q[-18.0106]AALQ[-18.0106]VAEGFISR	R	M	307	319	13	2	1Q(-18.0106),5Q(-18.0106)	sp|P40121|CAPG_HUMAN	CAPG_HUMAN	CAPG	Macrophage-capping protein	NA	NA	1	82066.2	82066.2	MS/MS
QAAVGQGDFHLLDHR	Q[-18.0106]AAVGQ[-18.0106]GDFHLLDHR	R	G	96	110	15	3	1Q(-18.0106),6Q(-18.0106)	sp|O43819|SCO2_HUMAN	SCO2_HUMAN	SCO2	Protein SCO2 homolog, mitochondrial	NA	NA	2	47852.7	47852.7	MS/MS
QAGEVTFADAHRPK	Q[-18.0106]AGEVTFADAHRPK	R	L	130	143	14	23	1Q(-18.0106)	sp|Q13243|SRSF5_HUMAN	SRSF5_HUMAN	SRSF5	Serine/arginine-rich splicing factor 5	NA	NA	3	69953.4	69953.4	MS/MS
QAGLSYIR	Q[-18.0106]AGLSYIR	R	Y	7	14	8	2	1Q(-18.0106)	sp|P56381|ATP5E_HUMAN	ATP5E_HUMAN	ATP5F1E	ATP synthase subunit epsilon, mitochondrial	ATP5F1EP2	sp|Q5VTU8|AT5EL_HUMAN	1	82686.1	82686.1	MS/MS
QAGLYSISLPNK	Q[-18.0106]AGLYSISLPNK	R	Y	196	207	12	2	1Q(-18.0106)	sp|Q6Y1H2|HACD2_HUMAN	HACD2_HUMAN	HACD2	Very-long-chain (3R)-3-hydroxyacyl-CoA dehydratase 2	NA	NA	1	33228.6	33228.6	MS/MS
QAILGEHPSSFR	Q[-18.0106]AILGEHPSSFR	R	H	276	287	12	2	1Q(-18.0106)	sp|Q8WVV9|HNRLL_HUMAN	HNRLL_HUMAN	HNRNPLL	Heterogeneous nuclear ribonucleoprotein L-like	NA	NA	2	20756.1	20756.1	MS/MS
QALMPTLEALYR	Q[-18.0106]ALMPTLEALYR	R	Q	1092	1103	12	2	1Q(-18.0106)	sp|Q92793|CBP_HUMAN	CBP_HUMAN	CREBBP	CREB-binding protein	EP300	sp|Q09472|EP300_HUMAN	1	24225.6	24225.6	MS/MS
QASTDAGTAGALTPQHVR	Q[-18.0106]ASTDAGTAGALTPQ[-18.0106]HVR	R	A	107	124	18	2	15Q(-18.0106),1Q(-18.0106)	sp|P46937|YAP1_HUMAN	YAP1_HUMAN	YAP1	Transcriptional coactivator YAP1	NA	NA	2	16102.1	16102.1	MS/MS
QATFEYSFIPAEPMGGR	Q[-18.0106]ATFEYSFIPAEPMGGR	R	P	151	167	17	2	1Q(-18.0106)	sp|P43307|SSRA_HUMAN	SSRA_HUMAN	SSR1	Translocon-associated protein subunit alpha	NA	NA	2	23501.3	23501.3	MS/MS
QATSTASTFVK	Q[-18.0106]ATSTASTFVK	R	P	8	18	11	2	1Q(-18.0106)	sp|P56556|NDUA6_HUMAN	NDUA6_HUMAN	NDUFA6	NADH dehydrogenase [ubiquinone] 1 alpha subcomplex subunit 6	NA	NA	1	57517.8	57517.8	MS/MS
QAYTQFGGK	Q[-18.0106]AYTQ[-18.0106]FGGK	K	R	119	127	9	2	1Q(-18.0106),5Q(-18.0106)	sp|P25789|PSA4_HUMAN	PSA4_HUMAN	PSMA4	Proteasome subunit alpha type-4	NA	NA	1	65927.7	65927.7	MS/MS
QDGSTIHIR	Q[-18.0106]DGSTIHIR	K	Y	59	67	9	23	1Q(-18.0106)	sp|Q7Z7F7|RM55_HUMAN	RM55_HUMAN	MRPL55	Large ribosomal subunit protein mL55	NA	NA	1	30574.1	30574.1	MS/MS
QDPFTVHMAAR	Q[-18.0106]DPFTVHMAAR	R	I	133	143	11	2	1Q(-18.0106)	sp|Q9UI12|VATH_HUMAN	VATH_HUMAN	ATP6V1H	V-type proton ATPase subunit H	NA	NA	2	14663	14663	MS/MS
QEGDTFYIK	Q[-18.0106]EGDTFYIK	K	T	46	54	9	2	1Q(-18.0106)	sp|P29373|RABP2_HUMAN	RABP2_HUMAN	CRABP2	Cellular retinoic acid-binding protein 2	NA	NA	2	267309	267309	MS/MS
QEILAALEK	Q[-18.0106]EILAALEK	K	G	430	438	9	2	1Q(-18.0106)	sp|P07602|SAP_HUMAN	SAP_HUMAN	PSAP	Prosaposin	NA	NA	4	247257	247257	MS/MS
QELETELER	Q[-18.0106]ELETELER	K	L	529	537	9	2	1Q(-18.0106)	sp|Q8TBA6|GOGA5_HUMAN	GOGA5_HUMAN	GOLGA5	Golgin subfamily A member 5	NA	NA	1	16920.1	16920.1	MS/MS
QELLELFK	Q[-18.0106]ELLELFK	K	E	367	374	8	2	1Q(-18.0106)	sp|Q9H089|LSG1_HUMAN	LSG1_HUMAN	LSG1	Large subunit GTPase 1 homolog	NA	NA	4	29472.4	29472.4	MS/MS
QEMGGIVTELIR	Q[-18.0106]EMGGIVTELIR	K	D	115	126	12	2	1Q(-18.0106)	sp|P27701|CD82_HUMAN	CD82_HUMAN	CD82	CD82 antigen	NA	NA	3	172913	172913	MS/MS
QEVVDLLLAR	Q[-18.0106]EVVDLLLAR	R	G	1135	1144	10	2	1Q(-18.0106)	sp|Q8IWZ3|ANKH1_HUMAN	ANKH1_HUMAN	ANKHD1	Ankyrin repeat and KH domain-containing protein 1	NA	NA	2	34467	34467	MS/MS
QFAAATIQTIGR	Q[-18.0106]FAAATIQ[-18.0106]TIGR	K	C	419	430	12	2	1Q(-18.0106),8Q(-18.0106)	sp|O00203|AP3B1_HUMAN	AP3B1_HUMAN	AP3B1	AP-3 complex subunit beta-1	NA	NA	1	29141.5	29141.5	MS/MS
QFEDELHPDLK	Q[-18.0106]FEDELHPDLK	K	F	81	91	11	23	1Q(-18.0106)	sp|Q9Y3C6|PPIL1_HUMAN	PPIL1_HUMAN	PPIL1	Peptidyl-prolyl cis-trans isomerase-like 1	NA	NA	2	51991.4	51991.4	MS/MS
QFEEIWER	Q[-18.0106]FEEIWER	R	C	1257	1264	8	2	1Q(-18.0106)	sp|Q9UM54|MYO6_HUMAN	MYO6_HUMAN	MYO6	Unconventional myosin-VI	NA	NA	1	30996.7	30996.7	MS/MS
QFLDFGR	Q[-18.0106]FLDFGR	K	D	31	37	7	2	1Q(-18.0106)	sp|Q15120|PDK3_HUMAN	PDK3_HUMAN	PDK3	[Pyruvate dehydrogenase (acetyl-transferring)] kinase isozyme 3, mitochondrial	NA	NA	2	28382.4	28382.4	MS/MS
QFLEVWEK	Q[-18.0106]FLEVWEK	K	N	119	126	8	2	1Q(-18.0106)	sp|P13798|ACPH_HUMAN	ACPH_HUMAN	APEH	Acylamino-acid-releasing enzyme	NA	NA	1	62486.9	62486.9	MS/MS
QFLFDSILK	Q[-18.0106]FLFDSILK	K	A	302	310	9	2	1Q(-18.0106)	sp|Q96QE5|TEFM_HUMAN	TEFM_HUMAN	TEFM	Transcription elongation factor, mitochondrial	NA	NA	2	23120.8	23120.8	MS/MS
QFSALVPAFDPR	Q[-18.0106]FSALVPAFDPR	R	P	1770	1781	12	2	1Q(-18.0106)	sp|Q9ULT8|HECD1_HUMAN	HECD1_HUMAN	HECTD1	E3 ubiquitin-protein ligase HECTD1	NA	NA	1	17679.6	17679.6	MS/MS
QGALAPWPIVGLGK	Q[-18.0106]GALAPWPIVGLGK	R	F	419	432	14	2	1Q(-18.0106)	sp|Q9H330|TM245_HUMAN	TM245_HUMAN	TMEM245	Transmembrane protein 245	NA	NA	1	39089.1	39089.1	MS/MS
QGIFHIHEVR	Q[-18.0106]GIFHIHEVR	K	D	32	41	10	34	1Q(-18.0106)	sp|Q9Y305|ACOT9_HUMAN	ACOT9_HUMAN	ACOT9	Acyl-coenzyme A thioesterase 9, mitochondrial	NA	NA	4	23927.2	23927.2	MS/MS
QGILLEHR	Q[-18.0106]GILLEHR	K	E	192	199	8	23	1Q(-18.0106)	sp|Q9BRX8|PXL2A_HUMAN	PXL2A_HUMAN	PRXL2A	Peroxiredoxin-like 2A	NA	NA	1	37250.9	27164.5	MS/MS
QGTTPPIWHLTDK	Q[-18.0106]GTTPPIWHLTDK	R	K	346	358	13	23	1Q(-18.0106)	sp|P55265|DSRAD_HUMAN	DSRAD_HUMAN	ADAR	Double-stranded RNA-specific adenosine deaminase	NA	NA	2	94697.6	52126	MS/MS
QGVEDAFYTLVR	Q[-18.0106]GVEDAFYTLVR	R	E	150	161	12	2	1Q(-18.0106)	sp|P01112|RASH_HUMAN	RASH_HUMAN	HRAS	GTPase HRas	NRAS	sp|P01111|RASN_HUMAN	4	54240.4	54240.4	MS/MS
QGYVLSSIEGR	Q[-18.0106]GYVLSSIEGR	K	V	192	202	11	2	1Q(-18.0106)	sp|O43684|BUB3_HUMAN	BUB3_HUMAN	BUB3	Mitotic checkpoint protein BUB3	NA	NA	1	69601.5	69601.5	MS/MS
QHFISFDTDR	Q[-18.0106]HFISFDTDR	R	S	107	116	10	23	1Q(-18.0106)	sp|P30626|SORCN_HUMAN	SORCN_HUMAN	SRI	Sorcin	NA	NA	3	78085.1	63283.9	MS/MS
QHLLGTSPER	Q[-18.0106]HLLGTSPER	R	V	153	162	10	2	1Q(-18.0106)	sp|Q8WUY1|THEM6_HUMAN	THEM6_HUMAN	THEM6	Protein THEM6	NA	NA	1	3094.48	3094.48	MS/MS
QHLVDFLAAVGGHFR	Q[-18.0106]HLVDFLAAVGGHFR	K	M	180	194	15	3	1Q(-18.0106)	sp|Q9Y2Z4|SYYM_HUMAN	SYYM_HUMAN	YARS2	Tyrosine--tRNA ligase, mitochondrial	NA	NA	2	15792.3	15792.3	MS/MS
QHNEDILEYK	Q[-18.0106]HNEDILEYK	K	R	61	70	10	2	1Q(-18.0106)	sp|O43677|NDUC1_HUMAN	NDUC1_HUMAN	NDUFC1	NADH dehydrogenase [ubiquinone] 1 subunit C1, mitochondrial	NA	NA	2	41348.4	41348.4	MS/MS
QHYIDLK	Q[-18.0106]HYIDLK	K	D	50	56	7	23	1Q(-18.0106)	sp|P22392|NDKB_HUMAN	NDKB_HUMAN	NME2	Nucleoside diphosphate kinase B	NME2P1	sp|O60361|NDK8_HUMAN	2	554250	550106	MS/MS
QIDDILSVASVR	Q[-18.0106]IDDILSVASVR	R	P	168	179	12	2	1Q(-18.0106)	sp|P14550|AK1A1_HUMAN	AK1A1_HUMAN	AKR1A1	Aldo-keto reductase family 1 member A1	NA	NA	1	86307.6	86307.6	MS/MS
QIDLSTVDLK	Q[-18.0106]IDLSTVDLK	K	K	124	133	10	2	1Q(-18.0106)	sp|P55145|MANF_HUMAN	MANF_HUMAN	MANF	Mesencephalic astrocyte-derived neurotrophic factor	NA	NA	2	72701	72701	MS/MS
QIGSVDTFR	Q[-18.0106]IGSVDTFR	R	I	70	78	9	2	1Q(-18.0106)	sp|Q99519|NEUR1_HUMAN	NEUR1_HUMAN	NEU1	Sialidase-1	NA	NA	1	61001.1	61001.1	MS/MS
QINWTVLYR	Q[-18.0106]INWTVLYR	R	R	48	56	9	2	1Q(-18.0106)	sp|P83731|RL24_HUMAN	RL24_HUMAN	RPL24	Large ribosomal subunit protein eL24	NA	NA	2	216719	216719	MS/MS
QISGFGK	Q[-18.0106]ISGFGK	K	K	238	244	7	2	1Q(-18.0106)	sp|P15529|MCP_HUMAN	MCP_HUMAN	CD46	Membrane cofactor protein	NA	NA	1	11634.4	11634.4	MS/MS
QISQAYEVLSDAK	Q[-18.0106]ISQ[-18.0106]AYEVLSDAK	K	K	47	59	13	2	1Q(-18.0106),4Q(-18.0106)	sp|P31689|DNJA1_HUMAN	DNJA1_HUMAN	DNAJA1	DnaJ homolog subfamily A member 1	NA	NA	1	40653.1	40653.1	MS/MS
QISQMADDTVAELDR	Q[-18.0106]ISQ[-18.0106]MADDTVAELDR	K	H	237	251	15	2	1Q(-18.0106),4Q(-18.0106)	sp|Q96E11|RRFM_HUMAN	RRFM_HUMAN	MRRF	Ribosome-recycling factor, mitochondrial	NA	NA	1	25041.6	25041.6	MS/MS
QISSLRDEVEAK	Q[-18.0106]ISSLRDEVEAK	K	A	715	726	12	2	1Q(-18.0106)	sp|P33176|KINH_HUMAN	KINH_HUMAN	KIF5B	Kinesin-1 heavy chain	NA	NA	1	21863.3	21863.3	MS/MS
QIVSEMLR	Q[-18.0106]IVSEMLR	K	Y	404	411	8	2	1Q(-18.0106)	sp|O95782|AP2A1_HUMAN	AP2A1_HUMAN	AP2A1	AP-2 complex subunit alpha-1	NA	NA	1	37456.7	37456.7	MS/MS
QIYYSDK	Q[-18.0106]IYYSDK	K	Y	5	11	7	2	1Q(-18.0106)	sp|P33552|CKS2_HUMAN	CKS2_HUMAN	CKS2	Cyclin-dependent kinases regulatory subunit 2	CKS1B	sp|P61024|CKS1_HUMAN	1	26392.2	26392.2	MS/MS
QKPVQTFTEEK	Q[-18.0106]KPVQ[-18.0106]TFTEEK	K	V	102	112	11	2	1Q(-18.0106),5Q(-18.0106)	sp|Q9NYL9|TMOD3_HUMAN	TMOD3_HUMAN	TMOD3	Tropomodulin-3	NA	NA	1	29556.1	29556.1	MS/MS
QLASALSYLEDK	Q[-18.0106]LASALSYLEDK	K	D	697	708	12	2	1Q(-18.0106)	sp|P23458|JAK1_HUMAN	JAK1_HUMAN	JAK1	Tyrosine-protein kinase JAK1	NA	NA	1	24038	24038	MS/MS
QLEDELVSLQK	Q[-18.0106]LEDELVSLQ[-18.0106]K	K	K	38	48	11	2	10Q(-18.0106),1Q(-18.0106)	sp|P09493|TPM1_HUMAN	TPM1_HUMAN	TPM1	Tropomyosin alpha-1 chain	NA	NA	2	40629.6	40629.6	MS/MS
QLESLPATHIR	Q[-18.0106]LESLPATHIR	R	G	113	123	11	2	1Q(-18.0106)	sp|Q13330|MTA1_HUMAN	MTA1_HUMAN	MTA1	Metastasis-associated protein MTA1	NA	NA	1	28630.3	28630.3	MS/MS
QLFEEQAK	Q[-18.0106]LFEEQ[-18.0106]AK	R	A	510	517	8	2	1Q(-18.0106),6Q(-18.0106)	sp|Q15046|SYK_HUMAN	SYK_HUMAN	KARS1	Lysine--tRNA ligase	NA	NA	1	47774.5	47774.5	MS/MS
QLFLETADLYATK	Q[-18.0106]LFLETADLYATK	R	E	260	272	13	2	1Q(-18.0106)	sp|B7ZAQ6|GPHRA_HUMAN	GPHRA_HUMAN	GPR89A	Golgi pH regulator A	GPR89B	sp|P0CG08|GPHRB_HUMAN	1	46450.3	46450.3	MS/MS
QLGDAFADLSLK	Q[-18.0106]LGDAFADLSLK	R	S	195	206	12	2	1Q(-18.0106)	sp|P53367|ARFP1_HUMAN	ARFP1_HUMAN	ARFIP1	Arfaptin-1	NA	NA	1	40161.8	40161.8	MS/MS
QLGLPTALK	Q[-18.0106]LGLPTALK	R	R	155	163	9	2	1Q(-18.0106)	sp|Q9UKD2|MRT4_HUMAN	MRT4_HUMAN	MRTO4	mRNA turnover protein 4 homolog	NA	NA	2	40412	40412	MS/MS
QLIPIFTDVALK	Q[-18.0106]LIPIFTDVALK	R	F	449	460	12	2	1Q(-18.0106)	sp|Q9UKN8|TF3C4_HUMAN	TF3C4_HUMAN	GTF3C4	General transcription factor 3C polypeptide 4	NA	NA	2	34480.8	34480.8	MS/MS
QLLEDESYDGGAGAASAFAPPR	Q[-18.0106]LLEDESYDGGAGAASAFAPPR	R	S	322	343	22	2	1Q(-18.0106)	sp|P06401|PRGR_HUMAN	PRGR_HUMAN	PGR	Progesterone receptor	NA	NA	6	63760.2	63760.2	MS/MS
QLPTLILFQGGK	Q[-18.0106]LPTLILFQ[-18.0106]GGK	K	E	216	227	12	2	1Q(-18.0106),9Q(-18.0106)	sp|Q9Y320|TMX2_HUMAN	TMX2_HUMAN	TMX2	Thioredoxin-related transmembrane protein 2	NA	NA	2	26800.5	26800.5	MS/MS
QLQEETPPGGPLTEALPPAR	Q[-18.0106]LQ[-18.0106]EETPPGGPLTEALPPAR	K	K	139	158	20	2	1Q(-18.0106),3Q(-18.0106)	sp|Q9Y6M9|NDUB9_HUMAN	NDUB9_HUMAN	NDUFB9	NADH dehydrogenase [ubiquinone] 1 beta subcomplex subunit 9	NA	NA	1	20936.4	20936.4	MS/MS
QLSEVFIQLPSR	Q[-18.0106]LSEVFIQ[-18.0106]LPSR	R	K	1480	1491	12	2	1Q(-18.0106),8Q(-18.0106)	sp|P51532|SMCA4_HUMAN	SMCA4_HUMAN	SMARCA4	Transcription activator BRG1	SMARCA2	sp|P51531|SMCA2_HUMAN	1	25552.5	25552.5	MS/MS
QLSVEPYSQEEAER	Q[-18.0106]LSVEPYSQ[-18.0106]EEAER	K	A	91	104	14	2	1Q(-18.0106),9Q(-18.0106)	sp|O00488|ZN593_HUMAN	ZN593_HUMAN	ZNF593	Zinc finger protein 593	NA	NA	1	9816.41	9816.41	MS/MS
QLVAEAIHSGK	Q[-18.0106]LVAEAIHSGK	K	K	412	422	11	2	1Q(-18.0106)	sp|Q9BWU0|NADAP_HUMAN	NADAP_HUMAN	SLC4A1AP	Kanadaptin	NA	NA	1	26113.9	26113.9	MS/MS
QLVHSFTEGR	Q[-18.0106]LVHSFTEGR	K	D	292	301	10	2	1Q(-18.0106)	sp|Q5ZPR3|CD276_HUMAN	CD276_HUMAN	CD276	CD276 antigen	NA	NA	1	37369.2	37369.2	MS/MS
QLWDSPETAPAAR	Q[-18.0106]LWDSPETAPAAR	R	T	482	494	13	2	1Q(-18.0106)	sp|Q9Y613|FHOD1_HUMAN	FHOD1_HUMAN	FHOD1	FH1/FH2 domain-containing protein 1	NA	NA	1	49032.4	49032.4	MS/MS
QLYAWDDGYQIVYK	Q[-18.0106]LYAWDDGYQ[-18.0106]IVYK	R	L	383	396	14	2	10Q(-18.0106),1Q(-18.0106)	sp|Q9NRN5|OLFL3_HUMAN	OLFL3_HUMAN	OLFML3	Olfactomedin-like protein 3	NA	NA	1	15596.8	15596.8	MS/MS
QLYESLMAAHASR	Q[-18.0106]LYESLMAAHASR	K	D	55	67	13	23	1Q(-18.0106)	sp|Q4VC31|MIX23_HUMAN	MIX23_HUMAN	MIX23	Protein MIX23	NA	NA	2	55303.6	55303.6	MS/MS
QLYETTDTTTR	Q[-18.0106]LYETTDTTTR	K	L	17	27	11	2	1Q(-18.0106)	sp|Q9UIA9|XPO7_HUMAN	XPO7_HUMAN	XPO7	Exportin-7	NA	NA	3	18586.5	18586.5	MS/MS
QMFGNADMNTFPTFK	Q[-18.0106]MFGNADMNTFPTFK	K	F	80	94	15	2	1Q(-18.0106)	sp|P18859|ATP5J_HUMAN	ATP5J_HUMAN	ATP5PF	ATP synthase-coupling factor 6, mitochondrial	NA	NA	2	121272	121272	MS/MS
QMVIDVLHPGK	Q[-18.0106]MVIDVLHPGK	K	A	22	32	11	23	1Q(-18.0106)	sp|P62847|RS24_HUMAN	RS24_HUMAN	RPS24	Small ribosomal subunit protein eS24	NA	NA	5	316949	193646	MS/MS
QNLLDDLVTR	Q[-18.0106]NLLDDLVTR	R	E	80	89	10	2	1Q(-18.0106)	sp|Q9UNK0|STX8_HUMAN	STX8_HUMAN	STX8	Syntaxin-8	NA	NA	1	27159.2	27159.2	MS/MS
QPIDIFLSHDWPR	Q[-18.0106]PIDIFLSHDWPR	K	S	166	178	13	23	1Q(-18.0106)	sp|Q9UK59|DBR1_HUMAN	DBR1_HUMAN	DBR1	Lariat debranching enzyme	NA	NA	1	22496.3	22496.3	MS/MS
QPIELLSMK	Q[-18.0106]PIELLSMK	R	R	77	85	9	2	1Q(-18.0106)	sp|O75934|SPF27_HUMAN	SPF27_HUMAN	BCAS2	Pre-mRNA-splicing factor SPF27	NA	NA	2	35298.5	35298.5	MS/MS
QPTIFQNK	Q[-18.0106]PTIFQNK	K	K	13	20	8	2	1Q(-18.0106)	sp|P62280|RS11_HUMAN	RS11_HUMAN	RPS11	Small ribosomal subunit protein uS17	NA	NA	3	44763.9	44763.9	MS/MS
QPTNPFLEMVK	Q[-18.0106]PTNPFLEMVK	K	F	602	612	11	2	1Q(-18.0106)	sp|Q29RF7|PDS5A_HUMAN	PDS5A_HUMAN	PDS5A	Sister chromatid cohesion protein PDS5 homolog A	NA	NA	1	21544	21544	MS/MS
QPVTVADYISR	Q[-18.0106]PVTVADYISR	R	A	607	617	11	2	1Q(-18.0106)	sp|P51116|FXR2_HUMAN	FXR2_HUMAN	FXR2	RNA-binding protein FXR2	NA	NA	1	31086.2	31086.2	MS/MS
QPVYYDELDAASSSLR	Q[-18.0106]PVYYDELDAASSSLR	R	R	430	445	16	2	1Q(-18.0106)	sp|Q9Y2H5|PKHA6_HUMAN	PKHA6_HUMAN	PLEKHA6	Pleckstrin homology domain-containing family A member 6	NA	NA	1	27038.2	27038.2	MS/MS
QQILHSEEFLSFFDHSTR	Q[-18.0106]Q[-18.0106]ILHSEEFLSFFDHSTR	K	I	214	231	18	34	1Q(-18.0106),2Q(-18.0106)	sp|Q13409|DC1I2_HUMAN	DC1I2_HUMAN	DYNC1I2	Cytoplasmic dynein 1 intermediate chain 2	NA	NA	2	28971.4	28971.4	MS/MS
QQLVETHLAR	Q[-18.0106]Q[-18.0106]LVETHLAR	K	V	450	459	10	2	1Q(-18.0106),2Q(-18.0106)	sp|Q06481|APLP2_HUMAN	APLP2_HUMAN	APLP2	Amyloid beta precursor like protein 2	NA	NA	1	46479.3	46479.3	MS/MS
QREELLSR	Q[-18.0106]REELLSR	R	T	100	107	8	2	1Q(-18.0106)	sp|O14653|GOSR2_HUMAN	GOSR2_HUMAN	GOSR2	Golgi SNAP receptor complex member 2	NA	NA	1	38142.2	38142.2	MS/MS
QSDVMIVAGTLTNK	Q[-18.0106]SDVMIVAGTLTNK	R	M	116	129	14	2	1Q(-18.0106)	sp|O75251|NDUS7_HUMAN	NDUS7_HUMAN	NDUFS7	NADH dehydrogenase [ubiquinone] iron-sulfur protein 7, mitochondrial	NA	NA	2	31566.2	31566.2	MS/MS
QSIWTSTISSHLATK	Q[-18.0106]SIWTSTISSHLATK	K	H	110	124	15	2	1Q(-18.0106)	sp|P09417|DHPR_HUMAN	DHPR_HUMAN	QDPR	Dihydropteridine reductase	NA	NA	2	18296.3	18296.3	MS/MS
QSLFFYPSYPDEVR	Q[-18.0106]SLFFYPSYPDEVR	R	G	371	384	14	2	1Q(-18.0106)	sp|P15289|ARSA_HUMAN	ARSA_HUMAN	ARSA	Arylsulfatase A	NA	NA	1	21118.2	21118.2	MS/MS
QSLPPGLAVK	Q[-18.0106]SLPPGLAVK	K	E	58	67	10	2	1Q(-18.0106)	sp|P63173|RL38_HUMAN	RL38_HUMAN	RPL38	Large ribosomal subunit protein eL38	NA	NA	2	146135	146135	MS/MS
QSLVELLIR	Q[-18.0106]SLVELLIR	R	P	587	595	9	2	1Q(-18.0106)	sp|Q9H8V3|ECT2_HUMAN	ECT2_HUMAN	ECT2	Protein ECT2	NA	NA	3	18910.7	18910.7	MS/MS
QSTWEKPDDLK	Q[-18.0106]STWEKPDDLK	K	T	165	175	11	2	1Q(-18.0106)	sp|O75400|PR40A_HUMAN	PR40A_HUMAN	PRPF40A	Pre-mRNA-processing factor 40 homolog A	NA	NA	3	21764.7	21764.7	MS/MS
QSVEDILK	Q[-18.0106]SVEDILK	K	D	407	414	8	2	1Q(-18.0106)	sp|P36871|PGM1_HUMAN	PGM1_HUMAN	PGM1	Phosphoglucomutase-1	NA	NA	1	41254.4	41254.4	MS/MS
QTDVGITHFR	Q[-18.0106]TDVGITHFR	K	S	1345	1354	10	2	1Q(-18.0106)	sp|Q6P2Q9|PRP8_HUMAN	PRP8_HUMAN	PRPF8	Pre-mRNA-processing-splicing factor 8	NA	NA	1	52659.7	52659.7	MS/MS
QTFGYGAR	Q[-18.0106]TFGYGAR	K	L	329	336	8	2	1Q(-18.0106)	sp|O95433|AHSA1_HUMAN	AHSA1_HUMAN	AHSA1	Activator of 90 kDa heat shock protein ATPase homolog 1	NA	NA	2	32515.9	32515.9	MS/MS
QTFSPFGQIMEIR	Q[-18.0106]TFSPFGQIMEIR	R	V	223	235	13	2	1Q(-18.0106)	sp|Q01085|TIAR_HUMAN	TIAR_HUMAN	TIAL1	Nucleolysin TIAR	TIA1	sp|P31483|TIA1_HUMAN	1	26890.5	26890.5	MS/MS
QTLEIAR	Q[-18.0106]TLEIAR	R	N	237	243	7	2	1Q(-18.0106)	sp|Q9UMX0|UBQL1_HUMAN	UBQL1_HUMAN	UBQLN1	Ubiquilin-1	UBQLN2	sp|Q9UHD9|UBQL2_HUMAN	2	26354.3	26354.3	MS/MS
QTLSTPGTIILGTIPVPK	Q[-18.0106]TLSTPGTIILGTIPVPK	R	G	131	148	18	2	1Q(-18.0106)	sp|Q9BSD7|NTPCR_HUMAN	NTPCR_HUMAN	NTPCR	Cancer-related nucleoside-triphosphatase	NA	NA	1	39965.2	39965.2	MS/MS
QTPHSEIIFYK	Q[-18.0106]TPHSEIIFYK	K	N	535	545	11	2	1Q(-18.0106)	sp|Q9UBL3|ASH2L_HUMAN	ASH2L_HUMAN	ASH2L	Set1/Ash2 histone methyltransferase complex subunit ASH2	NA	NA	1	33335.8	33335.8	MS/MS
QTVSWAVTPK	Q[-18.0106]TVSWAVTPK	R	S	854	863	10	2	1Q(-18.0106)	sp|P01023|A2MG_HUMAN	A2MG_HUMAN	A2M	Alpha-2-macroglobulin	NA	NA	2	68999.4	68999.4	MS/MS
QVAEAYEVLSDAK	Q[-18.0106]VAEAYEVLSDAK	K	K	48	60	13	2	1Q(-18.0106)	sp|O75190|DNJB6_HUMAN	DNJB6_HUMAN	DNAJB6	DnaJ homolog subfamily B member 6	DNAJB3	sp|Q8WWF6|DNJB3_HUMAN	1	35800	35800	MS/MS
QVDPAYTGR	Q[-18.0106]VDPAYTGR	K	V	25	33	9	2	1Q(-18.0106)	sp|Q9UBC2|EP15R_HUMAN	EP15R_HUMAN	EPS15L1	Epidermal growth factor receptor substrate 15-like 1	NA	NA	1	16970.1	16970.1	MS/MS
QVELALWDTAGQEDYDR	Q[-18.0106]VELALWDTAGQ[-18.0106]EDYDR	K	L	52	68	17	2	12Q(-18.0106),1Q(-18.0106)	sp|P61586|RHOA_HUMAN	RHOA_HUMAN	RHOA	Transforming protein RhoA	RHOB, RHOC	sp|P08134|RHOC_HUMAN, sp|P62745|RHOB_HUMAN	2	131350	131350	MS/MS
QVEVELLSR	Q[-18.0106]VEVELLSR	K	Q	97	105	9	2	1Q(-18.0106)	sp|Q96G23|CERS2_HUMAN	CERS2_HUMAN	CERS2	Ceramide synthase 2	NA	NA	1	96550.6	96550.6	MS/MS
QVHGDVFR	Q[-18.0106]VHGDVFR	K	P	276	283	8	2	1Q(-18.0106)	sp|Q9HD45|TM9S3_HUMAN	TM9S3_HUMAN	TM9SF3	Transmembrane 9 superfamily member 3	NA	NA	1	38565.5	38565.5	MS/MS
QVLLGDQIPK	Q[-18.0106]VLLGDQ[-18.0106]IPK	R	F	221	230	10	2	1Q(-18.0106),7Q(-18.0106)	sp|P28072|PSB6_HUMAN	PSB6_HUMAN	PSMB6	Proteasome subunit beta type-6	NA	NA	1	106299	106299	MS/MS
QVSIEEGER	Q[-18.0106]VSIEEGER	R	K	135	143	9	2	1Q(-18.0106)	sp|P20340|RAB6A_HUMAN	RAB6A_HUMAN	RAB6A	Ras-related protein Rab-6A	RAB6D	sp|Q53S08|RAB6D_HUMAN	1	74982.2	74982.2	MS/MS
QVSVALSSSSIR	Q[-18.0106]VSVALSSSSIR	K	V	214	225	12	2	1Q(-18.0106)	sp|Q8IVD9|NUDC3_HUMAN	NUDC3_HUMAN	NUDCD3	NudC domain-containing protein 3	NA	NA	1	24751.9	24751.9	MS/MS
QVWGLNFGSK	Q[-18.0106]VWGLNFGSK	R	E	87	96	10	2	1Q(-18.0106)	sp|P50552|VASP_HUMAN	VASP_HUMAN	VASP	Vasodilator-stimulated phosphoprotein	NA	NA	1	24724	24724	MS/MS
QWLQEIDR	Q[-18.0106]WLQEIDR	K	Y	101	108	8	2	1Q(-18.0106)	sp|Q9H0U4|RAB1B_HUMAN	RAB1B_HUMAN	RAB1B	Ras-related protein Rab-1B	RAB1A, RAB1C	sp|P62820|RAB1A_HUMAN, sp|Q92928|RAB1C_HUMAN	1	99828.8	99828.8	MS/MS
QYAGLDHELAFSR	Q[-18.0106]YAGLDHELAFSR	R	L	48	60	13	23	1Q(-18.0106)	sp|Q99720|SGMR1_HUMAN	SGMR1_HUMAN	SIGMAR1	Sigma non-opioid intracellular receptor 1	NA	NA	4	87290.8	44401.8	MS/MS
QYAGYDYSQQGR	Q[-18.0106]YAGYDYSQ[-18.0106]QGR	K	F	38	49	12	2	1Q(-18.0106),9Q(-18.0106)	sp|Q969M3|YIPF5_HUMAN	YIPF5_HUMAN	YIPF5	Protein YIPF5	NA	NA	1	18202.6	18202.6	MS/MS
QYDSFTFTASK	Q[-18.0106]YDSFTFTASK	K	N	92	102	11	2	1Q(-18.0106)	sp|Q9Y3B3|TMED7_HUMAN	TMED7_HUMAN	TMED7	Transmembrane emp24 domain-containing protein 7	NA	NA	1	62574.5	62574.5	MS/MS
QYESLPATHIR	Q[-18.0106]YESLPATHIR	R	G	96	106	11	2	1Q(-18.0106)	sp|Q9BTC8|MTA3_HUMAN	MTA3_HUMAN	MTA3	Metastasis-associated protein MTA3	NA	NA	3	31141.2	31141.2	MS/MS
QYGITGENVR	Q[-18.0106]YGITGENVR	K	G	167	176	10	2	1Q(-18.0106)	sp|Q96JB5|CK5P3_HUMAN	CK5P3_HUMAN	CDK5RAP3	CDK5 regulatory subunit-associated protein 3	NA	NA	1	36918.4	36918.4	MS/MS
QYIGPPSAAAIFK	Q[-18.0106]YIGPPSAAAIFK	K	I	317	329	13	2	1Q(-18.0106)	sp|Q15645|PCH2_HUMAN	PCH2_HUMAN	TRIP13	Pachytene checkpoint protein 2 homolog	NA	NA	3	53822.4	53822.4	MS/MS
QYMEGFNDELEAFK	Q[-18.0106]YMEGFNDELEAFK	R	E	247	260	14	2	1Q(-18.0106)	sp|Q16543|CDC37_HUMAN	CDC37_HUMAN	CDC37	Hsp90 co-chaperone Cdc37	NA	NA	2	26053.8	26053.8	MS/MS
QYVIPGMFK	Q[-18.0106]YVIPGMFK	R	E	602	610	9	2	1Q(-18.0106)	sp|P21399|ACOHC_HUMAN	ACOHC_HUMAN	ACO1	Cytoplasmic aconitate hydratase	NA	NA	1	51040.2	51040.2	MS/MS
RAEEFLTASQEAL	RAEEFLTASQ[-18.0106]EAL	K	-	590	602	13	2	10Q(-18.0106)	sp|Q14738|2A5D_HUMAN	2A5D_HUMAN	PPP2R5D	Serine/threonine-protein phosphatase 2A 56 kDa regulatory subunit delta isoform	NA	NA	1	66586.8	66586.8	MS/MS
REEEEFNTGPLSVLTQSVK	REEEEFNTGPLSVLTQ[-18.0106]SVK	K	N	19	37	19	3	16Q(-18.0106)	sp|P62316|SMD2_HUMAN	SMD2_HUMAN	SNRPD2	Small nuclear ribonucleoprotein Sm D2	NA	NA	1	31650.6	31650.6	MS/MS
RHEAFESDLAAHQDR	RHEAFESDLAAHQ[-18.0106]DR	R	V	450	464	15	4	13Q(-18.0106)	sp|Q08043|ACTN3_HUMAN	ACTN3_HUMAN	ACTN3	Alpha-actinin-3	NA	NA	1	20745.5	20745.5	MS/MS
RIEQHYFEDR	RIEQ[-18.0106]HYFEDR	R	G	248	257	10	3	4Q(-18.0106)	sp|O75431|MTX2_HUMAN	MTX2_HUMAN	MTX2	Metaxin-2	NA	NA	1	23466.3	23466.3	MS/MS
RPEFQTLLTESESEHGER	RPEFQ[-18.0106]TLLTESESEHGER	R	V	315	332	18	3	5Q(-18.0106)	sp|Q7L775|EPMIP_HUMAN	EPMIP_HUMAN	EPM2AIP1	EPM2A-interacting protein 1	NA	NA	1	70783.1	70783.1	MS/MS
RPPEPTTPWQEDPEPEDENLYEK	RPPEPTTPWQ[-18.0106]EDPEPEDENLYEK	K	N	47	69	23	3	10Q(-18.0106)	sp|Q9NX14|NDUBB_HUMAN	NDUBB_HUMAN	NDUFB11	NADH dehydrogenase [ubiquinone] 1 beta subcomplex subunit 11, mitochondrial	NA	NA	1	43077.5	43077.5	MS/MS
RVDIDEFDENK	RVDIDEFDEN[-18.0106]K	R	F	12	22	11	2	10N(-18.0106)	sp|Q9BPX5|ARP5L_HUMAN	ARP5L_HUMAN	ARPC5L	Actin-related protein 2/3 complex subunit 5-like protein	NA	NA	2	29821.6	29821.6	MS/MS
RWELSSDQPYL	RWELSSDQ[-18.0106]PYL	K	-	103	113	11	2	8Q(-18.0106)	sp|O95182|NDUA7_HUMAN	NDUA7_HUMAN	NDUFA7	NADH dehydrogenase [ubiquinone] 1 alpha subcomplex subunit 7	NA	NA	1	54556.3	54556.3	MS/MS
SADGSAPAGEGEGVTLQR	SADGSAPAGEGEGVTLQ[-18.0106]R	K	N	31	48	18	2	17Q(-18.0106)	sp|Q01650|LAT1_HUMAN	LAT1_HUMAN	SLC7A5	Large neutral amino acids transporter small subunit 1	NA	NA	2	27559.8	27559.8	MS/MS
SAEETFQLSR	SAEETFQ[-18.0106]LSR	R	W	464	473	10	2	7Q(-18.0106)	sp|O00186|STXB3_HUMAN	STXB3_HUMAN	STXBP3	Syntaxin-binding protein 3	NA	NA	1	37471	37471	MS/MS
SAFEYGGQK	SAFEYGGQ[-18.0106]K	R	C	339	347	9	2	8Q(-18.0106)	sp|P30038|AL4A1_HUMAN	AL4A1_HUMAN	ALDH4A1	Delta-1-pyrroline-5-carboxylate dehydrogenase, mitochondrial	NA	NA	1	38541.4	38541.4	MS/MS
SAFQEEDFPALVSSVPK	SAFQ[-18.0106]EEDFPALVSSVPK	R	P	479	495	17	2	4Q(-18.0106)	sp|Q86UK7|ZN598_HUMAN	ZN598_HUMAN	ZNF598	E3 ubiquitin-protein ligase ZNF598	NA	NA	1	9850.52	9850.52	MS/MS
SALFSSLLSSLPQDK	SALFSSLLSSLPQ[-18.0106]DK	K	I	832	846	15	2	13Q(-18.0106)	sp|Q9Y4K1|CRBG1_HUMAN	CRBG1_HUMAN	CRYBG1	Beta/gamma crystallin domain-containing protein 1	NA	NA	2	30885.5	30885.5	MS/MS
SALVQIYELEEHK	SALVQ[-18.0106]IYELEEHK	K	I	101	113	13	3	5Q(-18.0106)	sp|P54619|AAKG1_HUMAN	AAKG1_HUMAN	PRKAG1	5'-AMP-activated protein kinase subunit gamma-1	NA	NA	1	33227.3	33227.3	MS/MS
SANPAMQLDR	SANPAMQ[-18.0106]LDR	R	F	233	242	10	2	7Q(-18.0106)	sp|Q9UBV8|PEF1_HUMAN	PEF1_HUMAN	PEF1	Peflin	NA	NA	1	68024.4	68024.4	MS/MS
SATLLQLITK	SATLLQ[-18.0106]LITK	K	F	330	339	10	2	6Q(-18.0106)	sp|O00429|DNM1L_HUMAN	DNM1L_HUMAN	DNM1L	Dynamin-1-like protein	NA	NA	2	56587.6	56587.6	MS/MS
SAVTTVVNPK	SAVTTVVN[-18.0106]PK	K	Y	785	794	10	2	8N(-18.0106)	sp|P05556|ITB1_HUMAN	ITB1_HUMAN	ITGB1	Integrin beta-1	NA	NA	1	31179.2	31179.2	MS/MS
SAWQTLNEFAR	SAWQ[-18.0106]TLNEFAR	K	A	880	890	11	2	4Q(-18.0106)	sp|Q9Y6Y8|S23IP_HUMAN	S23IP_HUMAN	SEC23IP	SEC23-interacting protein	NA	NA	1	32697.8	32697.8	MS/MS
SAYESQPIR	SAYESQ[-18.0106]PIR	K	Q	557	565	9	2	6Q(-18.0106)	sp|Q96EY7|PTCD3_HUMAN	PTCD3_HUMAN	PTCD3	Small ribosomal subunit protein mS39	NA	NA	1	50659.2	50659.2	MS/MS
SAYQTIDSAEAPADPFAVPEGR	SAYQ[-18.0106]TIDSAEAPADPFAVPEGR	R	S	131	152	22	2	4Q(-18.0106)	sp|Q6RW13|ATRAP_HUMAN	ATRAP_HUMAN	AGTRAP	Type-1 angiotensin II receptor-associated protein	NA	NA	2	37375.2	37375.2	MS/MS
SDHLIQTDTVNLHR	SDHLIQ[-18.0106]TDTVNLHR	R	K	179	192	14	3	6Q(-18.0106)	sp|P51151|RAB9A_HUMAN	RAB9A_HUMAN	RAB9A	Ras-related protein Rab-9A	NA	NA	1	14190	14190	MS/MS
SDIIFFQR	SDIIFFQ[-18.0106]R	K	S	133	140	8	2	7Q(-18.0106)	sp|Q14116|IL18_HUMAN	IL18_HUMAN	IL18	Interleukin-18	NA	NA	1	35956.4	35956.4	MS/MS
SDSYVELSQYR	SDSYVELSQ[-18.0106]YR	R	D	11	21	11	2	9Q(-18.0106)	sp|P52298|NCBP2_HUMAN	NCBP2_HUMAN	NCBP2	Nuclear cap-binding protein subunit 2	NA	NA	1	63719.4	63719.4	MS/MS
SEASGPQLLPVR	SEASGPQ[-18.0106]LLPVR	R	A	262	273	12	2	7Q(-18.0106)	sp|Q4G0N4|NAKD2_HUMAN	NAKD2_HUMAN	NADK2	NAD kinase 2, mitochondrial	NA	NA	2	36872.8	36872.8	MS/MS
SEQEDEVLLVSSSR	SEQ[-18.0106]EDEVLLVSSSR	R	Y	28	41	14	2	3Q(-18.0106)	sp|A0A024RBG1|NUD4B_HUMAN	NUD4B_HUMAN	NUDT4B	Diphosphoinositol polyphosphate phosphohydrolase NUDT4B	NUDT4	sp|Q9NZJ9|NUDT4_HUMAN	1	11624	11624	MS/MS
SETFLLLQPWPR	SETFLLLQ[-18.0106]PWPR	R	A	78	89	12	2	8Q(-18.0106)	sp|Q24JP5|T132A_HUMAN	T132A_HUMAN	TMEM132A	Transmembrane protein 132A	NA	NA	1	19373.7	19373.7	MS/MS
SFDDPIVQTER	SFDDPIVQ[-18.0106]TER	R	I	74	84	11	2	8Q(-18.0106)	sp|O95757|HS74L_HUMAN	HS74L_HUMAN	HSPA4L	Heat shock 70 kDa protein 4L	NA	NA	1	33063	33063	MS/MS
SGHHPGETPPLITPGSAQS	SGHHPGETPPLITPGSAQ[-18.0106]S	K	-	69	87	19	23	18Q(-18.0106)	sp|Q14802|FXYD3_HUMAN	FXYD3_HUMAN	FXYD3	FXYD domain-containing ion transport regulator 3	NA	NA	1	35206.5	35206.5	MS/MS
SGTGIAAMSVMRPEQIMK	SGTGIAAMSVMRPEQ[-18.0106]IMK	K	S	37	54	18	23	15Q(-18.0106)	sp|P27449|VATL_HUMAN	VATL_HUMAN	ATP6V0C	V-type proton ATPase 16 kDa proteolipid subunit c	NA	NA	2	33941.3	33941.3	MS/MS
SGYIESVQHILK	SGYIESVQ[-18.0106]HILK	K	D	203	214	12	23	8Q(-18.0106)	sp|Q9BQP7|MGME1_HUMAN	MGME1_HUMAN	MGME1	Mitochondrial genome maintenance exonuclease 1	NA	NA	1	11024.2	15810.2	MS/MS
SILDWTSFNQER	SILDWTSFNQ[-18.0106]ER	K	I	241	252	12	2	10Q(-18.0106)	sp|P06280|AGAL_HUMAN	AGAL_HUMAN	GLA	Alpha-galactosidase A	NA	NA	1	30376.1	30376.1	MS/MS
SIPLAMAPVFEQK	SIPLAMAPVFEQ[-18.0106]K	K	A	578	590	13	2	12Q(-18.0106)	sp|Q9UBF2|COPG2_HUMAN	COPG2_HUMAN	COPG2	Coatomer subunit gamma-2	NA	NA	1	39716.1	39716.1	MS/MS
SIQADGLVWGSSK	SIQ[-18.0106]ADGLVWGSSK	R	L	164	176	13	2	3Q(-18.0106)	sp|P24534|EF1B_HUMAN	EF1B_HUMAN	EEF1B2	Elongation factor 1-beta	NA	NA	3	246368	246368	MS/MS
SIQEIQELDKDDESLR	SIQ[-18.0106]EIQ[-18.0106]ELDKDDESLR	K	K	34	49	16	23	3Q(-18.0106),6Q(-18.0106)	sp|P52565|GDIR1_HUMAN	GDIR1_HUMAN	ARHGDIA	Rho GDP-dissociation inhibitor 1	NA	NA	4	147767	79500	MS/MS
SIQETLGESGSLLPNK	SIQ[-18.0106]ETLGESGSLLPNK	R	L	88	103	16	2	3Q(-18.0106)	sp|Q96BP2|CHCH1_HUMAN	CHCH1_HUMAN	CHCHD1	Small ribosomal subunit protein mS37	NA	NA	2	37065.2	37065.2	MS/MS
SIQMLTLLR	SIQ[-18.0106]MLTLLR	R	A	168	176	9	2	3Q(-18.0106)	sp|Q13445|TMED1_HUMAN	TMED1_HUMAN	TMED1	Transmembrane emp24 domain-containing protein 1	NA	NA	1	59335.9	59335.9	MS/MS
SLAGFQESILTDK	SLAGFQ[-18.0106]ESILTDK	R	K	509	521	13	2	6Q(-18.0106)	sp|P83436|COG7_HUMAN	COG7_HUMAN	COG7	Conserved oligomeric Golgi complex subunit 7	NA	NA	2	27484.6	27484.6	MS/MS
SLEAEGFQVTYLPVQK	SLEAEGFQVTYLPVQ[-18.0106]K	R	S	165	180	16	2	15Q(-18.0106)	sp|Q9Y697|NFS1_HUMAN	NFS1_HUMAN	NFS1	Cysteine desulfurase	NA	NA	1	21695.6	21695.6	MS/MS
SLEDALAEAQR	SLEDALAEAQ[-18.0106]R	R	V	298	308	11	2	10Q(-18.0106)	sp|O95347|SMC2_HUMAN	SMC2_HUMAN	SMC2	Structural maintenance of chromosomes protein 2	NA	NA	1	37596.2	37596.2	MS/MS
SLEDPYSQQIR	SLEDPYSQ[-18.0106]Q[-18.0106]IR	K	L	930	940	11	2	8Q(-18.0106),9Q(-18.0106)	sp|Q9NVH2|INT7_HUMAN	INT7_HUMAN	INTS7	Integrator complex subunit 7	NA	NA	1	21138.6	21138.6	MS/MS
SLKDEDVLQK	SLKDEDVLQ[-18.0106]K	K	L	58	67	10	2	9Q(-18.0106)	sp|Q9NZ01|TECR_HUMAN	TECR_HUMAN	TECR	Very-long-chain enoyl-CoA reductase	NA	NA	1	13920.9	13920.9	MS/MS
SLLEGLLQR	SLLEGLLQ[-18.0106]R	R	D	423	431	9	2	8Q(-18.0106)	sp|P25098|ARBK1_HUMAN	ARBK1_HUMAN	GRK2	Beta-adrenergic receptor kinase 1	GRK3	sp|P35626|ARBK2_HUMAN	1	25367.4	25367.4	MS/MS
SLLVNPVLFPNR	SLLVNPVLFPN[-18.0106]R	K	E	218	229	12	2	11N(-18.0106)	sp|Q9BUB7|TMM70_HUMAN	TMM70_HUMAN	TMEM70	Transmembrane protein 70, mitochondrial	NA	NA	1	31270.1	31270.1	MS/MS
SLQATALR	SLQ[-18.0106]ATALR	K	I	591	598	8	2	3Q(-18.0106)	sp|Q9NXF1|TEX10_HUMAN	TEX10_HUMAN	TEX10	Testis-expressed protein 10	NA	NA	1	37111.2	37111.2	MS/MS
SLSEQPVMDTATATEQAK	SLSEQ[-18.0106]PVMDTATATEQ[-18.0106]AK	R	Q	49	66	18	2	16Q(-18.0106),5Q(-18.0106)	sp|P18615|NELFE_HUMAN	NELFE_HUMAN	NELFE	Negative elongation factor E	NA	NA	3	27023.1	27023.1	MS/MS
SLSLGGHVGFDSLPDQLVSK	SLSLGGHVGFDSLPDQ[-18.0106]LVSK	R	S	18	37	20	3	16Q(-18.0106)	sp|Q92599|SEPT8_HUMAN	SEPT8_HUMAN	SEPTIN8	Septin-8	NA	NA	3	38214	38214	MS/MS
SMQGFPFYDK	SMQ[-18.0106]GFPFYDK	R	P	71	80	10	2	3Q(-18.0106)	sp|P09012|SNRPA_HUMAN	SNRPA_HUMAN	SNRPA	U1 small nuclear ribonucleoprotein A	NA	NA	1	65483.3	65483.3	MS/MS
SMVPVQVQLDVPVVK	SMVPVQ[-18.0106]VQ[-18.0106]LDVPVVK	K	V	162	176	15	2	6Q(-18.0106),8Q(-18.0106)	sp|P18754|RCC1_HUMAN	RCC1_HUMAN	RCC1	Regulator of chromosome condensation	NA	NA	3	22964.4	22964.4	MS/MS
SNLNSLDEQEGVK	SNLNSLDEQ[-18.0106]EGVK	K	S	89	101	13	2	9Q(-18.0106)	sp|O75223|GGCT_HUMAN	GGCT_HUMAN	GGCT	Gamma-glutamylcyclotransferase	NA	NA	1	40229.8	40229.8	MS/MS
SPLHLVQMPPVIVETAR	SPLHLVQ[-18.0106]MPPVIVETAR	K	S	439	455	17	3	7Q(-18.0106)	sp|Q9BTU6|P4K2A_HUMAN	P4K2A_HUMAN	PI4K2A	Phosphatidylinositol 4-kinase type 2-alpha	NA	NA	3	20745.7	20745.7	MS/MS
SPLLAGGSPPQPVVPAHK	SPLLAGGSPPQ[-18.0106]PVVPAHK	R	D	66	83	18	23	11Q(-18.0106)	sp|Q8NFH5|NUP35_HUMAN	NUP35_HUMAN	NUP35	Nucleoporin NUP35	NA	NA	1	30721.5	30721.5	MS/MS
SPYQEFTDHLVK	SPYQ[-18.0106]EFTDHLVK	K	T	264	275	12	23	4Q(-18.0106)	sp|P15880|RS2_HUMAN	RS2_HUMAN	RPS2	Small ribosomal subunit protein uS5	NA	NA	4	722158	399794	MS/MS
SQNTPDSSASNLGFR	SQN[-18.0106]TPDSSASNLGFR	R	C	350	364	15	2	3N(-18.0106)	sp|Q8NBK3|SUMF1_HUMAN	SUMF1_HUMAN	SUMF1	Formylglycine-generating enzyme	NA	NA	1	22798.1	22798.1	MS/MS
SQDQFSDMR	SQ[-18.0106]DQ[-18.0106]FSDMR	R	I	1034	1042	9	1	2Q(-18.0106),4Q(-18.0106)	sp|Q8WWI1|LMO7_HUMAN	LMO7_HUMAN	LMO7	LIM domain only protein 7	NA	NA	1	87325.3	87325.3	MS/MS
SQGGEPTYNVAVGR	SQ[-18.0106]GGEPTYNVAVGR	K	A	92	105	14	2	2Q(-18.0106)	sp|P35080|PROF2_HUMAN	PROF2_HUMAN	PFN2	Profilin-2	NA	NA	1	39621.3	39621.3	MS/MS
SQGQDVTSSVYFMK	SQ[-18.0106]GQ[-18.0106]DVTSSVYFMK	K	Q	75	88	14	2	2Q(-18.0106),4Q(-18.0106)	sp|P15374|UCHL3_HUMAN	UCHL3_HUMAN	UCHL3	Ubiquitin carboxyl-terminal hydrolase isozyme L3	NA	NA	1	45682.6	45682.6	MS/MS
SQLEAIFLR	SQ[-18.0106]LEAIFLR	R	D	458	466	9	2	2Q(-18.0106)	sp|Q8IV08|PLD3_HUMAN	PLD3_HUMAN	PLD3	5'-3' exonuclease PLD3	NA	NA	1	36215.7	36215.7	MS/MS
SQLEESISQLR	SQ[-18.0106]LEESISQ[-18.0106]LR	R	H	58	68	11	2	2Q(-18.0106),9Q(-18.0106)	sp|Q9BUR5|MIC26_HUMAN	MIC26_HUMAN	APOO	MICOS complex subunit MIC26	NA	NA	1	105089	105089	MS/MS
SQPVSQPLTYESGPDEVR	SQ[-18.0106]PVSQ[-18.0106]PLTYESGPDEVR	R	A	617	634	18	2	2Q(-18.0106),6Q(-18.0106)	sp|Q9H6S3|ES8L2_HUMAN	ES8L2_HUMAN	EPS8L2	Epidermal growth factor receptor kinase substrate 8-like protein 2	NA	NA	2	46819.8	46819.8	MS/MS
SQSVFSGNPSIWLK	SQ[-18.0106]SVFSGNPSIWLK	K	D	130	143	14	2	2Q(-18.0106)	sp|Q6NUQ4|TM214_HUMAN	TM214_HUMAN	TMEM214	Transmembrane protein 214	NA	NA	2	24706	24706	MS/MS
SQWSPALTISK	SQ[-18.0106]WSPALTISK	R	V	91	101	11	2	2Q(-18.0106)	sp|P61077|UB2D3_HUMAN	UB2D3_HUMAN	UBE2D3	Ubiquitin-conjugating enzyme E2 D3	UBE2D2	sp|P62837|UB2D2_HUMAN	2	173992	173992	MS/MS
SQYNFIADVVEK	SQ[-18.0106]YNFIADVVEK	R	T	145	156	12	2	2Q(-18.0106)	sp|O43464|HTRA2_HUMAN	HTRA2_HUMAN	HTRA2	Serine protease HTRA2, mitochondrial	NA	NA	1	21428.3	21428.3	MS/MS
SRPPLQDDLLFFEK	SRPPLQ[-18.0106]DDLLFFEK	R	A	99	112	14	3	6Q(-18.0106)	sp|Q15390|MTFR1_HUMAN	MTFR1_HUMAN	MTFR1	Mitochondrial fission regulator 1	NA	NA	1	22755.9	22755.9	MS/MS
SSALQWLTPEQTSGK	SSALQ[-18.0106]WLTPEQ[-18.0106]TSGK	K	E	113	127	15	2	11Q(-18.0106),5Q(-18.0106)	sp|P09960|LKHA4_HUMAN	LKHA4_HUMAN	LTA4H	Leukotriene A-4 hydrolase	NA	NA	1	41208.6	41208.6	MS/MS
SSELEQYLQR	SSELEQ[-18.0106]YLQ[-18.0106]R	K	V	409	418	10	2	6Q(-18.0106),9Q(-18.0106)	sp|Q9UH65|SWP70_HUMAN	SWP70_HUMAN	SWAP70	Switch-associated protein 70	NA	NA	1	28705.7	28705.7	MS/MS
SSFFIEPQKPVFPETR	SSFFIEPQ[-18.0106]KPVFPETR	K	K	482	497	16	3	8Q(-18.0106)	sp|Q96JM3|CHAP1_HUMAN	CHAP1_HUMAN	CHAMP1	Chromosome alignment-maintaining phosphoprotein 1	NA	NA	2	34753.3	34753.3	MS/MS
SSFYPDGGDQETAK	SSFYPDGGDQ[-18.0106]ETAK	R	T	319	332	14	2	10Q(-18.0106)	sp|Q9NYF8|BCLF1_HUMAN	BCLF1_HUMAN	BCLAF1	Bcl-2-associated transcription factor 1	NA	NA	3	35131.8	35131.8	MS/MS
SSGASVTTQPTEFK	SSGASVTTQ[-18.0106]PTEFK	K	I	405	418	14	2	9Q(-18.0106)	sp|Q9BY77|PDIP3_HUMAN	PDIP3_HUMAN	POLDIP3	Polymerase delta-interacting protein 3	NA	NA	1	22030.2	22030.2	MS/MS
SSLGSLQTPEAVTTR	SSLGSLQ[-18.0106]TPEAVTTR	R	K	386	400	15	2	7Q(-18.0106)	sp|Q7Z2W4|ZCCHV_HUMAN	ZCCHV_HUMAN	ZC3HAV1	Zinc finger CCCH-type antiviral protein 1	NA	NA	1	40929	40929	MS/MS
SSPEQSYQGDMYPTR	SSPEQ[-18.0106]SYQ[-18.0106]GDMYPTR	K	G	306	320	15	2	5Q(-18.0106),8Q(-18.0106)	sp|Q9NQ84|GPC5C_HUMAN	GPC5C_HUMAN	GPRC5C	G-protein coupled receptor family C group 5 member C	NA	NA	1	19947	19947	MS/MS
SSQFLAPK	SSQ[-18.0106]FLAPK	K	A	203	210	8	2	3Q(-18.0106)	sp|Q9Y365|STA10_HUMAN	STA10_HUMAN	STARD10	START domain-containing protein 10	NA	NA	1	45513.5	45513.5	MS/MS
SSSAGGQGSYVPLLR	SSSAGGQ[-18.0106]GSYVPLLR	R	D	363	377	15	2	7Q(-18.0106)	sp|Q86X29|LSR_HUMAN	LSR_HUMAN	LSR	Lipolysis-stimulated lipoprotein receptor	NA	NA	1	62366.7	62366.7	MS/MS
STGEAFVQFASK	STGEAFVQ[-18.0106]FASK	R	E	56	67	12	2	8Q(-18.0106)	sp|P31942|HNRH3_HUMAN	HNRH3_HUMAN	HNRNPH3	Heterogeneous nuclear ribonucleoprotein H3	NA	NA	1	48577.8	48577.8	MS/MS
STGVFQDEELLFSHK	STGVFQ[-18.0106]DEELLFSHK	K	L	836	850	15	3	6Q(-18.0106)	sp|Q641Q2|WAC2A_HUMAN	WAC2A_HUMAN	WASHC2A	WASH complex subunit 2A	WASHC2C	sp|Q9Y4E1|WAC2C_HUMAN	1	51250.5	51250.5	MS/MS
STNPGISIGDVAK	STN[-18.0106]PGISIGDVAK	K	K	113	125	13	2	3N(-18.0106)	sp|O15347|HMGB3_HUMAN	HMGB3_HUMAN	HMGB3	High mobility group protein B3	NA	NA	1	41734.1	41734.1	MS/MS
STQGVTLTDLQEAEK	STQ[-18.0106]GVTLTDLQ[-18.0106]EAEK	R	T	695	709	15	2	11Q(-18.0106),3Q(-18.0106)	sp|O14974|MYPT1_HUMAN	MYPT1_HUMAN	PPP1R12A	Protein phosphatase 1 regulatory subunit 12A	NA	NA	1	31037.8	31037.8	MS/MS
STTSTIESFAAQEK	STTSTIESFAAQ[-18.0106]EK	R	Q	174	187	14	2	12Q(-18.0106)	sp|O95232|LC7L3_HUMAN	LC7L3_HUMAN	LUC7L3	Luc7-like protein 3	NA	NA	2	36814.4	36814.4	MS/MS
SVAQYTGGIAK	SVAQ[-18.0106]YTGGIAK	R	L	289	299	11	2	4Q(-18.0106)	sp|Q10713|MPPA_HUMAN	MPPA_HUMAN	PMPCA	Mitochondrial-processing peptidase subunit alpha	NA	NA	1	54058.2	54058.2	MS/MS
SVIQAVQK	SVIQAVQ[-18.0106]K	K	S	898	905	8	2	7Q(-18.0106)	sp|O95197|RTN3_HUMAN	RTN3_HUMAN	RTN3	Reticulon-3	RTN1	sp|Q16799|RTN1_HUMAN	1	28305.8	28305.8	MS/MS
SVPLAATSMLITQGLISK	SVPLAATSMLITQ[-18.0106]GLISK	R	G	47	64	18	23	13Q(-18.0106)	sp|Q9NX40|OCAD1_HUMAN	OCAD1_HUMAN	OCIAD1	OCIA domain-containing protein 1	NA	NA	2	15080.4	15080.4	MS/MS
SVSFEQAVR	SVSFEQ[-18.0106]AVR	R	I	126	134	9	2	6Q(-18.0106)	sp|Q13601|KRR1_HUMAN	KRR1_HUMAN	KRR1	KRR1 small subunit processome component homolog	NA	NA	1	16808.7	16808.7	MS/MS
SVYSWDIVVQR	SVYSWDIVVQ[-18.0106]R	R	V	261	271	11	2	10Q(-18.0106)	sp|O15371|EIF3D_HUMAN	EIF3D_HUMAN	EIF3D	Eukaryotic translation initiation factor 3 subunit D	NA	NA	1	47389.2	47389.2	MS/MS
SWHDVQVSSAYVK	SWHDVQ[-18.0106]VSSAYVK	R	T	96	108	13	23	6Q(-18.0106)	sp|O43399|TPD54_HUMAN	TPD54_HUMAN	TPD52L2	Tumor protein D54	NA	NA	1	100997	53579.8	MS/MS
SYIQSLPQTPR	SYIQ[-18.0106]SLPQ[-18.0106]TPR	K	K	257	267	11	2	4Q(-18.0106),8Q(-18.0106)	sp|O15264|MK13_HUMAN	MK13_HUMAN	MAPK13	Mitogen-activated protein kinase 13	NA	NA	1	27143.4	27143.4	MS/MS
SYLYFTQFK	SYLYFTQ[-18.0106]FK	K	A	101	109	9	2	7Q(-18.0106)	sp|Q969H8|MYDGF_HUMAN	MYDGF_HUMAN	MYDGF	Myeloid-derived growth factor	NA	NA	1	106049	106049	MS/MS
TADMDVGQIGFHR	TADMDVGQ[-18.0106]IGFHR	K	Q	101	113	13	3	8Q(-18.0106)	sp|Q86WR0|CCD25_HUMAN	CCD25_HUMAN	CCDC25	Coiled-coil domain-containing protein 25	NA	NA	1	19617.1	19617.1	MS/MS
TAFQEALDAAGDK	TAFQ[-18.0106]EALDAAGDK	K	L	9	21	13	2	4Q(-18.0106)	sp|P10599|THIO_HUMAN	THIO_HUMAN	TXN	Thioredoxin	NA	NA	2	1.16982e+06	1.16982e+06	MS/MS
TALQEVYTLAEHR	TALQ[-18.0106]EVYTLAEHR	R	R	989	1001	13	23	4Q(-18.0106)	sp|O15397|IPO8_HUMAN	IPO8_HUMAN	IPO8	Importin-8	NA	NA	1	33449.6	33449.6	MS/MS
TALSAVDMTQR	TALSAVDMTQ[-18.0106]R	R	E	505	515	11	2	10Q(-18.0106)	sp|O95602|RPA1_HUMAN	RPA1_HUMAN	POLR1A	DNA-directed RNA polymerase I subunit RPA1	NA	NA	1	45017.1	45017.1	MS/MS
TALSNITVETYNDWGACIATSCESR	TALSN[-18.0106]ITVETYN[-18.0106]DWGAC[57.0215]IATSC[57.0215]ESR	R	D	1411	1435	25	3	12N(-18.0106),17C(57.0215),22C(57.0215),5N(-18.0106)	sp|Q14997|PSME4_HUMAN	PSME4_HUMAN	PSME4	Proteasome activator complex subunit 4	NA	NA	1	39468.5	39468.5	MS/MS
TANQASDTFSGIGK	TANQ[-18.0106]ASDTFSGIGK	K	K	57	70	14	2	4Q(-18.0106)	sp|Q15847|ADIRF_HUMAN	ADIRF_HUMAN	ADIRF	Adipogenesis regulatory factor	NA	NA	2	97131.4	97131.4	MS/MS
TAPVQAPPAPVIVTETPEPAMTSGVYRPPGAR	TAPVQ[-18.0106]APPAPVIVTETPEPAMTSGVYRPPGAR	K	L	144	175	32	34	5Q(-18.0106)	sp|Q9UKY7|CDV3_HUMAN	CDV3_HUMAN	CDV3	Protein CDV3 homolog	NA	NA	5	130721	130721	MS/MS
TAVDGPDLEMLTGQER	TAVDGPDLEMLTGQ[-18.0106]ER	K	V	202	217	16	2	14Q(-18.0106)	sp|Q14318|FKBP8_HUMAN	FKBP8_HUMAN	FKBP8	Peptidyl-prolyl cis-trans isomerase FKBP8	NA	NA	1	38118.2	38118.2	MS/MS
TFITQQGIK	TFITQ[-18.0106]Q[-18.0106]GIK	K	S	131	139	9	2	5Q(-18.0106),6Q(-18.0106)	sp|Q96CW1|AP2M1_HUMAN	AP2M1_HUMAN	AP2M1	AP-2 complex subunit mu	NA	NA	1	43191.7	43191.7	MS/MS
TFLAQHASL	TFLAQ[-18.0106]HASL	R	-	93	101	9	2	5Q(-18.0106)	sp|Q9NPA8|ENY2_HUMAN	ENY2_HUMAN	ENY2	Transcription and mRNA export factor ENY2	NA	NA	1	51284.7	51284.7	MS/MS
TFLQDLAR	TFLQ[-18.0106]DLAR	K	G	7	14	8	2	4Q(-18.0106)	sp|O14681|EI24_HUMAN	EI24_HUMAN	EI24	Etoposide-induced protein 2.4 homolog	NA	NA	1	207698	207698	MS/MS
TGQAPGYSYTAANK	TGQ[-18.0106]APGYSYTAANK	K	N	41	54	14	2	3Q(-18.0106)	sp|P99999|CYC_HUMAN	CYC_HUMAN	CYCS	Cytochrome c	NA	NA	2	209336	209336	MS/MS
TGQPMIHIYLDK	TGQ[-18.0106]PMIHIYLDK	R	E	393	404	12	23	3Q(-18.0106)	sp|Q01844|EWS_HUMAN	EWS_HUMAN	EWSR1	RNA-binding protein EWS	NA	NA	2	77993.4	40247.2	MS/MS
TGQPMINLYTDR	TGQ[-18.0106]PMINLYTDR	K	E	317	328	12	2	3Q(-18.0106)	sp|P35637|FUS_HUMAN	FUS_HUMAN	FUS	RNA-binding protein FUS	NA	NA	1	104992	104992	MS/MS
TGQVYYNTDDER	TGQ[-18.0106]VYYNTDDER	R	E	493	504	12	2	3Q(-18.0106)	sp|Q6ISB3|GRHL2_HUMAN	GRHL2_HUMAN	GRHL2	Grainyhead-like protein 2 homolog	NA	NA	2	13140.8	13140.8	MS/MS
TGVVYQIEGSK	TGVVYQ[-18.0106]IEGSK	R	A	184	194	11	2	6Q(-18.0106)	sp|Q8WVQ1|CANT1_HUMAN	CANT1_HUMAN	CANT1	Soluble calcium-activated nucleotidase 1	NA	NA	3	27108.8	27108.8	MS/MS
TIEYLQPNPASR	TIEYLQ[-18.0106]PNPASR	R	A	54	65	12	2	6Q(-18.0106)	sp|Q99961|SH3G1_HUMAN	SH3G1_HUMAN	SH3GL1	Endophilin-A2	SH3GL2	sp|Q99962|SH3G2_HUMAN	1	26747	26747	MS/MS
TISSDAVLQR	TISSDAVLQ[-18.0106]R	R	L	168	177	10	2	9Q(-18.0106)	sp|Q6P1M3|L2GL2_HUMAN	L2GL2_HUMAN	LLGL2	LLGL scribble cell polarity complex component 2	NA	NA	1	33813.7	33813.7	MS/MS
TKPADMVIEAYGHGQR	TKPADMVIEAYGHGQ[-18.0106]R	K	T	48	63	16	3	15Q(-18.0106)	sp|O94903|PLPHP_HUMAN	PLPHP_HUMAN	PLPBP	Pyridoxal phosphate homeostasis protein	NA	NA	1	37620.4	37620.4	MS/MS
TLIDDDNPPVSFVK	TLIDDDN[-18.0106]PPVSFVK	K	F	208	221	14	2	7N(-18.0106)	sp|P61964|WDR5_HUMAN	WDR5_HUMAN	WDR5	WD repeat-containing protein 5	NA	NA	1	30438	30438	MS/MS
TLMIQLLR	TLMIQ[-18.0106]LLR	K	G	541	548	8	2	5Q(-18.0106)	sp|P21127|CD11B_HUMAN	CD11B_HUMAN	CDK11B	Cyclin-dependent kinase 11B	CDK11A	sp|Q9UQ88|CD11A_HUMAN	1	20248.6	20248.6	MS/MS
TLPQAEALDR	TLPQ[-18.0106]AEALDR	R	A	95	104	10	2	4Q(-18.0106)	sp|Q9UIJ7|KAD3_HUMAN	KAD3_HUMAN	AK3	GTP:AMP phosphotransferase AK3, mitochondrial	NA	NA	1	36367.2	36367.2	MS/MS
TLQEVLTMEYR	TLQ[-18.0106]EVLTMEYR	K	L	321	331	11	2	3Q(-18.0106)	sp|Q6NVY1|HIBCH_HUMAN	HIBCH_HUMAN	HIBCH	3-hydroxyisobutyryl-CoA hydrolase, mitochondrial	NA	NA	1	57510.4	57510.4	MS/MS
TLQTISLLGYMK	TLQ[-18.0106]TISLLGYMK	K	H	212	223	12	2	3Q(-18.0106)	sp|O60264|SMCA5_HUMAN	SMCA5_HUMAN	SMARCA5	SWI/SNF-related matrix-associated actin-dependent regulator of chromatin subfamily A member 5	NA	NA	2	10853.9	10853.9	MS/MS
TLSVQEAAAYLK	TLSVQ[-18.0106]EAAAYLK	R	D	554	565	12	2	5Q(-18.0106)	sp|Q9Y2U8|MAN1_HUMAN	MAN1_HUMAN	LEMD3	Inner nuclear membrane protein Man1	NA	NA	1	24348	24348	MS/MS
TLTTVQGIADDYDK	TLTTVQ[-18.0106]GIADDYDK	K	K	43	56	14	2	6Q(-18.0106)	sp|P41567|EIF1_HUMAN	EIF1_HUMAN	EIF1	Eukaryotic translation initiation factor 1	EIF1B	sp|O60739|EIF1B_HUMAN	1	77993.9	77993.9	MS/MS
TLVAHYPPVQVLFEK	TLVAHYPPVQ[-18.0106]VLFEK	R	G	584	598	15	3	10Q(-18.0106)	sp|P52701|MSH6_HUMAN	MSH6_HUMAN	MSH6	DNA mismatch repair protein Msh6	NA	NA	1	16850.6	16850.6	MS/MS
TLVQILTEPR	TLVQ[-18.0106]ILTEPR	K	N	513	522	10	2	4Q(-18.0106)	sp|O76031|CLPX_HUMAN	CLPX_HUMAN	CLPX	ATP-dependent Clp protease ATP-binding subunit clpX-like, mitochondrial	NA	NA	1	60898.5	60898.5	MS/MS
TLVYGGIFLYPANQKSPK	TLVYGGIFLYPAN[-18.0106]QKSPK	R	G	256	273	18	3	13N(-18.0106)	sp|O00757|F16P2_HUMAN	F16P2_HUMAN	FBP2	Fructose-1,6-bisphosphatase isozyme 2	NA	NA	3	89324.6	89324.6	MS/MS
TMEIFQLLR	TMEIFQ[-18.0106]LLR	R	N	48	56	9	2	6Q(-18.0106)	sp|Q96HR3|MED30_HUMAN	MED30_HUMAN	MED30	Mediator of RNA polymerase II transcription subunit 30	NA	NA	1	17688.4	17688.4	MS/MS
TMLDFPQHVSSDK	TMLDFPQ[-18.0106]HVSSDK	R	E	104	116	13	23	7Q(-18.0106)	sp|Q9BYT8|NEUL_HUMAN	NEUL_HUMAN	NLN	Neurolysin, mitochondrial	NA	NA	3	47276.4	24692.4	MS/MS
TMQTLLSLVR	TMQ[-18.0106]TLLSLVR	K	Q	142	151	10	2	3Q(-18.0106)	sp|P00492|HPRT_HUMAN	HPRT_HUMAN	HPRT1	Hypoxanthine-guanine phosphoribosyltransferase	NA	NA	1	40570.9	40570.9	MS/MS
TMVQLFEK	TMVQ[-18.0106]LFEK	R	G	485	492	8	2	4Q(-18.0106)	sp|P08240|SRPRA_HUMAN	SRPRA_HUMAN	SRPRA	Signal recognition particle receptor subunit alpha	NA	NA	1	32763.2	32763.2	MS/MS
TNVIQSLLAR	TNVIQ[-18.0106]SLLAR	R	R	396	405	10	2	5Q(-18.0106)	sp|Q9NTJ5|SAC1_HUMAN	SAC1_HUMAN	SACM1L	Phosphatidylinositol-3-phosphatase SAC1	NA	NA	1	51403	51403	MS/MS
TPEELFHPLGADSQV	TPEELFHPLGADSQ[-18.0106]V	K	-	478	492	15	2	14Q(-18.0106)	sp|P11166|GTR1_HUMAN	GTR1_HUMAN	SLC2A1	Solute carrier family 2, facilitated glucose transporter member 1	NA	NA	1	23000.7	23000.7	MS/MS
TPFLLVGTQIDLR	TPFLLVGTQ[-18.0106]IDLR	K	D	108	120	13	2	9Q(-18.0106)	sp|P60953|CDC42_HUMAN	CDC42_HUMAN	CDC42	Cell division control protein 42 homolog	NA	NA	1	87353	87353	MS/MS
TPISLLQEYGTR	TPISLLQ[-18.0106]EYGTR	K	I	30	41	12	2	7Q(-18.0106)	sp|Q15633|TRBP2_HUMAN	TRBP2_HUMAN	TARBP2	RISC-loading complex subunit TARBP2	NA	NA	1	24696.3	24696.3	MS/MS
TPQGAVPAYLLDR	TPQ[-18.0106]GAVPAYLLDR	K	E	81	93	13	2	3Q(-18.0106)	sp|O95478|NSA2_HUMAN	NSA2_HUMAN	NSA2	Ribosome biogenesis protein NSA2 homolog	NA	NA	2	15947.6	15947.6	MS/MS
TQADLDSLVR	TQ[-18.0106]ADLDSLVR	R	E	40	49	10	2	2Q(-18.0106)	sp|Q7Z4W1|DCXR_HUMAN	DCXR_HUMAN	DCXR	L-xylulose reductase	NA	NA	2	47701.7	47701.7	MS/MS
TQEYSIFAPLSR	TQ[-18.0106]EYSIFAPLSR	R	M	471	482	12	2	2Q(-18.0106)	sp|Q7Z4F1|LRP10_HUMAN	LRP10_HUMAN	LRP10	Low-density lipoprotein receptor-related protein 10	NA	NA	1	21616.1	21616.1	MS/MS
TQGFGGSGIPK	TQ[-18.0106]GFGGSGIPK	R	A	154	164	11	2	2Q(-18.0106)	sp|O43278|SPIT1_HUMAN	SPIT1_HUMAN	SPINT1	Kunitz-type protease inhibitor 1	NA	NA	1	40374.4	40374.4	MS/MS
TQIIQDFLR	TQ[-18.0106]IIQ[-18.0106]DFLR	K	K	283	291	9	2	2Q(-18.0106),5Q(-18.0106)	sp|P49916|DNLI3_HUMAN	DNLI3_HUMAN	LIG3	DNA ligase 3	NA	NA	2	42257.9	42257.9	MS/MS
TQLEQLPEHIK	TQ[-18.0106]LEQ[-18.0106]LPEHIK	K	E	175	185	11	2	2Q(-18.0106),5Q(-18.0106)	sp|P82664|RT10_HUMAN	RT10_HUMAN	MRPS10	Small ribosomal subunit protein uS10m	NA	NA	3	41509.9	41509.9	MS/MS
TQSSLVPALTDFVR	TQ[-18.0106]SSLVPALTDFVR	K	S	125	138	14	23	2Q(-18.0106)	sp|O60888|CUTA_HUMAN	CUTA_HUMAN	CUTA	Protein CutA	NA	NA	4	362168	362168	MS/MS
TSSQPGFLER	TSSQ[-18.0106]PGFLER	K	L	19	28	10	2	4Q(-18.0106)	sp|Q9BTV4|TMM43_HUMAN	TMM43_HUMAN	TMEM43	Transmembrane protein 43	NA	NA	1	64692	64692	MS/MS
TSTTSSMVASAEQPR	TSTTSSMVASAEQ[-18.0106]PR	K	G	19	33	15	2	13Q(-18.0106)	sp|P41236|IPP2_HUMAN	IPP2_HUMAN	PPP1R2	Protein phosphatase inhibitor 2	PPP1R2B	sp|Q6NXS1|IPP2B_HUMAN	2	28912	28912	MS/MS
TSVIQGIHTDHNTLK	TSVIQ[-18.0106]GIHTDHNTLK	R	L	68	82	15	3	5Q(-18.0106)	sp|Q5U5X0|LYRM7_HUMAN	LYRM7_HUMAN	LYRM7	Complex III assembly factor LYRM7	NA	NA	1	35570.8	35570.8	MS/MS
TTVYVVEDQR	TTVYVVEDQ[-18.0106]R	K	R	61	70	10	2	9Q(-18.0106)	sp|Q9H1C7|CYTM1_HUMAN	CYTM1_HUMAN	CYSTM1	Cysteine-rich and transmembrane domain-containing protein 1	NA	NA	1	116590	116590	MS/MS
TVIQSLTMYPR	TVIQ[-18.0106]SLTMYPR	R	L	1001	1011	11	2	4Q(-18.0106)	sp|Q92797|SYMPK_HUMAN	SYMPK_HUMAN	SYMPK	Symplekin	NA	NA	1	236486	236486	MS/MS
TVIVAALDGTFQR	TVIVAALDGTFQ[-18.0106]R	K	K	118	130	13	2	12Q(-18.0106)	sp|P04183|KITH_HUMAN	KITH_HUMAN	TK1	Thymidine kinase, cytosolic	NA	NA	1	51916.7	51916.7	MS/MS
TVQGPPTSDDIFER	TVQ[-18.0106]GPPTSDDIFER	K	E	33	46	14	2	3Q(-18.0106)	sp|P04181|OAT_HUMAN	OAT_HUMAN	OAT	Ornithine aminotransferase, mitochondrial	NA	NA	1	135994	135994	MS/MS
TVQIAAVVDVIR	TVQ[-18.0106]IAAVVDVIR	R	E	107	118	12	2	3Q(-18.0106)	sp|P12273|PIP_HUMAN	PIP_HUMAN	PIP	Prolactin-inducible protein	NA	NA	2	198878	198878	MS/MS
TVQSNSPISALAPTGK	TVQ[-18.0106]SNSPISALAPTGK	K	E	201	216	16	2	3Q(-18.0106)	sp|O95292|VAPB_HUMAN	VAPB_HUMAN	VAPB	Vesicle-associated membrane protein-associated protein B/C	NA	NA	1	49454.8	49454.8	MS/MS
TVSTLHHVLQR	TVSTLHHVLQ[-18.0106]R	K	T	259	269	11	23	10Q(-18.0106)	sp|O00764|PDXK_HUMAN	PDXK_HUMAN	PDXK	Pyridoxal kinase	NA	NA	1	28569.6	28569.6	MS/MS
TVVSGLVQFVPK	TVVSGLVQ[-18.0106]FVPK	R	E	401	412	12	2	8Q(-18.0106)	sp|P54577|SYYC_HUMAN	SYYC_HUMAN	YARS1	Tyrosine--tRNA ligase, cytoplasmic	NA	NA	3	86197.1	86197.1	MS/MS
TYIQTELPFK	TYIQ[-18.0106]TELPFK	K	A	1373	1382	10	2	4Q(-18.0106)	sp|O95785|WIZ_HUMAN	WIZ_HUMAN	WIZ	Protein Wiz	NA	NA	1	86326	86326	MS/MS
VAAETQSPSLFGSTK	VAAETQ[-18.0106]SPSLFGSTK	K	L	215	229	15	2	6Q(-18.0106)	sp|Q9UKX7|NUP50_HUMAN	NUP50_HUMAN	NUP50	Nuclear pore complex protein Nup50	NA	NA	2	28401.2	28401.2	MS/MS
VAEELALEQAK	VAEELALEQ[-18.0106]AK	R	K	66	76	11	2	9Q(-18.0106)	sp|Q9NX63|MIC19_HUMAN	MIC19_HUMAN	CHCHD3	MICOS complex subunit MIC19	NA	NA	1	49269.9	49269.9	MS/MS
VAGQDGSVVQFK	VAGQ[-18.0106]DGSVVQFK	K	I	21	32	12	2	4Q(-18.0106)	sp|P55854|SUMO3_HUMAN	SUMO3_HUMAN	SUMO3	Small ubiquitin-related modifier 3	SUMO2, SUMO4	sp|P61956|SUMO2_HUMAN, sp|Q6EEV6|SUMO4_HUMAN	1	117002	117002	MS/MS
VAQLEQVYIR	VAQLEQ[-18.0106]VYIR	R	G	55	64	10	2	6Q(-18.0106)	sp|P62318|SMD3_HUMAN	SMD3_HUMAN	SNRPD3	Small nuclear ribonucleoprotein Sm D3	NA	NA	2	77067.8	77067.8	MS/MS
VAQPGPLEPEEPR	VAQ[-18.0106]PGPLEPEEPR	R	A	47	59	13	2	3Q(-18.0106)	sp|Q96HY6|DDRGK_HUMAN	DDRGK_HUMAN	DDRGK1	DDRGK domain-containing protein 1	NA	NA	1	60161.1	60161.1	MS/MS
VASMAPVTAEGFQER	VASMAPVTAEGFQ[-18.0106]ER	K	V	36	50	15	2	13Q(-18.0106)	sp|Q969S3|ZN622_HUMAN	ZN622_HUMAN	ZNF622	Cytoplasmic 60S subunit biogenesis factor ZNF622	NA	NA	1	32007.5	32007.5	MS/MS
VAVLSQNR	VAVLSQN[-18.0106]R	K	T	181	188	8	2	7N(-18.0106)	sp|Q9BWD1|THIC_HUMAN	THIC_HUMAN	ACAT2	Acetyl-CoA acetyltransferase, cytosolic	NA	NA	1	33389	33389	MS/MS
VAVVDYVEPSPQGTR	VAVVDYVEPSPQ[-18.0106]GTR	K	W	65	79	15	2	12Q(-18.0106)	sp|Q9NNW7|TRXR2_HUMAN	TRXR2_HUMAN	TXNRD2	Thioredoxin reductase 2, mitochondrial	NA	NA	2	49217.3	49217.3	MS/MS
VDEFVTHNLSFDEINK	VDEFVTHNLSFDEIN[-18.0106]K	K	A	342	357	16	3	15N(-18.0106)	sp|P11766|ADHX_HUMAN	ADHX_HUMAN	ADH5	Alcohol dehydrogenase class-3	NA	NA	1	39416.9	39416.9	MS/MS
VDEIFGQLR	VDEIFGQ[-18.0106]LR	K	D	113	121	9	2	7Q(-18.0106)	sp|Q9NY12|GAR1_HUMAN	GAR1_HUMAN	GAR1	H/ACA ribonucleoprotein complex subunit 1	NA	NA	1	38904.1	38904.1	MS/MS
VDLQSLPTR	VDLQ[-18.0106]SLPTR	K	A	46	54	9	2	4Q(-18.0106)	sp|Q9C005|DPY30_HUMAN	DPY30_HUMAN	DPY30	Protein dpy-30 homolog	NA	NA	2	172822	172822	MS/MS
VDNIQAGELTEGIWR	VDNIQ[-18.0106]AGELTEGIWR	K	R	40	54	15	2	5Q(-18.0106)	sp|Q08945|SSRP1_HUMAN	SSRP1_HUMAN	SSRP1	FACT complex subunit SSRP1	NA	NA	1	30737.8	30737.8	MS/MS
VEADIPGHGQEVLIR	VEADIPGHGQ[-18.0106]EVLIR	K	L	18	32	15	3	10Q(-18.0106)	sp|P02144|MYG_HUMAN	MYG_HUMAN	MB	Myoglobin	NA	NA	1	38024.7	38024.7	MS/MS
VEAYQWSVSEGR	VEAYQ[-18.0106]WSVSEGR	K	W	362	373	12	2	5Q(-18.0106)	sp|Q9Y263|PLAP_HUMAN	PLAP_HUMAN	PLAA	Phospholipase A-2-activating protein	NA	NA	1	41528.7	41528.7	MS/MS
VEGTLQASPPGYLTALR	VEGTLQ[-18.0106]ASPPGYLTALR	R	M	265	281	17	2	6Q(-18.0106)	sp|O75354|ENTP6_HUMAN	ENTP6_HUMAN	ENTPD6	Ectonucleoside triphosphate diphosphohydrolase 6	NA	NA	1	16938.3	16938.3	MS/MS
VEHFLEQR	VEHFLEQ[-18.0106]R	R	N	8	15	8	23	7Q(-18.0106)	sp|Q96HR9|REEP6_HUMAN	REEP6_HUMAN	REEP6	Receptor expression-enhancing protein 6	NA	NA	3	181305	98267.4	MS/MS
VELSQLR	VELSQ[-18.0106]LR	K	V	26	32	7	2	5Q(-18.0106)	sp|P42766|RL35_HUMAN	RL35_HUMAN	RPL35	Large ribosomal subunit protein uL29	NA	NA	1	222995	222995	MS/MS
VELTPVAIQAGR	VELTPVAIQ[-18.0106]AGR	K	L	490	501	12	2	9Q(-18.0106)	sp|Q16881|TRXR1_HUMAN	TRXR1_HUMAN	TXNRD1	Thioredoxin reductase 1, cytoplasmic	NA	NA	2	42729	42729	MS/MS
VEQESLLTAFR	VEQ[-18.0106]ESLLTAFR	R	C	123	133	11	2	3Q(-18.0106)	sp|Q9UBB4|ATX10_HUMAN	ATX10_HUMAN	ATXN10	Ataxin-10	NA	NA	1	60123.7	60123.7	MS/MS
VESTDVSDLLHQYR	VESTDVSDLLHQ[-18.0106]YR	K	E	259	272	14	23	12Q(-18.0106)	sp|P28062|PSB8_HUMAN	PSB8_HUMAN	PSMB8	Proteasome subunit beta type-8	NA	NA	2	112887	64410.1	MS/MS
VFDLQFSTDSPR	VFDLQ[-18.0106]FSTDSPR	R	L	72	83	12	2	5Q(-18.0106)	sp|Q15003|CND2_HUMAN	CND2_HUMAN	NCAPH	Condensin complex subunit 2	NA	NA	1	26624.5	26624.5	MS/MS
VFDYFEGATSQR	VFDYFEGATSQ[-18.0106]R	R	K	1195	1206	12	2	11Q(-18.0106)	sp|Q9UPN6|SCAF8_HUMAN	SCAF8_HUMAN	SCAF8	SR-related and CTD-associated factor 8	NA	NA	1	24924.7	24924.7	MS/MS
VFEELQATDK	VFEELQ[-18.0106]ATDK	K	K	492	501	10	2	6Q(-18.0106)	sp|P57740|NU107_HUMAN	NU107_HUMAN	NUP107	Nuclear pore complex protein Nup107	NA	NA	1	45865	45865	MS/MS
VFGFSLITNK	VFGFSLITN[-18.0106]K	R	V	235	244	10	2	9N(-18.0106)	sp|P00491|PNPH_HUMAN	PNPH_HUMAN	PNP	Purine nucleoside phosphorylase	NA	NA	2	35653.4	35653.4	MS/MS
VFLADQPIEAPEEPR	VFLADQ[-18.0106]PIEAPEEPR	R	R	2625	2639	15	2	6Q(-18.0106)	sp|P46939|UTRN_HUMAN	UTRN_HUMAN	UTRN	Utrophin	NA	NA	1	39545.7	39545.7	MS/MS
VFQNEVLGTLQR	VFQ[-18.0106]NEVLGTLQ[-18.0106]R	K	G	552	563	12	2	11Q(-18.0106),3Q(-18.0106)	sp|Q13144|EI2BE_HUMAN	EI2BE_HUMAN	EIF2B5	Translation initiation factor eIF-2B subunit epsilon	NA	NA	1	24533.7	24533.7	MS/MS
VFQVEYAMK	VFQ[-18.0106]VEYAMK	R	A	21	29	9	2	3Q(-18.0106)	sp|P25788|PSA3_HUMAN	PSA3_HUMAN	PSMA3	Proteasome subunit alpha type-3	NA	NA	1	129340	129340	MS/MS
VFVGGLSPDTSEEQIK	VFVGGLSPDTSEEQ[-18.0106]IK	K	E	235	250	16	2	14Q(-18.0106)	sp|O14979|HNRDL_HUMAN	HNRDL_HUMAN	HNRNPDL	Heterogeneous nuclear ribonucleoprotein D-like	NA	NA	2	224927	224927	MS/MS
VFYSITGQGADTPPVGVFIIER	VFYSITGQ[-18.0106]GADTPPVGVFIIER	K	E	188	209	22	2	8Q(-18.0106)	sp|P12830|CADH1_HUMAN	CADH1_HUMAN	CDH1	Cadherin-1	NA	NA	1	18356.5	18356.5	MS/MS
VGPMPWLGPQTDESIK	VGPMPWLGPQ[-18.0106]TDESIK	K	G	305	320	16	2	10Q(-18.0106)	sp|P22830|HEMH_HUMAN	HEMH_HUMAN	FECH	Ferrochelatase, mitochondrial	NA	NA	1	20368.7	20368.7	MS/MS
VGQLSEGAIAAIMQK	VGQ[-18.0106]LSEGAIAAIMQ[-18.0106]K	M	G	2	16	15	2	14Q(-18.0106),3Q(-18.0106)	sp|P27694|RFA1_HUMAN	RFA1_HUMAN	RPA1	Replication protein A 70 kDa DNA-binding subunit	NA	NA	1	53862.9	53862.9	MS/MS
VGVSEAGLQHEILR	VGVSEAGLQ[-18.0106]HEILR	K	R	611	624	14	23	9Q(-18.0106)	sp|Q6UWE0|LRSM1_HUMAN	LRSM1_HUMAN	LRSAM1	E3 ubiquitin-protein ligase LRSAM1	NA	NA	2	60806.2	40297.5	MS/MS
VHIGQVIMSIR	VHIGQ[-18.0106]VIMSIR	R	T	129	139	11	23	5Q(-18.0106)	sp|P27635|RL10_HUMAN	RL10_HUMAN	RPL10	Large ribosomal subunit protein uL16	RPL10L	sp|Q96L21|RL10L_HUMAN	1	78072.3	49079.9	MS/MS
VHMGDLDVPLEQEMAK	VHMGDLDVPLEQ[-18.0106]EMAK	K	E	258	273	16	3	12Q(-18.0106)	sp|Q9NUB1|ACS2L_HUMAN	ACS2L_HUMAN	ACSS1	Acetyl-coenzyme A synthetase 2-like, mitochondrial	NA	NA	1	28057.1	28057.1	MS/MS
VIEQLGTPSAEFMK	VIEQ[-18.0106]LGTPSAEFMK	K	K	237	250	14	2	4Q(-18.0106)	sp|P45984|MK09_HUMAN	MK09_HUMAN	MAPK9	Mitogen-activated protein kinase 9	NA	NA	1	29860.8	29860.8	MS/MS
VIQLLFK	VIQ[-18.0106]LLFK	R	E	118	124	7	2	3Q(-18.0106)	sp|O95239|KIF4A_HUMAN	KIF4A_HUMAN	KIF4A	Chromosome-associated kinesin KIF4A	KIF4B	sp|Q2VIQ3|KIF4B_HUMAN	1	13753.5	13753.5	MS/MS
VIVLSSSHSYQR	VIVLSSSHSYQ[-18.0106]R	R	N	118	129	12	23	11Q(-18.0106)	sp|Q969U7|PSMG2_HUMAN	PSMG2_HUMAN	PSMG2	Proteasome assembly chaperone 2	NA	NA	1	8749.13	10650.8	MS/MS
VLDMPTQELGLPAYR	VLDMPTQ[-18.0106]ELGLPAYR	R	K	388	402	15	2	7Q(-18.0106)	sp|Q9NP81|SYSM_HUMAN	SYSM_HUMAN	SARS2	Serine--tRNA ligase, mitochondrial	NA	NA	1	18651.4	18651.4	MS/MS
VLEAAAQAAR	VLEAAAQ[-18.0106]AAR	R	D	213	222	10	2	7Q(-18.0106)	sp|Q9NPD3|EXOS4_HUMAN	EXOS4_HUMAN	EXOSC4	Exosome complex component RRP41	NA	NA	1	22088.1	22088.1	MS/MS
VLEQLTGQTPVFSK	VLEQLTGQ[-18.0106]TPVFSK	K	A	39	52	14	2	8Q(-18.0106)	sp|P62913|RL11_HUMAN	RL11_HUMAN	RPL11	Large ribosomal subunit protein uL5	NA	NA	2	106092	106092	MS/MS
VLGQLTETGVVSPEQFMK	VLGQ[-18.0106]LTETGVVSPEQFMK	K	S	56	73	18	2	4Q(-18.0106)	sp|Q96EK6|GNA1_HUMAN	GNA1_HUMAN	GNPNAT1	Glucosamine 6-phosphate N-acetyltransferase	NA	NA	1	25386.9	25386.9	MS/MS
VLHVSENPVPLTVR	VLHVSEN[-18.0106]PVPLTVR	R	V	311	324	14	3	7N(-18.0106)	sp|Q8N1G4|LRC47_HUMAN	LRC47_HUMAN	LRRC47	Leucine-rich repeat-containing protein 47	NA	NA	1	36882.5	36882.5	MS/MS
VLIDLIQR	VLIDLIQ[-18.0106]R	R	T	285	292	8	2	7Q(-18.0106)	sp|Q9H2K8|TAOK3_HUMAN	TAOK3_HUMAN	TAOK3	Serine/threonine-protein kinase TAO3	NA	NA	1	29641.7	29641.7	MS/MS
VLIQVGYEPLPPTIGR	VLIQ[-18.0106]VGYEPLPPTIGR	K	N	26	41	16	2	4Q(-18.0106)	sp|Q9Y6C9|MTCH2_HUMAN	MTCH2_HUMAN	MTCH2	Mitochondrial carrier homolog 2	NA	NA	2	44765.7	44765.7	MS/MS
VLLEEGEAQR	VLLEEGEAQ[-18.0106]R	K	L	77	86	10	2	9Q(-18.0106)	sp|P11441|UBL4A_HUMAN	UBL4A_HUMAN	UBL4A	Ubiquitin-like protein 4A	NA	NA	1	38476.9	38476.9	MS/MS
VLLGQDEPLIHVFAK	VLLGQ[-18.0106]DEPLIHVFAK	K	N	66	80	15	3	5Q(-18.0106)	sp|Q9BT73|PSMG3_HUMAN	PSMG3_HUMAN	PSMG3	Proteasome assembly chaperone 3	NA	NA	1	26057.6	26057.6	MS/MS
VLQSPATTVVR	VLQ[-18.0106]SPATTVVR	K	T	751	761	11	2	3Q(-18.0106)	sp|Q8TCS8|PNPT1_HUMAN	PNPT1_HUMAN	PNPT1	Polyribonucleotide nucleotidyltransferase 1, mitochondrial	NA	NA	2	47217.6	47217.6	MS/MS
VLQWSDYEIVR	VLQ[-18.0106]WSDYEIVR	K	L	48	58	11	2	3Q(-18.0106)	sp|O14966|RAB7L_HUMAN	RAB7L_HUMAN	RAB29	Ras-related protein Rab-7L1	NA	NA	1	50937	50937	MS/MS
VLTDEQYQAVR	VLTDEQ[-18.0106]YQ[-18.0106]AVR	K	A	140	150	11	2	6Q(-18.0106),8Q(-18.0106)	sp|Q9ULZ3|ASC_HUMAN	ASC_HUMAN	PYCARD	Apoptosis-associated speck-like protein containing a CARD	NA	NA	1	29861.8	29861.8	MS/MS
VLTTTALSTVSSGVQR	VLTTTALSTVSSGVQ[-18.0106]R	R	V	467	482	16	2	15Q(-18.0106)	sp|O75122|CLAP2_HUMAN	CLAP2_HUMAN	CLASP2	CLIP-associating protein 2	NA	NA	3	34431	34431	MS/MS
VLVDSSFGQPTTQGEAR	VLVDSSFGQ[-18.0106]PTTQ[-18.0106]GEAR	R	R	817	833	17	2	13Q(-18.0106),9Q(-18.0106)	sp|Q10570|CPSF1_HUMAN	CPSF1_HUMAN	CPSF1	Cleavage and polyadenylation specificity factor subunit 1	NA	NA	1	25053.6	25053.6	MS/MS
VMEGTVAAQDEFYR	VMEGTVAAQ[-18.0106]DEFYR	K	S	172	185	14	2	9Q(-18.0106)	sp|P41240|CSK_HUMAN	CSK_HUMAN	CSK	Tyrosine-protein kinase CSK	NA	NA	2	46590.3	46590.3	MS/MS
VMEVFLAQLR	VMEVFLAQ[-18.0106]LR	R	L	385	394	10	2	8Q(-18.0106)	sp|Q96S52|PIGS_HUMAN	PIGS_HUMAN	PIGS	GPI transamidase component PIG-S	NA	NA	1	23978.9	23978.9	MS/MS
VMPLIIQGFK	VMPLIIQ[-18.0106]GFK	K	D	140	149	10	2	7Q(-18.0106)	sp|P49903|SPS1_HUMAN	SPS1_HUMAN	SEPHS1	Selenide, water dikinase 1	NA	NA	1	112867	112867	MS/MS
VMVQPINLIFR	VMVQ[-18.0106]PINLIFR	K	Y	13	23	11	23	4Q(-18.0106)	sp|P62304|RUXE_HUMAN	RUXE_HUMAN	SNRPE	Small nuclear ribonucleoprotein E	NA	NA	2	269591	269591	MS/MS
VNHVTLSQPK	VNHVTLSQ[-18.0106]PK	R	I	102	111	10	23	8Q(-18.0106)	sp|P61769|B2MG_HUMAN	B2MG_HUMAN	B2M	Beta-2-microglobulin	NA	NA	1	31609.2	47008.4	MS/MS
VNILLVENDQQLQK	VNILLVENDQ[-18.0106]Q[-18.0106]LQK	K	I	153	166	14	23	10Q(-18.0106),11Q(-18.0106)	sp|Q5FVE4|ACBG2_HUMAN	ACBG2_HUMAN	ACSBG2	Long-chain-fatty-acid--CoA ligase ACSBG2	NA	NA	1	102571	59745.5	MS/MS
VNTQDFR	VNTQ[-18.0106]DFR	K	G	558	564	7	2	4Q(-18.0106)	sp|Q9UDY2|ZO2_HUMAN	ZO2_HUMAN	TJP2	Tight junction protein ZO-2	NA	NA	1	29674.7	29674.7	MS/MS
VNPALAELNLR	VN[-18.0106]PALAELNLR	R	S	54	64	11	2	2N(-18.0106)	sp|P13489|RINI_HUMAN	RINI_HUMAN	RNH1	Ribonuclease inhibitor	NA	NA	2	29989.3	29989.3	MS/MS
VPEILQLSDALR	VPEILQ[-18.0106]LSDALR	K	D	607	618	12	2	6Q(-18.0106)	sp|P49589|SYCC_HUMAN	SYCC_HUMAN	CARS1	Cysteine--tRNA ligase, cytoplasmic	NA	NA	1	76203.2	76203.2	MS/MS
VPGISSIEQGMTGLK	VPGISSIEQ[-18.0106]GMTGLK	K	I	181	195	15	2	9Q(-18.0106)	sp|Q7Z739|YTHD3_HUMAN	YTHD3_HUMAN	YTHDF3	YTH domain-containing family protein 3	NA	NA	2	48608.2	48608.2	MS/MS
VPIIGVGGVSSGQDALEK	VPIIGVGGVSSGQ[-18.0106]DALEK	R	I	327	344	18	2	13Q(-18.0106)	sp|Q02127|PYRD_HUMAN	PYRD_HUMAN	DHODH	Dihydroorotate dehydrogenase (quinone), mitochondrial	NA	NA	1	44855.7	44855.7	MS/MS
VPLALFALNR	VPLALFALN[-18.0106]R	K	Q	18	27	10	2	9N(-18.0106)	sp|P12955|PEPD_HUMAN	PEPD_HUMAN	PEPD	Xaa-Pro dipeptidase	NA	NA	3	23033.9	23033.9	MS/MS
VPSLSVPWLQDR	VPSLSVPWLQ[-18.0106]DR	R	I	200	211	12	2	10Q(-18.0106)	sp|P78345|RPP38_HUMAN	RPP38_HUMAN	RPP38	Ribonuclease P protein subunit p38	NA	NA	1	63142.2	63142.2	MS/MS
VQNMALYADVGGK	VQN[-18.0106]MALYADVGGK	R	Q	61	73	13	2	3N(-18.0106)	sp|P51571|SSRD_HUMAN	SSRD_HUMAN	SSR4	Translocon-associated protein subunit delta	NA	NA	1	38262.7	38262.7	MS/MS
VQFGVMTR	VQ[-18.0106]FGVMTR	R	K	171	178	8	2	2Q(-18.0106)	sp|O14964|HGS_HUMAN	HGS_HUMAN	HGS	Hepatocyte growth factor-regulated tyrosine kinase substrate	NA	NA	1	41779.1	41779.1	MS/MS
VQGDYFETLLYK	VQ[-18.0106]GDYFETLLYK	R	I	246	257	12	2	2Q(-18.0106)	sp|Q658Y4|F91A1_HUMAN	F91A1_HUMAN	FAM91A1	Protein FAM91A1	NA	NA	1	24258.8	24258.8	MS/MS
VQIPIMLVGNK	VQ[-18.0106]IPIMLVGNK	K	K	110	120	11	2	2Q(-18.0106)	sp|Q15382|RHEB_HUMAN	RHEB_HUMAN	RHEB	GTP-binding protein Rheb	NA	NA	3	30433.3	30433.3	MS/MS
VQLPAYLK	VQ[-18.0106]LPAYLK	K	R	12	19	8	2	2Q(-18.0106)	sp|Q8N5K1|CISD2_HUMAN	CISD2_HUMAN	CISD2	CDGSH iron-sulfur domain-containing protein 2	NA	NA	2	96638	96638	MS/MS
VQVLPEVR	VQ[-18.0106]VLPEVR	R	G	36	43	8	2	2Q(-18.0106)	sp|Q92692|NECT2_HUMAN	NECT2_HUMAN	NECTIN2	Nectin-2	NA	NA	1	42027.2	42027.2	MS/MS
VSEGGPAEIAGLQIGDK	VSEGGPAEIAGLQ[-18.0106]IGDK	R	I	60	76	17	2	13Q(-18.0106)	sp|O14907|TX1B3_HUMAN	TX1B3_HUMAN	TAX1BP3	Tax1-binding protein 3	NA	NA	3	45456.2	45456.2	MS/MS
VSIHQMEMER	VSIHQ[-18.0106]MEMER	K	I	75	84	10	3	5Q(-18.0106)	sp|Q9BRT9|SLD5_HUMAN	SLD5_HUMAN	GINS4	DNA replication complex GINS protein SLD5	NA	NA	1	6642.65	6642.65	MS/MS
VSLEETAQLPSAPQGSR	VSLEETAQ[-18.0106]LPSAPQGSR	K	A	116	132	17	2	8Q(-18.0106)	sp|Q9BRP8|PYM1_HUMAN	PYM1_HUMAN	PYM1	Partner of Y14 and mago	NA	NA	3	23691.1	23691.1	MS/MS
VSLLGPVTTPEHQLLK	VSLLGPVTTPEHQ[-18.0106]LLK	K	T	572	587	16	3	13Q(-18.0106)	sp|Q9H0H5|RGAP1_HUMAN	RGAP1_HUMAN	RACGAP1	Rac GTPase-activating protein 1	NA	NA	1	36974.1	36974.1	MS/MS
VSLMSPDQLR	VSLMSPDQ[-18.0106]LR	K	N	185	194	10	2	8Q(-18.0106)	sp|Q96CU9|FXRD1_HUMAN	FXRD1_HUMAN	FOXRED1	FAD-dependent oxidoreductase domain-containing protein 1	NA	NA	1	40294.6	40294.6	MS/MS
VSMVGQVK	VSMVGQ[-18.0106]VK	R	Q	229	236	8	2	6Q(-18.0106)	sp|Q9Y570|PPME1_HUMAN	PPME1_HUMAN	PPME1	Protein phosphatase methylesterase 1	NA	NA	1	29222.9	29222.9	MS/MS
VSPIQIDGAGR	VSPIQ[-18.0106]IDGAGR	K	T	325	335	11	2	5Q(-18.0106)	sp|Q8NFQ8|TOIP2_HUMAN	TOIP2_HUMAN	TOR1AIP2	Torsin-1A-interacting protein 2	NA	NA	1	38383.8	38383.8	MS/MS
VSQAAADLK	VSQ[-18.0106]AAADLK	K	Q	28	36	9	2	3Q(-18.0106)	sp|A0A804HLA8|GBG5B_HUMAN	GBG5B_HUMAN	GNG5B	Guanine nucleotide-binding protein G(I)/G(S)/G(O) subunit gamma-5B	GNG5	sp|P63218|GBG5_HUMAN	1	61397.7	61397.7	MS/MS
VSQWWER	VSQ[-18.0106]WWER	K	L	86	92	7	2	3Q(-18.0106)	sp|Q9P035|HACD3_HUMAN	HACD3_HUMAN	HACD3	Very-long-chain (3R)-3-hydroxyacyl-CoA dehydratase 3	NA	NA	1	97377	97377	MS/MS
VTFQPPSSIGCR	VTFQ[-18.0106]PPSSIGC[57.0215]R	K	K	555	566	12	2	11C(57.0215),4Q(-18.0106)	sp|A0MZ66|SHOT1_HUMAN	SHOT1_HUMAN	SHTN1	Shootin-1	NA	NA	1	22940.1	22940.1	MS/MS
VTLNPPGTFLEGVAK	VTLN[-18.0106]PPGTFLEGVAK	R	V	41	55	15	2	4N(-18.0106)	sp|Q86Y39|NDUAB_HUMAN	NDUAB_HUMAN	NDUFA11	NADH dehydrogenase [ubiquinone] 1 alpha subcomplex subunit 11	NA	NA	1	30147.7	30147.7	MS/MS
VTLPGQEEPWDIR	VTLPGQ[-18.0106]EEPWDIR	R	N	27	39	13	2	6Q(-18.0106)	sp|Q9BTM9|URM1_HUMAN	URM1_HUMAN	URM1	Ubiquitin-related modifier 1	NA	NA	2	115512	115512	MS/MS
VTLVFEHVDQDLR	VTLVFEHVDQ[-18.0106]DLR	K	T	89	101	13	23	10Q(-18.0106)	sp|P11802|CDK4_HUMAN	CDK4_HUMAN	CDK4	Cyclin-dependent kinase 4	NA	NA	1	77479.6	48792.8	MS/MS
VTQLDLDGPK	VTQ[-18.0106]LDLDGPK	K	E	96	105	10	2	3Q(-18.0106)	sp|Q13442|HAP28_HUMAN	HAP28_HUMAN	PDAP1	28 kDa heat- and acid-stable phosphoprotein	NA	NA	1	48090.2	48090.2	MS/MS
VTQSNFAVGYK	VTQ[-18.0106]SNFAVGYK	R	T	164	174	11	2	3Q(-18.0106)	sp|P21796|VDAC1_HUMAN	VDAC1_HUMAN	VDAC1	Voltage-dependent anion-selective channel protein 1	NA	NA	1	55595.6	55595.6	MS/MS
[truncated: 413 more rows]

## Sheet: 500 µM(proteins)
Peptide.Sequence	Modified.Sequence	Prev.AA	Next.AA	Start	End	Peptide.Length	Charges	Assigned.Modifications	Protein	Entry.Name	Gene	Protein.Description	Mapped.Genes	Mapped.Proteins	X500uM_Slot2_46_1_1481.Spectral.Count	X500uM_Slot2_46_1_1481.Intensity	X500uM_Slot2_46_1_1481.MaxLFQ.Intensity	X500uM_Slot2_46_1_1481.Match.Type
[truncated: 2,366 more rows]

[truncated: 3 more sheets: 1000 µM(proteins), hyper-reactive peptides, GO Gene Id]
