# Supplementary material for: Expanding the Chemoproteomic Toolkit to Asparagine and Glutamine
Source: ACS Chem Biol. 2026 Apr 9;21(5):1189–98. doi: 10.1021/acschembio.6c00173 (PMC13184937; doi:10.1021/acschembio.6c00173)
Supplement: Supplementary file 3 [file cb6c00173_si_003.xlsx]

## Sheet: 10 µM(peptides)
Peptide.Sequence	Modified.Sequence	Prev.AA	Next.AA	Start	End	Peptide.Length	Charges	Assigned.Modifications	Protein	Entry.Name	Gene	Protein.Description	Mapped.Genes	Mapped.Proteins	invivo_10uM_Slot2_14_1_1613.Spectral.Count	invivo_10uM_Slot2_14_1_1613.Intensity	invivo_10uM_Slot2_14_1_1613.MaxLFQ.Intensity	invivo_10uM_Slot2_14_1_1613.Match.Type
AEAESMYQIK	AEAESMYQ[-18.0106]IK	R	Y	276	285	10	2	8Q(-18.0106)	sp|P05787|K2C8_HUMAN	K2C8_HUMAN	KRT8	Keratin, type II cytoskeletal 8	NA	NA	1	59785.4	59785.4	MS/MS
AEGSDVANAVLDGADCIMLSGETAK	AEGSDVAN[-18.0106]AVLDGADC[57.0215]IMLSGETAK	R	G	343	367	25	2	16C(57.0215),8N(-18.0106)	sp|P14618|KPYM_HUMAN	KPYM_HUMAN	PKM	Pyruvate kinase PKM	NA	NA	2	45212.6	45212.6	MS/MS
ALFPSTAQAQAAVQGPVGTDFK	ALFPSTAQ[-18.0106]AQAAVQGPVGTDFK	K	P	284	305	22	23	8Q(-18.0106)	sp|O43670|ZN207_HUMAN	ZN207_HUMAN	ZNF207	BUB3-interacting and GLEBS motif-containing protein ZNF207	NA	NA	3	167820	90084.8	MS/MS
AQIFANTVDNAR	AQIFAN[-18.0106]TVDNAR	R	I	138	149	12	23	6N(-18.0106)	sp|P05783|K1C18_HUMAN	K1C18_HUMAN	KRT18	Keratin, type I cytoskeletal 18	NA	NA	5	306642	264626	MS/MS
ASLEAAIADAEQR	ASLEAAIADAEQ[-18.0106]R	R	G	329	341	13	23	12Q(-18.0106)	sp|P05787|K2C8_HUMAN	K2C8_HUMAN	KRT8	Keratin, type II cytoskeletal 8	NA	NA	6	573480	331572	MS/MS
AYHEQLSVAEITNACFEPANQMVK	AYHEQLSVAEITNAC[57.0215]FEPAN[-18.0106]QM[15.9949]VK	K	C	281	304	24	3	15C(57.0215),20N(-18.0106),22M(15.9949)	sp|P68366|TBA4A_HUMAN	TBA4A_HUMAN	TUBA4A	Tubulin alpha-4A chain	TUBA1A, TUBA1B, TUBA3C, TUBA3D, TUBA3E	sp|P0DPH7|TBA3C_HUMAN, sp|P0DPH8|TBA3D_HUMAN, sp|P68363|TBA1B_HUMAN, sp|Q6PEY2|TBA3E_HUMAN, sp|Q71U36|TBA1A_HUMAN	2	30413	30413	MS/MS
AYHEQLSVAEITSSCFEPNSQMVK	AYHEQLSVAEITSSC[57.0215]FEPN[-18.0106]SQM[15.9949]VK	K	C	281	304	24	3	15C(57.0215),19N(-18.0106),22M(15.9949)	sp|Q9NY65|TBA8_HUMAN	TBA8_HUMAN	TUBA8	Tubulin alpha-8 chain	NA	NA	4	102074	102074	MS/MS
AYHEQLTVAEITNACFEPANQMVK	AYHEQLTVAEITN[-18.0106]AC[57.0215]FEPANQMVK	K	C	281	304	24	3	13N(-18.0106),15C(57.0215)	sp|Q9BQE3|TBA1C_HUMAN	TBA1C_HUMAN	TUBA1C	Tubulin alpha-1C chain	NA	NA	4	3733506	3733506	MS/MS
DGNASGTTLLEALDCILPPTRPTDK	DGN[-18.0106]ASGTTLLEALDC[57.0215]ILPPTRPTDK	K	P	220	244	25	3	15C(57.0215),3N(-18.0106)	sp|P68104|EF1A1_HUMAN	EF1A1_HUMAN	EEF1A1	Elongation factor 1-alpha 1	EEF1A1P5	sp|Q5VTE0|EF1A3_HUMAN	4	186201	186201	MS/MS
DLYANTVLSGGTTMYPGIADR	DLYAN[-18.0106]TVLSGGTTM[15.9949]YPGIADR	K	M	292	312	21	23	14M(15.9949),5N(-18.0106)	sp|P63261|ACTG_HUMAN	ACTG_HUMAN	ACTG1	Actin, cytoplasmic 2	ACTB	sp|P60709|ACTB_HUMAN	4	10393.1	13583	MS/MS
DSLLQDGEFSMDLR	DSLLQ[-18.0106]DGEFSMDLR	R	T	76	89	14	2	5Q(-18.0106)	sp|P07737|PROF1_HUMAN	PROF1_HUMAN	PFN1	Profilin-1	NA	NA	1	72321.8	72321.8	MS/MS
DTLENTIGHR	DTLEN[-18.0106]TIGHR	K	A	191	200	10	3	5N(-18.0106)	sp|P42126|ECI1_HUMAN	ECI1_HUMAN	ECI1	Enoyl-CoA delta isomerase 1, mitochondrial	NA	NA	1	32755.4	32755.4	MS/MS
DYSHYYTTIQDLR	DYSHYYTTIQ[-18.0106]DLR	R	D	126	138	13	3	10Q(-18.0106)	sp|P08727|K1C19_HUMAN	K1C19_HUMAN	KRT19	Keratin, type I cytoskeletal 19	NA	NA	4	86546.6	86546.6	MS/MS
EAESCDCLQGFQLTHSLGGGTGSGMGTLLISK	EAESC[57.0215]DC[57.0215]LQ[-18.0106]GFQLTHSLGGGTGSGMGTLLISK	K	I	123	154	32	3	5C(57.0215),7C(57.0215),9Q(-18.0106)	sp|P07437|TBB5_HUMAN	TBB5_HUMAN	TUBB	Tubulin beta chain	TUBB4A, TUBB4B, TUBB8, TUBB8B	sp|A6NNZ2|TBB8B_HUMAN, sp|P04350|TBB4A_HUMAN, sp|P68371|TBB4B_HUMAN, sp|Q3ZCM7|TBB8_HUMAN	1	86085.8	86085.8	MS/MS
EAQLYAAQAHLK	EAQ[-18.0106]LYAAQAHLK	K	L	536	547	12	23	3Q(-18.0106)	sp|P49321|NASP_HUMAN	NASP_HUMAN	NASP	Nuclear autoantigenic sperm protein	NA	NA	1	36127.8	36127.8	MS/MS
EDGLAQQQTQLNLR	EDGLAQ[-18.0106]QQTQLNLR	K	S	2207	2220	14	2	6Q(-18.0106)	sp|P49327|FAS_HUMAN	FAS_HUMAN	FASN	Fatty acid synthase	NA	NA	1	61776.5	61776.5	MS/MS
EDQTEYLEER	EDQ[-18.0106]TEYLEER	K	R	192	201	10	12	3Q(-18.0106)	sp|P07900|HS90A_HUMAN	HS90A_HUMAN	HSP90AA1	Heat shock protein HSP 90-alpha	HSP90AB1, HSP90AB3P, HSP90AB4P	sp|P08238|HS90B_HUMAN, sp|Q58FF6|H90B4_HUMAN, sp|Q58FF7|H90B3_HUMAN	6	313879	313879	MS/MS
EFHLNESGDPSSK	EFHLN[-18.0106]ESGDPSSK	K	S	155	167	13	2	5N(-18.0106)	sp|Q01105|SET_HUMAN	SET_HUMAN	SET	Protein SET	SETSIP	sp|P0DME0|SETLP_HUMAN	1	156122	156122	MS/MS
EGMNIVEAMER	EGMN[-18.0106]IVEAMER	K	F	134	144	11	12	4N(-18.0106)	sp|P62937|PPIA_HUMAN	PPIA_HUMAN	PPIA	Peptidyl-prolyl cis-trans isomerase A	NA	NA	1	202113	202113	MS/MS
EGNDLYHEMIESGVINLK	EGN[-18.0106]DLYHEMIESGVINLK	R	D	242	259	18	23	3N(-18.0106)	sp|P06576|ATPB_HUMAN	ATPB_HUMAN	ATP5F1B	ATP synthase subunit beta, mitochondrial	NA	NA	2	209112	149586	MS/MS
EILVGDVGQTVDDPYATFVK	EILVGDVGQ[-18.0106]TVDDPYATFVK	K	M	54	73	20	23	9Q(-18.0106)	sp|P23528|COF1_HUMAN	COF1_HUMAN	CFL1	Cofilin-1	NA	NA	5	253951	253951	MS/MS
ELAQQVQQVAAEYCR	ELAQ[-18.0106]QVQQVAAEYC[57.0215]R	R	A	178	192	15	2	14C(57.0215),4Q(-18.0106)	sp|P17844|DDX5_HUMAN	DDX5_HUMAN	DDX5	Probable ATP-dependent RNA helicase DDX5	NA	NA	1	70352.3	70352.3	MS/MS
ELEQVCNPIISGLYQGAGGPGPGGFGAQGPK	ELEQ[-18.0106]VC[57.0215]NPIISGLYQGAGGPGPGGFGAQGPK	K	G	598	628	31	3	4Q(-18.0106),6C(57.0215)	sp|P0DMV8|HS71A_HUMAN	HS71A_HUMAN	HSPA1A	Heat shock 70 kDa protein 1A	HSPA1B	sp|P0DMV9|HS71B_HUMAN	1	34869.4	34869.4	MS/MS
ELHINLIPNK	ELHIN[-18.0106]LIPNK	K	Q	75	84	10	3	5N(-18.0106)	sp|P07900|HS90A_HUMAN	HS90A_HUMAN	HSP90AA1	Heat shock protein HSP 90-alpha	HSP90AA2P	sp|Q14568|HS902_HUMAN	1	452125	452125	MS/MS
ELISNASDALDK	ELISN[-18.0106]ASDALDK	R	I	103	114	12	2	5N(-18.0106)	sp|P14625|ENPL_HUMAN	ENPL_HUMAN	HSP90B1	Endoplasmin	HSP90AB1	sp|P08238|HS90B_HUMAN	2	216951	216951	MS/MS
ELISNSSDALDK	ELISN[-18.0106]SSDALDK	R	I	47	58	12	2	5N(-18.0106)	sp|P07900|HS90A_HUMAN	HS90A_HUMAN	HSP90AA1	Heat shock protein HSP 90-alpha	HSP90AA2P	sp|Q14568|HS902_HUMAN	1	81786.4	81786.4	MS/MS
ELLNPVVEFVSHPSTTCR	ELLN[-18.0106]PVVEFVSHPSTTC[57.0215]R	R	E	2453	2470	18	23	17C(57.0215),4N(-18.0106)	sp|P78527|PRKDC_HUMAN	PRKDC_HUMAN	PRKDC	DNA-dependent protein kinase catalytic subunit	NA	NA	2	92464.4	92464.4	MS/MS
ELQSQISDTSVVLSMDNSR	ELQSQISDTSVVLSMDN[-18.0106]SR	R	S	234	252	19	2	17N(-18.0106)	sp|P05787|K2C8_HUMAN	K2C8_HUMAN	KRT8	Keratin, type II cytoskeletal 8	NA	NA	2	102527	102527	MS/MS
ELQELVQYPVEHPDK	ELQ[-18.0106]ELVQYPVEHPDK	R	F	488	502	15	2	3Q(-18.0106)	sp|P55072|TERA_HUMAN	TERA_HUMAN	VCP	Transitional endoplasmic reticulum ATPase	NA	NA	1	81095	81095	MS/MS
ELQNTVANLHVR	ELQ[-18.0106]NTVANLHVR	R	Q	105	116	12	23	3Q(-18.0106)	sp|O15127|SCAM2_HUMAN	SCAM2_HUMAN	SCAMP2	Secretory carrier-associated membrane protein 2	NA	NA	1	66624.5	66624.5	MS/MS
EMQPTHPIR	EMQ[-18.0106]PTHPIR	K	L	161	169	9	2	3Q(-18.0106)	sp|P31946|1433B_HUMAN	1433B_HUMAN	YWHAB	14-3-3 protein beta/alpha	YWHAQ, YWHAZ	sp|P27348|1433T_HUMAN, sp|P63104|1433Z_HUMAN	2	356833	356833	MS/MS
ENLLDFIK	EN[-18.0106]LLDFIK	K	H	223	230	8	2	2N(-18.0106)	sp|P07237|PDIA1_HUMAN	PDIA1_HUMAN	P4HB	Protein disulfide-isomerase	NA	NA	1	27968.4	27968.4	MS/MS
ENVFQEHQTLK	EN[-18.0106]VFQEHQTLK	R	E	60	70	11	3	2N(-18.0106)	sp|Q14247|SRC8_HUMAN	SRC8_HUMAN	CTTN	Src substrate cortactin	NA	NA	1	69477.2	69477.2	MS/MS
EQANAVSEAVVSSVNTVATK	EQAN[-18.0106]AVSEAVVSSVNTVATK	K	T	61	80	20	2	4N(-18.0106)	sp|O76070|SYUG_HUMAN	SYUG_HUMAN	SNCG	Gamma-synuclein	NA	NA	1	46326.4	46326.4	MS/MS
EQEHMINWVEK	EQ[-18.0106]EHMINWVEK	K	H	211	221	11	23	2Q(-18.0106)	sp|P24539|AT5F1_HUMAN	AT5F1_HUMAN	ATP5PB	ATP synthase F(0) complex subunit B1, mitochondrial	NA	NA	2	92132.1	54891.7	MS/MS
EQFLDGDGWTSR	EQ[-18.0106]FLDGDGWTSR	K	W	25	36	12	2	2Q(-18.0106)	sp|P27797|CALR_HUMAN	CALR_HUMAN	CALR	Calreticulin	NA	NA	2	121531	121531	MS/MS
EQFNEFR	EQ[-18.0106]FNEFR	R	D	250	256	7	2	2Q(-18.0106)	sp|Q15293|RCN1_HUMAN	RCN1_HUMAN	RCN1	Reticulocalbin-1	NA	NA	1	62238.4	62238.4	MS/MS
EQGVLSFWR	EQ[-18.0106]GVLSFWR	K	G	64	72	9	2	2Q(-18.0106)	sp|P05141|ADT2_HUMAN	ADT2_HUMAN	SLC25A5	ADP/ATP translocase 2	SLC25A6	sp|P12236|ADT3_HUMAN	1	66098.8	66098.8	MS/MS
EQGVTFPSGDIQEQLIR	EQ[-18.0106]GVTFPSGDIQEQLIR	K	S	258	274	17	2	2Q(-18.0106)	sp|P49327|FAS_HUMAN	FAS_HUMAN	FASN	Fatty acid synthase	NA	NA	2	103265	103265	MS/MS
EQIVPKPEEEVAQK	EQ[-18.0106]IVPKPEEEVAQK	K	K	154	167	14	2	2Q(-18.0106)	sp|P18621|RL17_HUMAN	RL17_HUMAN	RPL17	Large ribosomal subunit protein uL22	NA	NA	1	104314	104314	MS/MS
EQLGPVTQEFWDNLEK	EQ[-18.0106]LGPVTQEFWDNLEK	R	E	86	101	16	2	2Q(-18.0106)	sp|P02647|APOA1_HUMAN	APOA1_HUMAN	APOA1	Apolipoprotein A-I	NA	NA	1	95620.4	95620.4	MS/MS
EQQEAIEHIDEVQNEIDR	EQ[-18.0106]QEAIEHIDEVQNEIDR	K	L	40	57	18	2	2Q(-18.0106)	sp|Q01105|SET_HUMAN	SET_HUMAN	SET	Protein SET	SETSIP	sp|P0DME0|SETLP_HUMAN	1	143410	143410	MS/MS
EQVANSAFVER	EQ[-18.0106]VANSAFVER	K	V	492	502	11	2	2Q(-18.0106)	sp|P08238|HS90B_HUMAN	HS90B_HUMAN	HSP90AB1	Heat shock protein HSP 90-beta	HSP90AB3P	sp|Q58FF7|H90B3_HUMAN	1	69372.2	69372.2	MS/MS
ERVEAVNMAEGIIHDTETK	ERVEAVN[-18.0106]MAEGIIHDTETK	K	M	577	595	19	34	7N(-18.0106)	sp|P38646|GRP75_HUMAN	GRP75_HUMAN	HSPA9	Stress-70 protein, mitochondrial	NA	NA	1	80329.5	80329.5	MS/MS
ETMQSLNDR	ETMQ[-18.0106]SLNDR	K	L	82	90	9	2	4Q(-18.0106)	sp|P05783|K1C18_HUMAN	K1C18_HUMAN	KRT18	Keratin, type I cytoskeletal 18	KRT35	sp|Q92764|KRT35_HUMAN	1	182510	182510	MS/MS
EVNVSPCPTQPCQLSK	EVN[-18.0106]VSPC[57.0215]PTQPC[57.0215]QLSK	K	G	36	51	16	2	12C(57.0215),3N(-18.0106),7C(57.0215)	sp|P61916|NPC2_HUMAN	NPC2_HUMAN	NPC2	NPC intracellular cholesterol transporter 2	NA	NA	1	17750.4	17750.4	MS/MS
EVSQPDWTPPPEVTLVLTK	EVSQ[-18.0106]PDWTPPPEVTLVLTK	R	E	166	184	19	2	4Q(-18.0106)	sp|P13667|PDIA4_HUMAN	PDIA4_HUMAN	PDIA4	Protein disulfide-isomerase A4	NA	NA	1	47788.1	47788.1	MS/MS
EVTSSVLPNDFFSTNPPK	EVTSSVLPN[-18.0106]DFFSTNPPK	R	A	199	216	18	2	9N(-18.0106)	sp|Q96NB3|ZN830_HUMAN	ZN830_HUMAN	ZNF830	Zinc finger protein 830	NA	NA	1	136422	136422	MS/MS
EYFSWEGAFQHVGK	EYFSWEGAFQ[-18.0106]HVGK	R	A	415	428	14	2	10Q(-18.0106)	sp|P26641|EF1G_HUMAN	EF1G_HUMAN	EEF1G	Elongation factor 1-gamma	NA	NA	1	159088	159088	MS/MS
EYGEQIDPSTHR	EYGEQ[-18.0106]IDPSTHR	K	K	91	102	12	2	5Q(-18.0106)	sp|Q9Y2B0|CNPY2_HUMAN	CNPY2_HUMAN	CNPY2	Protein canopy homolog 2	NA	NA	2	103123	103123	MS/MS
EYQELMNVK	EYQ[-18.0106]ELMNVK	R	L	373	381	9	12	3Q(-18.0106)	sp|P05787|K2C8_HUMAN	K2C8_HUMAN	KRT8	Keratin, type II cytoskeletal 8	KRT6A, KRT6B, KRT6C	sp|P02538|K2C6A_HUMAN, sp|P04259|K2C6B_HUMAN, sp|P48668|K2C6C_HUMAN	3	1.48679e+06	1.48679e+06	MS/MS
FDTGNLCMVTGGANLGR	FDTGN[-18.0106]LC[57.0215]M[15.9949]VTGGANLGR	K	I	175	191	17	2	5N(-18.0106),7C(57.0215),8M(15.9949)	sp|P62701|RS4X_HUMAN	RS4X_HUMAN	RPS4X	Small ribosomal subunit protein eS4, X isoform	NA	NA	1	4197.52	4197.52	MS/MS
GGNFGFGDSR	GGN[-18.0106]FGFGDSR	R	G	204	213	10	2	3N(-18.0106)	sp|P22626|ROA2_HUMAN	ROA2_HUMAN	HNRNPA2B1	Heterogeneous nuclear ribonucleoproteins A2/B1	NA	NA	1	30294.2	30294.2	MS/MS
GVVPLAGTDGETTTQGLDGLSER	GVVPLAGTDGETTTQ[-18.0106]GLDGLSER	K	C	112	134	23	23	15Q(-18.0106)	sp|P09972|ALDOC_HUMAN	ALDOC_HUMAN	ALDOC	Fructose-bisphosphate aldolase C	NA	NA	5	196229	196229	MS/MS
HTGPGLLSMANSGPNTNGSQFFLTCDK	HTGPGLLSM[15.9949]AN[-18.0106]SGPNTNGSQFFLTC[57.0215]DK	K	T	228	254	27	3	11N(-18.0106),25C(57.0215),9M(15.9949)	sp|Q9UNP9|PPIE_HUMAN	PPIE_HUMAN	PPIE	Peptidyl-prolyl cis-trans isomerase E	NA	NA	3	51596.5	51596.5	MS/MS
ILGATIENSR	ILGATIEN[-18.0106]SR	K	I	141	150	10	2	8N(-18.0106)	sp|P08727|K1C19_HUMAN	K1C19_HUMAN	KRT19	Keratin, type I cytoskeletal 19	NA	NA	2	199093	199093	MS/MS
IVLQIDNAR	IVLQIDN[-18.0106]AR	R	L	150	158	9	2	7N(-18.0106)	sp|P05783|K1C18_HUMAN	K1C18_HUMAN	KRT18	Keratin, type I cytoskeletal 18	KRT19	sp|P08727|K1C19_HUMAN	2	127017	127017	MS/MS
KLDPGSEETQTLVR	KLDPGSEETQ[-18.0106]TLVR	R	E	401	414	14	3	10Q(-18.0106)	sp|P26641|EF1G_HUMAN	EF1G_HUMAN	EEF1G	Elongation factor 1-gamma	NA	NA	2	53815.8	53815.8	MS/MS
KVPQVSTPTLVEVSR	KVPQ[-18.0106]VSTPTLVEVSR	R	S	437	451	15	3	4Q(-18.0106)	contam_sp|P02769|ALBU_BOVIN	ALBU_BOVIN	ALB	Albumin	NA	sp|P02768|ALBU_HUMAN	1	244577	244577	MS/MS
LCYVALDFEQEMAMAASSSSLEK	LC[57.0215]YVALDFEQ[-18.0106]EMAMAASSSSLEK	K	S	916	938	23	23	10Q(-18.0106),2C(57.0215)	sp|P0CG38|POTEI_HUMAN	POTEI_HUMAN	POTEI	POTE ankyrin domain family member I	NA	NA	1	24991.2	24991.2	MS/MS
LCYVALDFEQEMATAASSSSLEK	LC[57.0215]YVALDFEQ[-18.0106]EM[15.9949]ATAASSSSLEK	K	S	216	238	23	23	10Q(-18.0106),12M(15.9949),2C(57.0215)	sp|P63261|ACTG_HUMAN	ACTG_HUMAN	ACTG1	Actin, cytoplasmic 2	ACTB, POTEE	sp|P60709|ACTB_HUMAN, sp|Q6S8J3|POTEE_HUMAN	3	6638.05	6638.05	MS/MS
LEAELGNMQGLVEDFK	LEAELGNMQ[-18.0106]GLVEDFK	K	N	161	176	16	2	9Q(-18.0106)	sp|P05787|K2C8_HUMAN	K2C8_HUMAN	KRT8	Keratin, type II cytoskeletal 8	NA	NA	2	67025.4	67025.4	MS/MS
LEGLTDEINFLR	LEGLTDEIN[-18.0106]FLR	R	Q	214	225	12	2	9N(-18.0106)	sp|P05787|K2C8_HUMAN	K2C8_HUMAN	KRT8	Keratin, type II cytoskeletal 8	NA	NA	1	76793.9	76793.9	MS/MS
LESGMQNMSIHTK	LESGMQ[-18.0106]NMSIHTK	R	T	402	414	13	23	6Q(-18.0106)	sp|P05787|K2C8_HUMAN	K2C8_HUMAN	KRT8	Keratin, type II cytoskeletal 8	NA	NA	4	291315	291315	MS/MS
LKLEAELGNMQGLVEDFK	LKLEAELGNMQ[-18.0106]GLVEDFK	K	N	159	176	18	3	11Q(-18.0106)	sp|P05787|K2C8_HUMAN	K2C8_HUMAN	KRT8	Keratin, type II cytoskeletal 8	NA	NA	1	26467.9	26467.9	MS/MS
LKPDPNTLCDEFK	LKPDPN[-18.0106]TLC[57.0215]DEFK	K	A	139	151	13	3	6N(-18.0106),9C(57.0215)	contam_sp|P02769|ALBU_BOVIN	ALBU_BOVIN	ALB	Albumin	NA	NA	5	1.40431e+06	1.40431e+06	MS/MS
LLEDGEDFNLGDALDSSNSMQTIQK	LLEDGEDFN[-18.0106]LGDALDSSNSMQTIQK	R	T	383	407	25	23	9N(-18.0106)	sp|P05783|K1C18_HUMAN	K1C18_HUMAN	KRT18	Keratin, type I cytoskeletal 18	NA	NA	1	85071.8	93375.7	MS/MS
LTTPTYGDLNHLVSATMSGVTTSLR	LTTPTYGDLN[-18.0106]HLVSATMSGVTTSLR	K	F	217	241	25	3	10N(-18.0106)	sp|Q9BUF5|TBB6_HUMAN	TBB6_HUMAN	TUBB6	Tubulin beta-6 chain	NA	NA	1	108849	108849	MS/MS
LVLEVAQHLGESTVR	LVLEVAQ[-18.0106]HLGESTVR	R	T	95	109	15	3	7Q(-18.0106)	sp|P06576|ATPB_HUMAN	ATPB_HUMAN	ATP5F1B	ATP synthase subunit beta, mitochondrial	NA	NA	1	93685.1	93685.1	MS/MS
LVNELTEFAK	LVN[-18.0106]ELTEFAK	K	T	66	75	10	2	3N(-18.0106)	contam_sp|P02769|ALBU_BOVIN	ALBU_BOVIN	ALB	Albumin	NA	NA	2	187966	187966	MS/MS
LVQDVANNTNEEAGDGTTTATVLAR	LVQDVANNTN[-18.0106]EEAGDGTTTATVLAR	K	S	97	121	25	2	10N(-18.0106)	sp|P10809|CH60_HUMAN	CH60_HUMAN	HSPD1	60 kDa heat shock protein, mitochondrial	NA	NA	1	23622.2	23622.2	MS/MS
LYAYEPADTALLLDNMK	LYAYEPADTALLLDN[-18.0106]MK	R	K	149	165	17	2	15N(-18.0106)	sp|O95994|AGR2_HUMAN	AGR2_HUMAN	AGR2	Anterior gradient protein 2 homolog	NA	NA	2	45753.5	45753.5	MS/MS
MDSTANEVEAVK	MDSTAN[-18.0106]EVEAVK	K	V	425	436	12	2	6N(-18.0106)	sp|P07237|PDIA1_HUMAN	PDIA1_HUMAN	P4HB	Protein disulfide-isomerase	NA	NA	2	115209	115209	MS/MS
MLPTIIADNAGYDSADLVAQLR	M[15.9949]LPTIIADN[-18.0106]AGYDSADLVAQLR	R	A	445	466	22	2	1M(15.9949),9N(-18.0106)	sp|P78371|TCPB_HUMAN	TCPB_HUMAN	CCT2	T-complex protein 1 subunit beta	NA	NA	1	41134.5	41134.5	MS/MS
MTNGFSGADLTEICQR	M[15.9949]TN[-18.0106]GFSGADLTEIC[57.0215]QR	K	A	678	693	16	2	14C(57.0215),1M(15.9949),3N(-18.0106)	sp|P55072|TERA_HUMAN	TERA_HUMAN	VCP	Transitional endoplasmic reticulum ATPase	NA	NA	2	27871.3	27871.3	MS/MS
NLLHVTDTGVGMTR	N[-18.0106]LLHVTDTGVGMTR	K	E	143	156	14	3	1N(-18.0106)	sp|P14625|ENPL_HUMAN	ENPL_HUMAN	HSP90B1	Endoplasmin	NA	NA	1	70488.9	70488.9	MS/MS
NTEDITQEEYGEFYK	N[-18.0106]TEDITQEEYGEFYK	R	S	214	228	15	23	1N(-18.0106)	sp|Q58FF8|H90B2_HUMAN	H90B2_HUMAN	HSP90AB2P	Putative heat shock protein HSP 90-beta 2	NA	NA	3	3.34969e+06	3.37873e+06	MS/MS
QADNPHVALYQAR	QADN[-18.0106]PHVALYQAR	K	F	107	119	13	2	4N(-18.0106)	sp|Q9Y4L1|HYOU1_HUMAN	HYOU1_HUMAN	HYOU1	Hypoxia up-regulated protein 1	NA	NA	2	5723.42	5723.42	MS/MS
QAAVGQGDFHLLDHR	Q[-18.0106]AAVGQGDFHLLDHR	R	G	96	110	15	3	1Q(-18.0106)	sp|O43819|SCO2_HUMAN	SCO2_HUMAN	SCO2	Protein SCO2 homolog, mitochondrial	NA	NA	3	36498.1	36498.1	MS/MS
QAGPASVPLR	Q[-18.0106]AGPASVPLR	K	T	131	140	10	2	1Q(-18.0106)	sp|P30101|PDIA3_HUMAN	PDIA3_HUMAN	PDIA3	Protein disulfide-isomerase A3	NA	NA	2	236093	236093	MS/MS
QAHLTNQYMQR	Q[-18.0106]AHLTNQYMQR	R	M	375	385	11	2	1Q(-18.0106)	sp|P11940|PABP1_HUMAN	PABP1_HUMAN	PABPC1	Polyadenylate-binding protein 1	NA	NA	1	11148.6	11148.6	MS/MS
QALLQYK	Q[-18.0106]ALLQYK	K	K	288	294	7	2	1Q(-18.0106)	sp|Q02790|FKBP4_HUMAN	FKBP4_HUMAN	FKBP4	Peptidyl-prolyl cis-trans isomerase FKBP4	NA	NA	1	84766.1	84766.1	MS/MS
QAQEYEALLNIK	Q[-18.0106]AQEYEALLNIK	R	V	359	370	12	2	1Q(-18.0106)	sp|P05783|K1C18_HUMAN	K1C18_HUMAN	KRT18	Keratin, type I cytoskeletal 18	NA	NA	9	69424	69424	MS/MS
QDLLTAAPASEIAEGLNLHTIR	Q[-18.0106]DLLTAAPASEIAEGLNLHTIR	K	D	128	149	22	23	1Q(-18.0106)	sp|P36405|ARL3_HUMAN	ARL3_HUMAN	ARL3	ADP-ribosylation factor-like protein 3	NA	NA	5	6858.12	6858.12	MS/MS
QEFLINLVK	Q[-18.0106]EFLINLVK	K	Q	550	558	9	2	1Q(-18.0106)	sp|P02771|FETA_HUMAN	FETA_HUMAN	AFP	Alpha-fetoprotein	NA	NA	4	197325	197325	MS/MS
QEGDTFYIK	Q[-18.0106]EGDTFYIK	K	T	46	54	9	2	1Q(-18.0106)	sp|P29373|RABP2_HUMAN	RABP2_HUMAN	CRABP2	Cellular retinoic acid-binding protein 2	NA	NA	2	429204	429204	MS/MS
QEIQHLFR	Q[-18.0106]EIQHLFR	K	E	524	531	8	23	1Q(-18.0106)	sp|P04844|RPN2_HUMAN	RPN2_HUMAN	RPN2	Dolichyl-diphosphooligosaccharide--protein glycosyltransferase subunit 2	NA	NA	3	132962	126748	MS/MS
QEYDESGPSIVHR	Q[-18.0106]EYDESGPSIVHR	K	K	360	372	13	23	1Q(-18.0106)	sp|P63261|ACTG_HUMAN	ACTG_HUMAN	ACTG1	Actin, cytoplasmic 2	ACTB, POTEE, POTEF, POTEI, POTEJ, POTEKP	sp|A5A3E0|POTEF_HUMAN, sp|P0CG38|POTEI_HUMAN, sp|P0CG39|POTEJ_HUMAN, sp|P60709|ACTB_HUMAN, sp|Q6S8J3|POTEE_HUMAN, sp|Q9BYX7|ACTBM_HUMAN	17	721507	447179	MS/MS
QFEGLADK	Q[-18.0106]FEGLADK	K	L	315	322	8	2	1Q(-18.0106)	sp|O94905|ERLN2_HUMAN	ERLN2_HUMAN	ERLIN2	Erlin-2	NA	NA	1	53665.9	53665.9	MS/MS
QGANINEIR	Q[-18.0106]GANINEIR	R	Q	298	306	9	2	1Q(-18.0106)	sp|Q15365|PCBP1_HUMAN	PCBP1_HUMAN	PCBP1	Poly(rC)-binding protein 1	NA	NA	1	76666.7	76666.7	MS/MS
QGGLGPIR	Q[-18.0106]GGLGPIR	R	I	166	173	8	2	1Q(-18.0106)	sp|Q13162|PRDX4_HUMAN	PRDX4_HUMAN	PRDX4	Peroxiredoxin-4	NA	NA	1	96618.4	96618.4	MS/MS
QGPGPSR	Q[-18.0106]GPGPSR	K	D	119	125	7	2	1Q(-18.0106)	sp|P08727|K1C19_HUMAN	K1C19_HUMAN	KRT19	Keratin, type I cytoskeletal 19	NA	NA	2	264641	264641	MS/MS
QHGDVVSAIR	Q[-18.0106]HGDVVSAIR	K	A	211	220	10	2	1Q(-18.0106)	sp|O14745|NHRF1_HUMAN	NHRF1_HUMAN	NHERF1	Na(+)/H(+) exchange regulatory cofactor NHE-RF1	NA	NA	1	58170.1	58170.1	MS/MS
QHNEDILEYK	Q[-18.0106]HNEDILEYK	K	R	61	70	10	2	1Q(-18.0106)	sp|O43677|NDUC1_HUMAN	NDUC1_HUMAN	NDUFC1	NADH dehydrogenase [ubiquinone] 1 subunit C1, mitochondrial	NA	NA	1	35925.4	35925.4	MS/MS
QIASVMK	Q[-18.0106]IASVMK	K	H	208	214	7	2	1Q(-18.0106)	sp|P17174|AATC_HUMAN	AATC_HUMAN	GOT1	Aspartate aminotransferase, cytoplasmic	NA	NA	1	68439.3	68439.3	MS/MS
QIFLGGVDK	Q[-18.0106]IFLGGVDK	K	R	97	105	9	2	1Q(-18.0106)	sp|P05141|ADT2_HUMAN	ADT2_HUMAN	SLC25A5	ADP/ATP translocase 2	SLC25A6	sp|P12236|ADT3_HUMAN	1	102276	102276	MS/MS
QILGVIDK	Q[-18.0106]ILGVIDK	K	K	56	63	8	2	1Q(-18.0106)	sp|Q14444|CAPR1_HUMAN	CAPR1_HUMAN	CAPRIN1	Caprin-1	NA	NA	1	71438.7	71438.7	MS/MS
QITVNDLPVGR	Q[-18.0106]ITVNDLPVGR	R	S	141	151	11	2	1Q(-18.0106)	sp|Q06830|PRDX1_HUMAN	PRDX1_HUMAN	PRDX1	Peroxiredoxin-1	PRDX2	sp|P32119|PRDX2_HUMAN	2	12779.4	12779.4	MS/MS
QLAEDFLK	Q[-18.0106]LAEDFLK	R	D	288	295	8	2	1Q(-18.0106)	sp|P17844|DDX5_HUMAN	DDX5_HUMAN	DDX5	Probable ATP-dependent RNA helicase DDX5	NA	NA	1	68043	68043	MS/MS
QLAPIWDK	Q[-18.0106]LAPIWDK	K	L	402	409	8	2	1Q(-18.0106)	sp|P07237|PDIA1_HUMAN	PDIA1_HUMAN	P4HB	Protein disulfide-isomerase	NA	NA	1	142694	142694	MS/MS
QLETLGQEK	Q[-18.0106]LETLGQEK	R	L	150	158	9	2	1Q(-18.0106)	sp|P05787|K2C8_HUMAN	K2C8_HUMAN	KRT8	Keratin, type II cytoskeletal 8	NA	NA	2	129761	129761	MS/MS
QLFHPEQLITGK	Q[-18.0106]LFHPEQLITGK	R	E	85	96	12	23	1Q(-18.0106)	sp|Q9BQE3|TBA1C_HUMAN	TBA1C_HUMAN	TUBA1C	Tubulin alpha-1C chain	TUBA1A, TUBA1B, TUBA3C, TUBA3D, TUBA3E, TUBA4A, TUBA4B, TUBA8	sp|P0DPH7|TBA3C_HUMAN, sp|P0DPH8|TBA3D_HUMAN, sp|P68363|TBA1B_HUMAN, sp|P68366|TBA4A_HUMAN, sp|Q6PEY2|TBA3E_HUMAN, sp|Q71U36|TBA1A_HUMAN, sp|Q9H853|TBA4B_HUMAN, sp|Q9NY65|TBA8_HUMAN	5	81191.5	81191.5	MS/MS
QLIVGVNK	Q[-18.0106]LIVGVNK	K	M	147	154	8	2	1Q(-18.0106)	sp|P68104|EF1A1_HUMAN	EF1A1_HUMAN	EEF1A1	Elongation factor 1-alpha 1	EEF1A1P5, EEF1A2	sp|Q05639|EF1A2_HUMAN, sp|Q5VTE0|EF1A3_HUMAN	2	671062	671062	MS/MS
QLLLTADDR	Q[-18.0106]LLLTADDR	R	V	61	69	9	2	1Q(-18.0106)	sp|P04075|ALDOA_HUMAN	ALDOA_HUMAN	ALDOA	Fructose-bisphosphate aldolase A	NA	contam_sp|P00883|ALDOA_RABIT	5	335806	335806	MS/MS
QLSILVHPDK	Q[-18.0106]LSILVHPDK	R	N	79	88	10	23	1Q(-18.0106)	sp|O75937|DNJC8_HUMAN	DNJC8_HUMAN	DNAJC8	DnaJ homolog subfamily C member 8	NA	NA	3	45285.7	45285.7	MS/MS
QLSSGVSEIR	Q[-18.0106]LSSGVSEIR	R	H	80	89	10	2	1Q(-18.0106)	sp|P04792|HSPB1_HUMAN	HSPB1_HUMAN	HSPB1	Heat shock protein beta-1	NA	NA	1	87085.9	87085.9	MS/MS
QLYEEEIR	Q[-18.0106]LYEEEIR	R	E	226	233	8	2	1Q(-18.0106)	sp|P05787|K2C8_HUMAN	K2C8_HUMAN	KRT8	Keratin, type II cytoskeletal 8	NA	NA	3	3272115	3272115	MS/MS
QMVIDVLHPGK	Q[-18.0106]MVIDVLHPGK	K	A	22	32	11	23	1Q(-18.0106)	sp|P62847|RS24_HUMAN	RS24_HUMAN	RPS24	Small ribosomal subunit protein eS24	NA	NA	2	22389.2	22389.2	MS/MS
QQHVIETLIGK	Q[-18.0106]QHVIETLIGK	K	K	503	513	11	2	1Q(-18.0106)	sp|P48643|TCPE_HUMAN	TCPE_HUMAN	CCT5	T-complex protein 1 subunit epsilon	NA	NA	2	17469.9	17469.9	MS/MS
QQVPSGESAILDR	Q[-18.0106]QVPSGESAILDR	K	V	270	282	13	2	1Q(-18.0106)	sp|P09874|PARP1_HUMAN	PARP1_HUMAN	PARP1	Poly [ADP-ribose] polymerase 1	NA	NA	2	10261.3	10261.3	MS/MS
QSSATSSFGGLGGGSVR	Q[-18.0106]SSATSSFGGLGGGSVR	R	F	8	24	17	2	1Q(-18.0106)	sp|P08727|K1C19_HUMAN	K1C19_HUMAN	KRT19	Keratin, type I cytoskeletal 19	NA	NA	10	69315.5	69315.5	MS/MS
QSVENDIHGLR	Q[-18.0106]SVENDIHGLR	R	K	176	186	11	23	1Q(-18.0106)	sp|P05783|K1C18_HUMAN	K1C18_HUMAN	KRT18	Keratin, type I cytoskeletal 18	NA	NA	13	2901565	4.49989e+06	MS/MS
QTALVELLK	Q[-18.0106]TALVELLK	K	H	549	557	9	2	1Q(-18.0106)	contam_sp|P02769|ALBU_BOVIN	ALBU_BOVIN	ALB	Albumin	NA	NA	6	2.17064e+06	2.17064e+06	MS/MS
QTDVGITHFR	Q[-18.0106]TDVGITHFR	K	S	1345	1354	10	23	1Q(-18.0106)	sp|Q6P2Q9|PRP8_HUMAN	PRP8_HUMAN	PRPF8	Pre-mRNA-processing-splicing factor 8	NA	NA	1	5916.17	8204.88	MS/MS
QTESTSFLEK	Q[-18.0106]TESTSFLEK	K	K	172	181	10	2	1Q(-18.0106)	sp|P60900|PSA6_HUMAN	PSA6_HUMAN	PSMA6	Proteasome subunit alpha type-6	NA	NA	1	53391	53391	MS/MS
QTVAVGVIK	Q[-18.0106]TVAVGVIK	R	A	431	439	9	2	1Q(-18.0106)	sp|P68104|EF1A1_HUMAN	EF1A1_HUMAN	EEF1A1	Elongation factor 1-alpha 1	EEF1A1P5, EEF1A2	sp|Q05639|EF1A2_HUMAN, sp|Q5VTE0|EF1A3_HUMAN	3	969276	969276	MS/MS
QVLNQDLTFQHIK	Q[-18.0106]VLNQDLTFQHIK	K	I	43	55	13	2	1Q(-18.0106)	sp|Q5VWZ2|LYPL1_HUMAN	LYPL1_HUMAN	LYPLAL1	Lysophospholipase-like protein 1	NA	NA	1	22253.2	22253.2	MS/MS
QWLQEIDR	Q[-18.0106]WLQEIDR	K	Y	101	108	8	2	1Q(-18.0106)	sp|Q9H0U4|RAB1B_HUMAN	RAB1B_HUMAN	RAB1B	Ras-related protein Rab-1B	RAB1A, RAB1C	sp|P62820|RAB1A_HUMAN, sp|Q92928|RAB1C_HUMAN	1	19379.2	19379.2	MS/MS
QWTEILHFTEHSGLTTGVAFGHHAK	Q[-18.0106]WTEILHFTEHSGLTTGVAFGHHAK	K	F	464	488	25	4	1Q(-18.0106)	sp|Q9UMS4|PRP19_HUMAN	PRP19_HUMAN	PRPF19	Pre-mRNA-processing factor 19	NA	NA	1	29490.9	29490.9	MS/MS
QYLPHVAR	Q[-18.0106]YLPHVAR	K	L	23	30	8	3	1Q(-18.0106)	sp|O15260|SURF4_HUMAN	SURF4_HUMAN	SURF4	Surfeit locus protein 4	NA	NA	1	53989.9	53989.9	MS/MS
SEIIPMFSNLASDEQDSVR	SEIIPM[15.9949]FSN[-18.0106]LASDEQDSVR	K	L	203	221	19	2	6M(15.9949),9N(-18.0106)	sp|P30153|2AAA_HUMAN	2AAA_HUMAN	PPP2R1A	Serine/threonine-protein phosphatase 2A 65 kDa regulatory subunit A alpha isoform	NA	NA	1	266724	266724	MS/MS
SELISIFQEAK	SELISIFQ[-18.0106]EAK	K	Q	520	530	11	2	8Q(-18.0106)	sp|Q6P1M9|ARMX5_HUMAN	ARMX5_HUMAN	ARMCX5	Armadillo repeat-containing X-linked protein 5	NA	NA	2	86050.2	86050.2	MS/MS
SLLEGQEDHYNNLSASK	SLLEGQ[-18.0106]EDHYNNLSASK	R	V	382	398	17	23	6Q(-18.0106)	sp|P08727|K1C19_HUMAN	K1C19_HUMAN	KRT19	Keratin, type I cytoskeletal 19	NA	NA	1	69023.9	69023.9	MS/MS
SLTNDWEDHLAVK	SLTN[-18.0106]DWEDHLAVK	K	H	315	327	13	23	4N(-18.0106)	sp|P07900|HS90A_HUMAN	HS90A_HUMAN	HSP90AA1	Heat shock protein HSP 90-alpha	HSP90AB1	sp|P08238|HS90B_HUMAN	1	86187.4	86187.4	MS/MS
SNFAEALAAHK	SN[-18.0106]FAEALAAHK	K	Y	32	42	11	3	2N(-18.0106)	sp|P07237|PDIA1_HUMAN	PDIA1_HUMAN	P4HB	Protein disulfide-isomerase	NA	NA	3	14925.5	14925.5	MS/MS
SYELPDGQVITIGNER	SYELPDGQ[-18.0106]VITIGNER	K	F	239	254	16	23	8Q(-18.0106)	sp|P63261|ACTG_HUMAN	ACTG_HUMAN	ACTG1	Actin, cytoplasmic 2	ACTA1, ACTA2, ACTB, ACTBL2, ACTC1, ACTG2, POTEE, POTEF, POTEKP	sp|A5A3E0|POTEF_HUMAN, sp|P60709|ACTB_HUMAN, sp|P62736|ACTA_HUMAN, sp|P63267|ACTH_HUMAN, sp|P68032|ACTC_HUMAN, sp|P68133|ACTS_HUMAN, sp|Q562R1|ACTBL_HUMAN, sp|Q6S8J3|POTEE_HUMAN, sp|Q9BYX7|ACTBM_HUMAN	1	276242	276242	MS/MS
TVMENFVAFVDK	TVMEN[-18.0106]FVAFVDK	K	C	569	580	12	2	5N(-18.0106)	contam_sp|P02769|ALBU_BOVIN	ALBU_BOVIN	ALB	Albumin	NA	NA	3	123766	123766	MS/MS
VAPEEHPVLLTEAPLNPK	VAPEEHPVLLTEAPLN[-18.0106]PK	R	A	96	113	18	3	16N(-18.0106)	sp|P63261|ACTG_HUMAN	ACTG_HUMAN	ACTG1	Actin, cytoplasmic 2	ACTB	sp|P60709|ACTB_HUMAN	1	241628	241628	MS/MS
VDNDENEHQLSLR	VDN[-18.0106]DENEHQLSLR	K	T	33	45	13	23	3N(-18.0106)	sp|P06748|NPM_HUMAN	NPM_HUMAN	NPM1	Nucleophosmin	NA	NA	1	80381.5	80381.5	MS/MS
VGEEFEEQTVDGR	VGEEFEEQ[-18.0106]TVDGR	K	P	68	80	13	2	8Q(-18.0106)	sp|P29373|RABP2_HUMAN	RABP2_HUMAN	CRABP2	Cellular retinoic acid-binding protein 2	NA	NA	1	92328.6	92328.6	MS/MS
VHQLYETIQR	VHQLYETIQ[-18.0106]R	K	W	309	318	10	3	9Q(-18.0106)	sp|Q13561|DCTN2_HUMAN	DCTN2_HUMAN	DCTN2	Dynactin subunit 2	NA	NA	1	71109.3	71109.3	MS/MS
VIDDTNITR	VIDDTN[-18.0106]ITR	K	L	188	196	9	2	6N(-18.0106)	sp|P05783|K1C18_HUMAN	K1C18_HUMAN	KRT18	Keratin, type I cytoskeletal 18	NA	NA	3	244502	244502	MS/MS
VLVDQTTGLSR	VLVDQ[-18.0106]TTGLSR	R	G	137	147	11	2	5Q(-18.0106)	sp|Q15717|ELAV1_HUMAN	ELAV1_HUMAN	ELAVL1	ELAV-like protein 1	NA	NA	1	460872	460872	MS/MS
VMIDNETLPVEYLGGK	VM[15.9949]IDN[-18.0106]ETLPVEYLGGK	K	P	151	166	16	2	2M(15.9949),5N(-18.0106)	sp|P43155|CACP_HUMAN	CACP_HUMAN	CRAT	Carnitine O-acetyltransferase	NA	NA	1	17766.2	17766.2	MS/MS
VNILLVENDQQLQK	VNILLVENDQ[-18.0106]Q[-18.0106]LQK	K	I	153	166	14	2	10Q(-18.0106),11Q(-18.0106)	sp|Q5FVE4|ACBG2_HUMAN	ACBG2_HUMAN	ACSBG2	Long-chain-fatty-acid--CoA ligase ACSBG2	NA	NA	1	625223	625223	MS/MS
YEELQSLAGK	YEELQ[-18.0106]SLAGK	K	H	286	295	10	2	5Q(-18.0106)	sp|P05787|K2C8_HUMAN	K2C8_HUMAN	KRT8	Keratin, type II cytoskeletal 8	NA	NA	2	359463	359463	MS/MS
YPIEHGIITNWDDMEK	YPIEHGIITN[-18.0106]WDDMEK	K	I	71	86	16	3	10N(-18.0106)	sp|P68032|ACTC_HUMAN	ACTC_HUMAN	ACTC1	Actin, alpha cardiac muscle 1	ACTA1, ACTA2, ACTG2	sp|P62736|ACTA_HUMAN, sp|P63267|ACTH_HUMAN, sp|P68133|ACTS_HUMAN	1	148801	148801	MS/MS
PGGLLLGDVAPNFEANTTVGR	n[42.0106]PGGLLLGDVAPN[-18.0106]FEANTTVGR	M	I	2	22	21	3	N-term(42.0106),12N(-18.0106)	sp|P30041|PRDX6_HUMAN	PRDX6_HUMAN	PRDX6	Peroxiredoxin-6	NA	NA	1	1737.28	1737.28	MS/MS
PYQYPALTPEQK	n[42.0106]PYQ[-18.0106]YPALTPEQK	M	K	2	13	12	2	N-term(42.0106),3Q(-18.0106)	sp|P04075|ALDOA_HUMAN	ALDOA_HUMAN	ALDOA	Fructose-bisphosphate aldolase A	NA	NA	1	17641.8	17641.8	MS/MS
QFSSADEAALKEPIIK	Q[-18.0106]FSSADEAALKEPIIK	K	K	496	511	16	2	1Q(-18.0106)	sp|Q9HCC0|MCCB_HUMAN	MCCB_HUMAN	MCCC2	Methylcrotonoyl-CoA carboxylase beta chain, mitochondrial	NA	NA	0	376940	376940	MBR

## Sheet: 25 µM(peptides)
Peptide.Sequence	Modified.Sequence	Prev.AA	Next.AA	Start	End	Peptide.Length	Charges	Assigned.Modifications	Protein	Entry.Name	Gene	Protein.Description	Mapped.Genes	Mapped.Proteins	invivo_25uM_Slot2_13_1_1612.Spectral.Count	invivo_25uM_Slot2_13_1_1612.Intensity	invivo_25uM_Slot2_13_1_1612.MaxLFQ.Intensity	invivo_25uM_Slot2_13_1_1612.Match.Type
ADLINNLGTIAK	ADLIN[-18.0106]NLGTIAK	K	S	101	112	12	2	5N(-18.0106)	sp|P07900|HS90A_HUMAN	HS90A_HUMAN	HSP90AA1	Heat shock protein HSP 90-alpha	HSP90AA2P, HSP90AB1, HSP90AB2P	sp|P08238|HS90B_HUMAN, sp|Q14568|HS902_HUMAN, sp|Q58FF8|H90B2_HUMAN	1	116963	116963	MS/MS
AEAESMYQIK	AEAESMYQ[-18.0106]IK	R	Y	276	285	10	2	8Q(-18.0106)	sp|P05787|K2C8_HUMAN	K2C8_HUMAN	KRT8	Keratin, type II cytoskeletal 8	NA	NA	1	247726	247726	MS/MS
ALTVPELTQQVFDAK	ALTVPELTQ[-18.0106]QVFDAK	R	N	283	297	15	23	9Q(-18.0106)	sp|P07437|TBB5_HUMAN	TBB5_HUMAN	TUBB	Tubulin beta chain	NA	NA	5	325998	245432	MS/MS
ANTFVAELK	AN[-18.0106]TFVAELK	R	G	177	185	9	2	2N(-18.0106)	sp|P40926|MDHM_HUMAN	MDHM_HUMAN	MDH2	Malate dehydrogenase, mitochondrial	NA	NA	2	420648	420648	MS/MS
ASGNYATVISHNPETK	ASGN[-18.0106]YATVISHNPETK	R	K	129	144	16	3	4N(-18.0106)	sp|P62917|RL8_HUMAN	RL8_HUMAN	RPL8	Large ribosomal subunit protein uL2	NA	NA	1	30244.7	30244.7	MS/MS
ASLEAAIADAEQR	ASLEAAIADAEQ[-18.0106]R	R	G	329	341	13	23	12Q(-18.0106)	sp|P05787|K2C8_HUMAN	K2C8_HUMAN	KRT8	Keratin, type II cytoskeletal 8	NA	NA	11	462330	283030	MS/MS
ASLENSLR	ASLEN[-18.0106]SLR	K	E	318	325	8	2	5N(-18.0106)	sp|P05783|K1C18_HUMAN	K1C18_HUMAN	KRT18	Keratin, type I cytoskeletal 18	NA	NA	1	103797	103797	MS/MS
DELHIVEAEAMNYEGSPIK	DELHIVEAEAMN[-18.0106]YEGSPIK	K	V	55	73	19	3	12N(-18.0106)	sp|P06748|NPM_HUMAN	NPM_HUMAN	NPM1	Nucleophosmin	NA	NA	3	104506	104506	MS/MS
DGYNYTLSK	DGYN[-18.0106]YTLSK	K	T	28	36	9	2	4N(-18.0106)	sp|P31949|S10AB_HUMAN	S10AB_HUMAN	S100A11	Protein S100-A11	NA	NA	1	55965	55965	MS/MS
DLYANNVMSGGTTMYPGIADR	DLYAN[-18.0106]N[-18.0106]VMSGGTTM[15.9949]YPGIADR	K	M	294	314	21	2	14M(15.9949),5N(-18.0106),6N(-18.0106)	sp|P68133|ACTS_HUMAN	ACTS_HUMAN	ACTA1	Actin, alpha skeletal muscle	NA	NA	2	29916.2	29916.2	MS/MS
DLYANTVLSGGTTMYPGIADR	DLYAN[-18.0106]TVLSGGTTMYPGIADR	K	M	292	312	21	23	5N(-18.0106)	sp|P63261|ACTG_HUMAN	ACTG_HUMAN	ACTG1	Actin, cytoplasmic 2	ACTB	sp|P60709|ACTB_HUMAN	6	643978	399487	MS/MS
DNLTLWTSDMQGDGEEQNK	DNLTLWTSDMQ[-18.0106]GDGEEQNK	R	E	226	244	19	2	11Q(-18.0106)	sp|P62258|1433E_HUMAN	1433E_HUMAN	YWHAE	14-3-3 protein epsilon	NA	NA	2	76276.4	76276.4	MS/MS
DSLLQDGEFSMDLR	DSLLQ[-18.0106]DGEFSMDLR	R	T	76	89	14	2	5Q(-18.0106)	sp|P07737|PROF1_HUMAN	PROF1_HUMAN	PFN1	Profilin-1	NA	NA	2	54784.9	54784.9	MS/MS
DTLENTIGHR	DTLEN[-18.0106]TIGHR	K	A	191	200	10	3	5N(-18.0106)	sp|P42126|ECI1_HUMAN	ECI1_HUMAN	ECI1	Enoyl-CoA delta isomerase 1, mitochondrial	NA	NA	1	17192.7	17192.7	MS/MS
DVNAAIATIK	DVN[-18.0106]AAIATIK	K	T	327	336	10	2	3N(-18.0106)	sp|Q9BQE3|TBA1C_HUMAN	TBA1C_HUMAN	TUBA1C	Tubulin alpha-1C chain	TUBA1A, TUBA1B, TUBA3C, TUBA3D, TUBA3E	sp|P0DPH7|TBA3C_HUMAN, sp|P0DPH8|TBA3D_HUMAN, sp|P68363|TBA1B_HUMAN, sp|Q6PEY2|TBA3E_HUMAN, sp|Q71U36|TBA1A_HUMAN	3	140450	140450	MS/MS
DYSHYYTTIQDLR	DYSHYYTTIQ[-18.0106]DLR	R	D	126	138	13	3	10Q(-18.0106)	sp|P08727|K1C19_HUMAN	K1C19_HUMAN	KRT19	Keratin, type I cytoskeletal 19	NA	NA	1	78638.9	78638.9	MS/MS
EADIDGDGQVNYEEFVQMMTAK	EADIDGDGQ[-18.0106]VNYEEFVQMMTAK	R	-	128	149	22	2	9Q(-18.0106)	sp|P0DP23|CALM1_HUMAN	CALM1_HUMAN	CALM1	Calmodulin-1	CALM2, CALM3	sp|P0DP24|CALM2_HUMAN, sp|P0DP25|CALM3_HUMAN	2	38747.9	38747.9	MS/MS
EAFQLFDR	EAFQ[-18.0106]LFDR	K	T	14	21	8	2	4Q(-18.0106)	sp|P60660|MYL6_HUMAN	MYL6_HUMAN	MYL6	Myosin light polypeptide 6	NA	NA	1	38701.7	38701.7	MS/MS
EAHQLFLEPEVLDPESVELK	EAHQ[-18.0106]LFLEPEVLDPESVELK	K	W	278	297	20	23	4Q(-18.0106)	sp|P39748|FEN1_HUMAN	FEN1_HUMAN	FEN1	Flap endonuclease 1	NA	NA	3	119446	100487	MS/MS
EATNPPVIQEEK	EATN[-18.0106]PPVIQEEK	R	P	483	494	12	2	4N(-18.0106)	sp|P30101|PDIA3_HUMAN	PDIA3_HUMAN	PDIA3	Protein disulfide-isomerase A3	NA	NA	2	119143	119143	MS/MS
EDGLAQQQTQLNLR	EDGLAQ[-18.0106]QQTQLNLR	K	S	2207	2220	14	2	6Q(-18.0106)	sp|P49327|FAS_HUMAN	FAS_HUMAN	FASN	Fatty acid synthase	NA	NA	2	113121	113121	MS/MS
EDQTEYLEER	EDQ[-18.0106]TEYLEER	K	R	192	201	10	12	3Q(-18.0106)	sp|P07900|HS90A_HUMAN	HS90A_HUMAN	HSP90AA1	Heat shock protein HSP 90-alpha	HSP90AB1, HSP90AB3P, HSP90AB4P	sp|P08238|HS90B_HUMAN, sp|Q58FF6|H90B4_HUMAN, sp|Q58FF7|H90B3_HUMAN	3	101823	54278.7	MS/MS
EEHMQVVDLVR	EEHMQ[-18.0106]VVDLVR	K	K	66	76	11	3	5Q(-18.0106)	sp|Q5T2W1|NHRF3_HUMAN	NHRF3_HUMAN	PDZK1	Na(+)/H(+) exchange regulatory cofactor NHE-RF3	NA	NA	2	19284.7	19284.7	MS/MS
EFHLNESGDPSSK	EFHLN[-18.0106]ESGDPSSK	K	S	155	167	13	2	5N(-18.0106)	sp|Q01105|SET_HUMAN	SET_HUMAN	SET	Protein SET	SETSIP	sp|P0DME0|SETLP_HUMAN	4	270724	270724	MS/MS
EFLPEGQDIGAFVAEQK	EFLPEGQ[-18.0106]DIGAFVAEQK	K	V	1405	1421	17	2	7Q(-18.0106)	sp|Q04637|IF4G1_HUMAN	IF4G1_HUMAN	EIF4G1	Eukaryotic translation initiation factor 4 gamma 1	NA	NA	3	110563	110563	MS/MS
EFNEDGALAVLQQFK	EFN[-18.0106]EDGALAVLQQFK	K	D	67	81	15	2	3N(-18.0106)	sp|O60506|HNRPQ_HUMAN	HNRPQ_HUMAN	SYNCRIP	Heterogeneous nuclear ribonucleoprotein Q	NA	NA	2	28120.7	28120.7	MS/MS
EGMNIVEAMER	EGMN[-18.0106]IVEAMER	K	F	134	144	11	12	4N(-18.0106)	sp|P62937|PPIA_HUMAN	PPIA_HUMAN	PPIA	Peptidyl-prolyl cis-trans isomerase A	NA	NA	5	318624	244570	MS/MS
EGNDLYHEMIESGVINLK	EGN[-18.0106]DLYHEMIESGVINLK	R	D	242	259	18	23	3N(-18.0106)	sp|P06576|ATPB_HUMAN	ATPB_HUMAN	ATP5F1B	ATP synthase subunit beta, mitochondrial	NA	NA	3	332595	225338	MS/MS
EHFAQFGHVR	EHFAQ[-18.0106]FGHVR	K	R	37	46	10	3	5Q(-18.0106)	sp|Q9GZT3|SLIRP_HUMAN	SLIRP_HUMAN	SLIRP	SRA stem-loop-interacting RNA-binding protein, mitochondrial	NA	NA	2	82457.9	82457.9	MS/MS
EIGNIISDAMK	EIGN[-18.0106]IISDAMK	K	K	181	191	11	2	4N(-18.0106)	sp|P10809|CH60_HUMAN	CH60_HUMAN	HSPD1	60 kDa heat shock protein, mitochondrial	NA	NA	2	44663.2	44663.2	MS/MS
EILVGDVGQTVDDPYATFVK	EILVGDVGQ[-18.0106]TVDDPYATFVK	K	M	54	73	20	23	9Q(-18.0106)	sp|P23528|COF1_HUMAN	COF1_HUMAN	CFL1	Cofilin-1	NA	NA	17	789902	565622	MS/MS
ELEEIVQPIISK	ELEEIVQ[-18.0106]PIISK	K	L	622	633	12	2	7Q(-18.0106)	sp|P11021|BIP_HUMAN	BIP_HUMAN	HSPA5	Endoplasmic reticulum chaperone BiP	NA	NA	4	203701	203701	MS/MS
ELHINLIPNK	ELHIN[-18.0106]LIPNK	K	Q	75	84	10	3	5N(-18.0106)	sp|P07900|HS90A_HUMAN	HS90A_HUMAN	HSP90AA1	Heat shock protein HSP 90-alpha	HSP90AA2P	sp|Q14568|HS902_HUMAN	1	24268.2	24268.2	MS/MS
ELISNASDALDK	ELISN[-18.0106]ASDALDK	R	I	103	114	12	2	5N(-18.0106)	sp|P14625|ENPL_HUMAN	ENPL_HUMAN	HSP90B1	Endoplasmin	HSP90AB1	sp|P08238|HS90B_HUMAN	2	248733	248733	MS/MS
ELISNSSDALDK	ELISN[-18.0106]SSDALDK	R	I	47	58	12	2	5N(-18.0106)	sp|P07900|HS90A_HUMAN	HS90A_HUMAN	HSP90AA1	Heat shock protein HSP 90-alpha	HSP90AA2P	sp|Q14568|HS902_HUMAN	3	192828	192828	MS/MS
ELPEQLQEHAIEDK	ELPEQ[-18.0106]LQEHAIEDK	K	E	173	186	14	3	5Q(-18.0106)	sp|Q15424|SAFB1_HUMAN	SAFB1_HUMAN	SAFB	Scaffold attachment factor B1	NA	NA	1	67867.9	67867.9	MS/MS
ELQSQISDTSVVLSMDNSR	ELQSQISDTSVVLSMDN[-18.0106]SR	R	S	234	252	19	2	17N(-18.0106)	sp|P05787|K2C8_HUMAN	K2C8_HUMAN	KRT8	Keratin, type II cytoskeletal 8	NA	NA	2	57109.8	57109.8	MS/MS
ELQELVQYPVEHPDK	ELQ[-18.0106]ELVQYPVEHPDK	R	F	488	502	15	2	3Q(-18.0106)	sp|P55072|TERA_HUMAN	TERA_HUMAN	VCP	Transitional endoplasmic reticulum ATPase	NA	NA	4	88315.5	88315.5	MS/MS
ELQMHSHLLK	ELQ[-18.0106]MHSHLLK	R	T	544	553	10	3	3Q(-18.0106)	sp|Q96HY7|DHTK1_HUMAN	DHTK1_HUMAN	DHTKD1	2-oxoadipate dehydrogenase complex component E1	NA	NA	2	295444	295444	MS/MS
ELQNTVANLHVR	ELQ[-18.0106]NTVANLHVR	R	Q	105	116	12	23	3Q(-18.0106)	sp|O15127|SCAM2_HUMAN	SCAM2_HUMAN	SCAMP2	Secretory carrier-associated membrane protein 2	NA	NA	3	92735.1	68368	MS/MS
ELVTQQLPHLLK	ELVTQ[-18.0106]QLPHLLK	K	D	40	51	12	23	5Q(-18.0106)	sp|Q99584|S10AD_HUMAN	S10AD_HUMAN	S100A13	Protein S100-A13	NA	NA	5	455564	371242	MS/MS
EMQPTHPIR	EMQ[-18.0106]PTHPIR	K	L	161	169	9	2	3Q(-18.0106)	sp|P31946|1433B_HUMAN	1433B_HUMAN	YWHAB	14-3-3 protein beta/alpha	YWHAQ, YWHAZ	sp|P27348|1433T_HUMAN, sp|P63104|1433Z_HUMAN	1	124332	124332	MS/MS
ENLLDFIK	EN[-18.0106]LLDFIK	K	H	223	230	8	2	2N(-18.0106)	sp|P07237|PDIA1_HUMAN	PDIA1_HUMAN	P4HB	Protein disulfide-isomerase	NA	NA	2	279216	279216	MS/MS
EQANAVSEAVVSSVNTVATK	EQAN[-18.0106]AVSEAVVSSVNTVATK	K	T	61	80	20	2	4N(-18.0106)	sp|O76070|SYUG_HUMAN	SYUG_HUMAN	SNCG	Gamma-synuclein	NA	NA	1	78165.8	78165.8	MS/MS
EQADFAIEALAK	EQ[-18.0106]ADFAIEALAK	K	A	408	419	12	2	2Q(-18.0106)	sp|P35579|MYH9_HUMAN	MYH9_HUMAN	MYH9	Myosin-9	MYH14	sp|Q7Z406|MYH14_HUMAN	1	27714.9	27714.9	MS/MS
EQAGGDATENFEDVGHSTDAR	EQ[-18.0106]AGGDATENFEDVGHSTDAR	R	E	53	73	21	2	2Q(-18.0106)	sp|P00167|CYB5_HUMAN	CYB5_HUMAN	CYB5A	Cytochrome b5	NA	NA	2	17841.7	17841.7	MS/MS
EQEHMINWVEK	EQ[-18.0106]EHMINWVEK	K	H	211	221	11	23	2Q(-18.0106)	sp|P24539|AT5F1_HUMAN	AT5F1_HUMAN	ATP5PB	ATP synthase F(0) complex subunit B1, mitochondrial	NA	NA	1	79748.5	79748.5	MS/MS
EQFLDGDGWTSR	EQ[-18.0106]FLDGDGWTSR	K	W	25	36	12	2	2Q(-18.0106)	sp|P27797|CALR_HUMAN	CALR_HUMAN	CALR	Calreticulin	NA	NA	2	123978	123978	MS/MS
EQFNEFR	EQ[-18.0106]FNEFR	R	D	250	256	7	2	2Q(-18.0106)	sp|Q15293|RCN1_HUMAN	RCN1_HUMAN	RCN1	Reticulocalbin-1	NA	NA	1	38454.3	38454.3	MS/MS
EQGVTFPSGDIQEQLIR	EQ[-18.0106]GVTFPSGDIQEQLIR	K	S	258	274	17	2	2Q(-18.0106)	sp|P49327|FAS_HUMAN	FAS_HUMAN	FASN	Fatty acid synthase	NA	NA	4	182525	182525	MS/MS
EQIVPKPEEEVAQK	EQ[-18.0106]IVPKPEEEVAQK	K	K	154	167	14	2	2Q(-18.0106)	sp|P18621|RL17_HUMAN	RL17_HUMAN	RPL17	Large ribosomal subunit protein uL22	NA	NA	1	68561.4	68561.4	MS/MS
EQMEAEIAHLK	EQ[-18.0106]MEAEIAHLK	R	Q	413	423	11	3	2Q(-18.0106)	sp|Q86UP2|KTN1_HUMAN	KTN1_HUMAN	KTN1	Kinectin	NA	NA	2	28178.4	28178.4	MS/MS
EQQEAIEHIDEVQNEIDR	EQ[-18.0106]QEAIEHIDEVQNEIDR	K	L	40	57	18	2	2Q(-18.0106)	sp|Q01105|SET_HUMAN	SET_HUMAN	SET	Protein SET	SETSIP	sp|P0DME0|SETLP_HUMAN	1	26036.9	26036.9	MS/MS
EQVANSAFVER	EQ[-18.0106]VANSAFVER	K	V	492	502	11	2	2Q(-18.0106)	sp|P08238|HS90B_HUMAN	HS90B_HUMAN	HSP90AB1	Heat shock protein HSP 90-beta	HSP90AB3P	sp|Q58FF7|H90B3_HUMAN	2	308058	308058	MS/MS
ERVEAVNMAEGIIHDTETK	ERVEAVN[-18.0106]MAEGIIHDTETK	K	M	577	595	19	34	7N(-18.0106)	sp|P38646|GRP75_HUMAN	GRP75_HUMAN	HSPA9	Stress-70 protein, mitochondrial	NA	NA	3	91947.4	58632.9	MS/MS
ESGHSNWLGDPEEPLTGFSWR	ESGHSN[-18.0106]WLGDPEEPLTGFSWR	K	G	89	109	21	2	6N(-18.0106)	sp|Q6DD88|ATLA3_HUMAN	ATLA3_HUMAN	ATL3	Atlastin-3	NA	NA	1	79799.1	79799.1	MS/MS
ESNEEEQVWHFLGK	ESN[-18.0106]EEEQVWHFLGK	K	-	321	334	14	2	3N(-18.0106)	sp|Q9H2U2|IPYR2_HUMAN	IPYR2_HUMAN	PPA2	Inorganic pyrophosphatase 2, mitochondrial	NA	NA	1	44628.5	44628.5	MS/MS
ESTGAQVQVAGDMLPNSTER	ESTGAQ[-18.0106]VQVAGDMLPNSTER	R	A	125	144	20	2	6Q(-18.0106)	sp|Q15365|PCBP1_HUMAN	PCBP1_HUMAN	PCBP1	Poly(rC)-binding protein 1	PCBP2, PCBP3	sp|P57721|PCBP3_HUMAN, sp|Q15366|PCBP2_HUMAN	5	129323	129323	MS/MS
EVDEQMLNVQNK	EVDEQ[-18.0106]MLNVQNK	K	N	325	336	12	2	5Q(-18.0106)	sp|P07437|TBB5_HUMAN	TBB5_HUMAN	TUBB	Tubulin beta chain	TUBB2A, TUBB2B, TUBB4B	sp|P68371|TBB4B_HUMAN, sp|Q13885|TBB2A_HUMAN, sp|Q9BVA1|TBB2B_HUMAN	5	203419	203419	MS/MS
EVGNLYDMFHTR	EVGN[-18.0106]LYDMFHTR	K	N	355	366	12	3	4N(-18.0106)	sp|Q9Y3Z3|SAMH1_HUMAN	SAMH1_HUMAN	SAMHD1	Deoxynucleoside triphosphate triphosphohydrolase SAMHD1	NA	NA	2	61213.8	61213.8	MS/MS
EVSQPDWTPPPEVTLVLTK	EVSQ[-18.0106]PDWTPPPEVTLVLTK	R	E	166	184	19	2	4Q(-18.0106)	sp|P13667|PDIA4_HUMAN	PDIA4_HUMAN	PDIA4	Protein disulfide-isomerase A4	NA	NA	1	25429.7	25429.7	MS/MS
EYGEQIDPSTHR	EYGEQ[-18.0106]IDPSTHR	K	K	91	102	12	2	5Q(-18.0106)	sp|Q9Y2B0|CNPY2_HUMAN	CNPY2_HUMAN	CNPY2	Protein canopy homolog 2	NA	NA	1	39233.4	39233.4	MS/MS
EYQELMNVK	EYQ[-18.0106]ELMNVK	R	L	373	381	9	12	3Q(-18.0106)	sp|P05787|K2C8_HUMAN	K2C8_HUMAN	KRT8	Keratin, type II cytoskeletal 8	KRT6A, KRT6B, KRT6C	sp|P02538|K2C6A_HUMAN, sp|P04259|K2C6B_HUMAN, sp|P48668|K2C6C_HUMAN	3	1.19524e+06	1.19524e+06	MS/MS
FEDENFILK	FEDEN[-18.0106]FILK	K	H	83	91	9	2	5N(-18.0106)	sp|P62937|PPIA_HUMAN	PPIA_HUMAN	PPIA	Peptidyl-prolyl cis-trans isomerase A	NA	NA	2	56192.5	56192.5	MS/MS
FETEQALR	FETEQ[-18.0106]ALR	K	M	169	176	8	2	5Q(-18.0106)	sp|P08727|K1C19_HUMAN	K1C19_HUMAN	KRT19	Keratin, type I cytoskeletal 19	KRT17	sp|Q04695|K1C17_HUMAN	1	99804.9	99804.9	MS/MS
FGQAATMEGIGAIGGTPPAFNR	FGQ[-18.0106]AATM[15.9949]EGIGAIGGTPPAFNR	R	A	435	456	22	23	3Q(-18.0106),7M(15.9949)	sp|Q15233|NONO_HUMAN	NONO_HUMAN	NONO	Non-POU domain-containing octamer-binding protein	NA	NA	2	26203.5	14188	MS/MS
FNTSDVSAIEK	FN[-18.0106]TSDVSAIEK	K	N	334	344	11	2	2N(-18.0106)	sp|P19367|HXK1_HUMAN	HXK1_HUMAN	HK1	Hexokinase-1	NA	NA	2	79021.9	79021.9	MS/MS
GGMGSGGLATGIAGGLAGMGGIQNEK	GGMGSGGLATGIAGGLAGMGGIQN[-18.0106]EK	R	E	56	81	26	23	24N(-18.0106)	sp|P05783|K1C18_HUMAN	K1C18_HUMAN	KRT18	Keratin, type I cytoskeletal 18	NA	NA	8	326761	141769	MS/MS
GHVFEESQVAGTPMFVVK	GHVFEESQ[-18.0106]VAGTPMFVVK	R	A	768	785	18	3	8Q(-18.0106)	sp|P13639|EF2_HUMAN	EF2_HUMAN	EEF2	Elongation factor 2	NA	NA	3	202275	202275	MS/MS
GIMQLVGQAEPESVLLVHGEAK	GIM[15.9949]Q[-18.0106]LVGQAEPESVLLVHGEAK	K	K	397	418	22	3	3M(15.9949),4Q(-18.0106)	sp|Q5TA45|INT11_HUMAN	INT11_HUMAN	INTS11	Integrator complex subunit 11	NA	NA	2	18663.9	18663.9	MS/MS
GISEETTTGVHNLYK	GISEETTTGVHN[-18.0106]LYK	R	M	152	166	15	3	12N(-18.0106)	sp|P23526|SAHH_HUMAN	SAHH_HUMAN	AHCY	Adenosylhomocysteinase	NA	NA	1	84337.4	84337.4	MS/MS
GNSLFFR	GN[-18.0106]SLFFR	R	K	281	287	7	2	2N(-18.0106)	sp|Q9Y6C9|MTCH2_HUMAN	MTCH2_HUMAN	MTCH2	Mitochondrial carrier homolog 2	NA	NA	1	35165.3	35165.3	MS/MS
GQTHTLEDFQR	GQ[-18.0106]THTLEDFQR	K	V	106	116	11	3	2Q(-18.0106)	sp|Q99714|HCD2_HUMAN	HCD2_HUMAN	HSD17B10	3-hydroxyacyl-CoA dehydrogenase type-2	NA	NA	1	12102.2	12102.2	MS/MS
GSGNLEAIHIIK	GSGN[-18.0106]LEAIHIIK	K	K	192	203	12	3	4N(-18.0106)	sp|P78371|TCPB_HUMAN	TCPB_HUMAN	CCT2	T-complex protein 1 subunit beta	NA	NA	1	54984.6	54984.6	MS/MS
GVDLVLNSLAEEK	GVDLVLN[-18.0106]SLAEEK	K	L	1740	1752	13	2	7N(-18.0106)	sp|P49327|FAS_HUMAN	FAS_HUMAN	FASN	Fatty acid synthase	NA	NA	3	72902.4	72902.4	MS/MS
GVVDSEDLPLNISR	GVVDSEDLPLN[-18.0106]ISR	R	E	387	400	14	2	11N(-18.0106)	sp|P07900|HS90A_HUMAN	HS90A_HUMAN	HSP90AA1	Heat shock protein HSP 90-alpha	HSP90AB1, TRAP1	sp|P08238|HS90B_HUMAN, sp|Q12931|TRAP1_HUMAN	1	82034.7	82034.7	MS/MS
GVVPLAGTDGETTTQGLDGLSER	GVVPLAGTDGETTTQ[-18.0106]GLDGLSER	K	C	112	134	23	23	15Q(-18.0106)	sp|P09972|ALDOC_HUMAN	ALDOC_HUMAN	ALDOC	Fructose-bisphosphate aldolase C	NA	NA	7	227257	191315	MS/MS
HLSPDGQYVPR	HLSPDGQ[-18.0106]YVPR	K	I	117	127	11	23	7Q(-18.0106)	sp|O95994|AGR2_HUMAN	AGR2_HUMAN	AGR2	Anterior gradient protein 2 homolog	NA	NA	3	111779	111779	MS/MS
HQGVMVGMGQK	HQ[-18.0106]GVMVGMGQK	R	D	40	50	11	2	2Q(-18.0106)	sp|P63261|ACTG_HUMAN	ACTG_HUMAN	ACTG1	Actin, cytoplasmic 2	ACTA1, ACTA2, ACTB, ACTBL2, ACTC1, ACTG2	sp|P60709|ACTB_HUMAN, sp|P62736|ACTA_HUMAN, sp|P63267|ACTH_HUMAN, sp|P68032|ACTC_HUMAN, sp|P68133|ACTS_HUMAN, sp|Q562R1|ACTBL_HUMAN	2	10202	10202	MS/MS
ILATPPQEDAPSVDIANIR	ILATPPQ[-18.0106]EDAPSVDIANIR	K	M	284	302	19	3	7Q(-18.0106)	sp|P29401|TKT_HUMAN	TKT_HUMAN	TKT	Transketolase	NA	NA	2	99178.1	99178.1	MS/MS
ILGATIENSR	ILGATIEN[-18.0106]SR	K	I	141	150	10	2	8N(-18.0106)	sp|P08727|K1C19_HUMAN	K1C19_HUMAN	KRT19	Keratin, type I cytoskeletal 19	NA	NA	3	367463	367463	MS/MS
IMQSSSEVGYDAMAGDFVNMVEK	IMQ[-18.0106]SSSEVGYDAMAGDFVNMVEK	K	G	494	516	23	2	3Q(-18.0106)	sp|P10809|CH60_HUMAN	CH60_HUMAN	HSPD1	60 kDa heat shock protein, mitochondrial	NA	NA	2	50593.5	50593.5	MS/MS
ISHSTVATEISGYNGATGTSHLHVFWQASGGVTEPGSSGSPIYSPEK	ISHSTVATEISGYN[-18.0106]GATGTSHLHVFWQASGGVTEPGSSGSPIYSPEK	R	R	157	203	47	45	14N(-18.0106)	contam_sp|Q7M135|LYSC_LYSEN	LYSC_LYSEN	NA	Lysyl endopeptidase	NA	NA	1	2071.64	2071.64	MS/MS
IVLQIDNAR	IVLQIDN[-18.0106]AR	R	L	150	158	9	2	7N(-18.0106)	sp|P05783|K1C18_HUMAN	K1C18_HUMAN	KRT18	Keratin, type I cytoskeletal 18	KRT19	sp|P08727|K1C19_HUMAN	3	112263	112263	MS/MS
IYVDDGLISLQVK	IYVDDGLISLQ[-18.0106]VK	K	Q	174	186	13	2	11Q(-18.0106)	sp|P14618|KPYM_HUMAN	KPYM_HUMAN	PKM	Pyruvate kinase PKM	NA	NA	2	31078.8	31078.8	MS/MS
KLDPGSEETQTLVR	KLDPGSEETQ[-18.0106]TLVR	R	E	401	414	14	3	10Q(-18.0106)	sp|P26641|EF1G_HUMAN	EF1G_HUMAN	EEF1G	Elongation factor 1-gamma	NA	NA	5	300384	300384	MS/MS
KVPQVSTPTLVEVSR	KVPQ[-18.0106]VSTPTLVEVSR	R	S	437	451	15	3	4Q(-18.0106)	contam_sp|P02769|ALBU_BOVIN	ALBU_BOVIN	ALB	Albumin	NA	sp|P02768|ALBU_HUMAN	1	61904.2	61904.2	MS/MS
LEAELGNMQGLVEDFK	LEAELGNMQ[-18.0106]GLVEDFK	K	N	161	176	16	2	9Q(-18.0106)	sp|P05787|K2C8_HUMAN	K2C8_HUMAN	KRT8	Keratin, type II cytoskeletal 8	NA	NA	3	215507	215507	MS/MS
LEGLTDEINFLR	LEGLTDEIN[-18.0106]FLR	R	Q	214	225	12	2	9N(-18.0106)	sp|P05787|K2C8_HUMAN	K2C8_HUMAN	KRT8	Keratin, type II cytoskeletal 8	NA	NA	2	737302	737302	MS/MS
LESGMQNMSIHTK	LESGMQ[-18.0106]NMSIHTK	R	T	402	414	13	23	6Q(-18.0106)	sp|P05787|K2C8_HUMAN	K2C8_HUMAN	KRT8	Keratin, type II cytoskeletal 8	NA	NA	5	680199	626929	MS/MS
LKLEAELGNMQGLVEDFK	LKLEAELGNMQ[-18.0106]GLVEDFK	K	N	159	176	18	3	11Q(-18.0106)	sp|P05787|K2C8_HUMAN	K2C8_HUMAN	KRT8	Keratin, type II cytoskeletal 8	NA	NA	3	72150.4	72150.4	MS/MS
LLEAQIATGGVIDPVHSHR	LLEAQ[-18.0106]IATGGVIDPVHSHR	R	V	2942	2960	19	4	5Q(-18.0106)	sp|Q15149|PLEC_HUMAN	PLEC_HUMAN	PLEC	Plectin	EPPK1	sp|P58107|EPIPL_HUMAN	2	128748	128748	MS/MS
LLEDGEDFNLGDALDSSNSMQTIQK	LLEDGEDFN[-18.0106]LGDALDSSNSMQTIQK	R	T	383	407	25	23	9N(-18.0106)	sp|P05783|K1C18_HUMAN	K1C18_HUMAN	KRT18	Keratin, type I cytoskeletal 18	NA	NA	9	257923	129776	MS/MS
LNLEHIATSSAVSK	LN[-18.0106]LEHIATSSAVSK	K	E	383	396	14	3	2N(-18.0106)	sp|Q96QK1|VPS35_HUMAN	VPS35_HUMAN	VPS35	Vacuolar protein sorting-associated protein 35	NA	NA	1	35514.1	35514.1	MS/MS
LQAEIEGLK	LQ[-18.0106]AEIEGLK	R	G	317	325	9	2	2Q(-18.0106)	sp|P05787|K2C8_HUMAN	K2C8_HUMAN	KRT8	Keratin, type II cytoskeletal 8	NA	NA	3	226884	226884	MS/MS
LQLETEIEALK	LQ[-18.0106]LETEIEALK	R	E	197	207	11	2	2Q(-18.0106)	sp|P05783|K1C18_HUMAN	K1C18_HUMAN	KRT18	Keratin, type I cytoskeletal 18	NA	NA	3	92470	92470	MS/MS
LSELEAALQR	LSELEAALQ[-18.0106]R	K	A	353	362	10	2	9Q(-18.0106)	sp|P05787|K2C8_HUMAN	K2C8_HUMAN	KRT8	Keratin, type II cytoskeletal 8	NA	NA	6	386869	386869	MS/MS
LVLEVAQHLGESTVR	LVLEVAQ[-18.0106]HLGESTVR	R	T	95	109	15	3	7Q(-18.0106)	sp|P06576|ATPB_HUMAN	ATPB_HUMAN	ATP5F1B	ATP synthase subunit beta, mitochondrial	NA	NA	2	202852	202852	MS/MS
LVNELTEFAK	LVN[-18.0106]ELTEFAK	K	T	66	75	10	2	3N(-18.0106)	contam_sp|P02769|ALBU_BOVIN	ALBU_BOVIN	ALB	Albumin	NA	NA	2	85168.1	85168.1	MS/MS
LVQDVANNTNEEAGDGTTTATVLAR	LVQDVANNTN[-18.0106]EEAGDGTTTATVLAR	K	S	97	121	25	2	10N(-18.0106)	sp|P10809|CH60_HUMAN	CH60_HUMAN	HSPD1	60 kDa heat shock protein, mitochondrial	NA	NA	3	30728.3	30728.3	MS/MS
LYAYEPADTALLLDNMK	LYAYEPADTALLLDN[-18.0106]MK	R	K	149	165	17	2	15N(-18.0106)	sp|O95994|AGR2_HUMAN	AGR2_HUMAN	AGR2	Anterior gradient protein 2 homolog	NA	NA	1	41265.1	41265.1	MS/MS
MLPTIIADNAGYDSADLVAQLR	M[15.9949]LPTIIADN[-18.0106]AGYDSADLVAQLR	R	A	445	466	22	2	1M(15.9949),9N(-18.0106)	sp|P78371|TCPB_HUMAN	TCPB_HUMAN	CCT2	T-complex protein 1 subunit beta	NA	NA	1	2773.51	2773.51	MS/MS
NQVAMNPTNTVFDAK	NQVAM[15.9949]N[-18.0106]PTNTVFDAK	K	R	57	71	15	2	5M(15.9949),6N(-18.0106)	sp|P11142|HSP7C_HUMAN	HSP7C_HUMAN	HSPA8	Heat shock cognate 71 kDa protein	NA	NA	1	8209.53	8209.53	MS/MS
NLLSVAYK	N[-18.0106]LLSVAYK	R	N	44	51	8	2	1N(-18.0106)	sp|P31946|1433B_HUMAN	1433B_HUMAN	YWHAB	14-3-3 protein beta/alpha	SFN, YWHAE, YWHAG, YWHAH, YWHAQ, YWHAZ	sp|P27348|1433T_HUMAN, sp|P31947|1433S_HUMAN, sp|P61981|1433G_HUMAN, sp|P62258|1433E_HUMAN, sp|P63104|1433Z_HUMAN, sp|Q04917|1433F_HUMAN	1	19818.2	19818.2	MS/MS
NTDEMVELR	N[-18.0106]TDEMVELR	R	I	38	46	9	2	1N(-18.0106)	sp|P61978|HNRPK_HUMAN	HNRPK_HUMAN	HNRNPK	Heterogeneous nuclear ribonucleoprotein K	NA	NA	2	67021.3	67021.3	MS/MS
NTEDITQEEYGEFYK	N[-18.0106]TEDITQEEYGEFYK	R	S	214	228	15	23	1N(-18.0106)	sp|Q58FF8|H90B2_HUMAN	H90B2_HUMAN	HSP90AB2P	Putative heat shock protein HSP 90-beta 2	NA	NA	2	21301.7	21486.4	MS/MS
QADNPHVALYQAR	QADN[-18.0106]PHVALYQAR	K	F	107	119	13	2	4N(-18.0106)	sp|Q9Y4L1|HYOU1_HUMAN	HYOU1_HUMAN	HYOU1	Hypoxia up-regulated protein 1	NA	NA	2	8091.12	8091.12	MS/MS
QFIDSNPNQPLVILEMESGASAK	QFIDSNPNQ[-18.0106]PLVILEMESGASAK	K	A	847	869	23	2	9Q(-18.0106)	sp|P49588|SYAC_HUMAN	SYAC_HUMAN	AARS1	Alanine--tRNA ligase, cytoplasmic	NA	NA	1	65691.3	65691.3	MS/MS
QLQQAQAAGAEQEVEK	QLQQ[-18.0106]AQAAGAEQEVEK	K	F	110	125	16	2	4Q(-18.0106)	sp|P39748|FEN1_HUMAN	FEN1_HUMAN	FEN1	Flap endonuclease 1	NA	NA	1	65121.7	65121.7	MS/MS
QADFEAHNILR	Q[-18.0106]ADFEAHNILR	R	E	590	600	11	23	1Q(-18.0106)	sp|P49915|GUAA_HUMAN	GUAA_HUMAN	GMPS	GMP synthase [glutamine-hydrolyzing]	NA	NA	3	3276.17	5850.52	MS/MS
QADVFPDRDHFGR	Q[-18.0106]ADVFPDRDHFGR	R	T	181	193	13	34	1Q(-18.0106)	sp|Q9HCC0|MCCB_HUMAN	MCCB_HUMAN	MCCC2	Methylcrotonoyl-CoA carboxylase beta chain, mitochondrial	NA	NA	2	39651.1	39651.1	MS/MS
QAEIWLHK	Q[-18.0106]AEIWLHK	K	E	77	84	8	3	1Q(-18.0106)	sp|P43897|EFTS_HUMAN	EFTS_HUMAN	TSFM	Elongation factor Ts, mitochondrial	NA	NA	1	40063.5	40063.5	MS/MS
QALLQYK	Q[-18.0106]ALLQYK	K	K	288	294	7	2	1Q(-18.0106)	sp|Q02790|FKBP4_HUMAN	FKBP4_HUMAN	FKBP4	Peptidyl-prolyl cis-trans isomerase FKBP4	NA	NA	1	157801	157801	MS/MS
QAQEYEALLNIK	Q[-18.0106]AQEYEALLNIK	R	V	359	370	12	2	1Q(-18.0106)	sp|P05783|K1C18_HUMAN	K1C18_HUMAN	KRT18	Keratin, type I cytoskeletal 18	NA	NA	9	195756	195756	MS/MS
QASQGMVGQLAAR	Q[-18.0106]ASQGMVGQLAAR	R	R	41	53	13	2	1Q(-18.0106)	sp|Q9Y230|RUVB2_HUMAN	RUVB2_HUMAN	RUVBL2	RuvB-like 2	NA	NA	2	32542	32542	MS/MS
QAVDVSPLR	Q[-18.0106]AVDVSPLR	R	R	137	145	9	2	1Q(-18.0106)	sp|P46782|RS5_HUMAN	RS5_HUMAN	RPS5	Small ribosomal subunit protein uS7	NA	NA	1	51493.1	51493.1	MS/MS
QDIAFAYQR	Q[-18.0106]DIAFAYQR	R	R	69	77	9	2	1Q(-18.0106)	sp|P07355|ANXA2_HUMAN	ANXA2_HUMAN	ANXA2	Annexin A2	NA	NA	2	76179.4	76179.4	MS/MS
QDLTTLDVTK	Q[-18.0106]DLTTLDVTK	R	L	18	27	10	2	1Q(-18.0106)	sp|P41091|IF2G_HUMAN	IF2G_HUMAN	EIF2S3	Eukaryotic translation initiation factor 2 subunit 3	EIF2S3B	sp|Q2VIR3|IF2GL_HUMAN	1	43391.8	43391.8	MS/MS
QEGDTFYIK	Q[-18.0106]EGDTFYIK	K	T	46	54	9	2	1Q(-18.0106)	sp|P29373|RABP2_HUMAN	RABP2_HUMAN	CRABP2	Cellular retinoic acid-binding protein 2	NA	NA	2	387771	387771	MS/MS
QEIQHLFR	Q[-18.0106]EIQHLFR	K	E	524	531	8	23	1Q(-18.0106)	sp|P04844|RPN2_HUMAN	RPN2_HUMAN	RPN2	Dolichyl-diphosphooligosaccharide--protein glycosyltransferase subunit 2	NA	NA	1	84224.6	84224.6	MS/MS
QEISAAFK	Q[-18.0106]EISAAFK	R	T	51	58	8	2	1Q(-18.0106)	sp|P08758|ANXA5_HUMAN	ANXA5_HUMAN	ANXA5	Annexin A5	NA	NA	1	59879.2	59879.2	MS/MS
QELSFAAR	Q[-18.0106]ELSFAAR	R	S	2414	2421	8	2	1Q(-18.0106)	sp|P49327|FAS_HUMAN	FAS_HUMAN	FASN	Fatty acid synthase	NA	NA	1	64173.4	64173.4	MS/MS
QEPLLIGSTK	Q[-18.0106]EPLLIGSTK	R	S	317	326	10	2	1Q(-18.0106)	sp|P49327|FAS_HUMAN	FAS_HUMAN	FASN	Fatty acid synthase	NA	NA	2	123230	123230	MS/MS
QEYDESGPSIVHR	Q[-18.0106]EYDESGPSIVHR	K	K	360	372	13	23	1Q(-18.0106)	sp|P63261|ACTG_HUMAN	ACTG_HUMAN	ACTG1	Actin, cytoplasmic 2	ACTB, POTEE, POTEF, POTEI, POTEJ, POTEKP	sp|A5A3E0|POTEF_HUMAN, sp|P0CG38|POTEI_HUMAN, sp|P0CG39|POTEJ_HUMAN, sp|P60709|ACTB_HUMAN, sp|Q6S8J3|POTEE_HUMAN, sp|Q9BYX7|ACTBM_HUMAN	10	126817	105863	MS/MS
QFLNAGK	Q[-18.0106]FLNAGK	R	H	86	92	7	2	1Q(-18.0106)	sp|P53004|BIEA_HUMAN	BIEA_HUMAN	BLVRA	Biliverdin reductase A	NA	NA	1	64732.3	64732.3	MS/MS
QFSSADEAALKEPIIK	Q[-18.0106]FSSADEAALKEPIIK	K	K	496	511	16	2	1Q(-18.0106)	sp|Q9HCC0|MCCB_HUMAN	MCCB_HUMAN	MCCC2	Methylcrotonoyl-CoA carboxylase beta chain, mitochondrial	NA	NA	1	54537.8	54537.8	MS/MS
QFVPAVEK	Q[-18.0106]FVPAVEK	K	G	581	588	8	2	1Q(-18.0106)	sp|Q96RP9|EFGM_HUMAN	EFGM_HUMAN	GFM1	Elongation factor G, mitochondrial	NA	NA	1	113202	113202	MS/MS
QGPGPSR	Q[-18.0106]GPGPSR	K	D	119	125	7	2	1Q(-18.0106)	sp|P08727|K1C19_HUMAN	K1C19_HUMAN	KRT19	Keratin, type I cytoskeletal 19	NA	NA	2	43177.4	43177.4	MS/MS
QGTTPPIWHLTDK	Q[-18.0106]GTTPPIWHLTDK	R	K	346	358	13	2	1Q(-18.0106)	sp|P55265|DSRAD_HUMAN	DSRAD_HUMAN	ADAR	Double-stranded RNA-specific adenosine deaminase	NA	NA	2	10984	10984	MS/MS
QGVLGIK	Q[-18.0106]GVLGIK	R	V	179	185	7	2	1Q(-18.0106)	sp|P23396|RS3_HUMAN	RS3_HUMAN	RPS3	Small ribosomal subunit protein uS3	NA	NA	1	14114.8	14114.8	MS/MS
QGYVIYR	Q[-18.0106]GYVIYR	K	I	57	63	7	2	1Q(-18.0106)	sp|P61313|RL15_HUMAN	RL15_HUMAN	RPL15	Large ribosomal subunit protein eL15	NA	NA	1	57191.1	57191.1	MS/MS
QHGDVVSAIR	Q[-18.0106]HGDVVSAIR	K	A	211	220	10	2	1Q(-18.0106)	sp|O14745|NHRF1_HUMAN	NHRF1_HUMAN	NHERF1	Na(+)/H(+) exchange regulatory cofactor NHE-RF1	NA	NA	2	11804.6	11804.6	MS/MS
QHLFYGQYEGK	Q[-18.0106]HLFYGQYEGK	R	V	847	857	11	2	1Q(-18.0106)	sp|Q96P70|IPO9_HUMAN	IPO9_HUMAN	IPO9	Importin-9	NA	NA	1	11251.8	11251.8	MS/MS
QIDATFVR	Q[-18.0106]IDATFVR	R	F	352	359	8	2	1Q(-18.0106)	sp|Q15435|PP1R7_HUMAN	PP1R7_HUMAN	PPP1R7	Protein phosphatase 1 regulatory subunit 7	NA	NA	1	23116.1	23116.1	MS/MS
QIFLGGVDK	Q[-18.0106]IFLGGVDK	K	R	97	105	9	2	1Q(-18.0106)	sp|P05141|ADT2_HUMAN	ADT2_HUMAN	SLC25A5	ADP/ATP translocase 2	SLC25A6	sp|P12236|ADT3_HUMAN	1	32524	32524	MS/MS
QIFLGGVDKR	Q[-18.0106]IFLGGVDKR	K	T	97	106	10	23	1Q(-18.0106)	sp|P05141|ADT2_HUMAN	ADT2_HUMAN	SLC25A5	ADP/ATP translocase 2	NA	NA	4	177721	177721	MS/MS
QIISTIR	Q[-18.0106]IISTIR	R	T	361	367	7	2	1Q(-18.0106)	sp|P37268|FDFT_HUMAN	FDFT_HUMAN	FDFT1	Squalene synthase	NA	NA	1	61486.6	61486.6	MS/MS
QILGVIDK	Q[-18.0106]ILGVIDK	K	K	56	63	8	2	1Q(-18.0106)	sp|Q14444|CAPR1_HUMAN	CAPR1_HUMAN	CAPRIN1	Caprin-1	NA	NA	1	20582.8	20582.8	MS/MS
QILSADLR	Q[-18.0106]ILSADLR	K	S	737	744	8	2	1Q(-18.0106)	sp|P55786|PSA_HUMAN	PSA_HUMAN	NPEPPS	Puromycin-sensitive aminopeptidase	NA	NA	1	115502	115502	MS/MS
QINWTVLYR	Q[-18.0106]INWTVLYR	R	R	48	56	9	2	1Q(-18.0106)	sp|P83731|RL24_HUMAN	RL24_HUMAN	RPL24	Large ribosomal subunit protein eL24	NA	NA	2	40311.8	40311.8	MS/MS
QITVNDLPVGR	Q[-18.0106]ITVNDLPVGR	R	S	141	151	11	2	1Q(-18.0106)	sp|Q06830|PRDX1_HUMAN	PRDX1_HUMAN	PRDX1	Peroxiredoxin-1	PRDX2	sp|P32119|PRDX2_HUMAN	2	2387.51	2387.51	MS/MS
QLADETLLK	Q[-18.0106]LADETLLK	K	V	183	191	9	2	1Q(-18.0106)	sp|P20700|LMNB1_HUMAN	LMNB1_HUMAN	LMNB1	Lamin-B1	NA	NA	1	52267.2	52267.2	MS/MS
QLAPIWDK	Q[-18.0106]LAPIWDK	K	L	402	409	8	2	1Q(-18.0106)	sp|P07237|PDIA1_HUMAN	PDIA1_HUMAN	P4HB	Protein disulfide-isomerase	NA	NA	1	153347	153347	MS/MS
QLESHLSLGR	Q[-18.0106]LESHLSLGR	R	K	47	56	10	23	1Q(-18.0106)	sp|O96011|PX11B_HUMAN	PX11B_HUMAN	PEX11B	Peroxisomal membrane protein 11B	NA	NA	3	21947.3	13766.1	MS/MS
QLETLGQEK	Q[-18.0106]LETLGQEK	R	L	150	158	9	2	1Q(-18.0106)	sp|P05787|K2C8_HUMAN	K2C8_HUMAN	KRT8	Keratin, type II cytoskeletal 8	NA	NA	5	2.27181e+06	2.27181e+06	MS/MS
QLEVVHTLDGK	Q[-18.0106]LEVVHTLDGK	K	E	44	54	11	23	1Q(-18.0106)	sp|O94874|UFL1_HUMAN	UFL1_HUMAN	UFL1	E3 UFM1-protein ligase 1	NA	NA	2	18186	18186	MS/MS
QLFHPEQLITGK	Q[-18.0106]LFHPEQLITGK	R	E	85	96	12	23	1Q(-18.0106)	sp|Q9BQE3|TBA1C_HUMAN	TBA1C_HUMAN	TUBA1C	Tubulin alpha-1C chain	TUBA1A, TUBA1B, TUBA3C, TUBA3D, TUBA3E, TUBA4A, TUBA4B, TUBA8	sp|P0DPH7|TBA3C_HUMAN, sp|P0DPH8|TBA3D_HUMAN, sp|P68363|TBA1B_HUMAN, sp|P68366|TBA4A_HUMAN, sp|Q6PEY2|TBA3E_HUMAN, sp|Q71U36|TBA1A_HUMAN, sp|Q9H853|TBA4B_HUMAN, sp|Q9NY65|TBA8_HUMAN	11	191879	156291	MS/MS
QLIDITGK	Q[-18.0106]LIDITGK	K	N	56	63	8	2	1Q(-18.0106)	sp|Q14157|UBP2L_HUMAN	UBP2L_HUMAN	UBAP2L	Ubiquitin-associated protein 2-like	NA	NA	1	22798.9	22798.9	MS/MS
QLIVGVNK	Q[-18.0106]LIVGVNK	K	M	147	154	8	2	1Q(-18.0106)	sp|P68104|EF1A1_HUMAN	EF1A1_HUMAN	EEF1A1	Elongation factor 1-alpha 1	EEF1A1P5, EEF1A2	sp|Q05639|EF1A2_HUMAN, sp|Q5VTE0|EF1A3_HUMAN	2	1.38859e+06	1.38859e+06	MS/MS
QLLLTADDR	Q[-18.0106]LLLTADDR	R	V	61	69	9	2	1Q(-18.0106)	sp|P04075|ALDOA_HUMAN	ALDOA_HUMAN	ALDOA	Fructose-bisphosphate aldolase A	NA	contam_sp|P00883|ALDOA_RABIT	1	78102.6	78102.6	MS/MS
QLLSVVK	Q[-18.0106]LLSVVK	R	W	725	731	7	2	1Q(-18.0106)	sp|P06401|PRGR_HUMAN	PRGR_HUMAN	PGR	Progesterone receptor	NA	NA	1	39654.5	39654.5	MS/MS
QLQDEMLR	Q[-18.0106]LQDEMLR	K	R	182	189	8	2	1Q(-18.0106)	sp|P02545|LMNA_HUMAN	LMNA_HUMAN	LMNA	Prelamin-A/C	NA	NA	1	41964.6	41964.6	MS/MS
QLSHPANFGPR	Q[-18.0106]LSHPANFGPR	K	K	122	132	11	2	1Q(-18.0106)	sp|P82663|RT25_HUMAN	RT25_HUMAN	MRPS25	Small ribosomal subunit protein mS25	NA	NA	1	4181.36	4181.36	MS/MS
QLSSGVSEIR	Q[-18.0106]LSSGVSEIR	R	H	80	89	10	2	1Q(-18.0106)	sp|P04792|HSPB1_HUMAN	HSPB1_HUMAN	HSPB1	Heat shock protein beta-1	NA	NA	2	1.31495e+06	1.31495e+06	MS/MS
QLYEEEIR	Q[-18.0106]LYEEEIR	R	E	226	233	8	2	1Q(-18.0106)	sp|P05787|K2C8_HUMAN	K2C8_HUMAN	KRT8	Keratin, type II cytoskeletal 8	NA	NA	4	1.36965e+06	1.36965e+06	MS/MS
QLYVLGHEAMK	Q[-18.0106]LYVLGHEAMK	R	R	58	68	11	23	1Q(-18.0106)	sp|P22314|UBA1_HUMAN	UBA1_HUMAN	UBA1	Ubiquitin-like modifier-activating enzyme 1	NA	NA	4	33421.6	33421.6	MS/MS
QMSLLLR	Q[-18.0106]MSLLLR	R	R	323	329	7	2	1Q(-18.0106)	sp|P25705|ATPA_HUMAN	ATPA_HUMAN	ATP5F1A	ATP synthase subunit alpha, mitochondrial	NA	NA	1	47084.4	47084.4	MS/MS
QMVETELK	Q[-18.0106]MVETELK	R	L	87	94	8	2	1Q(-18.0106)	sp|P62258|1433E_HUMAN	1433E_HUMAN	YWHAE	14-3-3 protein epsilon	NA	NA	2	162622	162622	MS/MS
QMVIDVLHPGK	Q[-18.0106]MVIDVLHPGK	K	A	22	32	11	23	1Q(-18.0106)	sp|P62847|RS24_HUMAN	RS24_HUMAN	RPS24	Small ribosomal subunit protein eS24	NA	NA	3	24184.5	24184.5	MS/MS
QPTIFQNK	Q[-18.0106]PTIFQNK	K	K	13	20	8	2	1Q(-18.0106)	sp|P62280|RS11_HUMAN	RS11_HUMAN	RPS11	Small ribosomal subunit protein uS17	NA	NA	1	106025	106025	MS/MS
QQVPSGESAILDR	Q[-18.0106]QVPSGESAILDR	K	V	270	282	13	2	1Q(-18.0106)	sp|P09874|PARP1_HUMAN	PARP1_HUMAN	PARP1	Poly [ADP-ribose] polymerase 1	NA	NA	1	3518.88	3518.88	MS/MS
QSEPFFK	Q[-18.0106]SEPFFK	K	A	83	89	7	2	1Q(-18.0106)	sp|P11413|G6PD_HUMAN	G6PD_HUMAN	G6PD	Glucose-6-phosphate 1-dehydrogenase	NA	NA	2	25018.3	25018.3	MS/MS
QSLPPGLAVK	Q[-18.0106]SLPPGLAVK	K	E	58	67	10	2	1Q(-18.0106)	sp|P63173|RL38_HUMAN	RL38_HUMAN	RPL38	Large ribosomal subunit protein eL38	NA	NA	1	53490.1	53490.1	MS/MS
QSSATSSFGGLGGGSVR	Q[-18.0106]SSATSSFGGLGGGSVR	R	F	8	24	17	2	1Q(-18.0106)	sp|P08727|K1C19_HUMAN	K1C19_HUMAN	KRT19	Keratin, type I cytoskeletal 19	NA	NA	13	30790.8	30790.8	MS/MS
QSVENDIHGLR	Q[-18.0106]SVENDIHGLR	R	K	176	186	11	23	1Q(-18.0106)	sp|P05783|K1C18_HUMAN	K1C18_HUMAN	KRT18	Keratin, type I cytoskeletal 18	NA	NA	7	275732	275732	MS/MS
QTALVELLK	Q[-18.0106]TALVELLK	K	H	549	557	9	2	1Q(-18.0106)	contam_sp|P02769|ALBU_BOVIN	ALBU_BOVIN	ALB	Albumin	NA	NA	3	344379	344379	MS/MS
QTATQLLK	Q[-18.0106]TATQLLK	R	L	90	97	8	2	1Q(-18.0106)	sp|P62424|RL7A_HUMAN	RL7A_HUMAN	RPL7A	Large ribosomal subunit protein eL8	NA	NA	1	34168.3	34168.3	MS/MS
QTDVGITHFR	Q[-18.0106]TDVGITHFR	K	S	1345	1354	10	23	1Q(-18.0106)	sp|Q6P2Q9|PRP8_HUMAN	PRP8_HUMAN	PRPF8	Pre-mRNA-processing-splicing factor 8	NA	NA	2	20189.1	19267.6	MS/MS
QTESTSFLEK	Q[-18.0106]TESTSFLEK	K	K	172	181	10	2	1Q(-18.0106)	sp|P60900|PSA6_HUMAN	PSA6_HUMAN	PSMA6	Proteasome subunit alpha type-6	NA	NA	3	99465.6	99465.6	MS/MS
QTVAVGVIK	Q[-18.0106]TVAVGVIK	R	A	431	439	9	2	1Q(-18.0106)	sp|P68104|EF1A1_HUMAN	EF1A1_HUMAN	EEF1A1	Elongation factor 1-alpha 1	EEF1A1P5, EEF1A2	sp|Q05639|EF1A2_HUMAN, sp|Q5VTE0|EF1A3_HUMAN	4	1.99014e+06	1.99014e+06	MS/MS
QVLQLQASHR	Q[-18.0106]VLQLQASHR	K	E	865	874	10	3	1Q(-18.0106)	sp|Q9P2E9|RRBP1_HUMAN	RRBP1_HUMAN	RRBP1	Ribosome-binding protein 1	NA	NA	3	21380.5	21380.5	MS/MS
QWTEILHFTEHSGLTTGVAFGHHAK	Q[-18.0106]WTEILHFTEHSGLTTGVAFGHHAK	K	F	464	488	25	4	1Q(-18.0106)	sp|Q9UMS4|PRP19_HUMAN	PRP19_HUMAN	PRPF19	Pre-mRNA-processing factor 19	NA	NA	3	25376.1	25376.1	MS/MS
QYAGYDYSQQGR	Q[-18.0106]YAGYDYSQQGR	K	F	38	49	12	2	1Q(-18.0106)	sp|Q969M3|YIPF5_HUMAN	YIPF5_HUMAN	YIPF5	Protein YIPF5	NA	NA	1	3578.57	3578.57	MS/MS
QYIISEELISEGK	Q[-18.0106]YIISEELISEGK	K	W	15	27	13	2	1Q(-18.0106)	sp|Q9UKK9|NUDT5_HUMAN	NUDT5_HUMAN	NUDT5	ADP-sugar pyrophosphatase	NA	NA	2	117394	117394	MS/MS
RFDDAVVQSDMK	RFDDAVVQ[-18.0106]SDMK	R	H	77	88	12	3	8Q(-18.0106)	sp|P11142|HSP7C_HUMAN	HSP7C_HUMAN	HSPA8	Heat shock cognate 71 kDa protein	NA	NA	1	46613.9	46613.9	MS/MS
RTEMENEFVLIK	RTEMEN[-18.0106]EFVLIK	K	K	186	197	12	3	6N(-18.0106)	sp|P05787|K2C8_HUMAN	K2C8_HUMAN	KRT8	Keratin, type II cytoskeletal 8	NA	NA	1	5857	5857	MS/MS
SEIIPMFSNLASDEQDSVR	SEIIPM[15.9949]FSN[-18.0106]LASDEQDSVR	K	L	203	221	19	2	6M(15.9949),9N(-18.0106)	sp|P30153|2AAA_HUMAN	2AAA_HUMAN	PPP2R1A	Serine/threonine-protein phosphatase 2A 65 kDa regulatory subunit A alpha isoform	NA	NA	1	953.892	953.892	MS/MS
SHAGYQTI	SHAGYQ[-18.0106]TI	R	-	410	417	8	2	6Q(-18.0106)	sp|P11279|LAMP1_HUMAN	LAMP1_HUMAN	LAMP1	Lysosome-associated membrane glycoprotein 1	NA	NA	1	20702.8	20702.8	MS/MS
SINPDEAVAYGAAVQAAILSGDK	SINPDEAVAYGAAVQ[-18.0106]AAILSGDK	K	S	362	384	23	23	15Q(-18.0106)	sp|P11142|HSP7C_HUMAN	HSP7C_HUMAN	HSPA8	Heat shock cognate 71 kDa protein	NA	NA	5	63640.4	39528.1	MS/MS
SLGSVQAPSYGAR	SLGSVQ[-18.0106]APSYGAR	R	P	15	27	13	2	6Q(-18.0106)	sp|P05783|K1C18_HUMAN	K1C18_HUMAN	KRT18	Keratin, type I cytoskeletal 18	NA	NA	2	37362.9	37362.9	MS/MS
SLLEGQEDHYNNLSASK	SLLEGQ[-18.0106]EDHYNNLSASK	R	V	382	398	17	23	6Q(-18.0106)	sp|P08727|K1C19_HUMAN	K1C19_HUMAN	KRT19	Keratin, type I cytoskeletal 19	NA	NA	6	359764	273746	MS/MS
SLTNDWEDHLAVK	SLTN[-18.0106]DWEDHLAVK	K	H	315	327	13	23	4N(-18.0106)	sp|P07900|HS90A_HUMAN	HS90A_HUMAN	HSP90AA1	Heat shock protein HSP 90-alpha	HSP90AB1	sp|P08238|HS90B_HUMAN	4	501477	487630	MS/MS
SQYEVMAEQNR	SQYEVMAEQ[-18.0106]NR	R	K	254	264	11	2	9Q(-18.0106)	sp|P08727|K1C19_HUMAN	K1C19_HUMAN	KRT19	Keratin, type I cytoskeletal 19	NA	NA	1	116897	116897	MS/MS
SRAEAESMYQIK	SRAEAESMYQ[-18.0106]IK	R	Y	274	285	12	23	10Q(-18.0106)	sp|P05787|K2C8_HUMAN	K2C8_HUMAN	KRT8	Keratin, type II cytoskeletal 8	NA	NA	3	425212	353518	MS/MS
SSFYVNGLTLGGQK	SSFYVN[-18.0106]GLTLGGQK	R	C	57	70	14	2	6N(-18.0106)	sp|P07737|PROF1_HUMAN	PROF1_HUMAN	PFN1	Profilin-1	NA	NA	1	1345.28	1345.28	MS/MS
SYELPDGQVITIGNER	SYELPDGQ[-18.0106]VITIGNER	K	F	239	254	16	23	8Q(-18.0106)	sp|P63261|ACTG_HUMAN	ACTG_HUMAN	ACTG1	Actin, cytoplasmic 2	ACTA1, ACTA2, ACTB, ACTBL2, ACTC1, ACTG2, POTEE, POTEF, POTEKP	sp|A5A3E0|POTEF_HUMAN, sp|P60709|ACTB_HUMAN, sp|P62736|ACTA_HUMAN, sp|P63267|ACTH_HUMAN, sp|P68032|ACTC_HUMAN, sp|P68133|ACTS_HUMAN, sp|Q562R1|ACTBL_HUMAN, sp|Q6S8J3|POTEE_HUMAN, sp|Q9BYX7|ACTBM_HUMAN	4	568009	568009	MS/MS
TDLEMQIEGLK	TDLEMQ[-18.0106]IEGLK	R	E	198	208	11	2	6Q(-18.0106)	sp|P08727|K1C19_HUMAN	K1C19_HUMAN	KRT19	Keratin, type I cytoskeletal 19	KRT16	sp|P08779|K1C16_HUMAN	2	137000	137000	MS/MS
TEMENEFVLIK	TEMEN[-18.0106]EFVLIK	R	K	187	197	11	2	5N(-18.0106)	sp|P05787|K2C8_HUMAN	K2C8_HUMAN	KRT8	Keratin, type II cytoskeletal 8	NA	NA	2	116419	116419	MS/MS
TIGGGDDSFNTFFSETGAGK	TIGGGDDSFN[-18.0106]TFFSETGAGK	K	H	41	60	20	2	10N(-18.0106)	sp|Q9BQE3|TBA1C_HUMAN	TBA1C_HUMAN	TUBA1C	Tubulin alpha-1C chain	TUBA1A, TUBA1B, TUBA3C, TUBA3D, TUBA3E	sp|P0DPH7|TBA3C_HUMAN, sp|P0DPH8|TBA3D_HUMAN, sp|P68363|TBA1B_HUMAN, sp|Q6PEY2|TBA3E_HUMAN, sp|Q71U36|TBA1A_HUMAN	2	124910	124910	MS/MS
TVQSLEIDLDSMR	TVQ[-18.0106]SLEIDLDSMR	R	N	302	314	13	23	3Q(-18.0106)	sp|P05783|K1C18_HUMAN	K1C18_HUMAN	KRT18	Keratin, type I cytoskeletal 18	NA	NA	1	30953.7	104328	MS/MS
VAPEEHPVLLTEAPLNPK	VAPEEHPVLLTEAPLN[-18.0106]PK	R	A	96	113	18	3	16N(-18.0106)	sp|P63261|ACTG_HUMAN	ACTG_HUMAN	ACTG1	Actin, cytoplasmic 2	ACTB	sp|P60709|ACTB_HUMAN	1	986854	986854	MS/MS
VAVVLMDTQGAFDSQSTVK	VAVVLM[15.9949]DTQ[-18.0106]GAFDSQSTVK	K	D	136	154	19	2	6M(15.9949),9Q(-18.0106)	sp|Q6DD88|ATLA3_HUMAN	ATLA3_HUMAN	ATL3	Atlastin-3	NA	NA	2	64672.9	64672.9	MS/MS
VDNDENEHQLSLR	VDNDEN[-18.0106]EHQLSLR	K	T	33	45	13	3	6N(-18.0106)	sp|P06748|NPM_HUMAN	NPM_HUMAN	NPM1	Nucleophosmin	NA	NA	1	49900.9	49900.9	MS/MS
VIDDTNITR	VIDDTN[-18.0106]ITR	K	L	188	196	9	2	6N(-18.0106)	sp|P05783|K1C18_HUMAN	K1C18_HUMAN	KRT18	Keratin, type I cytoskeletal 18	NA	NA	1	55727.5	55727.5	MS/MS
VLTVINQTQK	VLTVIN[-18.0106]QTQK	R	E	57	66	10	2	6N(-18.0106)	sp|P42766|RL35_HUMAN	RL35_HUMAN	RPL35	Large ribosomal subunit protein uL29	NA	NA	2	96804.6	96804.6	MS/MS
VSLDVNHFAPDELTVK	VSLDVN[-18.0106]HFAPDELTVK	R	T	97	112	16	3	6N(-18.0106)	sp|P04792|HSPB1_HUMAN	HSPB1_HUMAN	HSPB1	Heat shock protein beta-1	NA	NA	4	59880.9	59880.9	MS/MS
YEELQSLAGK	YEELQ[-18.0106]SLAGK	K	H	286	295	10	2	5Q(-18.0106)	sp|P05787|K2C8_HUMAN	K2C8_HUMAN	KRT8	Keratin, type II cytoskeletal 8	NA	NA	4	484081	484081	MS/MS
YISPDQLADLYK	YISPDQ[-18.0106]LADLYK	R	S	270	281	12	2	6Q(-18.0106)	sp|P06733|ENOA_HUMAN	ENOA_HUMAN	ENO1	Alpha-enolase	NA	NA	3	76391.1	76391.1	MS/MS
YPIEHGIITNWDDMEK	YPIEHGIITN[-18.0106]WDDMEK	K	I	71	86	16	3	10N(-18.0106)	sp|P68032|ACTC_HUMAN	ACTC_HUMAN	ACTC1	Actin, alpha cardiac muscle 1	ACTA1, ACTA2, ACTG2	sp|P62736|ACTA_HUMAN, sp|P63267|ACTH_HUMAN, sp|P68133|ACTS_HUMAN	2	222315	222315	MS/MS

## Sheet: 50 µM(peptides)
Peptide.Sequence	Modified.Sequence	Prev.AA	Next.AA	Start	End	Peptide.Length	Charges	Assigned.Modifications	Protein	Entry.Name	Gene	Protein.Description	Mapped.Genes	Mapped.Proteins	invivo_50uM_Slot2_10_1_1609.Spectral.Count	invivo_50uM_Slot2_10_1_1609.Intensity	invivo_50uM_Slot2_10_1_1609.MaxLFQ.Intensity	invivo_50uM_Slot2_10_1_1609.Match.Type
AACLESAQEPSGAWGNK	AAC[57.0215]LESAQ[-18.0106]EPSGAWGNK	K	I	51	67	17	2	3C(57.0215),8Q(-18.0106)	sp|Q00341|VIGLN_HUMAN	VIGLN_HUMAN	HDLBP	Vigilin	NA	NA	1	893.735	893.735	MS/MS
ADLINNLGTIAK	ADLIN[-18.0106]NLGTIAK	K	S	101	112	12	2	5N(-18.0106)	sp|P07900|HS90A_HUMAN	HS90A_HUMAN	HSP90AA1	Heat shock protein HSP 90-alpha	HSP90AA2P, HSP90AB1, HSP90AB2P	sp|P08238|HS90B_HUMAN, sp|Q14568|HS902_HUMAN, sp|Q58FF8|H90B2_HUMAN	2	72610.8	72610.8	MS/MS
AEGSDVANAVLDGADCIMLSGETAK	AEGSDVAN[-18.0106]AVLDGADC[57.0215]IMLSGETAK	R	G	343	367	25	2	16C(57.0215),8N(-18.0106)	sp|P14618|KPYM_HUMAN	KPYM_HUMAN	PKM	Pyruvate kinase PKM	NA	NA	2	72076.3	72076.3	MS/MS
ALFPSTAQAQAAVQGPVGTDFK	ALFPSTAQ[-18.0106]AQAAVQGPVGTDFK	K	P	284	305	22	23	8Q(-18.0106)	sp|O43670|ZN207_HUMAN	ZN207_HUMAN	ZNF207	BUB3-interacting and GLEBS motif-containing protein ZNF207	NA	NA	4	188310	101789	MS/MS
ALTVPELTQQVFDAK	ALTVPELTQ[-18.0106]QVFDAK	R	N	283	297	15	23	9Q(-18.0106)	sp|P07437|TBB5_HUMAN	TBB5_HUMAN	TUBB	Tubulin beta chain	NA	NA	1	48765	48765	MS/MS
AQIFANTVDNAR	AQIFAN[-18.0106]TVDNAR	R	I	138	149	12	23	6N(-18.0106)	sp|P05783|K1C18_HUMAN	K1C18_HUMAN	KRT18	Keratin, type I cytoskeletal 18	NA	NA	3	414240	168407	MS/MS
ASLEAAIADAEQR	ASLEAAIADAEQ[-18.0106]R	R	G	329	341	13	23	12Q(-18.0106)	sp|P05787|K2C8_HUMAN	K2C8_HUMAN	KRT8	Keratin, type II cytoskeletal 8	NA	NA	8	726141	477826	MS/MS
AYHEQLSVAEITNACFEPANQMVK	AYHEQLSVAEITNAC[57.0215]FEPAN[-18.0106]QM[15.9949]VK	K	C	281	304	24	3	15C(57.0215),20N(-18.0106),22M(15.9949)	sp|P68366|TBA4A_HUMAN	TBA4A_HUMAN	TUBA4A	Tubulin alpha-4A chain	TUBA1A, TUBA1B, TUBA3C, TUBA3D, TUBA3E	sp|P0DPH7|TBA3C_HUMAN, sp|P0DPH8|TBA3D_HUMAN, sp|P68363|TBA1B_HUMAN, sp|Q6PEY2|TBA3E_HUMAN, sp|Q71U36|TBA1A_HUMAN	3	20873.6	20873.6	MS/MS
AYHEQLSVAEITSSCFEPNSQMVK	AYHEQLSVAEITSSC[57.0215]FEPN[-18.0106]SQM[15.9949]VK	K	C	281	304	24	3	15C(57.0215),19N(-18.0106),22M(15.9949)	sp|Q9NY65|TBA8_HUMAN	TBA8_HUMAN	TUBA8	Tubulin alpha-8 chain	NA	NA	6	111939	111939	MS/MS
AYHEQLTVAEITNACFEPANQMVK	AYHEQLTVAEITN[-18.0106]AC[57.0215]FEPANQMVK	K	C	281	304	24	3	13N(-18.0106),15C(57.0215)	sp|Q9BQE3|TBA1C_HUMAN	TBA1C_HUMAN	TUBA1C	Tubulin alpha-1C chain	NA	NA	2	3.54535e+06	3.54535e+06	MS/MS
CEGINISGNFYR	C[57.0215]EGIN[-18.0106]ISGNFYR	R	N	38	49	12	2	1C(57.0215),5N(-18.0106)	sp|P40429|RL13A_HUMAN	RL13A_HUMAN	RPL13A	Large ribosomal subunit protein uL13	NA	NA	1	6357.53	6357.53	MS/MS
CFNTLTNSFQPSLLGR	C[57.0215]FN[-18.0106]TLTNSFQPSLLGR	R	K	851	866	16	2	1C(57.0215),3N(-18.0106)	sp|P55265|DSRAD_HUMAN	DSRAD_HUMAN	ADAR	Double-stranded RNA-specific adenosine deaminase	NA	NA	1	18739	18739	MS/MS
CQHAAEIITDLLR	C[57.0215]Q[-18.0106]HAAEIITDLLR	R	S	332	344	13	2	1C(57.0215),2Q(-18.0106)	sp|Q96AE4|FUBP1_HUMAN	FUBP1_HUMAN	FUBP1	Far upstream element-binding protein 1	NA	NA	2	26818.7	26818.7	MS/MS
CQLEINFNTLQTK	C[57.0215]Q[-18.0106]LEINFNTLQTK	K	L	351	363	13	2	1C(57.0215),2Q(-18.0106)	sp|O43707|ACTN4_HUMAN	ACTN4_HUMAN	ACTN4	Alpha-actinin-4	ACTN1, ACTN2, ACTN3	sp|P12814|ACTN1_HUMAN, sp|P35609|ACTN2_HUMAN, sp|Q08043|ACTN3_HUMAN	1	9553.06	9553.06	MS/MS
DELHIVEAEAMNYEGSPIK	DELHIVEAEAMN[-18.0106]YEGSPIK	K	V	55	73	19	3	12N(-18.0106)	sp|P06748|NPM_HUMAN	NPM_HUMAN	NPM1	Nucleophosmin	NA	NA	1	54896.4	54896.4	MS/MS
DGNASGTTLLEALDCILPPTRPTDK	DGN[-18.0106]ASGTTLLEALDC[57.0215]ILPPTRPTDK	K	P	220	244	25	3	15C(57.0215),3N(-18.0106)	sp|P68104|EF1A1_HUMAN	EF1A1_HUMAN	EEF1A1	Elongation factor 1-alpha 1	EEF1A1P5	sp|Q5VTE0|EF1A3_HUMAN	3	145973	145973	MS/MS
DGYNYTLSK	DGYN[-18.0106]YTLSK	K	T	28	36	9	2	4N(-18.0106)	sp|P31949|S10AB_HUMAN	S10AB_HUMAN	S100A11	Protein S100-A11	NA	NA	1	167774	167774	MS/MS
DLYANNVMSGGTTMYPGIADR	DLYAN[-18.0106]NVM[15.9949]SGGTTMYPGIADR	K	M	294	314	21	2	5N(-18.0106),8M(15.9949)	sp|P68133|ACTS_HUMAN	ACTS_HUMAN	ACTA1	Actin, alpha skeletal muscle	NA	NA	2	6336.03	6336.03	MS/MS
DLYANTVLSGGTTMYPGIADR	DLYAN[-18.0106]TVLSGGTTMYPGIADR	K	M	292	312	21	23	5N(-18.0106)	sp|P63261|ACTG_HUMAN	ACTG_HUMAN	ACTG1	Actin, cytoplasmic 2	ACTB	sp|P60709|ACTB_HUMAN	2	302904	124836	MS/MS
DSLYVNGFTQR	DSLYVN[-18.0106]GFTQR	R	S	13277	13287	11	2	6N(-18.0106)	sp|Q8WXI7|MUC16_HUMAN	MUC16_HUMAN	MUC16	Mucin-16	NA	NA	1	62385.7	62385.7	MS/MS
DYSHYYTTIQDLR	DYSHYYTTIQ[-18.0106]DLR	R	D	126	138	13	3	10Q(-18.0106)	sp|P08727|K1C19_HUMAN	K1C19_HUMAN	KRT19	Keratin, type I cytoskeletal 19	NA	NA	2	282847	282847	MS/MS
EAESCDCLQGFQLTHSLGGGTGSGMGTLLISK	EAESC[57.0215]DC[57.0215]LQ[-18.0106]GFQLTHSLGGGTGSGMGTLLISK	K	I	123	154	32	3	5C(57.0215),7C(57.0215),9Q(-18.0106)	sp|P07437|TBB5_HUMAN	TBB5_HUMAN	TUBB	Tubulin beta chain	TUBB4A, TUBB4B, TUBB8, TUBB8B	sp|A6NNZ2|TBB8B_HUMAN, sp|P04350|TBB4A_HUMAN, sp|P68371|TBB4B_HUMAN, sp|Q3ZCM7|TBB8_HUMAN	7	204983	204983	MS/MS
EAFQLFDR	EAFQ[-18.0106]LFDR	K	T	14	21	8	2	4Q(-18.0106)	sp|P60660|MYL6_HUMAN	MYL6_HUMAN	MYL6	Myosin light polypeptide 6	NA	NA	1	105262	105262	MS/MS
EAHQLFLEPEVLDPESVELK	EAHQ[-18.0106]LFLEPEVLDPESVELK	K	W	278	297	20	23	4Q(-18.0106)	sp|P39748|FEN1_HUMAN	FEN1_HUMAN	FEN1	Flap endonuclease 1	NA	NA	1	57299.2	57299.2	MS/MS
EANNFLWPFK	EAN[-18.0106]NFLWPFK	K	L	203	212	10	2	3N(-18.0106)	sp|P18124|RL7_HUMAN	RL7_HUMAN	RPL7	Large ribosomal subunit protein uL30	NA	NA	1	46628.4	46628.4	MS/MS
EAQLYAAQAHLK	EAQ[-18.0106]LYAAQAHLK	K	L	536	547	12	23	3Q(-18.0106)	sp|P49321|NASP_HUMAN	NASP_HUMAN	NASP	Nuclear autoantigenic sperm protein	NA	NA	2	24096.6	24096.6	MS/MS
EATNPPVIQEEK	EATN[-18.0106]PPVIQEEK	R	P	483	494	12	2	4N(-18.0106)	sp|P30101|PDIA3_HUMAN	PDIA3_HUMAN	PDIA3	Protein disulfide-isomerase A3	NA	NA	1	81670.1	81670.1	MS/MS
EDQTEYLEER	EDQ[-18.0106]TEYLEER	K	R	192	201	10	12	3Q(-18.0106)	sp|P07900|HS90A_HUMAN	HS90A_HUMAN	HSP90AA1	Heat shock protein HSP 90-alpha	HSP90AB1, HSP90AB3P, HSP90AB4P	sp|P08238|HS90B_HUMAN, sp|Q58FF6|H90B4_HUMAN, sp|Q58FF7|H90B3_HUMAN	2	186128	186128	MS/MS
EEEAIQLDGLNASQIR	EEEAIQ[-18.0106]LDGLNASQIR	R	E	52	67	16	2	6Q(-18.0106)	sp|P14625|ENPL_HUMAN	ENPL_HUMAN	HSP90B1	Endoplasmin	NA	NA	1	58373.8	58373.8	MS/MS
EEHMQVVDLVR	EEHMQ[-18.0106]VVDLVR	K	K	66	76	11	3	5Q(-18.0106)	sp|Q5T2W1|NHRF3_HUMAN	NHRF3_HUMAN	PDZK1	Na(+)/H(+) exchange regulatory cofactor NHE-RF3	NA	NA	1	41884.2	41884.2	MS/MS
EFHLNESGDPSSK	EFHLN[-18.0106]ESGDPSSK	K	S	155	167	13	2	5N(-18.0106)	sp|Q01105|SET_HUMAN	SET_HUMAN	SET	Protein SET	SETSIP	sp|P0DME0|SETLP_HUMAN	1	165510	165510	MS/MS
EFNAEVHR	EFN[-18.0106]AEVHR	K	K	189	196	8	2	3N(-18.0106)	sp|P46777|RL5_HUMAN	RL5_HUMAN	RPL5	Large ribosomal subunit protein uL18	NA	NA	1	124415	124415	MS/MS
EGMNIVEAMER	EGMN[-18.0106]IVEAMER	K	F	134	144	11	12	4N(-18.0106)	sp|P62937|PPIA_HUMAN	PPIA_HUMAN	PPIA	Peptidyl-prolyl cis-trans isomerase A	NA	NA	1	264331	264331	MS/MS
EGNDLYHEMIESGVINLK	EGN[-18.0106]DLYHEMIESGVINLK	R	D	242	259	18	23	3N(-18.0106)	sp|P06576|ATPB_HUMAN	ATPB_HUMAN	ATP5F1B	ATP synthase subunit beta, mitochondrial	NA	NA	2	171755	171755	MS/MS
EGTINVHDVETQFNQYK	EGTIN[-18.0106]VHDVETQFNQYK	R	T	1109	1125	17	23	5N(-18.0106)	sp|P15941|MUC1_HUMAN	MUC1_HUMAN	MUC1	Mucin-1	NA	NA	3	121347	83218.4	MS/MS
EHFAQFGHVR	EHFAQ[-18.0106]FGHVR	K	R	37	46	10	3	5Q(-18.0106)	sp|Q9GZT3|SLIRP_HUMAN	SLIRP_HUMAN	SLIRP	SRA stem-loop-interacting RNA-binding protein, mitochondrial	NA	NA	3	222570	222570	MS/MS
EHINLGCDMDFDIAGPSIR	EHIN[-18.0106]LGC[57.0215]DMDFDIAGPSIR	R	G	121	139	19	2	4N(-18.0106),7C(57.0215)	sp|P21796|VDAC1_HUMAN	VDAC1_HUMAN	VDAC1	Voltage-dependent anion-selective channel protein 1	NA	NA	1	50860.6	50860.6	MS/MS
EHQISPGDFPSLR	EHQ[-18.0106]ISPGDFPSLR	R	K	345	357	13	2	3Q(-18.0106)	sp|Q9H4M9|EHD1_HUMAN	EHD1_HUMAN	EHD1	EH domain-containing protein 1	NA	NA	1	43111	43111	MS/MS
EIGNIISDAMK	EIGN[-18.0106]IISDAMK	K	K	181	191	11	2	4N(-18.0106)	sp|P10809|CH60_HUMAN	CH60_HUMAN	HSPD1	60 kDa heat shock protein, mitochondrial	NA	NA	2	138134	138134	MS/MS
EILGTAQSVGCNVDGR	EILGTAQSVGC[57.0215]N[-18.0106]VDGR	K	H	131	146	16	2	11C(57.0215),12N(-18.0106)	sp|P30050|RL12_HUMAN	RL12_HUMAN	RPL12	Large ribosomal subunit protein uL11	NA	NA	2	32582.6	32582.6	MS/MS
EILVGDVGQTVDDPYATFVK	EILVGDVGQ[-18.0106]TVDDPYATFVK	K	M	54	73	20	23	9Q(-18.0106)	sp|P23528|COF1_HUMAN	COF1_HUMAN	CFL1	Cofilin-1	NA	NA	6	433703	309217	MS/MS
EIVHLQAGQCGNQIGAK	EIVHLQ[-18.0106]AGQC[57.0215]GNQIGAK	R	F	3	19	17	23	10C(57.0215),6Q(-18.0106)	sp|P07437|TBB5_HUMAN	TBB5_HUMAN	TUBB	Tubulin beta chain	TUBB2A, TUBB2B, TUBB3, TUBB4A, TUBB4B	sp|P04350|TBB4A_HUMAN, sp|P68371|TBB4B_HUMAN, sp|Q13509|TBB3_HUMAN, sp|Q13885|TBB2A_HUMAN, sp|Q9BVA1|TBB2B_HUMAN	5	128938	79654.5	MS/MS
ELEEIVQPIISK	ELEEIVQ[-18.0106]PIISK	K	L	622	633	12	2	7Q(-18.0106)	sp|P11021|BIP_HUMAN	BIP_HUMAN	HSPA5	Endoplasmic reticulum chaperone BiP	NA	NA	2	61442.2	61442.2	MS/MS
ELEQVCNPIISGLYQGAGGPGPGGFGAQGPK	ELEQ[-18.0106]VC[57.0215]NPIISGLYQGAGGPGPGGFGAQGPK	K	G	598	628	31	3	4Q(-18.0106),6C(57.0215)	sp|P0DMV8|HS71A_HUMAN	HS71A_HUMAN	HSPA1A	Heat shock 70 kDa protein 1A	HSPA1B	sp|P0DMV9|HS71B_HUMAN	4	45916.1	45916.1	MS/MS
ELHINLIPNK	ELHIN[-18.0106]LIPNK	K	Q	75	84	10	3	5N(-18.0106)	sp|P07900|HS90A_HUMAN	HS90A_HUMAN	HSP90AA1	Heat shock protein HSP 90-alpha	HSP90AA2P	sp|Q14568|HS902_HUMAN	1	24890.9	24890.9	MS/MS
ELISNASDALDK	ELISN[-18.0106]ASDALDK	R	I	103	114	12	2	5N(-18.0106)	sp|P14625|ENPL_HUMAN	ENPL_HUMAN	HSP90B1	Endoplasmin	HSP90AB1	sp|P08238|HS90B_HUMAN	2	231668	231668	MS/MS
ELISNSSDALDK	ELISN[-18.0106]SSDALDK	R	I	47	58	12	2	5N(-18.0106)	sp|P07900|HS90A_HUMAN	HS90A_HUMAN	HSP90AA1	Heat shock protein HSP 90-alpha	HSP90AA2P	sp|Q14568|HS902_HUMAN	1	142951	142951	MS/MS
ELLNPVVEFVSHPSTTCR	ELLN[-18.0106]PVVEFVSHPSTTC[57.0215]R	R	E	2453	2470	18	23	17C(57.0215),4N(-18.0106)	sp|P78527|PRKDC_HUMAN	PRKDC_HUMAN	PRKDC	DNA-dependent protein kinase catalytic subunit	NA	NA	3	100902	100902	MS/MS
ELQSQISDTSVVLSMDNSR	ELQSQISDTSVVLSMDN[-18.0106]SR	R	S	234	252	19	2	17N(-18.0106)	sp|P05787|K2C8_HUMAN	K2C8_HUMAN	KRT8	Keratin, type II cytoskeletal 8	NA	NA	1	99838.4	99838.4	MS/MS
ELQELVQYPVEHPDK	ELQ[-18.0106]ELVQYPVEHPDK	R	F	488	502	15	2	3Q(-18.0106)	sp|P55072|TERA_HUMAN	TERA_HUMAN	VCP	Transitional endoplasmic reticulum ATPase	NA	NA	2	53093.2	53093.2	MS/MS
ELQMHSHLLK	ELQ[-18.0106]MHSHLLK	R	T	544	553	10	3	3Q(-18.0106)	sp|Q96HY7|DHTK1_HUMAN	DHTK1_HUMAN	DHTKD1	2-oxoadipate dehydrogenase complex component E1	NA	NA	1	112834	112834	MS/MS
ELQNTVANLHVR	ELQ[-18.0106]NTVANLHVR	R	Q	105	116	12	23	3Q(-18.0106)	sp|O15127|SCAM2_HUMAN	SCAM2_HUMAN	SCAMP2	Secretory carrier-associated membrane protein 2	NA	NA	2	47253.6	47253.6	MS/MS
ELVTQQLPHLLK	ELVTQ[-18.0106]QLPHLLK	K	D	40	51	12	23	5Q(-18.0106)	sp|Q99584|S10AD_HUMAN	S10AD_HUMAN	S100A13	Protein S100-A13	NA	NA	2	176468	176468	MS/MS
EMNPALGIDCLHK	EMN[-18.0106]PALGIDC[57.0215]LHK	K	G	484	496	13	2	10C(57.0215),3N(-18.0106)	sp|P48643|TCPE_HUMAN	TCPE_HUMAN	CCT5	T-complex protein 1 subunit epsilon	NA	NA	2	72912.6	72912.6	MS/MS
EMQPTHPIR	EMQ[-18.0106]PTHPIR	K	L	161	169	9	2	3Q(-18.0106)	sp|P31946|1433B_HUMAN	1433B_HUMAN	YWHAB	14-3-3 protein beta/alpha	YWHAQ, YWHAZ	sp|P27348|1433T_HUMAN, sp|P63104|1433Z_HUMAN	1	298416	298416	MS/MS
ENFQNWLK	EN[-18.0106]FQNWLK	R	D	50	57	8	2	2N(-18.0106)	sp|P37802|TAGL2_HUMAN	TAGL2_HUMAN	TAGLN2	Transgelin-2	NA	NA	1	58895.3	58895.3	MS/MS
ENLLDFIK	EN[-18.0106]LLDFIK	K	H	223	230	8	2	2N(-18.0106)	sp|P07237|PDIA1_HUMAN	PDIA1_HUMAN	P4HB	Protein disulfide-isomerase	NA	NA	3	41410	41410	MS/MS
ENVFQEHQTLK	EN[-18.0106]VFQEHQTLK	R	E	60	70	11	3	2N(-18.0106)	sp|Q14247|SRC8_HUMAN	SRC8_HUMAN	CTTN	Src substrate cortactin	NA	NA	1	33673.2	33673.2	MS/MS
EQANAVSEAVVSSVNTVATK	EQAN[-18.0106]AVSEAVVSSVNTVATK	K	T	61	80	20	2	4N(-18.0106)	sp|O76070|SYUG_HUMAN	SYUG_HUMAN	SNCG	Gamma-synuclein	NA	NA	1	61180.3	61180.3	MS/MS
EQNIVFNAETYSNLIK	EQN[-18.0106]IVFNAETYSNLIK	K	L	1060	1075	16	2	3N(-18.0106)	sp|P42704|LPPRC_HUMAN	LPPRC_HUMAN	LRPPRC	Leucine-rich PPR motif-containing protein, mitochondrial	NA	NA	1	62867.8	62867.8	MS/MS
EQADFAIEALAK	EQ[-18.0106]ADFAIEALAK	K	A	408	419	12	2	2Q(-18.0106)	sp|P35579|MYH9_HUMAN	MYH9_HUMAN	MYH9	Myosin-9	MYH14	sp|Q7Z406|MYH14_HUMAN	1	23274.3	23274.3	MS/MS
EQAGGDATENFEDVGHSTDAR	EQ[-18.0106]AGGDATENFEDVGHSTDAR	R	E	53	73	21	2	2Q(-18.0106)	sp|P00167|CYB5_HUMAN	CYB5_HUMAN	CYB5A	Cytochrome b5	NA	NA	2	30261.4	30261.4	MS/MS
EQEHMINWVEK	EQ[-18.0106]EHMINWVEK	K	H	211	221	11	23	2Q(-18.0106)	sp|P24539|AT5F1_HUMAN	AT5F1_HUMAN	ATP5PB	ATP synthase F(0) complex subunit B1, mitochondrial	NA	NA	3	105730	62583.2	MS/MS
EQEVNILK	EQ[-18.0106]EVNILK	R	K	1166	1173	8	2	2Q(-18.0106)	sp|P35579|MYH9_HUMAN	MYH9_HUMAN	MYH9	Myosin-9	NA	NA	1	60292.2	60292.2	MS/MS
EQFLDGDGWTSR	EQ[-18.0106]FLDGDGWTSR	K	W	25	36	12	2	2Q(-18.0106)	sp|P27797|CALR_HUMAN	CALR_HUMAN	CALR	Calreticulin	NA	NA	4	106532	106532	MS/MS
EQFNEFR	EQ[-18.0106]FNEFR	R	D	250	256	7	2	2Q(-18.0106)	sp|Q15293|RCN1_HUMAN	RCN1_HUMAN	RCN1	Reticulocalbin-1	NA	NA	1	40019.5	40019.5	MS/MS
EQGVLSFWR	EQ[-18.0106]GVLSFWR	K	G	64	72	9	2	2Q(-18.0106)	sp|P05141|ADT2_HUMAN	ADT2_HUMAN	SLC25A5	ADP/ATP translocase 2	SLC25A6	sp|P12236|ADT3_HUMAN	1	58101	58101	MS/MS
EQGVTFPSGDIQEQLIR	EQ[-18.0106]GVTFPSGDIQEQLIR	K	S	258	274	17	2	2Q(-18.0106)	sp|P49327|FAS_HUMAN	FAS_HUMAN	FASN	Fatty acid synthase	NA	NA	3	95525.3	95525.3	MS/MS
EQIVPKPEEEVAQK	EQ[-18.0106]IVPKPEEEVAQK	K	K	154	167	14	2	2Q(-18.0106)	sp|P18621|RL17_HUMAN	RL17_HUMAN	RPL17	Large ribosomal subunit protein uL22	NA	NA	1	88123.7	88123.7	MS/MS
EQLQLLEEQHR	EQ[-18.0106]LQLLEEQHR	R	A	2733	2743	11	3	2Q(-18.0106)	sp|Q15149|PLEC_HUMAN	PLEC_HUMAN	PLEC	Plectin	NA	NA	1	134448	134448	MS/MS
EQQEAIEHIDEVQNEIDR	EQ[-18.0106]QEAIEHIDEVQNEIDR	K	L	40	57	18	2	2Q(-18.0106)	sp|Q01105|SET_HUMAN	SET_HUMAN	SET	Protein SET	SETSIP	sp|P0DME0|SETLP_HUMAN	2	162415	162415	MS/MS
EQVANSAFVER	EQ[-18.0106]VANSAFVER	K	V	492	502	11	2	2Q(-18.0106)	sp|P08238|HS90B_HUMAN	HS90B_HUMAN	HSP90AB1	Heat shock protein HSP 90-beta	HSP90AB3P	sp|Q58FF7|H90B3_HUMAN	3	309021	309021	MS/MS
ERVEAVNMAEGIIHDTETK	ERVEAVN[-18.0106]MAEGIIHDTETK	K	M	577	595	19	34	7N(-18.0106)	sp|P38646|GRP75_HUMAN	GRP75_HUMAN	HSPA9	Stress-70 protein, mitochondrial	NA	NA	1	94100.3	94100.3	MS/MS
ESAVGQMGWSGGLSLR	ESAVGQ[-18.0106]M[15.9949]GWSGGLSLR	R	D	1186	1201	16	2	6Q(-18.0106),7M(15.9949)	sp|Q9C0C2|TB182_HUMAN	TB182_HUMAN	TNKS1BP1	182 kDa tankyrase-1-binding protein	NA	NA	1	19465.7	19465.7	MS/MS
ESTGAQVQVAGDMLPNSTER	ESTGAQ[-18.0106]VQVAGDMLPNSTER	R	A	125	144	20	2	6Q(-18.0106)	sp|Q15365|PCBP1_HUMAN	PCBP1_HUMAN	PCBP1	Poly(rC)-binding protein 1	PCBP2, PCBP3	sp|P57721|PCBP3_HUMAN, sp|Q15366|PCBP2_HUMAN	3	45351.2	45351.2	MS/MS
ETAENYLGHTAK	ETAEN[-18.0106]YLGHTAK	K	N	176	187	12	2	5N(-18.0106)	sp|P38646|GRP75_HUMAN	GRP75_HUMAN	HSPA9	Stress-70 protein, mitochondrial	NA	NA	1	164781	164781	MS/MS
EVAGHTEQLQMSR	EVAGHTEQ[-18.0106]LQMSR	R	S	281	293	13	23	8Q(-18.0106)	sp|P08727|K1C19_HUMAN	K1C19_HUMAN	KRT19	Keratin, type I cytoskeletal 19	NA	NA	2	586837	586837	MS/MS
EVDEQMLNVQNK	EVDEQ[-18.0106]MLNVQNK	K	N	325	336	12	2	5Q(-18.0106)	sp|P07437|TBB5_HUMAN	TBB5_HUMAN	TUBB	Tubulin beta chain	TUBB2A, TUBB2B, TUBB4B	sp|P68371|TBB4B_HUMAN, sp|Q13885|TBB2A_HUMAN, sp|Q9BVA1|TBB2B_HUMAN	1	53614.9	53614.9	MS/MS
EVNVSPCPTQPCQLSK	EVN[-18.0106]VSPC[57.0215]PTQPC[57.0215]QLSK	K	G	36	51	16	2	12C(57.0215),3N(-18.0106),7C(57.0215)	sp|P61916|NPC2_HUMAN	NPC2_HUMAN	NPC2	NPC intracellular cholesterol transporter 2	NA	NA	1	23606.1	23606.1	MS/MS
EVSQPDWTPPPEVTLVLTK	EVSQ[-18.0106]PDWTPPPEVTLVLTK	R	E	166	184	19	2	4Q(-18.0106)	sp|P13667|PDIA4_HUMAN	PDIA4_HUMAN	PDIA4	Protein disulfide-isomerase A4	NA	NA	1	39405.4	39405.4	MS/MS
EYGEQIDPSTHR	EYGEQ[-18.0106]IDPSTHR	K	K	91	102	12	2	5Q(-18.0106)	sp|Q9Y2B0|CNPY2_HUMAN	CNPY2_HUMAN	CNPY2	Protein canopy homolog 2	NA	NA	1	85158.7	85158.7	MS/MS
EYQELMNVK	EYQ[-18.0106]ELMNVK	R	L	373	381	9	12	3Q(-18.0106)	sp|P05787|K2C8_HUMAN	K2C8_HUMAN	KRT8	Keratin, type II cytoskeletal 8	KRT6A, KRT6B, KRT6C	sp|P02538|K2C6A_HUMAN, sp|P04259|K2C6B_HUMAN, sp|P48668|K2C6C_HUMAN	2	136592	136592	MS/MS
FDGALNVDLTEFQTNLVPYPR	FDGALN[-18.0106]VDLTEFQTNLVPYPR	R	I	244	264	21	2	6N(-18.0106)	sp|Q9BQE3|TBA1C_HUMAN	TBA1C_HUMAN	TUBA1C	Tubulin alpha-1C chain	TUBA1A, TUBA1B, TUBA3C, TUBA3D, TUBA3E, TUBA4A, TUBA8	sp|P0DPH7|TBA3C_HUMAN, sp|P0DPH8|TBA3D_HUMAN, sp|P68363|TBA1B_HUMAN, sp|P68366|TBA4A_HUMAN, sp|Q6PEY2|TBA3E_HUMAN, sp|Q71U36|TBA1A_HUMAN, sp|Q9NY65|TBA8_HUMAN	2	31105.3	31105.3	MS/MS
FDTGNLCMVTGGANLGR	FDTGN[-18.0106]LC[57.0215]M[15.9949]VTGGANLGR	K	I	175	191	17	2	5N(-18.0106),7C(57.0215),8M(15.9949)	sp|P62701|RS4X_HUMAN	RS4X_HUMAN	RPS4X	Small ribosomal subunit protein eS4, X isoform	NA	NA	1	1565.58	1565.58	MS/MS
FEDENFILK	FEDEN[-18.0106]FILK	K	H	83	91	9	2	5N(-18.0106)	sp|P62937|PPIA_HUMAN	PPIA_HUMAN	PPIA	Peptidyl-prolyl cis-trans isomerase A	NA	NA	1	71999.1	71999.1	MS/MS
FGQAATMEGIGAIGGTPPAFNR	FGQ[-18.0106]AATM[15.9949]EGIGAIGGTPPAFNR	R	A	435	456	22	23	3Q(-18.0106),7M(15.9949)	sp|Q15233|NONO_HUMAN	NONO_HUMAN	NONO	Non-POU domain-containing octamer-binding protein	NA	NA	1	4908.59	6609.8	MS/MS
GGNFGFGDSR	GGN[-18.0106]FGFGDSR	R	G	204	213	10	2	3N(-18.0106)	sp|P22626|ROA2_HUMAN	ROA2_HUMAN	HNRNPA2B1	Heterogeneous nuclear ribonucleoproteins A2/B1	NA	NA	2	75438.2	75438.2	MS/MS
GHVFEESQVAGTPMFVVK	GHVFEESQ[-18.0106]VAGTPMFVVK	R	A	768	785	18	3	8Q(-18.0106)	sp|P13639|EF2_HUMAN	EF2_HUMAN	EEF2	Elongation factor 2	NA	NA	1	123671	123671	MS/MS
GISEETTTGVHNLYK	GISEETTTGVHN[-18.0106]LYK	R	M	152	166	15	3	12N(-18.0106)	sp|P23526|SAHH_HUMAN	SAHH_HUMAN	AHCY	Adenosylhomocysteinase	NA	NA	1	106796	106796	MS/MS
GNSLFFR	GN[-18.0106]SLFFR	R	K	281	287	7	2	2N(-18.0106)	sp|Q9Y6C9|MTCH2_HUMAN	MTCH2_HUMAN	MTCH2	Mitochondrial carrier homolog 2	NA	NA	1	37999.6	37999.6	MS/MS
GQTHTLEDFQR	GQ[-18.0106]THTLEDFQR	K	V	106	116	11	3	2Q(-18.0106)	sp|Q99714|HCD2_HUMAN	HCD2_HUMAN	HSD17B10	3-hydroxyacyl-CoA dehydrogenase type-2	NA	NA	2	60044.3	60044.3	MS/MS
GSGNLEAIHIIK	GSGN[-18.0106]LEAIHIIK	K	K	192	203	12	3	4N(-18.0106)	sp|P78371|TCPB_HUMAN	TCPB_HUMAN	CCT2	T-complex protein 1 subunit beta	NA	NA	1	101889	101889	MS/MS
GTMTTGHNVADLVVILK	GTM[15.9949]TTGHN[-18.0106]VADLVVILK	K	I	111	127	17	3	3M(15.9949),8N(-18.0106)	sp|Q12905|ILF2_HUMAN	ILF2_HUMAN	ILF2	Interleukin enhancer-binding factor 2	NA	NA	1	21462.9	21462.9	MS/MS
GVDLVLNSLAEEK	GVDLVLN[-18.0106]SLAEEK	K	L	1740	1752	13	2	7N(-18.0106)	sp|P49327|FAS_HUMAN	FAS_HUMAN	FASN	Fatty acid synthase	NA	NA	4	60683.6	60683.6	MS/MS
GVLHQFSGTETNK	GVLHQFSGTETN[-18.0106]K	R	I	189	201	13	3	12N(-18.0106)	sp|P27144|KAD4_HUMAN	KAD4_HUMAN	AK4	Adenylate kinase 4, mitochondrial	NA	NA	1	128054	128054	MS/MS
GVVDSEDLPLNISR	GVVDSEDLPLN[-18.0106]ISR	R	E	387	400	14	2	11N(-18.0106)	sp|P07900|HS90A_HUMAN	HS90A_HUMAN	HSP90AA1	Heat shock protein HSP 90-alpha	HSP90AB1, TRAP1	sp|P08238|HS90B_HUMAN, sp|Q12931|TRAP1_HUMAN	2	127274	127274	MS/MS
GVVPLAGTDGETTTQGLDGLSER	GVVPLAGTDGETTTQ[-18.0106]GLDGLSER	K	C	112	134	23	23	15Q(-18.0106)	sp|P09972|ALDOC_HUMAN	ALDOC_HUMAN	ALDOC	Fructose-bisphosphate aldolase C	NA	NA	2	200650	200650	MS/MS
HQGVMVGMGQK	HQ[-18.0106]GVMVGMGQK	R	D	40	50	11	2	2Q(-18.0106)	sp|P63261|ACTG_HUMAN	ACTG_HUMAN	ACTG1	Actin, cytoplasmic 2	ACTA1, ACTA2, ACTB, ACTBL2, ACTC1, ACTG2	sp|P60709|ACTB_HUMAN, sp|P62736|ACTA_HUMAN, sp|P63267|ACTH_HUMAN, sp|P68032|ACTC_HUMAN, sp|P68133|ACTS_HUMAN, sp|Q562R1|ACTBL_HUMAN	1	16352.7	16352.7	MS/MS
HTGPGLLSMANSGPNTNGSQFFLTCDK	HTGPGLLSM[15.9949]AN[-18.0106]SGPNTNGSQFFLTC[57.0215]DK	K	T	228	254	27	3	11N(-18.0106),25C(57.0215),9M(15.9949)	sp|Q9UNP9|PPIE_HUMAN	PPIE_HUMAN	PPIE	Peptidyl-prolyl cis-trans isomerase E	NA	NA	2	107077	107077	MS/MS
ILATPPQEDAPSVDIANIR	ILATPPQ[-18.0106]EDAPSVDIANIR	K	M	284	302	19	3	7Q(-18.0106)	sp|P29401|TKT_HUMAN	TKT_HUMAN	TKT	Transketolase	NA	NA	1	47561	47561	MS/MS
ILGATIENSR	ILGATIEN[-18.0106]SR	K	I	141	150	10	2	8N(-18.0106)	sp|P08727|K1C19_HUMAN	K1C19_HUMAN	KRT19	Keratin, type I cytoskeletal 19	NA	NA	1	511378	511378	MS/MS
ISVNNVLPVFDNLMQQK	ISVNNVLPVFDN[-18.0106]LMQQK	R	L	206	222	17	23	12N(-18.0106)	sp|P07339|CATD_HUMAN	CATD_HUMAN	CTSD	Cathepsin D	NA	NA	1	86073.3	86073.3	MS/MS
IVLQIDNAR	IVLQIDN[-18.0106]AR	R	L	150	158	9	2	7N(-18.0106)	sp|P05783|K1C18_HUMAN	K1C18_HUMAN	KRT18	Keratin, type I cytoskeletal 18	KRT19	sp|P08727|K1C19_HUMAN	1	120860	120860	MS/MS
KDGNASGTTLLEALDCILPPTRPTDK	KDGN[-18.0106]ASGTTLLEALDC[57.0215]ILPPTRPTDK	R	P	219	244	26	4	16C(57.0215),4N(-18.0106)	sp|P68104|EF1A1_HUMAN	EF1A1_HUMAN	EEF1A1	Elongation factor 1-alpha 1	EEF1A1P5	sp|Q5VTE0|EF1A3_HUMAN	6	79837.7	79837.7	MS/MS
KLDPGSEETQTLVR	KLDPGSEETQ[-18.0106]TLVR	R	E	401	414	14	3	10Q(-18.0106)	sp|P26641|EF1G_HUMAN	EF1G_HUMAN	EEF1G	Elongation factor 1-gamma	NA	NA	4	352840	352840	MS/MS
KVPQVSTPTLVEVSR	KVPQ[-18.0106]VSTPTLVEVSR	R	S	437	451	15	3	4Q(-18.0106)	contam_sp|P02769|ALBU_BOVIN	ALBU_BOVIN	ALB	Albumin	NA	sp|P02768|ALBU_HUMAN	4	610476	610476	MS/MS
LCYVALDFEQEMAMAASSSSLEK	LC[57.0215]YVALDFEQ[-18.0106]EMAMAASSSSLEK	K	S	916	938	23	23	10Q(-18.0106),2C(57.0215)	sp|P0CG38|POTEI_HUMAN	POTEI_HUMAN	POTEI	POTE ankyrin domain family member I	NA	NA	3	186169	116634	MS/MS
LCYVALDFEQEMAMVASSSSLEK	LC[57.0215]YVALDFEQ[-18.0106]EM[15.9949]AMVASSSSLEK	K	S	879	901	23	23	10Q(-18.0106),12M(15.9949),2C(57.0215)	sp|P0CG39|POTEJ_HUMAN	POTEJ_HUMAN	POTEJ	POTE ankyrin domain family member J	NA	NA	16	53470.1	53470.1	MS/MS
LDGNQDLIR	LDGN[-18.0106]QDLIR	K	F	385	393	9	2	4N(-18.0106)	sp|P48735|IDHP_HUMAN	IDHP_HUMAN	IDH2	Isocitrate dehydrogenase [NADP], mitochondrial	NA	NA	1	66405.2	66405.2	MS/MS
LEAELGNMQGLVEDFK	LEAELGNMQ[-18.0106]GLVEDFK	K	N	161	176	16	2	9Q(-18.0106)	sp|P05787|K2C8_HUMAN	K2C8_HUMAN	KRT8	Keratin, type II cytoskeletal 8	NA	NA	1	65357.5	65357.5	MS/MS
LEGLTDEINFLR	LEGLTDEIN[-18.0106]FLR	R	Q	214	225	12	2	9N(-18.0106)	sp|P05787|K2C8_HUMAN	K2C8_HUMAN	KRT8	Keratin, type II cytoskeletal 8	NA	NA	4	300616	300616	MS/MS
LESGMQNMSIHTK	LESGMQ[-18.0106]NMSIHTK	R	T	402	414	13	23	6Q(-18.0106)	sp|P05787|K2C8_HUMAN	K2C8_HUMAN	KRT8	Keratin, type II cytoskeletal 8	NA	NA	3	594956	594956	MS/MS
LGHPDTLNQGEFK	LGHPDTLN[-18.0106]QGEFK	K	E	26	38	13	3	8N(-18.0106)	sp|P06702|S10A9_HUMAN	S10A9_HUMAN	S100A9	Protein S100-A9	NA	NA	1	47642.7	47642.7	MS/MS
LKPDPNTLCDEFK	LKPDPN[-18.0106]TLC[57.0215]DEFK	K	A	139	151	13	3	6N(-18.0106),9C(57.0215)	contam_sp|P02769|ALBU_BOVIN	ALBU_BOVIN	ALB	Albumin	NA	NA	9	3616647	3616647	MS/MS
LLEAQIATGGIIDPVHSHR	LLEAQ[-18.0106]IATGGIIDPVHSHR	R	V	3601	3619	19	34	5Q(-18.0106)	sp|Q15149|PLEC_HUMAN	PLEC_HUMAN	PLEC	Plectin	EPPK1	sp|P58107|EPIPL_HUMAN	1	66902	66902	MS/MS
LLEDGEDFNLGDALDSSNSMQTIQK	LLEDGEDFN[-18.0106]LGDALDSSNSMQTIQK	R	T	383	407	25	23	9N(-18.0106)	sp|P05783|K1C18_HUMAN	K1C18_HUMAN	KRT18	Keratin, type I cytoskeletal 18	NA	NA	3	142807	76120.8	MS/MS
LNDFASTVR	LN[-18.0106]DFASTVR	R	I	99	107	9	2	2N(-18.0106)	sp|P20674|COX5A_HUMAN	COX5A_HUMAN	COX5A	Cytochrome c oxidase subunit 5A, mitochondrial	NA	NA	1	41034.3	41034.3	MS/MS
LNTGILNK	LN[-18.0106]TGILNK	R	H	568	575	8	2	2N(-18.0106)	sp|P11387|TOP1_HUMAN	TOP1_HUMAN	TOP1	DNA topoisomerase 1	NA	NA	1	30570.9	30570.9	MS/MS
LQTQPPSLPGQPPMYSGTFDCFR	LQTQPPSLPGQ[-18.0106]PPM[15.9949]YSGTFDC[57.0215]FR	R	K	38	60	23	3	11Q(-18.0106),14M(15.9949),21C(57.0215)	sp|O43772|MCAT_HUMAN	MCAT_HUMAN	SLC25A20	Mitochondrial carnitine/acylcarnitine carrier protein	NA	NA	3	158277	158277	MS/MS
LQAEIEGLK	LQ[-18.0106]AEIEGLK	R	G	317	325	9	2	2Q(-18.0106)	sp|P05787|K2C8_HUMAN	K2C8_HUMAN	KRT8	Keratin, type II cytoskeletal 8	NA	NA	1	99334.8	99334.8	MS/MS
LQLETEIEALK	LQ[-18.0106]LETEIEALK	R	E	197	207	11	2	2Q(-18.0106)	sp|P05783|K1C18_HUMAN	K1C18_HUMAN	KRT18	Keratin, type I cytoskeletal 18	NA	NA	1	171597	171597	MS/MS
LSELEAALQR	LSELEAALQ[-18.0106]R	K	A	353	362	10	2	9Q(-18.0106)	sp|P05787|K2C8_HUMAN	K2C8_HUMAN	KRT8	Keratin, type II cytoskeletal 8	NA	NA	1	357433	357433	MS/MS
LTTPTYGDLNHLVSATMSGVTTSLR	LTTPTYGDLN[-18.0106]HLVSATMSGVTTSLR	K	F	217	241	25	3	10N(-18.0106)	sp|Q9BUF5|TBB6_HUMAN	TBB6_HUMAN	TUBB6	Tubulin beta-6 chain	NA	NA	1	225687	225687	MS/MS
LVLEVAQHLGESTVR	LVLEVAQ[-18.0106]HLGESTVR	R	T	95	109	15	3	7Q(-18.0106)	sp|P06576|ATPB_HUMAN	ATPB_HUMAN	ATP5F1B	ATP synthase subunit beta, mitochondrial	NA	NA	1	141157	141157	MS/MS
LVQDVANNTNEEAGDGTTTATVLAR	LVQDVANNTN[-18.0106]EEAGDGTTTATVLAR	K	S	97	121	25	2	10N(-18.0106)	sp|P10809|CH60_HUMAN	CH60_HUMAN	HSPD1	60 kDa heat shock protein, mitochondrial	NA	NA	1	20123.1	20123.1	MS/MS
MDSTANEVEAVK	MDSTAN[-18.0106]EVEAVK	K	V	425	436	12	2	6N(-18.0106)	sp|P07237|PDIA1_HUMAN	PDIA1_HUMAN	P4HB	Protein disulfide-isomerase	NA	NA	1	121205	121205	MS/MS
MLPTIIADNAGYDSADLVAQLR	M[15.9949]LPTIIADN[-18.0106]AGYDSADLVAQLR	R	A	445	466	22	2	1M(15.9949),9N(-18.0106)	sp|P78371|TCPB_HUMAN	TCPB_HUMAN	CCT2	T-complex protein 1 subunit beta	NA	NA	1	46959.2	46959.2	MS/MS
MSPNETLFLESTNK	M[15.9949]SPN[-18.0106]ETLFLESTNK	K	I	85	98	14	2	1M(15.9949),4N(-18.0106)	sp|Q9HB90|RRAGC_HUMAN	RRAGC_HUMAN	RRAGC	Ras-related GTP-binding protein C	RRAGD	sp|Q9NQL2|RRAGD_HUMAN	1	60238	60238	MS/MS
NLLSVAYK	N[-18.0106]LLSVAYK	R	N	44	51	8	2	1N(-18.0106)	sp|P31946|1433B_HUMAN	1433B_HUMAN	YWHAB	14-3-3 protein beta/alpha	SFN, YWHAE, YWHAG, YWHAH, YWHAQ, YWHAZ	sp|P27348|1433T_HUMAN, sp|P31947|1433S_HUMAN, sp|P61981|1433G_HUMAN, sp|P62258|1433E_HUMAN, sp|P63104|1433Z_HUMAN, sp|Q04917|1433F_HUMAN	1	30206.9	30206.9	MS/MS
NTEDITQEEYGEFYK	N[-18.0106]TEDITQEEYGEFYK	R	S	214	228	15	23	1N(-18.0106)	sp|Q58FF8|H90B2_HUMAN	H90B2_HUMAN	HSP90AB2P	Putative heat shock protein HSP 90-beta 2	NA	NA	4	73284	36162.4	MS/MS
QEQHEAQAQVAELELQLR	QEQHEAQ[-18.0106]AQVAELELQLR	R	S	664	681	18	23	7Q(-18.0106)	sp|Q14980|NUMA1_HUMAN	NUMA1_HUMAN	NUMA1	Nuclear mitotic apparatus protein 1	NA	NA	1	22996.5	22996.5	MS/MS
QFAYQNSWGLTTR	QFAYQ[-18.0106]NSWGLTTR	K	T	1266	1278	13	2	5Q(-18.0106)	sp|P07814|SYEP_HUMAN	SYEP_HUMAN	EPRS1	Bifunctional glutamate/proline--tRNA ligase	NA	NA	1	11058.7	11058.7	MS/MS
QLNYTIGEVPISFVDR	QLN[-18.0106]YTIGEVPISFVDR	R	V	219	234	16	2	3N(-18.0106)	sp|O60762|DPM1_HUMAN	DPM1_HUMAN	DPM1	Dolichol-phosphate mannosyltransferase subunit 1	NA	NA	1	13376.2	13376.2	MS/MS
QTTVSNSQQAYQEAFEISK	QTTVSN[-18.0106]SQQAYQEAFEISK	K	K	141	159	19	2	6N(-18.0106)	sp|P31946|1433B_HUMAN	1433B_HUMAN	YWHAB	14-3-3 protein beta/alpha	NA	NA	3	21309	21309	MS/MS
QAAVGQGDFHLLDHR	Q[-18.0106]AAVGQGDFHLLDHR	R	G	96	110	15	3	1Q(-18.0106)	sp|O43819|SCO2_HUMAN	SCO2_HUMAN	SCO2	Protein SCO2 homolog, mitochondrial	NA	NA	1	27227.5	27227.5	MS/MS
QADFEAHNILR	Q[-18.0106]ADFEAHNILR	R	E	590	600	11	23	1Q(-18.0106)	sp|P49915|GUAA_HUMAN	GUAA_HUMAN	GMPS	GMP synthase [glutamine-hydrolyzing]	NA	NA	4	55278.2	31174.5	MS/MS
QADVFPDRDHFGR	Q[-18.0106]ADVFPDRDHFGR	R	T	181	193	13	34	1Q(-18.0106)	sp|Q9HCC0|MCCB_HUMAN	MCCB_HUMAN	MCCC2	Methylcrotonoyl-CoA carboxylase beta chain, mitochondrial	NA	NA	2	28916	28916	MS/MS
QAEIWLHK	Q[-18.0106]AEIWLHK	K	E	77	84	8	3	1Q(-18.0106)	sp|P43897|EFTS_HUMAN	EFTS_HUMAN	TSFM	Elongation factor Ts, mitochondrial	NA	NA	2	34103.8	34103.8	MS/MS
QAGLSYIR	Q[-18.0106]AGLSYIR	R	Y	7	14	8	2	1Q(-18.0106)	sp|P56381|ATP5E_HUMAN	ATP5E_HUMAN	ATP5F1E	ATP synthase subunit epsilon, mitochondrial	ATP5F1EP2	sp|Q5VTU8|AT5EL_HUMAN	1	131349	131349	MS/MS
QAGPASVPLR	Q[-18.0106]AGPASVPLR	K	T	131	140	10	2	1Q(-18.0106)	sp|P30101|PDIA3_HUMAN	PDIA3_HUMAN	PDIA3	Protein disulfide-isomerase A3	NA	NA	4	228302	228302	MS/MS
QALLQYK	Q[-18.0106]ALLQYK	K	K	288	294	7	2	1Q(-18.0106)	sp|Q02790|FKBP4_HUMAN	FKBP4_HUMAN	FKBP4	Peptidyl-prolyl cis-trans isomerase FKBP4	NA	NA	1	306403	306403	MS/MS
QAQEYEALLNIK	Q[-18.0106]AQEYEALLNIK	R	V	359	370	12	2	1Q(-18.0106)	sp|P05783|K1C18_HUMAN	K1C18_HUMAN	KRT18	Keratin, type I cytoskeletal 18	NA	NA	9	190757	190757	MS/MS
QASQGMVGQLAAR	Q[-18.0106]ASQGMVGQLAAR	R	R	41	53	13	2	1Q(-18.0106)	sp|Q9Y230|RUVB2_HUMAN	RUVB2_HUMAN	RUVBL2	RuvB-like 2	NA	NA	3	23241.6	23241.6	MS/MS
QAVDVSPLR	Q[-18.0106]AVDVSPLR	R	R	137	145	9	2	1Q(-18.0106)	sp|P46782|RS5_HUMAN	RS5_HUMAN	RPS5	Small ribosomal subunit protein uS7	NA	NA	2	127086	127086	MS/MS
QDIAFAYQR	Q[-18.0106]DIAFAYQR	R	R	69	77	9	2	1Q(-18.0106)	sp|P07355|ANXA2_HUMAN	ANXA2_HUMAN	ANXA2	Annexin A2	NA	NA	3	74292.2	74292.2	MS/MS
QDLLTAAPASEIAEGLNLHTIR	Q[-18.0106]DLLTAAPASEIAEGLNLHTIR	K	D	128	149	22	23	1Q(-18.0106)	sp|P36405|ARL3_HUMAN	ARL3_HUMAN	ARL3	ADP-ribosylation factor-like protein 3	NA	NA	4	33128.4	33128.4	MS/MS
QDLTTLDVTK	Q[-18.0106]DLTTLDVTK	R	L	18	27	10	2	1Q(-18.0106)	sp|P41091|IF2G_HUMAN	IF2G_HUMAN	EIF2S3	Eukaryotic translation initiation factor 2 subunit 3	EIF2S3B	sp|Q2VIR3|IF2GL_HUMAN	1	81943.2	81943.2	MS/MS
QEFLINLVK	Q[-18.0106]EFLINLVK	K	Q	550	558	9	2	1Q(-18.0106)	sp|P02771|FETA_HUMAN	FETA_HUMAN	AFP	Alpha-fetoprotein	NA	NA	1	96062.8	96062.8	MS/MS
QEGDTFYIK	Q[-18.0106]EGDTFYIK	K	T	46	54	9	2	1Q(-18.0106)	sp|P29373|RABP2_HUMAN	RABP2_HUMAN	CRABP2	Cellular retinoic acid-binding protein 2	NA	NA	3	853051	853051	MS/MS
QEIQHLFR	Q[-18.0106]EIQHLFR	K	E	524	531	8	23	1Q(-18.0106)	sp|P04844|RPN2_HUMAN	RPN2_HUMAN	RPN2	Dolichyl-diphosphooligosaccharide--protein glycosyltransferase subunit 2	NA	NA	2	127205	127205	MS/MS
QEISAAFK	Q[-18.0106]EISAAFK	R	T	51	58	8	2	1Q(-18.0106)	sp|P08758|ANXA5_HUMAN	ANXA5_HUMAN	ANXA5	Annexin A5	NA	NA	1	86824.5	86824.5	MS/MS
QELSFAAR	Q[-18.0106]ELSFAAR	R	S	2414	2421	8	2	1Q(-18.0106)	sp|P49327|FAS_HUMAN	FAS_HUMAN	FASN	Fatty acid synthase	NA	NA	1	129510	129510	MS/MS
QEPLLIGSTK	Q[-18.0106]EPLLIGSTK	R	S	317	326	10	2	1Q(-18.0106)	sp|P49327|FAS_HUMAN	FAS_HUMAN	FASN	Fatty acid synthase	NA	NA	2	72676.6	72676.6	MS/MS
QEYDESGPSIVHR	Q[-18.0106]EYDESGPSIVHR	K	K	360	372	13	23	1Q(-18.0106)	sp|P63261|ACTG_HUMAN	ACTG_HUMAN	ACTG1	Actin, cytoplasmic 2	ACTB, POTEE, POTEF, POTEI, POTEJ, POTEKP	sp|A5A3E0|POTEF_HUMAN, sp|P0CG38|POTEI_HUMAN, sp|P0CG39|POTEJ_HUMAN, sp|P60709|ACTB_HUMAN, sp|Q6S8J3|POTEE_HUMAN, sp|Q9BYX7|ACTBM_HUMAN	15	1.60809e+06	1.21921e+06	MS/MS
QFAALVASK	Q[-18.0106]FAALVASK	R	V	58	66	9	2	1Q(-18.0106)	sp|Q99460|PSMD1_HUMAN	PSMD1_HUMAN	PSMD1	26S proteasome non-ATPase regulatory subunit 1	NA	NA	2	47192.8	47192.8	MS/MS
QFEGLADK	Q[-18.0106]FEGLADK	K	L	315	322	8	2	1Q(-18.0106)	sp|O94905|ERLN2_HUMAN	ERLN2_HUMAN	ERLIN2	Erlin-2	NA	NA	1	71952.8	71952.8	MS/MS
QFESLPATHIR	Q[-18.0106]FESLPATHIR	R	G	93	103	11	23	1Q(-18.0106)	sp|O94776|MTA2_HUMAN	MTA2_HUMAN	MTA2	Metastasis-associated protein MTA2	NA	NA	2	60225.2	27813.1	MS/MS
QFIQCGFAEWK	Q[-18.0106]FIQ[-18.0106]C[57.0215]GFAEWK	K	I	95	105	11	2	1Q(-18.0106),4Q(-18.0106),5C(57.0215)	sp|Q9C0F1|CEP44_HUMAN	CEP44_HUMAN	CEP44	Centrosomal protein of 44 kDa	NA	NA	1	457609	457609	MS/MS
QFSMFLGK	Q[-18.0106]FSMFLGK	K	F	141	148	8	2	1Q(-18.0106)	sp|P21266|GSTM3_HUMAN	GSTM3_HUMAN	GSTM3	Glutathione S-transferase Mu 3	NA	NA	1	28549.4	28549.4	MS/MS
QFVEMTR	Q[-18.0106]FVEMTR	R	T	20	26	7	2	1Q(-18.0106)	sp|P48444|COPD_HUMAN	COPD_HUMAN	ARCN1	Coatomer subunit delta	NA	NA	1	38515.5	38515.5	MS/MS
QFVPAVEK	Q[-18.0106]FVPAVEK	K	G	581	588	8	2	1Q(-18.0106)	sp|Q96RP9|EFGM_HUMAN	EFGM_HUMAN	GFM1	Elongation factor G, mitochondrial	NA	NA	1	154919	154919	MS/MS
QGANINEIR	Q[-18.0106]GANINEIR	R	Q	298	306	9	2	1Q(-18.0106)	sp|Q15365|PCBP1_HUMAN	PCBP1_HUMAN	PCBP1	Poly(rC)-binding protein 1	NA	NA	1	57124.7	57124.7	MS/MS
QGAPTSFLPPEASQLKPDR	Q[-18.0106]GAPTSFLPPEASQLKPDR	K	Q	147	165	19	2	1Q(-18.0106)	sp|Q9BUJ2|HNRL1_HUMAN	HNRL1_HUMAN	HNRNPUL1	Heterogeneous nuclear ribonucleoprotein U-like protein 1	NA	NA	1	37604	37604	MS/MS
QGGLGPIR	Q[-18.0106]GGLGPIR	R	I	166	173	8	2	1Q(-18.0106)	sp|Q13162|PRDX4_HUMAN	PRDX4_HUMAN	PRDX4	Peroxiredoxin-4	NA	NA	2	97282.5	97282.5	MS/MS
QGPGPSR	Q[-18.0106]GPGPSR	K	D	119	125	7	2	1Q(-18.0106)	sp|P08727|K1C19_HUMAN	K1C19_HUMAN	KRT19	Keratin, type I cytoskeletal 19	NA	NA	1	50812	50812	MS/MS
QGTTPPIWHLTDK	Q[-18.0106]GTTPPIWHLTDK	R	K	346	358	13	2	1Q(-18.0106)	sp|P55265|DSRAD_HUMAN	DSRAD_HUMAN	ADAR	Double-stranded RNA-specific adenosine deaminase	NA	NA	1	18476.9	18476.9	MS/MS
QGVLGIK	Q[-18.0106]GVLGIK	R	V	179	185	7	2	1Q(-18.0106)	sp|P23396|RS3_HUMAN	RS3_HUMAN	RPS3	Small ribosomal subunit protein uS3	NA	NA	1	30014.9	30014.9	MS/MS
QHGDVVSAIR	Q[-18.0106]HGDVVSAIR	K	A	211	220	10	2	1Q(-18.0106)	sp|O14745|NHRF1_HUMAN	NHRF1_HUMAN	NHERF1	Na(+)/H(+) exchange regulatory cofactor NHE-RF1	NA	NA	3	31189.1	31189.1	MS/MS
QHSNSNMVIMLIGNK	Q[-18.0106]HSNSNMVIMLIGNK	R	S	106	120	15	2	1Q(-18.0106)	sp|P61019|RAB2A_HUMAN	RAB2A_HUMAN	RAB2A	Ras-related protein Rab-2A	NA	NA	1	48879.9	48879.9	MS/MS
QIASVMK	Q[-18.0106]IASVMK	K	H	208	214	7	2	1Q(-18.0106)	sp|P17174|AATC_HUMAN	AATC_HUMAN	GOT1	Aspartate aminotransferase, cytoplasmic	NA	NA	1	58010.2	58010.2	MS/MS
QICVVMLETLSQSPPK	Q[-18.0106]IC[57.0215]VVM[15.9949]LETLSQSPPK	K	G	161	176	16	23	1Q(-18.0106),3C(57.0215),6M(15.9949)	sp|Q15366|PCBP2_HUMAN	PCBP2_HUMAN	PCBP2	Poly(rC)-binding protein 2	NA	NA	1	51940.7	51940.7	MS/MS
QIDATFVR	Q[-18.0106]IDATFVR	R	F	352	359	8	2	1Q(-18.0106)	sp|Q15435|PP1R7_HUMAN	PP1R7_HUMAN	PPP1R7	Protein phosphatase 1 regulatory subunit 7	NA	NA	1	33314.2	33314.2	MS/MS
QIENVLR	Q[-18.0106]IENVLR	K	R	266	272	7	2	1Q(-18.0106)	sp|P20042|IF2B_HUMAN	IF2B_HUMAN	EIF2S2	Eukaryotic translation initiation factor 2 subunit 2	NA	NA	1	91016.1	91016.1	MS/MS
QIFLGGVDK	Q[-18.0106]IFLGGVDK	K	R	97	105	9	2	1Q(-18.0106)	sp|P05141|ADT2_HUMAN	ADT2_HUMAN	SLC25A5	ADP/ATP translocase 2	SLC25A6	sp|P12236|ADT3_HUMAN	1	134204	134204	MS/MS
QIFLGGVDKR	Q[-18.0106]IFLGGVDKR	K	T	97	106	10	23	1Q(-18.0106)	sp|P05141|ADT2_HUMAN	ADT2_HUMAN	SLC25A5	ADP/ATP translocase 2	NA	NA	2	50127.7	47644.7	MS/MS
QIISTIR	Q[-18.0106]IISTIR	R	T	361	367	7	2	1Q(-18.0106)	sp|P37268|FDFT_HUMAN	FDFT_HUMAN	FDFT1	Squalene synthase	NA	NA	1	45226.8	45226.8	MS/MS
QILSADLR	Q[-18.0106]ILSADLR	K	S	737	744	8	2	1Q(-18.0106)	sp|P55786|PSA_HUMAN	PSA_HUMAN	NPEPPS	Puromycin-sensitive aminopeptidase	NA	NA	1	115710	115710	MS/MS
QINWTVLYR	Q[-18.0106]INWTVLYR	R	R	48	56	9	2	1Q(-18.0106)	sp|P83731|RL24_HUMAN	RL24_HUMAN	RPL24	Large ribosomal subunit protein eL24	NA	NA	1	2930.9	2930.9	MS/MS
QLADETLLK	Q[-18.0106]LADETLLK	K	V	183	191	9	2	1Q(-18.0106)	sp|P20700|LMNB1_HUMAN	LMNB1_HUMAN	LMNB1	Lamin-B1	NA	NA	1	109838	109838	MS/MS
QLADIGYK	Q[-18.0106]LADIGYK	K	T	6	13	8	2	1Q(-18.0106)	sp|Q96I36|COX14_HUMAN	COX14_HUMAN	COX14	Cytochrome c oxidase assembly protein COX14	NA	NA	1	36168.8	36168.8	MS/MS
QLAEDFLK	Q[-18.0106]LAEDFLK	R	D	288	295	8	2	1Q(-18.0106)	sp|P17844|DDX5_HUMAN	DDX5_HUMAN	DDX5	Probable ATP-dependent RNA helicase DDX5	NA	NA	1	55993.6	55993.6	MS/MS
QLAPIWDK	Q[-18.0106]LAPIWDK	K	L	402	409	8	2	1Q(-18.0106)	sp|P07237|PDIA1_HUMAN	PDIA1_HUMAN	P4HB	Protein disulfide-isomerase	NA	NA	1	130301	130301	MS/MS
QLDSTIGIHPVCAEVFTTLSVTK	Q[-18.0106]LDSTIGIHPVC[57.0215]AEVFTTLSVTK	K	R	614	636	23	3	12C(57.0215),1Q(-18.0106)	sp|Q16881|TRXR1_HUMAN	TRXR1_HUMAN	TXNRD1	Thioredoxin reductase 1, cytoplasmic	NA	NA	2	36222.7	36222.7	MS/MS
QLESHLSLGR	Q[-18.0106]LESHLSLGR	R	K	47	56	10	23	1Q(-18.0106)	sp|O96011|PX11B_HUMAN	PX11B_HUMAN	PEX11B	Peroxisomal membrane protein 11B	NA	NA	3	36211.5	20309.4	MS/MS
QLESLIR	Q[-18.0106]LESLIR	R	L	733	739	7	2	1Q(-18.0106)	sp|P33991|MCM4_HUMAN	MCM4_HUMAN	MCM4	DNA replication licensing factor MCM4	MCM8	sp|Q9UJA3|MCM8_HUMAN	1	34238.9	34238.9	MS/MS
QLETLGQEK	Q[-18.0106]LETLGQEK	R	L	150	158	9	2	1Q(-18.0106)	sp|P05787|K2C8_HUMAN	K2C8_HUMAN	KRT8	Keratin, type II cytoskeletal 8	NA	NA	4	618162	618162	MS/MS
QLEVVHTLDGK	Q[-18.0106]LEVVHTLDGK	K	E	44	54	11	23	1Q(-18.0106)	sp|O94874|UFL1_HUMAN	UFL1_HUMAN	UFL1	E3 UFM1-protein ligase 1	NA	NA	5	20837.8	20837.8	MS/MS
QLFHPEQLITGK	Q[-18.0106]LFHPEQLITGK	R	E	85	96	12	23	1Q(-18.0106)	sp|Q9BQE3|TBA1C_HUMAN	TBA1C_HUMAN	TUBA1C	Tubulin alpha-1C chain	TUBA1A, TUBA1B, TUBA3C, TUBA3D, TUBA3E, TUBA4A, TUBA4B, TUBA8	sp|P0DPH7|TBA3C_HUMAN, sp|P0DPH8|TBA3D_HUMAN, sp|P68363|TBA1B_HUMAN, sp|P68366|TBA4A_HUMAN, sp|Q6PEY2|TBA3E_HUMAN, sp|Q71U36|TBA1A_HUMAN, sp|Q9H853|TBA4B_HUMAN, sp|Q9NY65|TBA8_HUMAN	8	336263	336263	MS/MS
QLIDITGK	Q[-18.0106]LIDITGK	K	N	56	63	8	2	1Q(-18.0106)	sp|Q14157|UBP2L_HUMAN	UBP2L_HUMAN	UBAP2L	Ubiquitin-associated protein 2-like	NA	NA	1	46653.5	46653.5	MS/MS
QLIVGVNK	Q[-18.0106]LIVGVNK	K	M	147	154	8	2	1Q(-18.0106)	sp|P68104|EF1A1_HUMAN	EF1A1_HUMAN	EEF1A1	Elongation factor 1-alpha 1	EEF1A1P5, EEF1A2	sp|Q05639|EF1A2_HUMAN, sp|Q5VTE0|EF1A3_HUMAN	3	1.57379e+06	1.57379e+06	MS/MS
QLLLTADDR	Q[-18.0106]LLLTADDR	R	V	61	69	9	2	1Q(-18.0106)	sp|P04075|ALDOA_HUMAN	ALDOA_HUMAN	ALDOA	Fructose-bisphosphate aldolase A	NA	contam_sp|P00883|ALDOA_RABIT	1	556526	556526	MS/MS
QLLSVVK	Q[-18.0106]LLSVVK	R	W	725	731	7	2	1Q(-18.0106)	sp|P06401|PRGR_HUMAN	PRGR_HUMAN	PGR	Progesterone receptor	NA	NA	1	28187.6	28187.6	MS/MS
QLQDEMLR	Q[-18.0106]LQDEMLR	K	R	182	189	8	2	1Q(-18.0106)	sp|P02545|LMNA_HUMAN	LMNA_HUMAN	LMNA	Prelamin-A/C	NA	NA	1	59571.1	59571.1	MS/MS
QLSILVHPDK	Q[-18.0106]LSILVHPDK	R	N	79	88	10	23	1Q(-18.0106)	sp|O75937|DNJC8_HUMAN	DNJC8_HUMAN	DNAJC8	DnaJ homolog subfamily C member 8	NA	NA	1	34956.7	34956.7	MS/MS
QLSSGVSEIR	Q[-18.0106]LSSGVSEIR	R	H	80	89	10	2	1Q(-18.0106)	sp|P04792|HSPB1_HUMAN	HSPB1_HUMAN	HSPB1	Heat shock protein beta-1	NA	NA	2	885294	885294	MS/MS
QLYEEEIR	Q[-18.0106]LYEEEIR	R	E	226	233	8	2	1Q(-18.0106)	sp|P05787|K2C8_HUMAN	K2C8_HUMAN	KRT8	Keratin, type II cytoskeletal 8	NA	NA	2	4.40038e+06	4.40038e+06	MS/MS
QLYVLGHEAMK	Q[-18.0106]LYVLGHEAMK	R	R	58	68	11	23	1Q(-18.0106)	sp|P22314|UBA1_HUMAN	UBA1_HUMAN	UBA1	Ubiquitin-like modifier-activating enzyme 1	NA	NA	3	30925.4	30925.4	MS/MS
QMSLLLR	Q[-18.0106]MSLLLR	R	R	323	329	7	2	1Q(-18.0106)	sp|P25705|ATPA_HUMAN	ATPA_HUMAN	ATP5F1A	ATP synthase subunit alpha, mitochondrial	NA	NA	1	48555.3	48555.3	MS/MS
QMVETELK	Q[-18.0106]MVETELK	R	L	87	94	8	2	1Q(-18.0106)	sp|P62258|1433E_HUMAN	1433E_HUMAN	YWHAE	14-3-3 protein epsilon	NA	NA	2	167655	167655	MS/MS
QMVIDVLHPGK	Q[-18.0106]MVIDVLHPGK	K	A	22	32	11	23	1Q(-18.0106)	sp|P62847|RS24_HUMAN	RS24_HUMAN	RPS24	Small ribosomal subunit protein eS24	NA	NA	3	114848	114848	MS/MS
QPGITFIAAK	Q[-18.0106]PGITFIAAK	K	F	185	194	10	2	1Q(-18.0106)	sp|P07339|CATD_HUMAN	CATD_HUMAN	CTSD	Cathepsin D	NA	NA	3	107860	107860	MS/MS
QPSQGPTFGIK	Q[-18.0106]PSQGPTFGIK	R	G	411	421	11	2	1Q(-18.0106)	sp|P11586|C1TC_HUMAN	C1TC_HUMAN	MTHFD1	C-1-tetrahydrofolate synthase, cytoplasmic	NA	NA	1	55489	55489	MS/MS
QPTIFQNK	Q[-18.0106]PTIFQNK	K	K	13	20	8	2	1Q(-18.0106)	sp|P62280|RS11_HUMAN	RS11_HUMAN	RPS11	Small ribosomal subunit protein uS17	NA	NA	3	98559.8	98559.8	MS/MS
QQHVIETLIGK	Q[-18.0106]QHVIETLIGK	K	K	503	513	11	2	1Q(-18.0106)	sp|P48643|TCPE_HUMAN	TCPE_HUMAN	CCT5	T-complex protein 1 subunit epsilon	NA	NA	2	10230.9	10230.9	MS/MS
QQVPSGESAILDR	Q[-18.0106]QVPSGESAILDR	K	V	270	282	13	2	1Q(-18.0106)	sp|P09874|PARP1_HUMAN	PARP1_HUMAN	PARP1	Poly [ADP-ribose] polymerase 1	NA	NA	2	11604.4	11604.4	MS/MS
QSEPFFK	Q[-18.0106]SEPFFK	K	A	83	89	7	2	1Q(-18.0106)	sp|P11413|G6PD_HUMAN	G6PD_HUMAN	G6PD	Glucose-6-phosphate 1-dehydrogenase	NA	NA	2	47801.9	47801.9	MS/MS
QSLPPGLAVK	Q[-18.0106]SLPPGLAVK	K	E	58	67	10	2	1Q(-18.0106)	sp|P63173|RL38_HUMAN	RL38_HUMAN	RPL38	Large ribosomal subunit protein eL38	NA	NA	1	28303.2	28303.2	MS/MS
QSSATSSFGGLGGGSVR	Q[-18.0106]SSATSSFGGLGGGSVR	R	F	8	24	17	2	1Q(-18.0106)	sp|P08727|K1C19_HUMAN	K1C19_HUMAN	KRT19	Keratin, type I cytoskeletal 19	NA	NA	9	33188.9	33188.9	MS/MS
QSVENDIHGLR	Q[-18.0106]SVENDIHGLR	R	K	176	186	11	23	1Q(-18.0106)	sp|P05783|K1C18_HUMAN	K1C18_HUMAN	KRT18	Keratin, type I cytoskeletal 18	NA	NA	18	3.81067e+06	2.23015e+06	MS/MS
QTALVELLK	Q[-18.0106]TALVELLK	K	H	549	557	9	2	1Q(-18.0106)	contam_sp|P02769|ALBU_BOVIN	ALBU_BOVIN	ALB	Albumin	NA	NA	6	2.83779e+06	2.83779e+06	MS/MS
QTATQLLK	Q[-18.0106]TATQLLK	R	L	90	97	8	2	1Q(-18.0106)	sp|P62424|RL7A_HUMAN	RL7A_HUMAN	RPL7A	Large ribosomal subunit protein eL8	NA	NA	1	146446	146446	MS/MS
QTDVGITHFR	Q[-18.0106]TDVGITHFR	K	S	1345	1354	10	23	1Q(-18.0106)	sp|Q6P2Q9|PRP8_HUMAN	PRP8_HUMAN	PRPF8	Pre-mRNA-processing-splicing factor 8	NA	NA	3	63266.8	35766.9	MS/MS
QTESTSFLEK	Q[-18.0106]TESTSFLEK	K	K	172	181	10	2	1Q(-18.0106)	sp|P60900|PSA6_HUMAN	PSA6_HUMAN	PSMA6	Proteasome subunit alpha type-6	NA	NA	1	76280.9	76280.9	MS/MS
QTTSNLGHLNK	Q[-18.0106]TTSNLGHLNK	R	P	176	186	11	2	1Q(-18.0106)	sp|O00487|PSDE_HUMAN	PSDE_HUMAN	PSMD14	26S proteasome non-ATPase regulatory subunit 14	NA	NA	1	1473.76	1473.76	MS/MS
QTVAVGVIK	Q[-18.0106]TVAVGVIK	R	A	431	439	9	2	1Q(-18.0106)	sp|P68104|EF1A1_HUMAN	EF1A1_HUMAN	EEF1A1	Elongation factor 1-alpha 1	EEF1A1P5, EEF1A2	sp|Q05639|EF1A2_HUMAN, sp|Q5VTE0|EF1A3_HUMAN	3	2.08774e+06	2.08774e+06	MS/MS
QVLEPSFR	Q[-18.0106]VLEPSFR	K	Q	174	181	8	2	1Q(-18.0106)	sp|P26641|EF1G_HUMAN	EF1G_HUMAN	EEF1G	Elongation factor 1-gamma	NA	NA	2	343539	343539	MS/MS
QVLNQDLTFQHIK	Q[-18.0106]VLNQDLTFQHIK	K	I	43	55	13	2	1Q(-18.0106)	sp|Q5VWZ2|LYPL1_HUMAN	LYPL1_HUMAN	LYPLAL1	Lysophospholipase-like protein 1	NA	NA	1	22293.5	22293.5	MS/MS
QVLQLQASHR	Q[-18.0106]VLQLQASHR	K	E	865	874	10	3	1Q(-18.0106)	sp|Q9P2E9|RRBP1_HUMAN	RRBP1_HUMAN	RRBP1	Ribosome-binding protein 1	NA	NA	2	30405.9	30405.9	MS/MS
QVTAAQLHLR	Q[-18.0106]VTAAQLHLR	R	D	89	98	10	3	1Q(-18.0106)	sp|Q9BYD1|RM13_HUMAN	RM13_HUMAN	MRPL13	Large ribosomal subunit protein uL13m	NA	NA	1	24760.7	24760.7	MS/MS
QYLPHVAR	Q[-18.0106]YLPHVAR	K	L	23	30	8	3	1Q(-18.0106)	sp|O15260|SURF4_HUMAN	SURF4_HUMAN	SURF4	Surfeit locus protein 4	NA	NA	1	55538.5	55538.5	MS/MS
RFDDAVVQSDMK	RFDDAVVQ[-18.0106]SDMK	R	H	77	88	12	3	8Q(-18.0106)	sp|P11142|HSP7C_HUMAN	HSP7C_HUMAN	HSPA8	Heat shock cognate 71 kDa protein	NA	NA	2	60789.8	60789.8	MS/MS
SHAGYQTI	SHAGYQ[-18.0106]TI	R	-	410	417	8	2	6Q(-18.0106)	sp|P11279|LAMP1_HUMAN	LAMP1_HUMAN	LAMP1	Lysosome-associated membrane glycoprotein 1	NA	NA	2	190091	190091	MS/MS
SINPDEAVAYGAAVQAAILSGDK	SINPDEAVAYGAAVQ[-18.0106]AAILSGDK	K	S	362	384	23	23	15Q(-18.0106)	sp|P11142|HSP7C_HUMAN	HSP7C_HUMAN	HSPA8	Heat shock cognate 71 kDa protein	NA	NA	1	47286	47286	MS/MS
SLGSVQAPSYGAR	SLGSVQ[-18.0106]APSYGAR	R	P	15	27	13	2	6Q(-18.0106)	sp|P05783|K1C18_HUMAN	K1C18_HUMAN	KRT18	Keratin, type I cytoskeletal 18	NA	NA	3	162477	162477	MS/MS
SLLEGQEDHYNNLSASK	SLLEGQEDHYN[-18.0106]NLSASK	R	V	382	398	17	3	11N(-18.0106)	sp|P08727|K1C19_HUMAN	K1C19_HUMAN	KRT19	Keratin, type I cytoskeletal 19	NA	NA	1	70755.1	70755.1	MS/MS
SLTNDWEDHLAVK	SLTN[-18.0106]DWEDHLAVK	K	H	315	327	13	23	4N(-18.0106)	sp|P07900|HS90A_HUMAN	HS90A_HUMAN	HSP90AA1	Heat shock protein HSP 90-alpha	HSP90AB1	sp|P08238|HS90B_HUMAN	2	351236	351236	MS/MS
SNFAEALAAHK	SN[-18.0106]FAEALAAHK	K	Y	32	42	11	3	2N(-18.0106)	sp|P07237|PDIA1_HUMAN	PDIA1_HUMAN	P4HB	Protein disulfide-isomerase	NA	NA	1	29755.8	29755.8	MS/MS
SRAEAESMYQIK	SRAEAESMYQ[-18.0106]IK	R	Y	274	285	12	23	10Q(-18.0106)	sp|P05787|K2C8_HUMAN	K2C8_HUMAN	KRT8	Keratin, type II cytoskeletal 8	NA	NA	2	422932	422932	MS/MS
SSFYVNGLTLGGQK	SSFYVN[-18.0106]GLTLGGQK	R	C	57	70	14	2	6N(-18.0106)	sp|P07737|PROF1_HUMAN	PROF1_HUMAN	PFN1	Profilin-1	NA	NA	1	14129.6	14129.6	MS/MS
SYELPDGQVITIGNER	SYELPDGQ[-18.0106]VITIGNER	K	F	239	254	16	23	8Q(-18.0106)	sp|P63261|ACTG_HUMAN	ACTG_HUMAN	ACTG1	Actin, cytoplasmic 2	ACTA1, ACTA2, ACTB, ACTBL2, ACTC1, ACTG2, POTEE, POTEF, POTEKP	sp|A5A3E0|POTEF_HUMAN, sp|P60709|ACTB_HUMAN, sp|P62736|ACTA_HUMAN, sp|P63267|ACTH_HUMAN, sp|P68032|ACTC_HUMAN, sp|P68133|ACTS_HUMAN, sp|Q562R1|ACTBL_HUMAN, sp|Q6S8J3|POTEE_HUMAN, sp|Q9BYX7|ACTBM_HUMAN	1	276061	276061	MS/MS
TIGGGDDSFNTFFSETGAGK	TIGGGDDSFN[-18.0106]TFFSETGAGK	K	H	41	60	20	2	10N(-18.0106)	sp|Q9BQE3|TBA1C_HUMAN	TBA1C_HUMAN	TUBA1C	Tubulin alpha-1C chain	TUBA1A, TUBA1B, TUBA3C, TUBA3D, TUBA3E	sp|P0DPH7|TBA3C_HUMAN, sp|P0DPH8|TBA3D_HUMAN, sp|P68363|TBA1B_HUMAN, sp|Q6PEY2|TBA3E_HUMAN, sp|Q71U36|TBA1A_HUMAN	1	100213	100213	MS/MS
TVQSLEIDLDSMR	TVQ[-18.0106]SLEIDLDSMR	R	N	302	314	13	23	3Q(-18.0106)	sp|P05783|K1C18_HUMAN	K1C18_HUMAN	KRT18	Keratin, type I cytoskeletal 18	NA	NA	3	343447	159275	MS/MS
TVTNAVVTVPAYFNDSQR	TVTN[-18.0106]AVVTVPAYFNDSQR	K	Q	138	155	18	23	4N(-18.0106)	sp|P11142|HSP7C_HUMAN	HSP7C_HUMAN	HSPA8	Heat shock cognate 71 kDa protein	NA	NA	1	46610.5	46610.5	MS/MS
VAPEEHPVLLTEAPLNPK	VAPEEHPVLLTEAPLN[-18.0106]PK	R	A	96	113	18	3	16N(-18.0106)	sp|P63261|ACTG_HUMAN	ACTG_HUMAN	ACTG1	Actin, cytoplasmic 2	ACTB	sp|P60709|ACTB_HUMAN	2	683137	683137	MS/MS
VDNDENEHQLSLR	VDN[-18.0106]DENEHQLSLR	K	T	33	45	13	23	3N(-18.0106)	sp|P06748|NPM_HUMAN	NPM_HUMAN	NPM1	Nucleophosmin	NA	NA	2	55254.5	55254.5	MS/MS
VEAVNMAEGIIHDTETK	VEAVN[-18.0106]M[15.9949]AEGIIHDTETK	R	M	579	595	17	23	5N(-18.0106),6M(15.9949)	sp|P38646|GRP75_HUMAN	GRP75_HUMAN	HSPA9	Stress-70 protein, mitochondrial	NA	NA	1	122898	122898	MS/MS
VGEEFEEQTVDGR	VGEEFEEQ[-18.0106]TVDGR	K	P	68	80	13	2	8Q(-18.0106)	sp|P29373|RABP2_HUMAN	RABP2_HUMAN	CRABP2	Cellular retinoic acid-binding protein 2	NA	NA	1	62144.2	62144.2	MS/MS
VHQLYETIQR	VHQLYETIQ[-18.0106]R	K	W	309	318	10	3	9Q(-18.0106)	sp|Q13561|DCTN2_HUMAN	DCTN2_HUMAN	DCTN2	Dynactin subunit 2	NA	NA	1	82123.3	82123.3	MS/MS
VLHEAEGHIVTCETNTGEVYR	VLHEAEGHIVTC[57.0215]ETN[-18.0106]TGEVYR	K	G	9	29	21	4	12C(57.0215),15N(-18.0106)	sp|P62318|SMD3_HUMAN	SMD3_HUMAN	SNRPD3	Small nuclear ribonucleoprotein Sm D3	NA	NA	2	149781	149781	MS/MS
VMIDNETLPVEYLGGK	VM[15.9949]IDN[-18.0106]ETLPVEYLGGK	K	P	151	166	16	2	2M(15.9949),5N(-18.0106)	sp|P43155|CACP_HUMAN	CACP_HUMAN	CRAT	Carnitine O-acetyltransferase	NA	NA	1	16912.3	16912.3	MS/MS
VNILLVENDQQLQK	VNILLVENDQ[-18.0106]Q[-18.0106]LQK	K	I	153	166	14	2	10Q(-18.0106),11Q(-18.0106)	sp|Q5FVE4|ACBG2_HUMAN	ACBG2_HUMAN	ACSBG2	Long-chain-fatty-acid--CoA ligase ACSBG2	NA	NA	1	260055	260055	MS/MS
VSLDVNHFAPDELTVK	VSLDVN[-18.0106]HFAPDELTVK	R	T	97	112	16	3	6N(-18.0106)	sp|P04792|HSPB1_HUMAN	HSPB1_HUMAN	HSPB1	Heat shock protein beta-1	NA	NA	2	52887.1	52887.1	MS/MS
YEELQSLAGK	YEELQ[-18.0106]SLAGK	K	H	286	295	10	2	5Q(-18.0106)	sp|P05787|K2C8_HUMAN	K2C8_HUMAN	KRT8	Keratin, type II cytoskeletal 8	NA	NA	2	584185	584185	MS/MS
YMNSGPVVAMVWEGLNVVK	YM[15.9949]N[-18.0106]SGPVVAM[15.9949]VWEGLNVVK	K	T	67	85	19	2	10M(15.9949),2M(15.9949),3N(-18.0106)	sp|P22392|NDKB_HUMAN	NDKB_HUMAN	NME2	Nucleoside diphosphate kinase B	NME2P1	sp|O60361|NDK8_HUMAN	1	13507	13507	MS/MS
YPIEHGIITNWDDMEK	YPIEHGIITN[-18.0106]WDDMEK	K	I	71	86	16	3	10N(-18.0106)	sp|P68032|ACTC_HUMAN	ACTC_HUMAN	ACTC1	Actin, alpha cardiac muscle 1	ACTA1, ACTA2, ACTG2	sp|P62736|ACTA_HUMAN, sp|P63267|ACTH_HUMAN, sp|P68133|ACTS_HUMAN	2	131585	131585	MS/MS

## Sheet: 100 µM(peptides)
Peptide.Sequence	Modified.Sequence	Prev.AA	Next.AA	Start	End	Peptide.Length	Charges	Assigned.Modifications	Protein	Entry.Name	Gene	Protein.Description	Mapped.Genes	Mapped.Proteins	invivo_100uM_Slot2_11_1_1610.Spectral.Count	invivo_100uM_Slot2_11_1_1610.Intensity	invivo_100uM_Slot2_11_1_1610.MaxLFQ.Intensity	invivo_100uM_Slot2_11_1_1610.Match.Type
AACLESAQEPSGAWGNK	AAC[57.0215]LESAQ[-18.0106]EPSGAWGNK	K	I	51	67	17	2	3C(57.0215),8Q(-18.0106)	sp|Q00341|VIGLN_HUMAN	VIGLN_HUMAN	HDLBP	Vigilin	NA	NA	1	2925.66	2925.66	MS/MS
ADLINNLGTIAK	ADLIN[-18.0106]NLGTIAK	K	S	101	112	12	2	5N(-18.0106)	sp|P07900|HS90A_HUMAN	HS90A_HUMAN	HSP90AA1	Heat shock protein HSP 90-alpha	HSP90AA2P, HSP90AB1, HSP90AB2P	sp|P08238|HS90B_HUMAN, sp|Q14568|HS902_HUMAN, sp|Q58FF8|H90B2_HUMAN	2	423813	423813	MS/MS
AEGSDVANAVLDGADCIMLSGETAK	AEGSDVAN[-18.0106]AVLDGADC[57.0215]IMLSGETAK	R	G	343	367	25	2	16C(57.0215),8N(-18.0106)	sp|P14618|KPYM_HUMAN	KPYM_HUMAN	PKM	Pyruvate kinase PKM	NA	NA	2	87364.1	87364.1	MS/MS
ALFPSTAQAQAAVQGPVGTDFK	ALFPSTAQ[-18.0106]AQAAVQGPVGTDFK	K	P	284	305	22	23	8Q(-18.0106)	sp|O43670|ZN207_HUMAN	ZN207_HUMAN	ZNF207	BUB3-interacting and GLEBS motif-containing protein ZNF207	NA	NA	2	116451	123640	MS/MS
ALTVPELTQQVFDAK	ALTVPELTQ[-18.0106]QVFDAK	R	N	283	297	15	23	9Q(-18.0106)	sp|P07437|TBB5_HUMAN	TBB5_HUMAN	TUBB	Tubulin beta chain	NA	NA	1	30229.9	30229.9	MS/MS
ANTFVAELK	AN[-18.0106]TFVAELK	R	G	177	185	9	2	2N(-18.0106)	sp|P40926|MDHM_HUMAN	MDHM_HUMAN	MDH2	Malate dehydrogenase, mitochondrial	NA	NA	3	391860	391860	MS/MS
AQIFANTVDNAR	AQIFAN[-18.0106]TVDNAR	R	I	138	149	12	23	6N(-18.0106)	sp|P05783|K1C18_HUMAN	K1C18_HUMAN	KRT18	Keratin, type I cytoskeletal 18	NA	NA	4	336516	225896	MS/MS
ASGNYATVISHNPETK	ASGN[-18.0106]YATVISHNPETK	R	K	129	144	16	3	4N(-18.0106)	sp|P62917|RL8_HUMAN	RL8_HUMAN	RPL8	Large ribosomal subunit protein uL2	NA	NA	2	44615.3	44615.3	MS/MS
ASLEAAIADAEQR	ASLEAAIADAEQ[-18.0106]R	R	G	329	341	13	23	12Q(-18.0106)	sp|P05787|K2C8_HUMAN	K2C8_HUMAN	KRT8	Keratin, type II cytoskeletal 8	NA	NA	5	727514	479570	MS/MS
ASLENSLR	ASLEN[-18.0106]SLR	K	E	318	325	8	2	5N(-18.0106)	sp|P05783|K1C18_HUMAN	K1C18_HUMAN	KRT18	Keratin, type I cytoskeletal 18	NA	NA	2	298022	298022	MS/MS
AYHEQLSVAEITNACFEPANQMVK	AYHEQLSVAEITNAC[57.0215]FEPAN[-18.0106]QM[15.9949]VK	K	C	281	304	24	3	15C(57.0215),20N(-18.0106),22M(15.9949)	sp|P68366|TBA4A_HUMAN	TBA4A_HUMAN	TUBA4A	Tubulin alpha-4A chain	TUBA1A, TUBA1B, TUBA3C, TUBA3D, TUBA3E	sp|P0DPH7|TBA3C_HUMAN, sp|P0DPH8|TBA3D_HUMAN, sp|P68363|TBA1B_HUMAN, sp|Q6PEY2|TBA3E_HUMAN, sp|Q71U36|TBA1A_HUMAN	5	41871.4	41871.4	MS/MS
AYHEQLSVAEITSSCFEPNSQMVK	AYHEQLSVAEITSSC[57.0215]FEPN[-18.0106]SQM[15.9949]VK	K	C	281	304	24	3	15C(57.0215),19N(-18.0106),22M(15.9949)	sp|Q9NY65|TBA8_HUMAN	TBA8_HUMAN	TUBA8	Tubulin alpha-8 chain	NA	NA	6	98781.1	98781.1	MS/MS
AYHEQLTVAEITNACFEPANQMVK	AYHEQLTVAEITN[-18.0106]AC[57.0215]FEPANQMVK	K	C	281	304	24	3	13N(-18.0106),15C(57.0215)	sp|Q9BQE3|TBA1C_HUMAN	TBA1C_HUMAN	TUBA1C	Tubulin alpha-1C chain	NA	NA	2	3.57807e+06	3.57807e+06	MS/MS
CEGINISGNFYR	C[57.0215]EGIN[-18.0106]ISGNFYR	R	N	38	49	12	2	1C(57.0215),5N(-18.0106)	sp|P40429|RL13A_HUMAN	RL13A_HUMAN	RPL13A	Large ribosomal subunit protein uL13	NA	NA	1	3868.11	3868.11	MS/MS
CFNTLTNSFQPSLLGR	C[57.0215]FN[-18.0106]TLTNSFQPSLLGR	R	K	851	866	16	2	1C(57.0215),3N(-18.0106)	sp|P55265|DSRAD_HUMAN	DSRAD_HUMAN	ADAR	Double-stranded RNA-specific adenosine deaminase	NA	NA	1	22883	22883	MS/MS
CQHAAEIITDLLR	C[57.0215]Q[-18.0106]HAAEIITDLLR	R	S	332	344	13	2	1C(57.0215),2Q(-18.0106)	sp|Q96AE4|FUBP1_HUMAN	FUBP1_HUMAN	FUBP1	Far upstream element-binding protein 1	NA	NA	4	41951.4	41951.4	MS/MS
CQLEINFNTLQTK	C[57.0215]Q[-18.0106]LEINFNTLQTK	K	L	351	363	13	2	1C(57.0215),2Q(-18.0106)	sp|O43707|ACTN4_HUMAN	ACTN4_HUMAN	ACTN4	Alpha-actinin-4	ACTN1, ACTN2, ACTN3	sp|P12814|ACTN1_HUMAN, sp|P35609|ACTN2_HUMAN, sp|Q08043|ACTN3_HUMAN	2	17332.8	17332.8	MS/MS
DGNASGTTLLEALDCILPPTRPTDK	DGN[-18.0106]ASGTTLLEALDC[57.0215]ILPPTRPTDK	K	P	220	244	25	3	15C(57.0215),3N(-18.0106)	sp|P68104|EF1A1_HUMAN	EF1A1_HUMAN	EEF1A1	Elongation factor 1-alpha 1	EEF1A1P5	sp|Q5VTE0|EF1A3_HUMAN	5	233595	233595	MS/MS
DGYNYTLSK	DGYN[-18.0106]YTLSK	K	T	28	36	9	2	4N(-18.0106)	sp|P31949|S10AB_HUMAN	S10AB_HUMAN	S100A11	Protein S100-A11	NA	NA	1	127499	127499	MS/MS
DLYANNVMSGGTTMYPGIADR	DLYAN[-18.0106]NVM[15.9949]SGGTTMYPGIADR	K	M	294	314	21	2	5N(-18.0106),8M(15.9949)	sp|P68133|ACTS_HUMAN	ACTS_HUMAN	ACTA1	Actin, alpha skeletal muscle	NA	NA	2	8020	8020	MS/MS
DLYANTVLSGGTTMYPGIADR	DLYAN[-18.0106]TVLSGGTTMYPGIADR	K	M	292	312	21	23	5N(-18.0106)	sp|P63261|ACTG_HUMAN	ACTG_HUMAN	ACTG1	Actin, cytoplasmic 2	ACTB	sp|P60709|ACTB_HUMAN	1	268534	415811	MS/MS
DNLTLWTSDMQGDGEEQNK	DNLTLWTSDMQ[-18.0106]GDGEEQNK	R	E	226	244	19	2	11Q(-18.0106)	sp|P62258|1433E_HUMAN	1433E_HUMAN	YWHAE	14-3-3 protein epsilon	NA	NA	1	48585.6	48585.6	MS/MS
DSLLQDGEFSMDLR	DSLLQ[-18.0106]DGEFSMDLR	R	T	76	89	14	2	5Q(-18.0106)	sp|P07737|PROF1_HUMAN	PROF1_HUMAN	PFN1	Profilin-1	NA	NA	1	86963.7	86963.7	MS/MS
DSLYVNGFTQR	DSLYVN[-18.0106]GFTQR	R	S	13277	13287	11	2	6N(-18.0106)	sp|Q8WXI7|MUC16_HUMAN	MUC16_HUMAN	MUC16	Mucin-16	NA	NA	2	193811	193811	MS/MS
DVNAAIATIK	DVN[-18.0106]AAIATIK	K	T	327	336	10	2	3N(-18.0106)	sp|Q9BQE3|TBA1C_HUMAN	TBA1C_HUMAN	TUBA1C	Tubulin alpha-1C chain	TUBA1A, TUBA1B, TUBA3C, TUBA3D, TUBA3E	sp|P0DPH7|TBA3C_HUMAN, sp|P0DPH8|TBA3D_HUMAN, sp|P68363|TBA1B_HUMAN, sp|Q6PEY2|TBA3E_HUMAN, sp|Q71U36|TBA1A_HUMAN	2	117761	117761	MS/MS
DYSHYYTTIQDLR	DYSHYYTTIQ[-18.0106]DLR	R	D	126	138	13	3	10Q(-18.0106)	sp|P08727|K1C19_HUMAN	K1C19_HUMAN	KRT19	Keratin, type I cytoskeletal 19	NA	NA	2	230181	230181	MS/MS
EADIDGDGQVNYEEFVQMMTAK	EADIDGDGQ[-18.0106]VNYEEFVQMMTAK	R	-	128	149	22	2	9Q(-18.0106)	sp|P0DP23|CALM1_HUMAN	CALM1_HUMAN	CALM1	Calmodulin-1	CALM2, CALM3	sp|P0DP24|CALM2_HUMAN, sp|P0DP25|CALM3_HUMAN	1	45177.2	45177.2	MS/MS
EAESCDCLQGFQLTHSLGGGTGSGMGTLLISK	EAESC[57.0215]DC[57.0215]LQ[-18.0106]GFQLTHSLGGGTGSGMGTLLISK	K	I	123	154	32	3	5C(57.0215),7C(57.0215),9Q(-18.0106)	sp|P07437|TBB5_HUMAN	TBB5_HUMAN	TUBB	Tubulin beta chain	TUBB4A, TUBB4B, TUBB8, TUBB8B	sp|A6NNZ2|TBB8B_HUMAN, sp|P04350|TBB4A_HUMAN, sp|P68371|TBB4B_HUMAN, sp|Q3ZCM7|TBB8_HUMAN	5	100762	100762	MS/MS
EAHQLFLEPEVLDPESVELK	EAHQ[-18.0106]LFLEPEVLDPESVELK	K	W	278	297	20	23	4Q(-18.0106)	sp|P39748|FEN1_HUMAN	FEN1_HUMAN	FEN1	Flap endonuclease 1	NA	NA	1	61940.5	61940.5	MS/MS
EANNFLWPFK	EAN[-18.0106]NFLWPFK	K	L	203	212	10	2	3N(-18.0106)	sp|P18124|RL7_HUMAN	RL7_HUMAN	RPL7	Large ribosomal subunit protein uL30	NA	NA	1	34700.2	34700.2	MS/MS
EATNPPVIQEEK	EATN[-18.0106]PPVIQEEK	R	P	483	494	12	2	4N(-18.0106)	sp|P30101|PDIA3_HUMAN	PDIA3_HUMAN	PDIA3	Protein disulfide-isomerase A3	NA	NA	1	81063.3	81063.3	MS/MS
EDGLAQQQTQLNLR	EDGLAQ[-18.0106]QQTQLNLR	K	S	2207	2220	14	2	6Q(-18.0106)	sp|P49327|FAS_HUMAN	FAS_HUMAN	FASN	Fatty acid synthase	NA	NA	2	65103.6	65103.6	MS/MS
EDQTEYLEER	EDQ[-18.0106]TEYLEER	K	R	192	201	10	12	3Q(-18.0106)	sp|P07900|HS90A_HUMAN	HS90A_HUMAN	HSP90AA1	Heat shock protein HSP 90-alpha	HSP90AB1, HSP90AB3P, HSP90AB4P	sp|P08238|HS90B_HUMAN, sp|Q58FF6|H90B4_HUMAN, sp|Q58FF7|H90B3_HUMAN	3	131088	131088	MS/MS
EEEAIQLDGLNASQIR	EEEAIQ[-18.0106]LDGLNASQIR	R	E	52	67	16	2	6Q(-18.0106)	sp|P14625|ENPL_HUMAN	ENPL_HUMAN	HSP90B1	Endoplasmin	NA	NA	2	85194.7	85194.7	MS/MS
EEHMQVVDLVR	EEHMQ[-18.0106]VVDLVR	K	K	66	76	11	3	5Q(-18.0106)	sp|Q5T2W1|NHRF3_HUMAN	NHRF3_HUMAN	PDZK1	Na(+)/H(+) exchange regulatory cofactor NHE-RF3	NA	NA	1	45705	45705	MS/MS
EFHLNESGDPSSK	EFHLN[-18.0106]ESGDPSSK	K	S	155	167	13	2	5N(-18.0106)	sp|Q01105|SET_HUMAN	SET_HUMAN	SET	Protein SET	SETSIP	sp|P0DME0|SETLP_HUMAN	2	183723	183723	MS/MS
EFLPEGQDIGAFVAEQK	EFLPEGQ[-18.0106]DIGAFVAEQK	K	V	1405	1421	17	2	7Q(-18.0106)	sp|Q04637|IF4G1_HUMAN	IF4G1_HUMAN	EIF4G1	Eukaryotic translation initiation factor 4 gamma 1	NA	NA	2	62146.9	62146.9	MS/MS
EFNAEVHR	EFN[-18.0106]AEVHR	K	K	189	196	8	2	3N(-18.0106)	sp|P46777|RL5_HUMAN	RL5_HUMAN	RPL5	Large ribosomal subunit protein uL18	NA	NA	1	113379	113379	MS/MS
EFNEDGALAVLQQFK	EFN[-18.0106]EDGALAVLQQFK	K	D	67	81	15	2	3N(-18.0106)	sp|O60506|HNRPQ_HUMAN	HNRPQ_HUMAN	SYNCRIP	Heterogeneous nuclear ribonucleoprotein Q	NA	NA	1	36080.7	36080.7	MS/MS
EGMNIVEAMER	EGMN[-18.0106]IVEAMER	K	F	134	144	11	12	4N(-18.0106)	sp|P62937|PPIA_HUMAN	PPIA_HUMAN	PPIA	Peptidyl-prolyl cis-trans isomerase A	NA	NA	1	215548	215548	MS/MS
EGNDLYHEMIESGVINLK	EGN[-18.0106]DLYHEMIESGVINLK	R	D	242	259	18	23	3N(-18.0106)	sp|P06576|ATPB_HUMAN	ATPB_HUMAN	ATP5F1B	ATP synthase subunit beta, mitochondrial	NA	NA	2	301918	213590	MS/MS
EGTINVHDVETQFNQYK	EGTIN[-18.0106]VHDVETQFNQYK	R	T	1109	1125	17	23	5N(-18.0106)	sp|P15941|MUC1_HUMAN	MUC1_HUMAN	MUC1	Mucin-1	NA	NA	3	116691	77277.2	MS/MS
EHFAQFGHVR	EHFAQ[-18.0106]FGHVR	K	R	37	46	10	3	5Q(-18.0106)	sp|Q9GZT3|SLIRP_HUMAN	SLIRP_HUMAN	SLIRP	SRA stem-loop-interacting RNA-binding protein, mitochondrial	NA	NA	1	210205	210205	MS/MS
EHINLGCDMDFDIAGPSIR	EHIN[-18.0106]LGC[57.0215]DMDFDIAGPSIR	R	G	121	139	19	2	4N(-18.0106),7C(57.0215)	sp|P21796|VDAC1_HUMAN	VDAC1_HUMAN	VDAC1	Voltage-dependent anion-selective channel protein 1	NA	NA	1	85249.8	85249.8	MS/MS
EHQISPGDFPSLR	EHQ[-18.0106]ISPGDFPSLR	R	K	345	357	13	2	3Q(-18.0106)	sp|Q9H4M9|EHD1_HUMAN	EHD1_HUMAN	EHD1	EH domain-containing protein 1	NA	NA	1	47914.3	47914.3	MS/MS
EIGNIISDAMK	EIGN[-18.0106]IISDAMK	K	K	181	191	11	2	4N(-18.0106)	sp|P10809|CH60_HUMAN	CH60_HUMAN	HSPD1	60 kDa heat shock protein, mitochondrial	NA	NA	3	145525	145525	MS/MS
EILGTAQSVGCNVDGR	EILGTAQSVGC[57.0215]N[-18.0106]VDGR	K	H	131	146	16	2	11C(57.0215),12N(-18.0106)	sp|P30050|RL12_HUMAN	RL12_HUMAN	RPL12	Large ribosomal subunit protein uL11	NA	NA	2	31772.1	31772.1	MS/MS
EILVGDVGQTVDDPYATFVK	EILVGDVGQ[-18.0106]TVDDPYATFVK	K	M	54	73	20	23	9Q(-18.0106)	sp|P23528|COF1_HUMAN	COF1_HUMAN	CFL1	Cofilin-1	NA	NA	8	513745	368819	MS/MS
EIVHLQAGQCGNQIGAK	EIVHLQ[-18.0106]AGQC[57.0215]GNQIGAK	R	F	3	19	17	23	10C(57.0215),6Q(-18.0106)	sp|P07437|TBB5_HUMAN	TBB5_HUMAN	TUBB	Tubulin beta chain	TUBB2A, TUBB2B, TUBB3, TUBB4A, TUBB4B	sp|P04350|TBB4A_HUMAN, sp|P68371|TBB4B_HUMAN, sp|Q13509|TBB3_HUMAN, sp|Q13885|TBB2A_HUMAN, sp|Q9BVA1|TBB2B_HUMAN	1	49501.4	49501.4	MS/MS
ELEEIVQPIISK	ELEEIVQ[-18.0106]PIISK	K	L	622	633	12	2	7Q(-18.0106)	sp|P11021|BIP_HUMAN	BIP_HUMAN	HSPA5	Endoplasmic reticulum chaperone BiP	NA	NA	2	261180	261180	MS/MS
ELEQVCNPIISGLYQGAGGPGPGGFGAQGPK	ELEQ[-18.0106]VC[57.0215]NPIISGLYQGAGGPGPGGFGAQGPK	K	G	598	628	31	3	4Q(-18.0106),6C(57.0215)	sp|P0DMV8|HS71A_HUMAN	HS71A_HUMAN	HSPA1A	Heat shock 70 kDa protein 1A	HSPA1B	sp|P0DMV9|HS71B_HUMAN	2	135312	135312	MS/MS
ELHINLIPNK	ELHIN[-18.0106]LIPNK	K	Q	75	84	10	3	5N(-18.0106)	sp|P07900|HS90A_HUMAN	HS90A_HUMAN	HSP90AA1	Heat shock protein HSP 90-alpha	HSP90AA2P	sp|Q14568|HS902_HUMAN	1	119017	119017	MS/MS
ELISNASDALDK	ELISN[-18.0106]ASDALDK	R	I	103	114	12	2	5N(-18.0106)	sp|P14625|ENPL_HUMAN	ENPL_HUMAN	HSP90B1	Endoplasmin	HSP90AB1	sp|P08238|HS90B_HUMAN	2	267592	267592	MS/MS
ELISNSSDALDK	ELISN[-18.0106]SSDALDK	R	I	47	58	12	2	5N(-18.0106)	sp|P07900|HS90A_HUMAN	HS90A_HUMAN	HSP90AA1	Heat shock protein HSP 90-alpha	HSP90AA2P	sp|Q14568|HS902_HUMAN	3	173021	173021	MS/MS
ELLNPVVEFVSHPSTTCR	ELLN[-18.0106]PVVEFVSHPSTTC[57.0215]R	R	E	2453	2470	18	23	17C(57.0215),4N(-18.0106)	sp|P78527|PRKDC_HUMAN	PRKDC_HUMAN	PRKDC	DNA-dependent protein kinase catalytic subunit	NA	NA	2	158373	109993	MS/MS
ELPEQLQEHAIEDK	ELPEQ[-18.0106]LQEHAIEDK	K	E	173	186	14	3	5Q(-18.0106)	sp|Q15424|SAFB1_HUMAN	SAFB1_HUMAN	SAFB	Scaffold attachment factor B1	NA	NA	1	378594	378594	MS/MS
ELQSQISDTSVVLSMDNSR	ELQSQISDTSVVLSMDN[-18.0106]SR	R	S	234	252	19	2	17N(-18.0106)	sp|P05787|K2C8_HUMAN	K2C8_HUMAN	KRT8	Keratin, type II cytoskeletal 8	NA	NA	1	120553	120553	MS/MS
ELQELVQYPVEHPDK	ELQ[-18.0106]ELVQYPVEHPDK	R	F	488	502	15	2	3Q(-18.0106)	sp|P55072|TERA_HUMAN	TERA_HUMAN	VCP	Transitional endoplasmic reticulum ATPase	NA	NA	1	90715.6	90715.6	MS/MS
ELQMHSHLLK	ELQ[-18.0106]MHSHLLK	R	T	544	553	10	3	3Q(-18.0106)	sp|Q96HY7|DHTK1_HUMAN	DHTK1_HUMAN	DHTKD1	2-oxoadipate dehydrogenase complex component E1	NA	NA	1	69458.9	69458.9	MS/MS
ELQNTVANLHVR	ELQ[-18.0106]NTVANLHVR	R	Q	105	116	12	23	3Q(-18.0106)	sp|O15127|SCAM2_HUMAN	SCAM2_HUMAN	SCAMP2	Secretory carrier-associated membrane protein 2	NA	NA	1	59594	59594	MS/MS
ELVTQQLPHLLK	ELVTQ[-18.0106]QLPHLLK	K	D	40	51	12	23	5Q(-18.0106)	sp|Q99584|S10AD_HUMAN	S10AD_HUMAN	S100A13	Protein S100-A13	NA	NA	2	112231	112231	MS/MS
EMNPALGIDCLHK	EMN[-18.0106]PALGIDC[57.0215]LHK	K	G	484	496	13	2	10C(57.0215),3N(-18.0106)	sp|P48643|TCPE_HUMAN	TCPE_HUMAN	CCT5	T-complex protein 1 subunit epsilon	NA	NA	1	63210.2	63210.2	MS/MS
EMQPTHPIR	EMQ[-18.0106]PTHPIR	K	L	161	169	9	2	3Q(-18.0106)	sp|P31946|1433B_HUMAN	1433B_HUMAN	YWHAB	14-3-3 protein beta/alpha	YWHAQ, YWHAZ	sp|P27348|1433T_HUMAN, sp|P63104|1433Z_HUMAN	1	352498	352498	MS/MS
ENFQNWLK	EN[-18.0106]FQNWLK	R	D	50	57	8	2	2N(-18.0106)	sp|P37802|TAGL2_HUMAN	TAGL2_HUMAN	TAGLN2	Transgelin-2	NA	NA	1	98025.4	98025.4	MS/MS
ENLLDFIK	EN[-18.0106]LLDFIK	K	H	223	230	8	2	2N(-18.0106)	sp|P07237|PDIA1_HUMAN	PDIA1_HUMAN	P4HB	Protein disulfide-isomerase	NA	NA	4	53176	53176	MS/MS
ENVFQEHQTLK	EN[-18.0106]VFQEHQTLK	R	E	60	70	11	3	2N(-18.0106)	sp|Q14247|SRC8_HUMAN	SRC8_HUMAN	CTTN	Src substrate cortactin	NA	NA	1	42662.2	42662.2	MS/MS
EQANAVSEAVVSSVNTVATK	EQAN[-18.0106]AVSEAVVSSVNTVATK	K	T	61	80	20	2	4N(-18.0106)	sp|O76070|SYUG_HUMAN	SYUG_HUMAN	SNCG	Gamma-synuclein	NA	NA	1	69802.7	69802.7	MS/MS
EQNIVFNAETYSNLIK	EQN[-18.0106]IVFNAETYSNLIK	K	L	1060	1075	16	2	3N(-18.0106)	sp|P42704|LPPRC_HUMAN	LPPRC_HUMAN	LRPPRC	Leucine-rich PPR motif-containing protein, mitochondrial	NA	NA	1	58361.9	58361.9	MS/MS
EQEHMINWVEK	EQ[-18.0106]EHMINWVEK	K	H	211	221	11	23	2Q(-18.0106)	sp|P24539|AT5F1_HUMAN	AT5F1_HUMAN	ATP5PB	ATP synthase F(0) complex subunit B1, mitochondrial	NA	NA	1	62288.1	62288.1	MS/MS
EQEVNILK	EQ[-18.0106]EVNILK	R	K	1166	1173	8	2	2Q(-18.0106)	sp|P35579|MYH9_HUMAN	MYH9_HUMAN	MYH9	Myosin-9	NA	NA	1	55487.9	55487.9	MS/MS
EQFLDGDGWTSR	EQ[-18.0106]FLDGDGWTSR	K	W	25	36	12	2	2Q(-18.0106)	sp|P27797|CALR_HUMAN	CALR_HUMAN	CALR	Calreticulin	NA	NA	2	82672.5	82672.5	MS/MS
EQFNEFR	EQ[-18.0106]FNEFR	R	D	250	256	7	2	2Q(-18.0106)	sp|Q15293|RCN1_HUMAN	RCN1_HUMAN	RCN1	Reticulocalbin-1	NA	NA	1	39866.3	39866.3	MS/MS
EQGVLSFWR	EQ[-18.0106]GVLSFWR	K	G	64	72	9	2	2Q(-18.0106)	sp|P05141|ADT2_HUMAN	ADT2_HUMAN	SLC25A5	ADP/ATP translocase 2	SLC25A6	sp|P12236|ADT3_HUMAN	4	86965.6	86965.6	MS/MS
EQGVTFPSGDIQEQLIR	EQ[-18.0106]GVTFPSGDIQEQLIR	K	S	258	274	17	2	2Q(-18.0106)	sp|P49327|FAS_HUMAN	FAS_HUMAN	FASN	Fatty acid synthase	NA	NA	2	100074	100074	MS/MS
EQIVPKPEEEVAQK	EQ[-18.0106]IVPKPEEEVAQK	K	K	154	167	14	2	2Q(-18.0106)	sp|P18621|RL17_HUMAN	RL17_HUMAN	RPL17	Large ribosomal subunit protein uL22	NA	NA	1	85384.4	85384.4	MS/MS
EQLGPVTQEFWDNLEK	EQ[-18.0106]LGPVTQEFWDNLEK	R	E	86	101	16	2	2Q(-18.0106)	sp|P02647|APOA1_HUMAN	APOA1_HUMAN	APOA1	Apolipoprotein A-I	NA	NA	2	148401	148401	MS/MS
EQLQLLEEQHR	EQ[-18.0106]LQLLEEQHR	R	A	2733	2743	11	3	2Q(-18.0106)	sp|Q15149|PLEC_HUMAN	PLEC_HUMAN	PLEC	Plectin	NA	NA	1	133587	133587	MS/MS
EQMEAEIAHLK	EQ[-18.0106]MEAEIAHLK	R	Q	413	423	11	3	2Q(-18.0106)	sp|Q86UP2|KTN1_HUMAN	KTN1_HUMAN	KTN1	Kinectin	NA	NA	1	29894.8	29894.8	MS/MS
EQQEAIEHIDEVQNEIDR	EQ[-18.0106]QEAIEHIDEVQNEIDR	K	L	40	57	18	2	2Q(-18.0106)	sp|Q01105|SET_HUMAN	SET_HUMAN	SET	Protein SET	SETSIP	sp|P0DME0|SETLP_HUMAN	2	215763	215763	MS/MS
EQVANSAFVER	EQ[-18.0106]VANSAFVER	K	V	492	502	11	2	2Q(-18.0106)	sp|P08238|HS90B_HUMAN	HS90B_HUMAN	HSP90AB1	Heat shock protein HSP 90-beta	HSP90AB3P	sp|Q58FF7|H90B3_HUMAN	1	336007	336007	MS/MS
ERVEAVNMAEGIIHDTETK	ERVEAVN[-18.0106]MAEGIIHDTETK	K	M	577	595	19	34	7N(-18.0106)	sp|P38646|GRP75_HUMAN	GRP75_HUMAN	HSPA9	Stress-70 protein, mitochondrial	NA	NA	1	128582	128582	MS/MS
ESAVGQMGWSGGLSLR	ESAVGQ[-18.0106]M[15.9949]GWSGGLSLR	R	D	1186	1201	16	2	6Q(-18.0106),7M(15.9949)	sp|Q9C0C2|TB182_HUMAN	TB182_HUMAN	TNKS1BP1	182 kDa tankyrase-1-binding protein	NA	NA	2	17605.7	17605.7	MS/MS
ESGHSNWLGDPEEPLTGFSWR	ESGHSN[-18.0106]WLGDPEEPLTGFSWR	K	G	89	109	21	2	6N(-18.0106)	sp|Q6DD88|ATLA3_HUMAN	ATLA3_HUMAN	ATL3	Atlastin-3	NA	NA	2	31917	31917	MS/MS
ESNEEEQVWHFLGK	ESN[-18.0106]EEEQVWHFLGK	K	-	321	334	14	2	3N(-18.0106)	sp|Q9H2U2|IPYR2_HUMAN	IPYR2_HUMAN	PPA2	Inorganic pyrophosphatase 2, mitochondrial	NA	NA	1	49779.7	49779.7	MS/MS
ESTGAQVQVAGDMLPNSTER	ESTGAQ[-18.0106]VQVAGDMLPNSTER	R	A	125	144	20	2	6Q(-18.0106)	sp|Q15365|PCBP1_HUMAN	PCBP1_HUMAN	PCBP1	Poly(rC)-binding protein 1	PCBP2, PCBP3	sp|P57721|PCBP3_HUMAN, sp|Q15366|PCBP2_HUMAN	2	55237	55237	MS/MS
ETAENYLGHTAK	ETAEN[-18.0106]YLGHTAK	K	N	176	187	12	2	5N(-18.0106)	sp|P38646|GRP75_HUMAN	GRP75_HUMAN	HSPA9	Stress-70 protein, mitochondrial	NA	NA	1	175810	175810	MS/MS
EVAGHTEQLQMSR	EVAGHTEQ[-18.0106]LQMSR	R	S	281	293	13	23	8Q(-18.0106)	sp|P08727|K1C19_HUMAN	K1C19_HUMAN	KRT19	Keratin, type I cytoskeletal 19	NA	NA	3	510034	510034	MS/MS
EVDEQMLNVQNK	EVDEQ[-18.0106]MLNVQNK	K	N	325	336	12	2	5Q(-18.0106)	sp|P07437|TBB5_HUMAN	TBB5_HUMAN	TUBB	Tubulin beta chain	TUBB2A, TUBB2B, TUBB4B	sp|P68371|TBB4B_HUMAN, sp|Q13885|TBB2A_HUMAN, sp|Q9BVA1|TBB2B_HUMAN	1	123125	123125	MS/MS
EVGNLYDMFHTR	EVGN[-18.0106]LYDMFHTR	K	N	355	366	12	3	4N(-18.0106)	sp|Q9Y3Z3|SAMH1_HUMAN	SAMH1_HUMAN	SAMHD1	Deoxynucleoside triphosphate triphosphohydrolase SAMHD1	NA	NA	1	50497.5	50497.5	MS/MS
EYGEQIDPSTHR	EYGEQ[-18.0106]IDPSTHR	K	K	91	102	12	2	5Q(-18.0106)	sp|Q9Y2B0|CNPY2_HUMAN	CNPY2_HUMAN	CNPY2	Protein canopy homolog 2	NA	NA	1	95324	95324	MS/MS
EYQELMNVK	EYQ[-18.0106]ELMNVK	R	L	373	381	9	12	3Q(-18.0106)	sp|P05787|K2C8_HUMAN	K2C8_HUMAN	KRT8	Keratin, type II cytoskeletal 8	KRT6A, KRT6B, KRT6C	sp|P02538|K2C6A_HUMAN, sp|P04259|K2C6B_HUMAN, sp|P48668|K2C6C_HUMAN	2	1.26783e+06	1.26783e+06	MS/MS
FDGALNVDLTEFQTNLVPYPR	FDGALN[-18.0106]VDLTEFQTNLVPYPR	R	I	244	264	21	2	6N(-18.0106)	sp|Q9BQE3|TBA1C_HUMAN	TBA1C_HUMAN	TUBA1C	Tubulin alpha-1C chain	TUBA1A, TUBA1B, TUBA3C, TUBA3D, TUBA3E, TUBA4A, TUBA8	sp|P0DPH7|TBA3C_HUMAN, sp|P0DPH8|TBA3D_HUMAN, sp|P68363|TBA1B_HUMAN, sp|P68366|TBA4A_HUMAN, sp|Q6PEY2|TBA3E_HUMAN, sp|Q71U36|TBA1A_HUMAN, sp|Q9NY65|TBA8_HUMAN	3	53720.5	53720.5	MS/MS
FEDENFILK	FEDEN[-18.0106]FILK	K	H	83	91	9	2	5N(-18.0106)	sp|P62937|PPIA_HUMAN	PPIA_HUMAN	PPIA	Peptidyl-prolyl cis-trans isomerase A	NA	NA	1	90429.7	90429.7	MS/MS
FETEQALR	FETEQ[-18.0106]ALR	K	M	169	176	8	2	5Q(-18.0106)	sp|P08727|K1C19_HUMAN	K1C19_HUMAN	KRT19	Keratin, type I cytoskeletal 19	KRT17	sp|Q04695|K1C17_HUMAN	1	610234	610234	MS/MS
FGQAATMEGIGAIGGTPPAFNR	FGQ[-18.0106]AATM[15.9949]EGIGAIGGTPPAFNR	R	A	435	456	22	23	3Q(-18.0106),7M(15.9949)	sp|Q15233|NONO_HUMAN	NONO_HUMAN	NONO	Non-POU domain-containing octamer-binding protein	NA	NA	1	3865.22	3500.25	MS/MS
FNTSDVSAIEK	FN[-18.0106]TSDVSAIEK	K	N	334	344	11	2	2N(-18.0106)	sp|P19367|HXK1_HUMAN	HXK1_HUMAN	HK1	Hexokinase-1	NA	NA	1	103207	103207	MS/MS
GGMGSGGLATGIAGGLAGMGGIQNEK	GGMGSGGLATGIAGGLAGMGGIQN[-18.0106]EK	R	E	56	81	26	23	24N(-18.0106)	sp|P05783|K1C18_HUMAN	K1C18_HUMAN	KRT18	Keratin, type I cytoskeletal 18	NA	NA	3	62600.5	108006	MS/MS
GGNFGFGDSR	GGN[-18.0106]FGFGDSR	R	G	204	213	10	2	3N(-18.0106)	sp|P22626|ROA2_HUMAN	ROA2_HUMAN	HNRNPA2B1	Heterogeneous nuclear ribonucleoproteins A2/B1	NA	NA	1	61110.2	61110.2	MS/MS
GHVFEESQVAGTPMFVVK	GHVFEESQ[-18.0106]VAGTPMFVVK	R	A	768	785	18	3	8Q(-18.0106)	sp|P13639|EF2_HUMAN	EF2_HUMAN	EEF2	Elongation factor 2	NA	NA	3	167248	167248	MS/MS
GIMQLVGQAEPESVLLVHGEAK	GIM[15.9949]Q[-18.0106]LVGQAEPESVLLVHGEAK	K	K	397	418	22	3	3M(15.9949),4Q(-18.0106)	sp|Q5TA45|INT11_HUMAN	INT11_HUMAN	INTS11	Integrator complex subunit 11	NA	NA	1	12660.8	12660.8	MS/MS
GNSLFFR	GN[-18.0106]SLFFR	R	K	281	287	7	2	2N(-18.0106)	sp|Q9Y6C9|MTCH2_HUMAN	MTCH2_HUMAN	MTCH2	Mitochondrial carrier homolog 2	NA	NA	1	47214.2	47214.2	MS/MS
GQTHTLEDFQR	GQ[-18.0106]THTLEDFQR	K	V	106	116	11	3	2Q(-18.0106)	sp|Q99714|HCD2_HUMAN	HCD2_HUMAN	HSD17B10	3-hydroxyacyl-CoA dehydrogenase type-2	NA	NA	1	49847.6	49847.6	MS/MS
GSGNLEAIHIIK	GSGN[-18.0106]LEAIHIIK	K	K	192	203	12	3	4N(-18.0106)	sp|P78371|TCPB_HUMAN	TCPB_HUMAN	CCT2	T-complex protein 1 subunit beta	NA	NA	2	64747.5	64747.5	MS/MS
GTMTTGHNVADLVVILK	GTM[15.9949]TTGHN[-18.0106]VADLVVILK	K	I	111	127	17	3	3M(15.9949),8N(-18.0106)	sp|Q12905|ILF2_HUMAN	ILF2_HUMAN	ILF2	Interleukin enhancer-binding factor 2	NA	NA	1	27678	27678	MS/MS
GVDLVLNSLAEEK	GVDLVLN[-18.0106]SLAEEK	K	L	1740	1752	13	2	7N(-18.0106)	sp|P49327|FAS_HUMAN	FAS_HUMAN	FASN	Fatty acid synthase	NA	NA	2	55707.9	55707.9	MS/MS
GVLHQFSGTETNK	GVLHQFSGTETN[-18.0106]K	R	I	189	201	13	3	12N(-18.0106)	sp|P27144|KAD4_HUMAN	KAD4_HUMAN	AK4	Adenylate kinase 4, mitochondrial	NA	NA	1	107017	107017	MS/MS
GVVDSEDLPLNISR	GVVDSEDLPLN[-18.0106]ISR	R	E	387	400	14	2	11N(-18.0106)	sp|P07900|HS90A_HUMAN	HS90A_HUMAN	HSP90AA1	Heat shock protein HSP 90-alpha	HSP90AB1, TRAP1	sp|P08238|HS90B_HUMAN, sp|Q12931|TRAP1_HUMAN	1	68429.8	68429.8	MS/MS
GVVPLAGTDGETTTQGLDGLSER	GVVPLAGTDGETTTQ[-18.0106]GLDGLSER	K	C	112	134	23	23	15Q(-18.0106)	sp|P09972|ALDOC_HUMAN	ALDOC_HUMAN	ALDOC	Fructose-bisphosphate aldolase C	NA	NA	3	210419	210419	MS/MS
HLSPDGQYVPR	HLSPDGQ[-18.0106]YVPR	K	I	117	127	11	23	7Q(-18.0106)	sp|O95994|AGR2_HUMAN	AGR2_HUMAN	AGR2	Anterior gradient protein 2 homolog	NA	NA	1	81563.2	81563.2	MS/MS
HQGVMVGMGQK	HQ[-18.0106]GVMVGMGQK	R	D	40	50	11	2	2Q(-18.0106)	sp|P63261|ACTG_HUMAN	ACTG_HUMAN	ACTG1	Actin, cytoplasmic 2	ACTA1, ACTA2, ACTB, ACTBL2, ACTC1, ACTG2	sp|P60709|ACTB_HUMAN, sp|P62736|ACTA_HUMAN, sp|P63267|ACTH_HUMAN, sp|P68032|ACTC_HUMAN, sp|P68133|ACTS_HUMAN, sp|Q562R1|ACTBL_HUMAN	1	9939.05	9939.05	MS/MS
HTGPGLLSMANSGPNTNGSQFFLTCDK	HTGPGLLSM[15.9949]AN[-18.0106]SGPNTNGSQFFLTC[57.0215]DK	K	T	228	254	27	3	11N(-18.0106),25C(57.0215),9M(15.9949)	sp|Q9UNP9|PPIE_HUMAN	PPIE_HUMAN	PPIE	Peptidyl-prolyl cis-trans isomerase E	NA	NA	2	44735.7	44735.7	MS/MS
ILGATIENSR	ILGATIEN[-18.0106]SR	K	I	141	150	10	2	8N(-18.0106)	sp|P08727|K1C19_HUMAN	K1C19_HUMAN	KRT19	Keratin, type I cytoskeletal 19	NA	NA	2	396391	396391	MS/MS
IMQSSSEVGYDAMAGDFVNMVEK	IMQ[-18.0106]SSSEVGYDAMAGDFVNMVEK	K	G	494	516	23	2	3Q(-18.0106)	sp|P10809|CH60_HUMAN	CH60_HUMAN	HSPD1	60 kDa heat shock protein, mitochondrial	NA	NA	1	5458.11	5458.11	MS/MS
ISHSTVATEISGYNGATGTSHLHVFWQASGGVTEPGSSGSPIYSPEK	ISHSTVATEISGYN[-18.0106]GATGTSHLHVFWQASGGVTEPGSSGSPIYSPEK	R	R	157	203	47	45	14N(-18.0106)	contam_sp|Q7M135|LYSC_LYSEN	LYSC_LYSEN	NA	Lysyl endopeptidase	NA	NA	3	6399.87	3871.92	MS/MS
ISVNNVLPVFDNLMQQK	ISVNNVLPVFDN[-18.0106]LMQQK	R	L	206	222	17	23	12N(-18.0106)	sp|P07339|CATD_HUMAN	CATD_HUMAN	CTSD	Cathepsin D	NA	NA	2	51044.5	51044.5	MS/MS
IVLQIDNAR	IVLQIDN[-18.0106]AR	R	L	150	158	9	2	7N(-18.0106)	sp|P05783|K1C18_HUMAN	K1C18_HUMAN	KRT18	Keratin, type I cytoskeletal 18	KRT19	sp|P08727|K1C19_HUMAN	2	132096	132096	MS/MS
IYVDDGLISLQVK	IYVDDGLISLQ[-18.0106]VK	K	Q	174	186	13	2	11Q(-18.0106)	sp|P14618|KPYM_HUMAN	KPYM_HUMAN	PKM	Pyruvate kinase PKM	NA	NA	1	34270	34270	MS/MS
KDGNASGTTLLEALDCILPPTRPTDK	KDGN[-18.0106]ASGTTLLEALDC[57.0215]ILPPTRPTDK	R	P	219	244	26	4	16C(57.0215),4N(-18.0106)	sp|P68104|EF1A1_HUMAN	EF1A1_HUMAN	EEF1A1	Elongation factor 1-alpha 1	EEF1A1P5	sp|Q5VTE0|EF1A3_HUMAN	1	40386.7	40386.7	MS/MS
KLDPGSEETQTLVR	KLDPGSEETQ[-18.0106]TLVR	R	E	401	414	14	3	10Q(-18.0106)	sp|P26641|EF1G_HUMAN	EF1G_HUMAN	EEF1G	Elongation factor 1-gamma	NA	NA	2	212236	212236	MS/MS
KVPQVSTPTLVEVSR	KVPQ[-18.0106]VSTPTLVEVSR	R	S	437	451	15	3	4Q(-18.0106)	contam_sp|P02769|ALBU_BOVIN	ALBU_BOVIN	ALB	Albumin	NA	sp|P02768|ALBU_HUMAN	6	2.60997e+06	2.60997e+06	MS/MS
LCYVALDFEQEMAMAASSSSLEK	LC[57.0215]YVALDFEQ[-18.0106]EMAMAASSSSLEK	K	S	916	938	23	23	10Q(-18.0106),2C(57.0215)	sp|P0CG38|POTEI_HUMAN	POTEI_HUMAN	POTEI	POTE ankyrin domain family member I	NA	NA	3	113008	69301.5	MS/MS
LCYVALDFEQEMAMVASSSSLEK	LC[57.0215]YVALDFEQ[-18.0106]EM[15.9949]AMVASSSSLEK	K	S	879	901	23	23	10Q(-18.0106),12M(15.9949),2C(57.0215)	sp|P0CG39|POTEJ_HUMAN	POTEJ_HUMAN	POTEJ	POTE ankyrin domain family member J	NA	NA	11	60821.7	60821.7	MS/MS
LCYVALDFEQEMATAASSSSLEK	LC[57.0215]YVALDFEQ[-18.0106]EM[15.9949]ATAASSSSLEK	K	S	216	238	23	23	10Q(-18.0106),12M(15.9949),2C(57.0215)	sp|P63261|ACTG_HUMAN	ACTG_HUMAN	ACTG1	Actin, cytoplasmic 2	ACTB, POTEE	sp|P60709|ACTB_HUMAN, sp|Q6S8J3|POTEE_HUMAN	2	23596.5	23596.5	MS/MS
LDGNQDLIR	LDGN[-18.0106]QDLIR	K	F	385	393	9	2	4N(-18.0106)	sp|P48735|IDHP_HUMAN	IDHP_HUMAN	IDH2	Isocitrate dehydrogenase [NADP], mitochondrial	NA	NA	1	65321.3	65321.3	MS/MS
LEAELGNMQGLVEDFK	LEAELGNMQ[-18.0106]GLVEDFK	K	N	161	176	16	2	9Q(-18.0106)	sp|P05787|K2C8_HUMAN	K2C8_HUMAN	KRT8	Keratin, type II cytoskeletal 8	NA	NA	1	82641.1	82641.1	MS/MS
LEGLTDEINFLR	LEGLTDEIN[-18.0106]FLR	R	Q	214	225	12	2	9N(-18.0106)	sp|P05787|K2C8_HUMAN	K2C8_HUMAN	KRT8	Keratin, type II cytoskeletal 8	NA	NA	4	435770	435770	MS/MS
LESGMQNMSIHTK	LESGMQ[-18.0106]NMSIHTK	R	T	402	414	13	23	6Q(-18.0106)	sp|P05787|K2C8_HUMAN	K2C8_HUMAN	KRT8	Keratin, type II cytoskeletal 8	NA	NA	2	259734	259734	MS/MS
LGHPDTLNQGEFK	LGHPDTLN[-18.0106]QGEFK	K	E	26	38	13	3	8N(-18.0106)	sp|P06702|S10A9_HUMAN	S10A9_HUMAN	S100A9	Protein S100-A9	NA	NA	1	21197.6	21197.6	MS/MS
LKPDPNTLCDEFK	LKPDPN[-18.0106]TLC[57.0215]DEFK	K	A	139	151	13	3	6N(-18.0106),9C(57.0215)	contam_sp|P02769|ALBU_BOVIN	ALBU_BOVIN	ALB	Albumin	NA	NA	14	6002863	6002863	MS/MS
LLEAQIATGGIIDPVHSHR	LLEAQ[-18.0106]IATGGIIDPVHSHR	R	V	3601	3619	19	34	5Q(-18.0106)	sp|Q15149|PLEC_HUMAN	PLEC_HUMAN	PLEC	Plectin	EPPK1	sp|P58107|EPIPL_HUMAN	2	70158	70158	MS/MS
LLEAQIATGGVIDPVHSHR	LLEAQ[-18.0106]IATGGVIDPVHSHR	R	V	2942	2960	19	4	5Q(-18.0106)	sp|Q15149|PLEC_HUMAN	PLEC_HUMAN	PLEC	Plectin	EPPK1	sp|P58107|EPIPL_HUMAN	1	105494	105494	MS/MS
LLEDGEDFNLGDALDSSNSMQTIQK	LLEDGEDFN[-18.0106]LGDALDSSNSMQTIQK	R	T	383	407	25	23	9N(-18.0106)	sp|P05783|K1C18_HUMAN	K1C18_HUMAN	KRT18	Keratin, type I cytoskeletal 18	NA	NA	5	216111	113176	MS/MS
LNDFASTVR	LN[-18.0106]DFASTVR	R	I	99	107	9	2	2N(-18.0106)	sp|P20674|COX5A_HUMAN	COX5A_HUMAN	COX5A	Cytochrome c oxidase subunit 5A, mitochondrial	NA	NA	1	19998.3	19998.3	MS/MS
LNLEHIATSSAVSK	LN[-18.0106]LEHIATSSAVSK	K	E	383	396	14	3	2N(-18.0106)	sp|Q96QK1|VPS35_HUMAN	VPS35_HUMAN	VPS35	Vacuolar protein sorting-associated protein 35	NA	NA	1	32837.6	32837.6	MS/MS
LNTGILNK	LN[-18.0106]TGILNK	R	H	568	575	8	2	2N(-18.0106)	sp|P11387|TOP1_HUMAN	TOP1_HUMAN	TOP1	DNA topoisomerase 1	NA	NA	1	33478.2	33478.2	MS/MS
LQTQPPSLPGQPPMYSGTFDCFR	LQTQPPSLPGQ[-18.0106]PPM[15.9949]YSGTFDC[57.0215]FR	R	K	38	60	23	3	11Q(-18.0106),14M(15.9949),21C(57.0215)	sp|O43772|MCAT_HUMAN	MCAT_HUMAN	SLC25A20	Mitochondrial carnitine/acylcarnitine carrier protein	NA	NA	3	49640.5	49640.5	MS/MS
LQAEIEGLK	LQ[-18.0106]AEIEGLK	R	G	317	325	9	2	2Q(-18.0106)	sp|P05787|K2C8_HUMAN	K2C8_HUMAN	KRT8	Keratin, type II cytoskeletal 8	NA	NA	2	93688.5	93688.5	MS/MS
LTTPTYGDLNHLVSATMSGVTTSLR	LTTPTYGDLN[-18.0106]HLVSATMSGVTTSLR	K	F	217	241	25	3	10N(-18.0106)	sp|Q9BUF5|TBB6_HUMAN	TBB6_HUMAN	TUBB6	Tubulin beta-6 chain	NA	NA	3	225314	225314	MS/MS
LVLEVAQHLGESTVR	LVLEVAQ[-18.0106]HLGESTVR	R	T	95	109	15	3	7Q(-18.0106)	sp|P06576|ATPB_HUMAN	ATPB_HUMAN	ATP5F1B	ATP synthase subunit beta, mitochondrial	NA	NA	1	178157	178157	MS/MS
LVNELTEFAK	LVN[-18.0106]ELTEFAK	K	T	66	75	10	2	3N(-18.0106)	contam_sp|P02769|ALBU_BOVIN	ALBU_BOVIN	ALB	Albumin	NA	NA	3	605815	605815	MS/MS
LVQDVANNTNEEAGDGTTTATVLAR	LVQDVANNTN[-18.0106]EEAGDGTTTATVLAR	K	S	97	121	25	2	10N(-18.0106)	sp|P10809|CH60_HUMAN	CH60_HUMAN	HSPD1	60 kDa heat shock protein, mitochondrial	NA	NA	1	26948.1	26948.1	MS/MS
MSPNETLFLESTNK	M[15.9949]SPN[-18.0106]ETLFLESTNK	K	I	85	98	14	2	1M(15.9949),4N(-18.0106)	sp|Q9HB90|RRAGC_HUMAN	RRAGC_HUMAN	RRAGC	Ras-related GTP-binding protein C	RRAGD	sp|Q9NQL2|RRAGD_HUMAN	1	22282.5	22282.5	MS/MS
NQVAMNPTNTVFDAK	NQVAM[15.9949]N[-18.0106]PTNTVFDAK	K	R	57	71	15	2	5M(15.9949),6N(-18.0106)	sp|P11142|HSP7C_HUMAN	HSP7C_HUMAN	HSPA8	Heat shock cognate 71 kDa protein	NA	NA	1	2323.32	2323.32	MS/MS
NLLHVTDTGVGMTR	N[-18.0106]LLHVTDTGVGMTR	K	E	143	156	14	3	1N(-18.0106)	sp|P14625|ENPL_HUMAN	ENPL_HUMAN	HSP90B1	Endoplasmin	NA	NA	3	86480.9	86480.9	MS/MS
NTDEMVELR	N[-18.0106]TDEMVELR	R	I	38	46	9	2	1N(-18.0106)	sp|P61978|HNRPK_HUMAN	HNRPK_HUMAN	HNRNPK	Heterogeneous nuclear ribonucleoprotein K	NA	NA	1	48678.7	48678.7	MS/MS
NTEDITQEEYGEFYK	N[-18.0106]TEDITQEEYGEFYK	R	S	214	228	15	23	1N(-18.0106)	sp|Q58FF8|H90B2_HUMAN	H90B2_HUMAN	HSP90AB2P	Putative heat shock protein HSP 90-beta 2	NA	NA	3	35641.5	35950.4	MS/MS
QADNPHVALYQAR	QADN[-18.0106]PHVALYQAR	K	F	107	119	13	2	4N(-18.0106)	sp|Q9Y4L1|HYOU1_HUMAN	HYOU1_HUMAN	HYOU1	Hypoxia up-regulated protein 1	NA	NA	1	3291.59	3291.59	MS/MS
QFAYQNSWGLTTR	QFAYQ[-18.0106]NSWGLTTR	K	T	1266	1278	13	2	5Q(-18.0106)	sp|P07814|SYEP_HUMAN	SYEP_HUMAN	EPRS1	Bifunctional glutamate/proline--tRNA ligase	NA	NA	2	35342.8	35342.8	MS/MS
QFIDSNPNQPLVILEMESGASAK	QFIDSNPNQ[-18.0106]PLVILEMESGASAK	K	A	847	869	23	2	9Q(-18.0106)	sp|P49588|SYAC_HUMAN	SYAC_HUMAN	AARS1	Alanine--tRNA ligase, cytoplasmic	NA	NA	2	11506.5	11506.5	MS/MS
QLNYTIGEVPISFVDR	QLN[-18.0106]YTIGEVPISFVDR	R	V	219	234	16	2	3N(-18.0106)	sp|O60762|DPM1_HUMAN	DPM1_HUMAN	DPM1	Dolichol-phosphate mannosyltransferase subunit 1	NA	NA	2	13307.4	13307.4	MS/MS
QLQQAQAAGAEQEVEK	QLQQ[-18.0106]AQAAGAEQEVEK	K	F	110	125	16	2	4Q(-18.0106)	sp|P39748|FEN1_HUMAN	FEN1_HUMAN	FEN1	Flap endonuclease 1	NA	NA	1	13266.5	13266.5	MS/MS
QTTVSNSQQAYQEAFEISK	QTTVSN[-18.0106]SQQAYQEAFEISK	K	K	141	159	19	2	6N(-18.0106)	sp|P31946|1433B_HUMAN	1433B_HUMAN	YWHAB	14-3-3 protein beta/alpha	NA	NA	3	6812.02	6812.02	MS/MS
QAAVGQGDFHLLDHR	Q[-18.0106]AAVGQGDFHLLDHR	R	G	96	110	15	3	1Q(-18.0106)	sp|O43819|SCO2_HUMAN	SCO2_HUMAN	SCO2	Protein SCO2 homolog, mitochondrial	NA	NA	1	32112	32112	MS/MS
QADFEAHNILR	Q[-18.0106]ADFEAHNILR	R	E	590	600	11	23	1Q(-18.0106)	sp|P49915|GUAA_HUMAN	GUAA_HUMAN	GMPS	GMP synthase [glutamine-hydrolyzing]	NA	NA	4	42189	34774.6	MS/MS
QADVFPDRDHFGR	Q[-18.0106]ADVFPDRDHFGR	R	T	181	193	13	34	1Q(-18.0106)	sp|Q9HCC0|MCCB_HUMAN	MCCB_HUMAN	MCCC2	Methylcrotonoyl-CoA carboxylase beta chain, mitochondrial	NA	NA	3	31690.8	31690.8	MS/MS
QAGLSYIR	Q[-18.0106]AGLSYIR	R	Y	7	14	8	2	1Q(-18.0106)	sp|P56381|ATP5E_HUMAN	ATP5E_HUMAN	ATP5F1E	ATP synthase subunit epsilon, mitochondrial	ATP5F1EP2	sp|Q5VTU8|AT5EL_HUMAN	1	125309	125309	MS/MS
QAGPASVPLR	Q[-18.0106]AGPASVPLR	K	T	131	140	10	2	1Q(-18.0106)	sp|P30101|PDIA3_HUMAN	PDIA3_HUMAN	PDIA3	Protein disulfide-isomerase A3	NA	NA	1	182846	182846	MS/MS
QAHLTNQYMQR	Q[-18.0106]AHLTNQYMQR	R	M	375	385	11	2	1Q(-18.0106)	sp|P11940|PABP1_HUMAN	PABP1_HUMAN	PABPC1	Polyadenylate-binding protein 1	NA	NA	2	4484.78	4484.78	MS/MS
QALLQYK	Q[-18.0106]ALLQYK	K	K	288	294	7	2	1Q(-18.0106)	sp|Q02790|FKBP4_HUMAN	FKBP4_HUMAN	FKBP4	Peptidyl-prolyl cis-trans isomerase FKBP4	NA	NA	1	263667	263667	MS/MS
QAQEYEALLNIK	Q[-18.0106]AQEYEALLNIK	R	V	359	370	12	2	1Q(-18.0106)	sp|P05783|K1C18_HUMAN	K1C18_HUMAN	KRT18	Keratin, type I cytoskeletal 18	NA	NA	9	70958.9	70958.9	MS/MS
QAVDVSPLR	Q[-18.0106]AVDVSPLR	R	R	137	145	9	2	1Q(-18.0106)	sp|P46782|RS5_HUMAN	RS5_HUMAN	RPS5	Small ribosomal subunit protein uS7	NA	NA	1	226866	226866	MS/MS
QDLTTLDVTK	Q[-18.0106]DLTTLDVTK	R	L	18	27	10	2	1Q(-18.0106)	sp|P41091|IF2G_HUMAN	IF2G_HUMAN	EIF2S3	Eukaryotic translation initiation factor 2 subunit 3	EIF2S3B	sp|Q2VIR3|IF2GL_HUMAN	1	74348.8	74348.8	MS/MS
QEFLINLVK	Q[-18.0106]EFLINLVK	K	Q	550	558	9	2	1Q(-18.0106)	sp|P02771|FETA_HUMAN	FETA_HUMAN	AFP	Alpha-fetoprotein	NA	NA	2	289625	289625	MS/MS
QEGDTFYIK	Q[-18.0106]EGDTFYIK	K	T	46	54	9	2	1Q(-18.0106)	sp|P29373|RABP2_HUMAN	RABP2_HUMAN	CRABP2	Cellular retinoic acid-binding protein 2	NA	NA	3	465582	465582	MS/MS
QEIQHLFR	Q[-18.0106]EIQHLFR	K	E	524	531	8	23	1Q(-18.0106)	sp|P04844|RPN2_HUMAN	RPN2_HUMAN	RPN2	Dolichyl-diphosphooligosaccharide--protein glycosyltransferase subunit 2	NA	NA	2	129573	115129	MS/MS
QEPLLIGSTK	Q[-18.0106]EPLLIGSTK	R	S	317	326	10	2	1Q(-18.0106)	sp|P49327|FAS_HUMAN	FAS_HUMAN	FASN	Fatty acid synthase	NA	NA	2	53800.9	53800.9	MS/MS
QEYDESGPSIVHR	Q[-18.0106]EYDESGPSIVHR	K	K	360	372	13	23	1Q(-18.0106)	sp|P63261|ACTG_HUMAN	ACTG_HUMAN	ACTG1	Actin, cytoplasmic 2	ACTB, POTEE, POTEF, POTEI, POTEJ, POTEKP	sp|A5A3E0|POTEF_HUMAN, sp|P0CG38|POTEI_HUMAN, sp|P0CG39|POTEJ_HUMAN, sp|P60709|ACTB_HUMAN, sp|Q6S8J3|POTEE_HUMAN, sp|Q9BYX7|ACTBM_HUMAN	19	693498	596920	MS/MS
QFAALVASK	Q[-18.0106]FAALVASK	R	V	58	66	9	2	1Q(-18.0106)	sp|Q99460|PSMD1_HUMAN	PSMD1_HUMAN	PSMD1	26S proteasome non-ATPase regulatory subunit 1	NA	NA	1	44567	44567	MS/MS
QFEGLADK	Q[-18.0106]FEGLADK	K	L	315	322	8	2	1Q(-18.0106)	sp|O94905|ERLN2_HUMAN	ERLN2_HUMAN	ERLIN2	Erlin-2	NA	NA	1	79046.6	79046.6	MS/MS
QFIQCGFAEWK	Q[-18.0106]FIQ[-18.0106]C[57.0215]GFAEWK	K	I	95	105	11	2	1Q(-18.0106),4Q(-18.0106),5C(57.0215)	sp|Q9C0F1|CEP44_HUMAN	CEP44_HUMAN	CEP44	Centrosomal protein of 44 kDa	NA	NA	1	555728	555728	MS/MS
QFLNAGK	Q[-18.0106]FLNAGK	R	H	86	92	7	2	1Q(-18.0106)	sp|P53004|BIEA_HUMAN	BIEA_HUMAN	BLVRA	Biliverdin reductase A	NA	NA	1	49309.6	49309.6	MS/MS
QFSMFLGK	Q[-18.0106]FSMFLGK	K	F	141	148	8	2	1Q(-18.0106)	sp|P21266|GSTM3_HUMAN	GSTM3_HUMAN	GSTM3	Glutathione S-transferase Mu 3	NA	NA	1	67295.4	67295.4	MS/MS
QFVEMTR	Q[-18.0106]FVEMTR	R	T	20	26	7	2	1Q(-18.0106)	sp|P48444|COPD_HUMAN	COPD_HUMAN	ARCN1	Coatomer subunit delta	NA	NA	1	36764.7	36764.7	MS/MS
QFVPAVEK	Q[-18.0106]FVPAVEK	K	G	581	588	8	2	1Q(-18.0106)	sp|Q96RP9|EFGM_HUMAN	EFGM_HUMAN	GFM1	Elongation factor G, mitochondrial	NA	NA	1	220246	220246	MS/MS
QGAPTSFLPPEASQLKPDR	Q[-18.0106]GAPTSFLPPEASQLKPDR	K	Q	147	165	19	2	1Q(-18.0106)	sp|Q9BUJ2|HNRL1_HUMAN	HNRL1_HUMAN	HNRNPUL1	Heterogeneous nuclear ribonucleoprotein U-like protein 1	NA	NA	1	30161.6	30161.6	MS/MS
QGGLGPIR	Q[-18.0106]GGLGPIR	R	I	166	173	8	2	1Q(-18.0106)	sp|Q13162|PRDX4_HUMAN	PRDX4_HUMAN	PRDX4	Peroxiredoxin-4	NA	NA	1	62117.7	62117.7	MS/MS
QGPGPSR	Q[-18.0106]GPGPSR	K	D	119	125	7	2	1Q(-18.0106)	sp|P08727|K1C19_HUMAN	K1C19_HUMAN	KRT19	Keratin, type I cytoskeletal 19	NA	NA	1	49534.3	49534.3	MS/MS
QGVLGIK	Q[-18.0106]GVLGIK	R	V	179	185	7	2	1Q(-18.0106)	sp|P23396|RS3_HUMAN	RS3_HUMAN	RPS3	Small ribosomal subunit protein uS3	NA	NA	1	26642.4	26642.4	MS/MS
QGYVIYR	Q[-18.0106]GYVIYR	K	I	57	63	7	2	1Q(-18.0106)	sp|P61313|RL15_HUMAN	RL15_HUMAN	RPL15	Large ribosomal subunit protein eL15	NA	NA	1	128438	128438	MS/MS
QHGDVVSAIR	Q[-18.0106]HGDVVSAIR	K	A	211	220	10	2	1Q(-18.0106)	sp|O14745|NHRF1_HUMAN	NHRF1_HUMAN	NHERF1	Na(+)/H(+) exchange regulatory cofactor NHE-RF1	NA	NA	2	21709.4	21709.4	MS/MS
QHSNSNMVIMLIGNK	Q[-18.0106]HSNSNMVIMLIGNK	R	S	106	120	15	2	1Q(-18.0106)	sp|P61019|RAB2A_HUMAN	RAB2A_HUMAN	RAB2A	Ras-related protein Rab-2A	NA	NA	1	62951.4	62951.4	MS/MS
QIASVMK	Q[-18.0106]IASVMK	K	H	208	214	7	2	1Q(-18.0106)	sp|P17174|AATC_HUMAN	AATC_HUMAN	GOT1	Aspartate aminotransferase, cytoplasmic	NA	NA	1	47991.3	47991.3	MS/MS
QIENVLR	Q[-18.0106]IENVLR	K	R	266	272	7	2	1Q(-18.0106)	sp|P20042|IF2B_HUMAN	IF2B_HUMAN	EIF2S2	Eukaryotic translation initiation factor 2 subunit 2	NA	NA	1	76814.1	76814.1	MS/MS
QIFLGGVDK	Q[-18.0106]IFLGGVDK	K	R	97	105	9	2	1Q(-18.0106)	sp|P05141|ADT2_HUMAN	ADT2_HUMAN	SLC25A5	ADP/ATP translocase 2	SLC25A6	sp|P12236|ADT3_HUMAN	1	214614	214614	MS/MS
QIISTIR	Q[-18.0106]IISTIR	R	T	361	367	7	2	1Q(-18.0106)	sp|P37268|FDFT_HUMAN	FDFT_HUMAN	FDFT1	Squalene synthase	NA	NA	1	39254.3	39254.3	MS/MS
QILGVIDK	Q[-18.0106]ILGVIDK	K	K	56	63	8	2	1Q(-18.0106)	sp|Q14444|CAPR1_HUMAN	CAPR1_HUMAN	CAPRIN1	Caprin-1	NA	NA	1	103316	103316	MS/MS
QILSADLR	Q[-18.0106]ILSADLR	K	S	737	744	8	2	1Q(-18.0106)	sp|P55786|PSA_HUMAN	PSA_HUMAN	NPEPPS	Puromycin-sensitive aminopeptidase	NA	NA	1	92116.4	92116.4	MS/MS
QLADETLLK	Q[-18.0106]LADETLLK	K	V	183	191	9	2	1Q(-18.0106)	sp|P20700|LMNB1_HUMAN	LMNB1_HUMAN	LMNB1	Lamin-B1	NA	NA	1	75029.3	75029.3	MS/MS
QLADIGYK	Q[-18.0106]LADIGYK	K	T	6	13	8	2	1Q(-18.0106)	sp|Q96I36|COX14_HUMAN	COX14_HUMAN	COX14	Cytochrome c oxidase assembly protein COX14	NA	NA	1	38672.5	38672.5	MS/MS
QLAPIWDK	Q[-18.0106]LAPIWDK	K	L	402	409	8	2	1Q(-18.0106)	sp|P07237|PDIA1_HUMAN	PDIA1_HUMAN	P4HB	Protein disulfide-isomerase	NA	NA	3	168665	168665	MS/MS
QLDSTIGIHPVCAEVFTTLSVTK	Q[-18.0106]LDSTIGIHPVC[57.0215]AEVFTTLSVTK	K	R	614	636	23	3	12C(57.0215),1Q(-18.0106)	sp|Q16881|TRXR1_HUMAN	TRXR1_HUMAN	TXNRD1	Thioredoxin reductase 1, cytoplasmic	NA	NA	1	43206.6	43206.6	MS/MS
QLESHLSLGR	Q[-18.0106]LESHLSLGR	R	K	47	56	10	23	1Q(-18.0106)	sp|O96011|PX11B_HUMAN	PX11B_HUMAN	PEX11B	Peroxisomal membrane protein 11B	NA	NA	2	23497.8	19387.5	MS/MS
QLESLIR	Q[-18.0106]LESLIR	R	L	733	739	7	2	1Q(-18.0106)	sp|P33991|MCM4_HUMAN	MCM4_HUMAN	MCM4	DNA replication licensing factor MCM4	MCM8	sp|Q9UJA3|MCM8_HUMAN	1	22272.7	22272.7	MS/MS
QLETLGQEK	Q[-18.0106]LETLGQEK	R	L	150	158	9	2	1Q(-18.0106)	sp|P05787|K2C8_HUMAN	K2C8_HUMAN	KRT8	Keratin, type II cytoskeletal 8	NA	NA	5	2.33352e+06	2.33352e+06	MS/MS
QLFHPEQLITGK	Q[-18.0106]LFHPEQLITGK	R	E	85	96	12	23	1Q(-18.0106)	sp|Q9BQE3|TBA1C_HUMAN	TBA1C_HUMAN	TUBA1C	Tubulin alpha-1C chain	TUBA1A, TUBA1B, TUBA3C, TUBA3D, TUBA3E, TUBA4A, TUBA4B, TUBA8	sp|P0DPH7|TBA3C_HUMAN, sp|P0DPH8|TBA3D_HUMAN, sp|P68363|TBA1B_HUMAN, sp|P68366|TBA4A_HUMAN, sp|Q6PEY2|TBA3E_HUMAN, sp|Q71U36|TBA1A_HUMAN, sp|Q9H853|TBA4B_HUMAN, sp|Q9NY65|TBA8_HUMAN	3	179206	179206	MS/MS
QLIDITGK	Q[-18.0106]LIDITGK	K	N	56	63	8	2	1Q(-18.0106)	sp|Q14157|UBP2L_HUMAN	UBP2L_HUMAN	UBAP2L	Ubiquitin-associated protein 2-like	NA	NA	1	41411.3	41411.3	MS/MS
QLIVGVNK	Q[-18.0106]LIVGVNK	K	M	147	154	8	2	1Q(-18.0106)	sp|P68104|EF1A1_HUMAN	EF1A1_HUMAN	EEF1A1	Elongation factor 1-alpha 1	EEF1A1P5, EEF1A2	sp|Q05639|EF1A2_HUMAN, sp|Q5VTE0|EF1A3_HUMAN	3	1.46559e+06	1.46559e+06	MS/MS
QLLLTADDR	Q[-18.0106]LLLTADDR	R	V	61	69	9	2	1Q(-18.0106)	sp|P04075|ALDOA_HUMAN	ALDOA_HUMAN	ALDOA	Fructose-bisphosphate aldolase A	NA	contam_sp|P00883|ALDOA_RABIT	1	544904	544904	MS/MS
QLLSVVK	Q[-18.0106]LLSVVK	R	W	725	731	7	2	1Q(-18.0106)	sp|P06401|PRGR_HUMAN	PRGR_HUMAN	PGR	Progesterone receptor	NA	NA	1	22531.4	22531.4	MS/MS
QLQDEMLR	Q[-18.0106]LQDEMLR	K	R	182	189	8	2	1Q(-18.0106)	sp|P02545|LMNA_HUMAN	LMNA_HUMAN	LMNA	Prelamin-A/C	NA	NA	1	86043.4	86043.4	MS/MS
QLSILVHPDK	Q[-18.0106]LSILVHPDK	R	N	79	88	10	23	1Q(-18.0106)	sp|O75937|DNJC8_HUMAN	DNJC8_HUMAN	DNAJC8	DnaJ homolog subfamily C member 8	NA	NA	2	34883.5	25069	MS/MS
QLSSGVSEIR	Q[-18.0106]LSSGVSEIR	R	H	80	89	10	2	1Q(-18.0106)	sp|P04792|HSPB1_HUMAN	HSPB1_HUMAN	HSPB1	Heat shock protein beta-1	NA	NA	4	929724	929724	MS/MS
QLYEEEIR	Q[-18.0106]LYEEEIR	R	E	226	233	8	2	1Q(-18.0106)	sp|P05787|K2C8_HUMAN	K2C8_HUMAN	KRT8	Keratin, type II cytoskeletal 8	NA	NA	2	3.57797e+06	3.57797e+06	MS/MS
QMVETELK	Q[-18.0106]MVETELK	R	L	87	94	8	2	1Q(-18.0106)	sp|P62258|1433E_HUMAN	1433E_HUMAN	YWHAE	14-3-3 protein epsilon	NA	NA	1	23104.2	23104.2	MS/MS
QMVIDVLHPGK	Q[-18.0106]MVIDVLHPGK	K	A	22	32	11	23	1Q(-18.0106)	sp|P62847|RS24_HUMAN	RS24_HUMAN	RPS24	Small ribosomal subunit protein eS24	NA	NA	4	53083.9	45823.5	MS/MS
QPGITFIAAK	Q[-18.0106]PGITFIAAK	K	F	185	194	10	2	1Q(-18.0106)	sp|P07339|CATD_HUMAN	CATD_HUMAN	CTSD	Cathepsin D	NA	NA	4	80125.2	80125.2	MS/MS
QPSQGPTFGIK	Q[-18.0106]PSQGPTFGIK	R	G	411	421	11	2	1Q(-18.0106)	sp|P11586|C1TC_HUMAN	C1TC_HUMAN	MTHFD1	C-1-tetrahydrofolate synthase, cytoplasmic	NA	NA	1	48472.4	48472.4	MS/MS
QPTIFQNK	Q[-18.0106]PTIFQNK	K	K	13	20	8	2	1Q(-18.0106)	sp|P62280|RS11_HUMAN	RS11_HUMAN	RPS11	Small ribosomal subunit protein uS17	NA	NA	3	119138	119138	MS/MS
QQHVIETLIGK	Q[-18.0106]QHVIETLIGK	K	K	503	513	11	2	1Q(-18.0106)	sp|P48643|TCPE_HUMAN	TCPE_HUMAN	CCT5	T-complex protein 1 subunit epsilon	NA	NA	2	15739.2	15739.2	MS/MS
QQVPSGESAILDR	Q[-18.0106]QVPSGESAILDR	K	V	270	282	13	2	1Q(-18.0106)	sp|P09874|PARP1_HUMAN	PARP1_HUMAN	PARP1	Poly [ADP-ribose] polymerase 1	NA	NA	1	11494.5	11494.5	MS/MS
QSSATSSFGGLGGGSVR	Q[-18.0106]SSATSSFGGLGGGSVR	R	F	8	24	17	2	1Q(-18.0106)	sp|P08727|K1C19_HUMAN	K1C19_HUMAN	KRT19	Keratin, type I cytoskeletal 19	NA	NA	10	63633.6	63633.6	MS/MS
QSVENDIHGLR	Q[-18.0106]SVENDIHGLR	R	K	176	186	11	23	1Q(-18.0106)	sp|P05783|K1C18_HUMAN	K1C18_HUMAN	KRT18	Keratin, type I cytoskeletal 18	NA	NA	14	1.24715e+06	847779	MS/MS
QTALVELLK	Q[-18.0106]TALVELLK	K	H	549	557	9	2	1Q(-18.0106)	contam_sp|P02769|ALBU_BOVIN	ALBU_BOVIN	ALB	Albumin	NA	NA	9	10504333	10504333	MS/MS
QTATQLLK	Q[-18.0106]TATQLLK	R	L	90	97	8	2	1Q(-18.0106)	sp|P62424|RL7A_HUMAN	RL7A_HUMAN	RPL7A	Large ribosomal subunit protein eL8	NA	NA	1	95029.8	95029.8	MS/MS
QTDVGITHFR	Q[-18.0106]TDVGITHFR	K	S	1345	1354	10	23	1Q(-18.0106)	sp|Q6P2Q9|PRP8_HUMAN	PRP8_HUMAN	PRPF8	Pre-mRNA-processing-splicing factor 8	NA	NA	1	24416.9	23302.5	MS/MS
QTESTSFLEK	Q[-18.0106]TESTSFLEK	K	K	172	181	10	2	1Q(-18.0106)	sp|P60900|PSA6_HUMAN	PSA6_HUMAN	PSMA6	Proteasome subunit alpha type-6	NA	NA	1	78396.5	78396.5	MS/MS
QTTSNLGHLNK	Q[-18.0106]TTSNLGHLNK	R	P	176	186	11	2	1Q(-18.0106)	sp|O00487|PSDE_HUMAN	PSDE_HUMAN	PSMD14	26S proteasome non-ATPase regulatory subunit 14	NA	NA	1	10063.8	10063.8	MS/MS
QTVAVGVIK	Q[-18.0106]TVAVGVIK	R	A	431	439	9	2	1Q(-18.0106)	sp|P68104|EF1A1_HUMAN	EF1A1_HUMAN	EEF1A1	Elongation factor 1-alpha 1	EEF1A1P5, EEF1A2	sp|Q05639|EF1A2_HUMAN, sp|Q5VTE0|EF1A3_HUMAN	4	1745651	1745651	MS/MS
QVLEPSFR	Q[-18.0106]VLEPSFR	K	Q	174	181	8	2	1Q(-18.0106)	sp|P26641|EF1G_HUMAN	EF1G_HUMAN	EEF1G	Elongation factor 1-gamma	NA	NA	3	300918	300918	MS/MS
QVTAAQLHLR	Q[-18.0106]VTAAQLHLR	R	D	89	98	10	3	1Q(-18.0106)	sp|Q9BYD1|RM13_HUMAN	RM13_HUMAN	MRPL13	Large ribosomal subunit protein uL13m	NA	NA	1	25922.6	25922.6	MS/MS
QWLQEIDR	Q[-18.0106]WLQEIDR	K	Y	101	108	8	2	1Q(-18.0106)	sp|Q9H0U4|RAB1B_HUMAN	RAB1B_HUMAN	RAB1B	Ras-related protein Rab-1B	RAB1A, RAB1C	sp|P62820|RAB1A_HUMAN, sp|Q92928|RAB1C_HUMAN	2	22718.1	22718.1	MS/MS
QYAGYDYSQQGR	Q[-18.0106]YAGYDYSQQGR	K	F	38	49	12	2	1Q(-18.0106)	sp|Q969M3|YIPF5_HUMAN	YIPF5_HUMAN	YIPF5	Protein YIPF5	NA	NA	2	7588.04	7588.04	MS/MS
QYIISEELISEGK	Q[-18.0106]YIISEELISEGK	K	W	15	27	13	2	1Q(-18.0106)	sp|Q9UKK9|NUDT5_HUMAN	NUDT5_HUMAN	NUDT5	ADP-sugar pyrophosphatase	NA	NA	1	66398.8	66398.8	MS/MS
RFDDAVVQSDMK	RFDDAVVQ[-18.0106]SDMK	R	H	77	88	12	3	8Q(-18.0106)	sp|P11142|HSP7C_HUMAN	HSP7C_HUMAN	HSPA8	Heat shock cognate 71 kDa protein	NA	NA	2	60810.3	60810.3	MS/MS
RTEMENEFVLIK	RTEMEN[-18.0106]EFVLIK	K	K	186	197	12	3	6N(-18.0106)	sp|P05787|K2C8_HUMAN	K2C8_HUMAN	KRT8	Keratin, type II cytoskeletal 8	NA	NA	2	13334.2	13334.2	MS/MS
SEIIPMFSNLASDEQDSVR	SEIIPM[15.9949]FSN[-18.0106]LASDEQDSVR	K	L	203	221	19	2	6M(15.9949),9N(-18.0106)	sp|P30153|2AAA_HUMAN	2AAA_HUMAN	PPP2R1A	Serine/threonine-protein phosphatase 2A 65 kDa regulatory subunit A alpha isoform	NA	NA	1	300794	300794	MS/MS
SELISIFQEAK	SELISIFQ[-18.0106]EAK	K	Q	520	530	11	2	8Q(-18.0106)	sp|Q6P1M9|ARMX5_HUMAN	ARMX5_HUMAN	ARMCX5	Armadillo repeat-containing X-linked protein 5	NA	NA	1	123644	123644	MS/MS
SINPDEAVAYGAAVQAAILSGDK	SINPDEAVAYGAAVQ[-18.0106]AAILSGDK	K	S	362	384	23	23	15Q(-18.0106)	sp|P11142|HSP7C_HUMAN	HSP7C_HUMAN	HSPA8	Heat shock cognate 71 kDa protein	NA	NA	1	63187.1	63187.1	MS/MS
SLGSVQAPSYGAR	SLGSVQ[-18.0106]APSYGAR	R	P	15	27	13	2	6Q(-18.0106)	sp|P05783|K1C18_HUMAN	K1C18_HUMAN	KRT18	Keratin, type I cytoskeletal 18	NA	NA	1	69168.2	69168.2	MS/MS
SLLEGQEDHYNNLSASK	SLLEGQEDHYN[-18.0106]NLSASK	R	V	382	398	17	3	11N(-18.0106)	sp|P08727|K1C19_HUMAN	K1C19_HUMAN	KRT19	Keratin, type I cytoskeletal 19	NA	NA	1	75836.5	75836.5	MS/MS
SLTNDWEDHLAVK	SLTN[-18.0106]DWEDHLAVK	K	H	315	327	13	23	4N(-18.0106)	sp|P07900|HS90A_HUMAN	HS90A_HUMAN	HSP90AA1	Heat shock protein HSP 90-alpha	HSP90AB1	sp|P08238|HS90B_HUMAN	2	264339	264339	MS/MS
SNFAEALAAHK	SN[-18.0106]FAEALAAHK	K	Y	32	42	11	3	2N(-18.0106)	sp|P07237|PDIA1_HUMAN	PDIA1_HUMAN	P4HB	Protein disulfide-isomerase	NA	NA	4	27520.2	27520.2	MS/MS
SQYEVMAEQNR	SQYEVMAEQ[-18.0106]NR	R	K	254	264	11	2	9Q(-18.0106)	sp|P08727|K1C19_HUMAN	K1C19_HUMAN	KRT19	Keratin, type I cytoskeletal 19	NA	NA	1	105090	105090	MS/MS
SSFYVNGLTLGGQK	SSFYVN[-18.0106]GLTLGGQK	R	C	57	70	14	2	6N(-18.0106)	sp|P07737|PROF1_HUMAN	PROF1_HUMAN	PFN1	Profilin-1	NA	NA	1	19877.9	19877.9	MS/MS
SYELPDGQVITIGNER	SYELPDGQ[-18.0106]VITIGNER	K	F	239	254	16	23	8Q(-18.0106)	sp|P63261|ACTG_HUMAN	ACTG_HUMAN	ACTG1	Actin, cytoplasmic 2	ACTA1, ACTA2, ACTB, ACTBL2, ACTC1, ACTG2, POTEE, POTEF, POTEKP	sp|A5A3E0|POTEF_HUMAN, sp|P60709|ACTB_HUMAN, sp|P62736|ACTA_HUMAN, sp|P63267|ACTH_HUMAN, sp|P68032|ACTC_HUMAN, sp|P68133|ACTS_HUMAN, sp|Q562R1|ACTBL_HUMAN, sp|Q6S8J3|POTEE_HUMAN, sp|Q9BYX7|ACTBM_HUMAN	2	362162	362162	MS/MS
TDLEMQIEGLK	TDLEMQ[-18.0106]IEGLK	R	E	198	208	11	2	6Q(-18.0106)	sp|P08727|K1C19_HUMAN	K1C19_HUMAN	KRT19	Keratin, type I cytoskeletal 19	KRT16	sp|P08779|K1C16_HUMAN	1	126876	126876	MS/MS
TEMENEFVLIK	TEMEN[-18.0106]EFVLIK	R	K	187	197	11	2	5N(-18.0106)	sp|P05787|K2C8_HUMAN	K2C8_HUMAN	KRT8	Keratin, type II cytoskeletal 8	NA	NA	1	135873	135873	MS/MS
TIGGGDDSFNTFFSETGAGK	TIGGGDDSFN[-18.0106]TFFSETGAGK	K	H	41	60	20	2	10N(-18.0106)	sp|Q9BQE3|TBA1C_HUMAN	TBA1C_HUMAN	TUBA1C	Tubulin alpha-1C chain	TUBA1A, TUBA1B, TUBA3C, TUBA3D, TUBA3E	sp|P0DPH7|TBA3C_HUMAN, sp|P0DPH8|TBA3D_HUMAN, sp|P68363|TBA1B_HUMAN, sp|Q6PEY2|TBA3E_HUMAN, sp|Q71U36|TBA1A_HUMAN	1	100546	100546	MS/MS
TVMENFVAFVDK	TVMEN[-18.0106]FVAFVDK	K	C	569	580	12	2	5N(-18.0106)	contam_sp|P02769|ALBU_BOVIN	ALBU_BOVIN	ALB	Albumin	NA	NA	2	189226	189226	MS/MS
TVQSLEIDLDSMR	TVQ[-18.0106]SLEIDLDSMR	R	N	302	314	13	23	3Q(-18.0106)	sp|P05783|K1C18_HUMAN	K1C18_HUMAN	KRT18	Keratin, type I cytoskeletal 18	NA	NA	3	441454	209306	MS/MS
TVTNAVVTVPAYFNDSQR	TVTN[-18.0106]AVVTVPAYFNDSQR	K	Q	138	155	18	23	4N(-18.0106)	sp|P11142|HSP7C_HUMAN	HSP7C_HUMAN	HSPA8	Heat shock cognate 71 kDa protein	NA	NA	4	152778	133997	MS/MS
VAPEEHPVLLTEAPLNPK	VAPEEHPVLLTEAPLN[-18.0106]PK	R	A	96	113	18	3	16N(-18.0106)	sp|P63261|ACTG_HUMAN	ACTG_HUMAN	ACTG1	Actin, cytoplasmic 2	ACTB	sp|P60709|ACTB_HUMAN	2	970631	970631	MS/MS
VAVVLMDTQGAFDSQSTVK	VAVVLM[15.9949]DTQ[-18.0106]GAFDSQSTVK	K	D	136	154	19	2	6M(15.9949),9Q(-18.0106)	sp|Q6DD88|ATLA3_HUMAN	ATLA3_HUMAN	ATL3	Atlastin-3	NA	NA	1	16584.1	16584.1	MS/MS
VDNDENEHQLSLR	VDNDEN[-18.0106]EHQLSLR	K	T	33	45	13	3	6N(-18.0106)	sp|P06748|NPM_HUMAN	NPM_HUMAN	NPM1	Nucleophosmin	NA	NA	1	64503.5	64503.5	MS/MS
VGEEFEEQTVDGR	VGEEFEEQ[-18.0106]TVDGR	K	P	68	80	13	2	8Q(-18.0106)	sp|P29373|RABP2_HUMAN	RABP2_HUMAN	CRABP2	Cellular retinoic acid-binding protein 2	NA	NA	1	75705.2	75705.2	MS/MS
VLHEAEGHIVTCETNTGEVYR	VLHEAEGHIVTC[57.0215]ETN[-18.0106]TGEVYR	K	G	9	29	21	4	12C(57.0215),15N(-18.0106)	sp|P62318|SMD3_HUMAN	SMD3_HUMAN	SNRPD3	Small nuclear ribonucleoprotein Sm D3	NA	NA	2	57198.5	57198.5	MS/MS
VMIDNETLPVEYLGGK	VM[15.9949]IDN[-18.0106]ETLPVEYLGGK	K	P	151	166	16	2	2M(15.9949),5N(-18.0106)	sp|P43155|CACP_HUMAN	CACP_HUMAN	CRAT	Carnitine O-acetyltransferase	NA	NA	2	16545	16545	MS/MS
VNILLVENDQQLQK	VNILLVEN[-18.0106]DQ[-18.0106]QLQK	K	I	153	166	14	23	10Q(-18.0106),8N(-18.0106)	sp|Q5FVE4|ACBG2_HUMAN	ACBG2_HUMAN	ACSBG2	Long-chain-fatty-acid--CoA ligase ACSBG2	NA	NA	2	2.66147e+06	1.18616e+06	MS/MS
VSLDVNHFAPDELTVK	VSLDVN[-18.0106]HFAPDELTVK	R	T	97	112	16	3	6N(-18.0106)	sp|P04792|HSPB1_HUMAN	HSPB1_HUMAN	HSPB1	Heat shock protein beta-1	NA	NA	1	57237.7	57237.7	MS/MS
YEELQSLAGK	YEELQ[-18.0106]SLAGK	K	H	286	295	10	2	5Q(-18.0106)	sp|P05787|K2C8_HUMAN	K2C8_HUMAN	KRT8	Keratin, type II cytoskeletal 8	NA	NA	2	529710	529710	MS/MS
YISPDQLADLYK	YISPDQ[-18.0106]LADLYK	R	S	270	281	12	2	6Q(-18.0106)	sp|P06733|ENOA_HUMAN	ENOA_HUMAN	ENO1	Alpha-enolase	NA	NA	2	50258.1	50258.1	MS/MS
YMNSGPVVAMVWEGLNVVK	YM[15.9949]N[-18.0106]SGPVVAM[15.9949]VWEGLNVVK	K	T	67	85	19	2	10M(15.9949),2M(15.9949),3N(-18.0106)	sp|P22392|NDKB_HUMAN	NDKB_HUMAN	NME2	Nucleoside diphosphate kinase B	NME2P1	sp|O60361|NDK8_HUMAN	2	17913.2	17913.2	MS/MS
YPIEHGIITNWDDMEK	YPIEHGIITN[-18.0106]WDDMEK	K	I	71	86	16	3	10N(-18.0106)	sp|P68032|ACTC_HUMAN	ACTC_HUMAN	ACTC1	Actin, alpha cardiac muscle 1	ACTA1, ACTA2, ACTG2	sp|P62736|ACTA_HUMAN, sp|P63267|ACTH_HUMAN, sp|P68133|ACTS_HUMAN	1	72004.9	72004.9	MS/MS
PGGLLLGDVAPNFEANTTVGR	n[42.0106]PGGLLLGDVAPN[-18.0106]FEANTTVGR	M	I	2	22	21	3	N-term(42.0106),12N(-18.0106)	sp|P30041|PRDX6_HUMAN	PRDX6_HUMAN	PRDX6	Peroxiredoxin-6	NA	NA	1	1966.56	1966.56	MS/MS
PYQYPALTPEQK	n[42.0106]PYQ[-18.0106]YPALTPEQK	M	K	2	13	12	2	N-term(42.0106),3Q(-18.0106)	sp|P04075|ALDOA_HUMAN	ALDOA_HUMAN	ALDOA	Fructose-bisphosphate aldolase A	NA	NA	2	6780.43	6780.43	MS/MS
EVTSSVLPNDFFSTNPPK	EVTSSVLPN[-18.0106]DFFSTNPPK	R	A	199	216	18	2	9N(-18.0106)	sp|Q96NB3|ZN830_HUMAN	ZN830_HUMAN	ZNF830	Zinc finger protein 830	NA	NA	0	220812	220812	MBR
EYFSWEGAFQHVGK	EYFSWEGAFQ[-18.0106]HVGK	R	A	415	428	14	2	10Q(-18.0106)	sp|P26641|EF1G_HUMAN	EF1G_HUMAN	EEF1G	Elongation factor 1-gamma	NA	NA	0	178945	178945	MBR
MYSYVTEELPQLINANFPVDPQR	MYSYVTEELPQ[-18.0106]LINANFPVDPQR	R	M	120	142	23	3	11Q(-18.0106)	sp|P10768|ESTD_HUMAN	ESTD_HUMAN	ESD	S-formylglutathione hydrolase	NA	NA	0	280968	280968	MBR
VEAVNMAEGIIHDTETK	VEAVN[-18.0106]M[15.9949]AEGIIHDTETK	R	M	579	595	17	23	5N(-18.0106),6M(15.9949)	sp|P38646|GRP75_HUMAN	GRP75_HUMAN	HSPA9	Stress-70 protein, mitochondrial	NA	NA	0	122058	122058	MBR
VLTVINQTQK	VLTVIN[-18.0106]QTQK	R	E	57	66	10	2	6N(-18.0106)	sp|P42766|RL35_HUMAN	RL35_HUMAN	RPL35	Large ribosomal subunit protein uL29	NA	NA	0	109486	109486	MBR

## Sheet: hyper-reactive peptides
Peptide.Sequence	Modified.Sequence	Protein	Entry.Name	Gene	invivo_100uM_Slot2_11_1_1610.Spectral.Count	invivo_50uM_Slot2_10_1_1609.Spectral.Count	invivo_100uM_Slot2_11_1_1610.Intensity	invivo_50uM_Slot2_10_1_1609.Intensity	invivo_100uM_Slot2_11_1_1610.MaxLFQ.Intensity	invivo_50uM_Slot2_10_1_1609.MaxLFQ.Intensity	invivo_100uM_Slot2_11_1_1610.Match.Type	invivo_50uM_Slot2_10_1_1609.Match.Type
AACLESAQEPSGAWGNK	AAC[57.0215]LESAQ[-18.0106]EPSGAWGNK	sp|Q00341|VIGLN_HUMAN	VIGLN_HUMAN	HDLBP	1	1	2925.66	893.735	2925.66	893.735	MS/MS	MS/MS
ADLINNLGTIAK	ADLIN[-18.0106]NLGTIAK	sp|P07900|HS90A_HUMAN	HS90A_HUMAN	HSP90AA1	2	2	423813	72610.8	423813	72610.8	MS/MS	MS/MS
AEGSDVANAVLDGADCIMLSGETAK	AEGSDVAN[-18.0106]AVLDGADC[57.0215]IMLSGETAK	sp|P14618|KPYM_HUMAN	KPYM_HUMAN	PKM	2	2	87364.1	72076.3	87364.1	72076.3	MS/MS	MS/MS
ALFPSTAQAQAAVQGPVGTDFK	ALFPSTAQ[-18.0106]AQAAVQGPVGTDFK	sp|O43670|ZN207_HUMAN	ZN207_HUMAN	ZNF207	2	4	116451	188310	123640	101789	MS/MS	MS/MS
ALTVPELTQQVFDAK	ALTVPELTQ[-18.0106]QVFDAK	sp|P07437|TBB5_HUMAN	TBB5_HUMAN	TUBB	1	1	30229.9	48765	30229.9	48765	MS/MS	MS/MS
AQIFANTVDNAR	AQIFAN[-18.0106]TVDNAR	sp|P05783|K1C18_HUMAN	K1C18_HUMAN	KRT18	4	3	336516	414240	225896	168407	MS/MS	MS/MS
ASLEAAIADAEQR	ASLEAAIADAEQ[-18.0106]R	sp|P05787|K2C8_HUMAN	K2C8_HUMAN	KRT8	5	8	727514	726141	479570	477826	MS/MS	MS/MS
AYHEQLSVAEITNACFEPANQMVK	AYHEQLSVAEITNAC[57.0215]FEPAN[-18.0106]QM[15.9949]VK	sp|P68366|TBA4A_HUMAN	TBA4A_HUMAN	TUBA4A	5	3	41871.4	20873.6	41871.4	20873.6	MS/MS	MS/MS
AYHEQLSVAEITSSCFEPNSQMVK	AYHEQLSVAEITSSC[57.0215]FEPN[-18.0106]SQM[15.9949]VK	sp|Q9NY65|TBA8_HUMAN	TBA8_HUMAN	TUBA8	6	6	98781.1	111939	98781.1	111939	MS/MS	MS/MS
AYHEQLTVAEITNACFEPANQMVK	AYHEQLTVAEITN[-18.0106]AC[57.0215]FEPANQMVK	sp|Q9BQE3|TBA1C_HUMAN	TBA1C_HUMAN	TUBA1C	2	2	3.57807e+06	3.54535e+06	3.57807e+06	3.54535e+06	MS/MS	MS/MS
CEGINISGNFYR	C[57.0215]EGIN[-18.0106]ISGNFYR	sp|P40429|RL13A_HUMAN	RL13A_HUMAN	RPL13A	1	1	3868.11	6357.53	3868.11	6357.53	MS/MS	MS/MS
CFNTLTNSFQPSLLGR	C[57.0215]FN[-18.0106]TLTNSFQPSLLGR	sp|P55265|DSRAD_HUMAN	DSRAD_HUMAN	ADAR	1	1	22883	18739	22883	18739	MS/MS	MS/MS
CQHAAEIITDLLR	C[57.0215]Q[-18.0106]HAAEIITDLLR	sp|Q96AE4|FUBP1_HUMAN	FUBP1_HUMAN	FUBP1	4	2	41951.4	26818.7	41951.4	26818.7	MS/MS	MS/MS
CQLEINFNTLQTK	C[57.0215]Q[-18.0106]LEINFNTLQTK	sp|O43707|ACTN4_HUMAN	ACTN4_HUMAN	ACTN4	2	1	17332.8	9553.06	17332.8	9553.06	MS/MS	MS/MS
DGNASGTTLLEALDCILPPTRPTDK	DGN[-18.0106]ASGTTLLEALDC[57.0215]ILPPTRPTDK	sp|P68104|EF1A1_HUMAN	EF1A1_HUMAN	EEF1A1	5	3	233595	145973	233595	145973	MS/MS	MS/MS
DGYNYTLSK	DGYN[-18.0106]YTLSK	sp|P31949|S10AB_HUMAN	S10AB_HUMAN	S100A11	1	1	127499	167774	127499	167774	MS/MS	MS/MS
DLYANNVMSGGTTMYPGIADR	DLYAN[-18.0106]NVM[15.9949]SGGTTMYPGIADR	sp|P68133|ACTS_HUMAN	ACTS_HUMAN	ACTA1	2	2	8020	6336.03	8020	6336.03	MS/MS	MS/MS
DLYANTVLSGGTTMYPGIADR	DLYAN[-18.0106]TVLSGGTTMYPGIADR	sp|P63261|ACTG_HUMAN	ACTG_HUMAN	ACTG1	1	2	268534	302904	415811	124836	MS/MS	MS/MS
DSLYVNGFTQR	DSLYVN[-18.0106]GFTQR	sp|Q8WXI7|MUC16_HUMAN	MUC16_HUMAN	MUC16	2	1	193811	62385.7	193811	62385.7	MS/MS	MS/MS
DYSHYYTTIQDLR	DYSHYYTTIQ[-18.0106]DLR	sp|P08727|K1C19_HUMAN	K1C19_HUMAN	KRT19	2	2	230181	282847	230181	282847	MS/MS	MS/MS
EAESCDCLQGFQLTHSLGGGTGSGMGTLLISK	EAESC[57.0215]DC[57.0215]LQ[-18.0106]GFQLTHSLGGGTGSGMGTLLISK	sp|P07437|TBB5_HUMAN	TBB5_HUMAN	TUBB	5	7	100762	204983	100762	204983	MS/MS	MS/MS
EAHQLFLEPEVLDPESVELK	EAHQ[-18.0106]LFLEPEVLDPESVELK	sp|P39748|FEN1_HUMAN	FEN1_HUMAN	FEN1	1	1	61940.5	57299.2	61940.5	57299.2	MS/MS	MS/MS
EANNFLWPFK	EAN[-18.0106]NFLWPFK	sp|P18124|RL7_HUMAN	RL7_HUMAN	RPL7	1	1	34700.2	46628.4	34700.2	46628.4	MS/MS	MS/MS
EATNPPVIQEEK	EATN[-18.0106]PPVIQEEK	sp|P30101|PDIA3_HUMAN	PDIA3_HUMAN	PDIA3	1	1	81063.3	81670.1	81063.3	81670.1	MS/MS	MS/MS
EDQTEYLEER	EDQ[-18.0106]TEYLEER	sp|P07900|HS90A_HUMAN	HS90A_HUMAN	HSP90AA1	3	2	131088	186128	131088	186128	MS/MS	MS/MS
EEEAIQLDGLNASQIR	EEEAIQ[-18.0106]LDGLNASQIR	sp|P14625|ENPL_HUMAN	ENPL_HUMAN	HSP90B1	2	1	85194.7	58373.8	85194.7	58373.8	MS/MS	MS/MS
EEHMQVVDLVR	EEHMQ[-18.0106]VVDLVR	sp|Q5T2W1|NHRF3_HUMAN	NHRF3_HUMAN	PDZK1	1	1	45705	41884.2	45705	41884.2	MS/MS	MS/MS
EFHLNESGDPSSK	EFHLN[-18.0106]ESGDPSSK	sp|Q01105|SET_HUMAN	SET_HUMAN	SET	2	1	183723	165510	183723	165510	MS/MS	MS/MS
EFNAEVHR	EFN[-18.0106]AEVHR	sp|P46777|RL5_HUMAN	RL5_HUMAN	RPL5	1	1	113379	124415	113379	124415	MS/MS	MS/MS
EGMNIVEAMER	EGMN[-18.0106]IVEAMER	sp|P62937|PPIA_HUMAN	PPIA_HUMAN	PPIA	1	1	215548	264331	215548	264331	MS/MS	MS/MS
EGNDLYHEMIESGVINLK	EGN[-18.0106]DLYHEMIESGVINLK	sp|P06576|ATPB_HUMAN	ATPB_HUMAN	ATP5F1B	2	2	301918	171755	213590	171755	MS/MS	MS/MS
EGTINVHDVETQFNQYK	EGTIN[-18.0106]VHDVETQFNQYK	sp|P15941|MUC1_HUMAN	MUC1_HUMAN	MUC1	3	3	116691	121347	77277.2	83218.4	MS/MS	MS/MS
EHFAQFGHVR	EHFAQ[-18.0106]FGHVR	sp|Q9GZT3|SLIRP_HUMAN	SLIRP_HUMAN	SLIRP	1	3	210205	222570	210205	222570	MS/MS	MS/MS
EHINLGCDMDFDIAGPSIR	EHIN[-18.0106]LGC[57.0215]DMDFDIAGPSIR	sp|P21796|VDAC1_HUMAN	VDAC1_HUMAN	VDAC1	1	1	85249.8	50860.6	85249.8	50860.6	MS/MS	MS/MS
EHQISPGDFPSLR	EHQ[-18.0106]ISPGDFPSLR	sp|Q9H4M9|EHD1_HUMAN	EHD1_HUMAN	EHD1	1	1	47914.3	43111	47914.3	43111	MS/MS	MS/MS
EIGNIISDAMK	EIGN[-18.0106]IISDAMK	sp|P10809|CH60_HUMAN	CH60_HUMAN	HSPD1	3	2	145525	138134	145525	138134	MS/MS	MS/MS
EILGTAQSVGCNVDGR	EILGTAQSVGC[57.0215]N[-18.0106]VDGR	sp|P30050|RL12_HUMAN	RL12_HUMAN	RPL12	2	2	31772.1	32582.6	31772.1	32582.6	MS/MS	MS/MS
EILVGDVGQTVDDPYATFVK	EILVGDVGQ[-18.0106]TVDDPYATFVK	sp|P23528|COF1_HUMAN	COF1_HUMAN	CFL1	8	6	513745	433703	368819	309217	MS/MS	MS/MS
EIVHLQAGQCGNQIGAK	EIVHLQ[-18.0106]AGQC[57.0215]GNQIGAK	sp|P07437|TBB5_HUMAN	TBB5_HUMAN	TUBB	1	5	49501.4	128938	49501.4	79654.5	MS/MS	MS/MS
ELEEIVQPIISK	ELEEIVQ[-18.0106]PIISK	sp|P11021|BIP_HUMAN	BIP_HUMAN	HSPA5	2	2	261180	61442.2	261180	61442.2	MS/MS	MS/MS
ELEQVCNPIISGLYQGAGGPGPGGFGAQGPK	ELEQ[-18.0106]VC[57.0215]NPIISGLYQGAGGPGPGGFGAQGPK	sp|P0DMV8|HS71A_HUMAN	HS71A_HUMAN	HSPA1A	2	4	135312	45916.1	135312	45916.1	MS/MS	MS/MS
ELHINLIPNK	ELHIN[-18.0106]LIPNK	sp|P07900|HS90A_HUMAN	HS90A_HUMAN	HSP90AA1	1	1	119017	24890.9	119017	24890.9	MS/MS	MS/MS
ELISNASDALDK	ELISN[-18.0106]ASDALDK	sp|P14625|ENPL_HUMAN	ENPL_HUMAN	HSP90B1	2	2	267592	231668	267592	231668	MS/MS	MS/MS
ELISNSSDALDK	ELISN[-18.0106]SSDALDK	sp|P07900|HS90A_HUMAN	HS90A_HUMAN	HSP90AA1	3	1	173021	142951	173021	142951	MS/MS	MS/MS
ELLNPVVEFVSHPSTTCR	ELLN[-18.0106]PVVEFVSHPSTTC[57.0215]R	sp|P78527|PRKDC_HUMAN	PRKDC_HUMAN	PRKDC	2	3	158373	100902	109993	100902	MS/MS	MS/MS
ELQSQISDTSVVLSMDNSR	ELQSQISDTSVVLSMDN[-18.0106]SR	sp|P05787|K2C8_HUMAN	K2C8_HUMAN	KRT8	1	1	120553	99838.4	120553	99838.4	MS/MS	MS/MS
ELQELVQYPVEHPDK	ELQ[-18.0106]ELVQYPVEHPDK	sp|P55072|TERA_HUMAN	TERA_HUMAN	VCP	1	2	90715.6	53093.2	90715.6	53093.2	MS/MS	MS/MS
ELQMHSHLLK	ELQ[-18.0106]MHSHLLK	sp|Q96HY7|DHTK1_HUMAN	DHTK1_HUMAN	DHTKD1	1	1	69458.9	112834	69458.9	112834	MS/MS	MS/MS
ELQNTVANLHVR	ELQ[-18.0106]NTVANLHVR	sp|O15127|SCAM2_HUMAN	SCAM2_HUMAN	SCAMP2	1	2	59594	47253.6	59594	47253.6	MS/MS	MS/MS
ELVTQQLPHLLK	ELVTQ[-18.0106]QLPHLLK	sp|Q99584|S10AD_HUMAN	S10AD_HUMAN	S100A13	2	2	112231	176468	112231	176468	MS/MS	MS/MS
EMNPALGIDCLHK	EMN[-18.0106]PALGIDC[57.0215]LHK	sp|P48643|TCPE_HUMAN	TCPE_HUMAN	CCT5	1	2	63210.2	72912.6	63210.2	72912.6	MS/MS	MS/MS
EMQPTHPIR	EMQ[-18.0106]PTHPIR	sp|P31946|1433B_HUMAN	1433B_HUMAN	YWHAB	1	1	352498	298416	352498	298416	MS/MS	MS/MS
ENFQNWLK	EN[-18.0106]FQNWLK	sp|P37802|TAGL2_HUMAN	TAGL2_HUMAN	TAGLN2	1	1	98025.4	58895.3	98025.4	58895.3	MS/MS	MS/MS
ENLLDFIK	EN[-18.0106]LLDFIK	sp|P07237|PDIA1_HUMAN	PDIA1_HUMAN	P4HB	4	3	53176	41410	53176	41410	MS/MS	MS/MS
ENVFQEHQTLK	EN[-18.0106]VFQEHQTLK	sp|Q14247|SRC8_HUMAN	SRC8_HUMAN	CTTN	1	1	42662.2	33673.2	42662.2	33673.2	MS/MS	MS/MS
EQANAVSEAVVSSVNTVATK	EQAN[-18.0106]AVSEAVVSSVNTVATK	sp|O76070|SYUG_HUMAN	SYUG_HUMAN	SNCG	1	1	69802.7	61180.3	69802.7	61180.3	MS/MS	MS/MS
EQNIVFNAETYSNLIK	EQN[-18.0106]IVFNAETYSNLIK	sp|P42704|LPPRC_HUMAN	LPPRC_HUMAN	LRPPRC	1	1	58361.9	62867.8	58361.9	62867.8	MS/MS	MS/MS
EQEHMINWVEK	EQ[-18.0106]EHMINWVEK	sp|P24539|AT5F1_HUMAN	AT5F1_HUMAN	ATP5PB	1	3	62288.1	105730	62288.1	62583.2	MS/MS	MS/MS
EQEVNILK	EQ[-18.0106]EVNILK	sp|P35579|MYH9_HUMAN	MYH9_HUMAN	MYH9	1	1	55487.9	60292.2	55487.9	60292.2	MS/MS	MS/MS
EQFLDGDGWTSR	EQ[-18.0106]FLDGDGWTSR	sp|P27797|CALR_HUMAN	CALR_HUMAN	CALR	2	4	82672.5	106532	82672.5	106532	MS/MS	MS/MS
EQFNEFR	EQ[-18.0106]FNEFR	sp|Q15293|RCN1_HUMAN	RCN1_HUMAN	RCN1	1	1	39866.3	40019.5	39866.3	40019.5	MS/MS	MS/MS
EQGVLSFWR	EQ[-18.0106]GVLSFWR	sp|P05141|ADT2_HUMAN	ADT2_HUMAN	SLC25A5	4	1	86965.6	58101	86965.6	58101	MS/MS	MS/MS
EQGVTFPSGDIQEQLIR	EQ[-18.0106]GVTFPSGDIQEQLIR	sp|P49327|FAS_HUMAN	FAS_HUMAN	FASN	2	3	100074	95525.3	100074	95525.3	MS/MS	MS/MS
EQIVPKPEEEVAQK	EQ[-18.0106]IVPKPEEEVAQK	sp|P18621|RL17_HUMAN	RL17_HUMAN	RPL17	1	1	85384.4	88123.7	85384.4	88123.7	MS/MS	MS/MS
EQLQLLEEQHR	EQ[-18.0106]LQLLEEQHR	sp|Q15149|PLEC_HUMAN	PLEC_HUMAN	PLEC	1	1	133587	134448	133587	134448	MS/MS	MS/MS
EQQEAIEHIDEVQNEIDR	EQ[-18.0106]QEAIEHIDEVQNEIDR	sp|Q01105|SET_HUMAN	SET_HUMAN	SET	2	2	215763	162415	215763	162415	MS/MS	MS/MS
EQVANSAFVER	EQ[-18.0106]VANSAFVER	sp|P08238|HS90B_HUMAN	HS90B_HUMAN	HSP90AB1	1	3	336007	309021	336007	309021	MS/MS	MS/MS
ERVEAVNMAEGIIHDTETK	ERVEAVN[-18.0106]MAEGIIHDTETK	sp|P38646|GRP75_HUMAN	GRP75_HUMAN	HSPA9	1	1	128582	94100.3	128582	94100.3	MS/MS	MS/MS
ESAVGQMGWSGGLSLR	ESAVGQ[-18.0106]M[15.9949]GWSGGLSLR	sp|Q9C0C2|TB182_HUMAN	TB182_HUMAN	TNKS1BP1	2	1	17605.7	19465.7	17605.7	19465.7	MS/MS	MS/MS
ESTGAQVQVAGDMLPNSTER	ESTGAQ[-18.0106]VQVAGDMLPNSTER	sp|Q15365|PCBP1_HUMAN	PCBP1_HUMAN	PCBP1	2	3	55237	45351.2	55237	45351.2	MS/MS	MS/MS
ETAENYLGHTAK	ETAEN[-18.0106]YLGHTAK	sp|P38646|GRP75_HUMAN	GRP75_HUMAN	HSPA9	1	1	175810	164781	175810	164781	MS/MS	MS/MS
EVAGHTEQLQMSR	EVAGHTEQ[-18.0106]LQMSR	sp|P08727|K1C19_HUMAN	K1C19_HUMAN	KRT19	3	2	510034	586837	510034	586837	MS/MS	MS/MS
EVDEQMLNVQNK	EVDEQ[-18.0106]MLNVQNK	sp|P07437|TBB5_HUMAN	TBB5_HUMAN	TUBB	1	1	123125	53614.9	123125	53614.9	MS/MS	MS/MS
EYGEQIDPSTHR	EYGEQ[-18.0106]IDPSTHR	sp|Q9Y2B0|CNPY2_HUMAN	CNPY2_HUMAN	CNPY2	1	1	95324	85158.7	95324	85158.7	MS/MS	MS/MS
EYQELMNVK	EYQ[-18.0106]ELMNVK	sp|P05787|K2C8_HUMAN	K2C8_HUMAN	KRT8	2	2	1.26783e+06	136592	1.26783e+06	136592	MS/MS	MS/MS
FDGALNVDLTEFQTNLVPYPR	FDGALN[-18.0106]VDLTEFQTNLVPYPR	sp|Q9BQE3|TBA1C_HUMAN	TBA1C_HUMAN	TUBA1C	3	2	53720.5	31105.3	53720.5	31105.3	MS/MS	MS/MS
FEDENFILK	FEDEN[-18.0106]FILK	sp|P62937|PPIA_HUMAN	PPIA_HUMAN	PPIA	1	1	90429.7	71999.1	90429.7	71999.1	MS/MS	MS/MS
FGQAATMEGIGAIGGTPPAFNR	FGQ[-18.0106]AATM[15.9949]EGIGAIGGTPPAFNR	sp|Q15233|NONO_HUMAN	NONO_HUMAN	NONO	1	1	3865.22	4908.59	3500.25	6609.8	MS/MS	MS/MS
GGNFGFGDSR	GGN[-18.0106]FGFGDSR	sp|P22626|ROA2_HUMAN	ROA2_HUMAN	HNRNPA2B1	1	2	61110.2	75438.2	61110.2	75438.2	MS/MS	MS/MS
GHVFEESQVAGTPMFVVK	GHVFEESQ[-18.0106]VAGTPMFVVK	sp|P13639|EF2_HUMAN	EF2_HUMAN	EEF2	3	1	167248	123671	167248	123671	MS/MS	MS/MS
GNSLFFR	GN[-18.0106]SLFFR	sp|Q9Y6C9|MTCH2_HUMAN	MTCH2_HUMAN	MTCH2	1	1	47214.2	37999.6	47214.2	37999.6	MS/MS	MS/MS
GQTHTLEDFQR	GQ[-18.0106]THTLEDFQR	sp|Q99714|HCD2_HUMAN	HCD2_HUMAN	HSD17B10	1	2	49847.6	60044.3	49847.6	60044.3	MS/MS	MS/MS
GSGNLEAIHIIK	GSGN[-18.0106]LEAIHIIK	sp|P78371|TCPB_HUMAN	TCPB_HUMAN	CCT2	2	1	64747.5	101889	64747.5	101889	MS/MS	MS/MS
GTMTTGHNVADLVVILK	GTM[15.9949]TTGHN[-18.0106]VADLVVILK	sp|Q12905|ILF2_HUMAN	ILF2_HUMAN	ILF2	1	1	27678	21462.9	27678	21462.9	MS/MS	MS/MS
GVDLVLNSLAEEK	GVDLVLN[-18.0106]SLAEEK	sp|P49327|FAS_HUMAN	FAS_HUMAN	FASN	2	4	55707.9	60683.6	55707.9	60683.6	MS/MS	MS/MS
GVLHQFSGTETNK	GVLHQFSGTETN[-18.0106]K	sp|P27144|KAD4_HUMAN	KAD4_HUMAN	AK4	1	1	107017	128054	107017	128054	MS/MS	MS/MS
GVVDSEDLPLNISR	GVVDSEDLPLN[-18.0106]ISR	sp|P07900|HS90A_HUMAN	HS90A_HUMAN	HSP90AA1	1	2	68429.8	127274	68429.8	127274	MS/MS	MS/MS
GVVPLAGTDGETTTQGLDGLSER	GVVPLAGTDGETTTQ[-18.0106]GLDGLSER	sp|P09972|ALDOC_HUMAN	ALDOC_HUMAN	ALDOC	3	2	210419	200650	210419	200650	MS/MS	MS/MS
HQGVMVGMGQK	HQ[-18.0106]GVMVGMGQK	sp|P63261|ACTG_HUMAN	ACTG_HUMAN	ACTG1	1	1	9939.05	16352.7	9939.05	16352.7	MS/MS	MS/MS
HTGPGLLSMANSGPNTNGSQFFLTCDK	HTGPGLLSM[15.9949]AN[-18.0106]SGPNTNGSQFFLTC[57.0215]DK	sp|Q9UNP9|PPIE_HUMAN	PPIE_HUMAN	PPIE	2	2	44735.7	107077	44735.7	107077	MS/MS	MS/MS
ILGATIENSR	ILGATIEN[-18.0106]SR	sp|P08727|K1C19_HUMAN	K1C19_HUMAN	KRT19	2	1	396391	511378	396391	511378	MS/MS	MS/MS
ISVNNVLPVFDNLMQQK	ISVNNVLPVFDN[-18.0106]LMQQK	sp|P07339|CATD_HUMAN	CATD_HUMAN	CTSD	2	1	51044.5	86073.3	51044.5	86073.3	MS/MS	MS/MS
IVLQIDNAR	IVLQIDN[-18.0106]AR	sp|P05783|K1C18_HUMAN	K1C18_HUMAN	KRT18	2	1	132096	120860	132096	120860	MS/MS	MS/MS
KDGNASGTTLLEALDCILPPTRPTDK	KDGN[-18.0106]ASGTTLLEALDC[57.0215]ILPPTRPTDK	sp|P68104|EF1A1_HUMAN	EF1A1_HUMAN	EEF1A1	1	6	40386.7	79837.7	40386.7	79837.7	MS/MS	MS/MS
KLDPGSEETQTLVR	KLDPGSEETQ[-18.0106]TLVR	sp|P26641|EF1G_HUMAN	EF1G_HUMAN	EEF1G	2	4	212236	352840	212236	352840	MS/MS	MS/MS
KVPQVSTPTLVEVSR	KVPQ[-18.0106]VSTPTLVEVSR	contam_sp|P02769|ALBU_BOVIN	ALBU_BOVIN	ALB	6	4	2.60997e+06	610476	2.60997e+06	610476	MS/MS	MS/MS
LCYVALDFEQEMAMAASSSSLEK	LC[57.0215]YVALDFEQ[-18.0106]EMAMAASSSSLEK	sp|P0CG38|POTEI_HUMAN	POTEI_HUMAN	POTEI	3	3	113008	186169	69301.5	116634	MS/MS	MS/MS
LCYVALDFEQEMAMVASSSSLEK	LC[57.0215]YVALDFEQ[-18.0106]EM[15.9949]AMVASSSSLEK	sp|P0CG39|POTEJ_HUMAN	POTEJ_HUMAN	POTEJ	11	16	60821.7	53470.1	60821.7	53470.1	MS/MS	MS/MS
LDGNQDLIR	LDGN[-18.0106]QDLIR	sp|P48735|IDHP_HUMAN	IDHP_HUMAN	IDH2	1	1	65321.3	66405.2	65321.3	66405.2	MS/MS	MS/MS
LEAELGNMQGLVEDFK	LEAELGNMQ[-18.0106]GLVEDFK	sp|P05787|K2C8_HUMAN	K2C8_HUMAN	KRT8	1	1	82641.1	65357.5	82641.1	65357.5	MS/MS	MS/MS
LEGLTDEINFLR	LEGLTDEIN[-18.0106]FLR	sp|P05787|K2C8_HUMAN	K2C8_HUMAN	KRT8	4	4	435770	300616	435770	300616	MS/MS	MS/MS
LESGMQNMSIHTK	LESGMQ[-18.0106]NMSIHTK	sp|P05787|K2C8_HUMAN	K2C8_HUMAN	KRT8	2	3	259734	594956	259734	594956	MS/MS	MS/MS
LGHPDTLNQGEFK	LGHPDTLN[-18.0106]QGEFK	sp|P06702|S10A9_HUMAN	S10A9_HUMAN	S100A9	1	1	21197.6	47642.7	21197.6	47642.7	MS/MS	MS/MS
LKPDPNTLCDEFK	LKPDPN[-18.0106]TLC[57.0215]DEFK	contam_sp|P02769|ALBU_BOVIN	ALBU_BOVIN	ALB	14	9	6002863	3616647	6002863	3616647	MS/MS	MS/MS
LLEAQIATGGIIDPVHSHR	LLEAQ[-18.0106]IATGGIIDPVHSHR	sp|Q15149|PLEC_HUMAN	PLEC_HUMAN	PLEC	2	1	70158	66902	70158	66902	MS/MS	MS/MS
LLEDGEDFNLGDALDSSNSMQTIQK	LLEDGEDFN[-18.0106]LGDALDSSNSMQTIQK	sp|P05783|K1C18_HUMAN	K1C18_HUMAN	KRT18	5	3	216111	142807	113176	76120.8	MS/MS	MS/MS
LNDFASTVR	LN[-18.0106]DFASTVR	sp|P20674|COX5A_HUMAN	COX5A_HUMAN	COX5A	1	1	19998.3	41034.3	19998.3	41034.3	MS/MS	MS/MS
LNTGILNK	LN[-18.0106]TGILNK	sp|P11387|TOP1_HUMAN	TOP1_HUMAN	TOP1	1	1	33478.2	30570.9	33478.2	30570.9	MS/MS	MS/MS
LQTQPPSLPGQPPMYSGTFDCFR	LQTQPPSLPGQ[-18.0106]PPM[15.9949]YSGTFDC[57.0215]FR	sp|O43772|MCAT_HUMAN	MCAT_HUMAN	SLC25A20	3	3	49640.5	158277	49640.5	158277	MS/MS	MS/MS
LQAEIEGLK	LQ[-18.0106]AEIEGLK	sp|P05787|K2C8_HUMAN	K2C8_HUMAN	KRT8	2	1	93688.5	99334.8	93688.5	99334.8	MS/MS	MS/MS
LTTPTYGDLNHLVSATMSGVTTSLR	LTTPTYGDLN[-18.0106]HLVSATMSGVTTSLR	sp|Q9BUF5|TBB6_HUMAN	TBB6_HUMAN	TUBB6	3	1	225314	225687	225314	225687	MS/MS	MS/MS
LVLEVAQHLGESTVR	LVLEVAQ[-18.0106]HLGESTVR	sp|P06576|ATPB_HUMAN	ATPB_HUMAN	ATP5F1B	1	1	178157	141157	178157	141157	MS/MS	MS/MS
LVQDVANNTNEEAGDGTTTATVLAR	LVQDVANNTN[-18.0106]EEAGDGTTTATVLAR	sp|P10809|CH60_HUMAN	CH60_HUMAN	HSPD1	1	1	26948.1	20123.1	26948.1	20123.1	MS/MS	MS/MS
MSPNETLFLESTNK	M[15.9949]SPN[-18.0106]ETLFLESTNK	sp|Q9HB90|RRAGC_HUMAN	RRAGC_HUMAN	RRAGC	1	1	22282.5	60238	22282.5	60238	MS/MS	MS/MS
NTEDITQEEYGEFYK	N[-18.0106]TEDITQEEYGEFYK	sp|Q58FF8|H90B2_HUMAN	H90B2_HUMAN	HSP90AB2P	3	4	35641.5	73284	35950.4	36162.4	MS/MS	MS/MS
QFAYQNSWGLTTR	QFAYQ[-18.0106]NSWGLTTR	sp|P07814|SYEP_HUMAN	SYEP_HUMAN	EPRS1	2	1	35342.8	11058.7	35342.8	11058.7	MS/MS	MS/MS
QLNYTIGEVPISFVDR	QLN[-18.0106]YTIGEVPISFVDR	sp|O60762|DPM1_HUMAN	DPM1_HUMAN	DPM1	2	1	13307.4	13376.2	13307.4	13376.2	MS/MS	MS/MS
QTTVSNSQQAYQEAFEISK	QTTVSN[-18.0106]SQQAYQEAFEISK	sp|P31946|1433B_HUMAN	1433B_HUMAN	YWHAB	3	3	6812.02	21309	6812.02	21309	MS/MS	MS/MS
QAAVGQGDFHLLDHR	Q[-18.0106]AAVGQGDFHLLDHR	sp|O43819|SCO2_HUMAN	SCO2_HUMAN	SCO2	1	1	32112	27227.5	32112	27227.5	MS/MS	MS/MS
QADFEAHNILR	Q[-18.0106]ADFEAHNILR	sp|P49915|GUAA_HUMAN	GUAA_HUMAN	GMPS	4	4	42189	55278.2	34774.6	31174.5	MS/MS	MS/MS
QADVFPDRDHFGR	Q[-18.0106]ADVFPDRDHFGR	sp|Q9HCC0|MCCB_HUMAN	MCCB_HUMAN	MCCC2	3	2	31690.8	28916	31690.8	28916	MS/MS	MS/MS
QAGLSYIR	Q[-18.0106]AGLSYIR	sp|P56381|ATP5E_HUMAN	ATP5E_HUMAN	ATP5F1E	1	1	125309	131349	125309	131349	MS/MS	MS/MS
QAGPASVPLR	Q[-18.0106]AGPASVPLR	sp|P30101|PDIA3_HUMAN	PDIA3_HUMAN	PDIA3	1	4	182846	228302	182846	228302	MS/MS	MS/MS
QALLQYK	Q[-18.0106]ALLQYK	sp|Q02790|FKBP4_HUMAN	FKBP4_HUMAN	FKBP4	1	1	263667	306403	263667	306403	MS/MS	MS/MS
QAQEYEALLNIK	Q[-18.0106]AQEYEALLNIK	sp|P05783|K1C18_HUMAN	K1C18_HUMAN	KRT18	9	9	70958.9	190757	70958.9	190757	MS/MS	MS/MS
QAVDVSPLR	Q[-18.0106]AVDVSPLR	sp|P46782|RS5_HUMAN	RS5_HUMAN	RPS5	1	2	226866	127086	226866	127086	MS/MS	MS/MS
QDLTTLDVTK	Q[-18.0106]DLTTLDVTK	sp|P41091|IF2G_HUMAN	IF2G_HUMAN	EIF2S3	1	1	74348.8	81943.2	74348.8	81943.2	MS/MS	MS/MS
QEFLINLVK	Q[-18.0106]EFLINLVK	sp|P02771|FETA_HUMAN	FETA_HUMAN	AFP	2	1	289625	96062.8	289625	96062.8	MS/MS	MS/MS
QEGDTFYIK	Q[-18.0106]EGDTFYIK	sp|P29373|RABP2_HUMAN	RABP2_HUMAN	CRABP2	3	3	465582	853051	465582	853051	MS/MS	MS/MS
QEIQHLFR	Q[-18.0106]EIQHLFR	sp|P04844|RPN2_HUMAN	RPN2_HUMAN	RPN2	2	2	129573	127205	115129	127205	MS/MS	MS/MS
QEPLLIGSTK	Q[-18.0106]EPLLIGSTK	sp|P49327|FAS_HUMAN	FAS_HUMAN	FASN	2	2	53800.9	72676.6	53800.9	72676.6	MS/MS	MS/MS
QEYDESGPSIVHR	Q[-18.0106]EYDESGPSIVHR	sp|P63261|ACTG_HUMAN	ACTG_HUMAN	ACTG1	19	15	693498	1.60809e+06	596920	1.21921e+06	MS/MS	MS/MS
QFAALVASK	Q[-18.0106]FAALVASK	sp|Q99460|PSMD1_HUMAN	PSMD1_HUMAN	PSMD1	1	2	44567	47192.8	44567	47192.8	MS/MS	MS/MS
QFEGLADK	Q[-18.0106]FEGLADK	sp|O94905|ERLN2_HUMAN	ERLN2_HUMAN	ERLIN2	1	1	79046.6	71952.8	79046.6	71952.8	MS/MS	MS/MS
QFIQCGFAEWK	Q[-18.0106]FIQ[-18.0106]C[57.0215]GFAEWK	sp|Q9C0F1|CEP44_HUMAN	CEP44_HUMAN	CEP44	1	1	555728	457609	555728	457609	MS/MS	MS/MS
QFSMFLGK	Q[-18.0106]FSMFLGK	sp|P21266|GSTM3_HUMAN	GSTM3_HUMAN	GSTM3	1	1	67295.4	28549.4	67295.4	28549.4	MS/MS	MS/MS
QFVEMTR	Q[-18.0106]FVEMTR	sp|P48444|COPD_HUMAN	COPD_HUMAN	ARCN1	1	1	36764.7	38515.5	36764.7	38515.5	MS/MS	MS/MS
QFVPAVEK	Q[-18.0106]FVPAVEK	sp|Q96RP9|EFGM_HUMAN	EFGM_HUMAN	GFM1	1	1	220246	154919	220246	154919	MS/MS	MS/MS
QGAPTSFLPPEASQLKPDR	Q[-18.0106]GAPTSFLPPEASQLKPDR	sp|Q9BUJ2|HNRL1_HUMAN	HNRL1_HUMAN	HNRNPUL1	1	1	30161.6	37604	30161.6	37604	MS/MS	MS/MS
QGGLGPIR	Q[-18.0106]GGLGPIR	sp|Q13162|PRDX4_HUMAN	PRDX4_HUMAN	PRDX4	1	2	62117.7	97282.5	62117.7	97282.5	MS/MS	MS/MS
QGPGPSR	Q[-18.0106]GPGPSR	sp|P08727|K1C19_HUMAN	K1C19_HUMAN	KRT19	1	1	49534.3	50812	49534.3	50812	MS/MS	MS/MS
QGVLGIK	Q[-18.0106]GVLGIK	sp|P23396|RS3_HUMAN	RS3_HUMAN	RPS3	1	1	26642.4	30014.9	26642.4	30014.9	MS/MS	MS/MS
QHGDVVSAIR	Q[-18.0106]HGDVVSAIR	sp|O14745|NHRF1_HUMAN	NHRF1_HUMAN	NHERF1	2	3	21709.4	31189.1	21709.4	31189.1	MS/MS	MS/MS
QHSNSNMVIMLIGNK	Q[-18.0106]HSNSNMVIMLIGNK	sp|P61019|RAB2A_HUMAN	RAB2A_HUMAN	RAB2A	1	1	62951.4	48879.9	62951.4	48879.9	MS/MS	MS/MS
QIASVMK	Q[-18.0106]IASVMK	sp|P17174|AATC_HUMAN	AATC_HUMAN	GOT1	1	1	47991.3	58010.2	47991.3	58010.2	MS/MS	MS/MS
QIENVLR	Q[-18.0106]IENVLR	sp|P20042|IF2B_HUMAN	IF2B_HUMAN	EIF2S2	1	1	76814.1	91016.1	76814.1	91016.1	MS/MS	MS/MS
QIFLGGVDK	Q[-18.0106]IFLGGVDK	sp|P05141|ADT2_HUMAN	ADT2_HUMAN	SLC25A5	1	1	214614	134204	214614	134204	MS/MS	MS/MS
QIISTIR	Q[-18.0106]IISTIR	sp|P37268|FDFT_HUMAN	FDFT_HUMAN	FDFT1	1	1	39254.3	45226.8	39254.3	45226.8	MS/MS	MS/MS
QILSADLR	Q[-18.0106]ILSADLR	sp|P55786|PSA_HUMAN	PSA_HUMAN	NPEPPS	1	1	92116.4	115710	92116.4	115710	MS/MS	MS/MS
QLADETLLK	Q[-18.0106]LADETLLK	sp|P20700|LMNB1_HUMAN	LMNB1_HUMAN	LMNB1	1	1	75029.3	109838	75029.3	109838	MS/MS	MS/MS
QLADIGYK	Q[-18.0106]LADIGYK	sp|Q96I36|COX14_HUMAN	COX14_HUMAN	COX14	1	1	38672.5	36168.8	38672.5	36168.8	MS/MS	MS/MS
QLAPIWDK	Q[-18.0106]LAPIWDK	sp|P07237|PDIA1_HUMAN	PDIA1_HUMAN	P4HB	3	1	168665	130301	168665	130301	MS/MS	MS/MS
QLDSTIGIHPVCAEVFTTLSVTK	Q[-18.0106]LDSTIGIHPVC[57.0215]AEVFTTLSVTK	sp|Q16881|TRXR1_HUMAN	TRXR1_HUMAN	TXNRD1	1	2	43206.6	36222.7	43206.6	36222.7	MS/MS	MS/MS
QLESHLSLGR	Q[-18.0106]LESHLSLGR	sp|O96011|PX11B_HUMAN	PX11B_HUMAN	PEX11B	2	3	23497.8	36211.5	19387.5	20309.4	MS/MS	MS/MS
QLESLIR	Q[-18.0106]LESLIR	sp|P33991|MCM4_HUMAN	MCM4_HUMAN	MCM4	1	1	22272.7	34238.9	22272.7	34238.9	MS/MS	MS/MS
QLETLGQEK	Q[-18.0106]LETLGQEK	sp|P05787|K2C8_HUMAN	K2C8_HUMAN	KRT8	5	4	2.33352e+06	618162	2.33352e+06	618162	MS/MS	MS/MS
QLFHPEQLITGK	Q[-18.0106]LFHPEQLITGK	sp|Q9BQE3|TBA1C_HUMAN	TBA1C_HUMAN	TUBA1C	3	8	179206	336263	179206	336263	MS/MS	MS/MS
QLIDITGK	Q[-18.0106]LIDITGK	sp|Q14157|UBP2L_HUMAN	UBP2L_HUMAN	UBAP2L	1	1	41411.3	46653.5	41411.3	46653.5	MS/MS	MS/MS
QLIVGVNK	Q[-18.0106]LIVGVNK	sp|P68104|EF1A1_HUMAN	EF1A1_HUMAN	EEF1A1	3	3	1.46559e+06	1.57379e+06	1.46559e+06	1.57379e+06	MS/MS	MS/MS
QLLLTADDR	Q[-18.0106]LLLTADDR	sp|P04075|ALDOA_HUMAN	ALDOA_HUMAN	ALDOA	1	1	544904	556526	544904	556526	MS/MS	MS/MS
QLLSVVK	Q[-18.0106]LLSVVK	sp|P06401|PRGR_HUMAN	PRGR_HUMAN	PGR	1	1	22531.4	28187.6	22531.4	28187.6	MS/MS	MS/MS
QLQDEMLR	Q[-18.0106]LQDEMLR	sp|P02545|LMNA_HUMAN	LMNA_HUMAN	LMNA	1	1	86043.4	59571.1	86043.4	59571.1	MS/MS	MS/MS
QLSILVHPDK	Q[-18.0106]LSILVHPDK	sp|O75937|DNJC8_HUMAN	DNJC8_HUMAN	DNAJC8	2	1	34883.5	34956.7	25069	34956.7	MS/MS	MS/MS
QLSSGVSEIR	Q[-18.0106]LSSGVSEIR	sp|P04792|HSPB1_HUMAN	HSPB1_HUMAN	HSPB1	4	2	929724	885294	929724	885294	MS/MS	MS/MS
QLYEEEIR	Q[-18.0106]LYEEEIR	sp|P05787|K2C8_HUMAN	K2C8_HUMAN	KRT8	2	2	3.57797e+06	4.40038e+06	3.57797e+06	4.40038e+06	MS/MS	MS/MS
QMVETELK	Q[-18.0106]MVETELK	sp|P62258|1433E_HUMAN	1433E_HUMAN	YWHAE	1	2	23104.2	167655	23104.2	167655	MS/MS	MS/MS
QMVIDVLHPGK	Q[-18.0106]MVIDVLHPGK	sp|P62847|RS24_HUMAN	RS24_HUMAN	RPS24	4	3	53083.9	114848	45823.5	114848	MS/MS	MS/MS
QPGITFIAAK	Q[-18.0106]PGITFIAAK	sp|P07339|CATD_HUMAN	CATD_HUMAN	CTSD	4	3	80125.2	107860	80125.2	107860	MS/MS	MS/MS
QPSQGPTFGIK	Q[-18.0106]PSQGPTFGIK	sp|P11586|C1TC_HUMAN	C1TC_HUMAN	MTHFD1	1	1	48472.4	55489	48472.4	55489	MS/MS	MS/MS
QPTIFQNK	Q[-18.0106]PTIFQNK	sp|P62280|RS11_HUMAN	RS11_HUMAN	RPS11	3	3	119138	98559.8	119138	98559.8	MS/MS	MS/MS
QQHVIETLIGK	Q[-18.0106]QHVIETLIGK	sp|P48643|TCPE_HUMAN	TCPE_HUMAN	CCT5	2	2	15739.2	10230.9	15739.2	10230.9	MS/MS	MS/MS
QQVPSGESAILDR	Q[-18.0106]QVPSGESAILDR	sp|P09874|PARP1_HUMAN	PARP1_HUMAN	PARP1	1	2	11494.5	11604.4	11494.5	11604.4	MS/MS	MS/MS
QSSATSSFGGLGGGSVR	Q[-18.0106]SSATSSFGGLGGGSVR	sp|P08727|K1C19_HUMAN	K1C19_HUMAN	KRT19	10	9	63633.6	33188.9	63633.6	33188.9	MS/MS	MS/MS
QSVENDIHGLR	Q[-18.0106]SVENDIHGLR	sp|P05783|K1C18_HUMAN	K1C18_HUMAN	KRT18	14	18	1.24715e+06	3.81067e+06	847779	2.23015e+06	MS/MS	MS/MS
QTALVELLK	Q[-18.0106]TALVELLK	contam_sp|P02769|ALBU_BOVIN	ALBU_BOVIN	ALB	9	6	10504333	2.83779e+06	10504333	2.83779e+06	MS/MS	MS/MS
QTATQLLK	Q[-18.0106]TATQLLK	sp|P62424|RL7A_HUMAN	RL7A_HUMAN	RPL7A	1	1	95029.8	146446	95029.8	146446	MS/MS	MS/MS
QTDVGITHFR	Q[-18.0106]TDVGITHFR	sp|Q6P2Q9|PRP8_HUMAN	PRP8_HUMAN	PRPF8	1	3	24416.9	63266.8	23302.5	35766.9	MS/MS	MS/MS
QTESTSFLEK	Q[-18.0106]TESTSFLEK	sp|P60900|PSA6_HUMAN	PSA6_HUMAN	PSMA6	1	1	78396.5	76280.9	78396.5	76280.9	MS/MS	MS/MS
QTTSNLGHLNK	Q[-18.0106]TTSNLGHLNK	sp|O00487|PSDE_HUMAN	PSDE_HUMAN	PSMD14	1	1	10063.8	1473.76	10063.8	1473.76	MS/MS	MS/MS
QTVAVGVIK	Q[-18.0106]TVAVGVIK	sp|P68104|EF1A1_HUMAN	EF1A1_HUMAN	EEF1A1	4	3	1745651	2.08774e+06	1745651	2.08774e+06	MS/MS	MS/MS
QVLEPSFR	Q[-18.0106]VLEPSFR	sp|P26641|EF1G_HUMAN	EF1G_HUMAN	EEF1G	3	2	300918	343539	300918	343539	MS/MS	MS/MS
QVTAAQLHLR	Q[-18.0106]VTAAQLHLR	sp|Q9BYD1|RM13_HUMAN	RM13_HUMAN	MRPL13	1	1	25922.6	24760.7	25922.6	24760.7	MS/MS	MS/MS
RFDDAVVQSDMK	RFDDAVVQ[-18.0106]SDMK	sp|P11142|HSP7C_HUMAN	HSP7C_HUMAN	HSPA8	2	2	60810.3	60789.8	60810.3	60789.8	MS/MS	MS/MS
SINPDEAVAYGAAVQAAILSGDK	SINPDEAVAYGAAVQ[-18.0106]AAILSGDK	sp|P11142|HSP7C_HUMAN	HSP7C_HUMAN	HSPA8	1	1	63187.1	47286	63187.1	47286	MS/MS	MS/MS
SLGSVQAPSYGAR	SLGSVQ[-18.0106]APSYGAR	sp|P05783|K1C18_HUMAN	K1C18_HUMAN	KRT18	1	3	69168.2	162477	69168.2	162477	MS/MS	MS/MS
SLLEGQEDHYNNLSASK	SLLEGQEDHYN[-18.0106]NLSASK	sp|P08727|K1C19_HUMAN	K1C19_HUMAN	KRT19	1	1	75836.5	70755.1	75836.5	70755.1	MS/MS	MS/MS
SLTNDWEDHLAVK	SLTN[-18.0106]DWEDHLAVK	sp|P07900|HS90A_HUMAN	HS90A_HUMAN	HSP90AA1	2	2	264339	351236	264339	351236	MS/MS	MS/MS
SNFAEALAAHK	SN[-18.0106]FAEALAAHK	sp|P07237|PDIA1_HUMAN	PDIA1_HUMAN	P4HB	4	1	27520.2	29755.8	27520.2	29755.8	MS/MS	MS/MS
SSFYVNGLTLGGQK	SSFYVN[-18.0106]GLTLGGQK	sp|P07737|PROF1_HUMAN	PROF1_HUMAN	PFN1	1	1	19877.9	14129.6	19877.9	14129.6	MS/MS	MS/MS
SYELPDGQVITIGNER	SYELPDGQ[-18.0106]VITIGNER	sp|P63261|ACTG_HUMAN	ACTG_HUMAN	ACTG1	2	1	362162	276061	362162	276061	MS/MS	MS/MS
TIGGGDDSFNTFFSETGAGK	TIGGGDDSFN[-18.0106]TFFSETGAGK	sp|Q9BQE3|TBA1C_HUMAN	TBA1C_HUMAN	TUBA1C	1	1	100546	100213	100546	100213	MS/MS	MS/MS
TVQSLEIDLDSMR	TVQ[-18.0106]SLEIDLDSMR	sp|P05783|K1C18_HUMAN	K1C18_HUMAN	KRT18	3	3	441454	343447	209306	159275	MS/MS	MS/MS
TVTNAVVTVPAYFNDSQR	TVTN[-18.0106]AVVTVPAYFNDSQR	sp|P11142|HSP7C_HUMAN	HSP7C_HUMAN	HSPA8	4	1	152778	46610.5	133997	46610.5	MS/MS	MS/MS
VAPEEHPVLLTEAPLNPK	VAPEEHPVLLTEAPLN[-18.0106]PK	sp|P63261|ACTG_HUMAN	ACTG_HUMAN	ACTG1	2	2	970631	683137	970631	683137	MS/MS	MS/MS
VDNDENEHQLSLR	VDN[-18.0106]DENEHQLSLR	sp|P06748|NPM_HUMAN	NPM_HUMAN	NPM1	1	2	147172	55254.5	147172	55254.5	MS/MS	MS/MS
VEAVNMAEGIIHDTETK	VEAVN[-18.0106]M[15.9949]AEGIIHDTETK	sp|P38646|GRP75_HUMAN	GRP75_HUMAN	HSPA9	0	1	122058	122898	122058	122898	MBR	MS/MS
VGEEFEEQTVDGR	VGEEFEEQ[-18.0106]TVDGR	sp|P29373|RABP2_HUMAN	RABP2_HUMAN	CRABP2	1	1	75705.2	62144.2	75705.2	62144.2	MS/MS	MS/MS
VLHEAEGHIVTCETNTGEVYR	VLHEAEGHIVTC[57.0215]ETN[-18.0106]TGEVYR	sp|P62318|SMD3_HUMAN	SMD3_HUMAN	SNRPD3	2	2	57198.5	149781	57198.5	149781	MS/MS	MS/MS
VMIDNETLPVEYLGGK	VM[15.9949]IDN[-18.0106]ETLPVEYLGGK	sp|P43155|CACP_HUMAN	CACP_HUMAN	CRAT	2	1	16545	16912.3	16545	16912.3	MS/MS	MS/MS
VSLDVNHFAPDELTVK	VSLDVN[-18.0106]HFAPDELTVK	sp|P04792|HSPB1_HUMAN	HSPB1_HUMAN	HSPB1	1	2	57237.7	52887.1	57237.7	52887.1	MS/MS	MS/MS
YEELQSLAGK	YEELQ[-18.0106]SLAGK	sp|P05787|K2C8_HUMAN	K2C8_HUMAN	KRT8	2	2	529710	584185	529710	584185	MS/MS	MS/MS
YMNSGPVVAMVWEGLNVVK	YM[15.9949]N[-18.0106]SGPVVAM[15.9949]VWEGLNVVK	sp|P22392|NDKB_HUMAN	NDKB_HUMAN	NME2	2	1	17913.2	13507	17913.2	13507	MS/MS	MS/MS
YPIEHGIITNWDDMEK	YPIEHGIITN[-18.0106]WDDMEK	sp|P68032|ACTC_HUMAN	ACTC_HUMAN	ACTC1	1	2	72004.9	131585	72004.9	131585	MS/MS	MS/MS

## Sheet: GO Gene Id
Gene Name
ACTA1
ACTC1
ACTG1
ACTN4
ADAR
AFP
AK4
ALB
ALDOA
ALDOC
ARCN1
ATP5F1B
ATP5F1E
ATP5PB
CALR
CCT2
CCT5
CEP44
CFL1
CNPY2
COX14
COX5A
CRABP2
CRAT
CTSD
CTTN
DHTKD1
DNAJC8
DPM1
EEF1A1
EEF1G
EEF2
EHD1
EIF2S2
EIF2S3
EPRS1
ERLIN2
FASN
FDFT1
FEN1
FKBP4
FUBP1
GFM1
GMPS
GOT1
GSTM3
HDLBP
HNRNPA2B1
HNRNPUL1
HSD17B10
HSP90AA1
HSP90AB1
HSP90AB2P
HSP90B1
HSPA1A
HSPA5
HSPA8
HSPA9
HSPB1
HSPD1
IDH2
ILF2
KRT18
KRT19
KRT8
LMNA
LMNB1
LRPPRC
MCCC2
MCM4
MRPL13
MTCH2
MTHFD1
MUC1
MUC16
MYH9
NHERF1
NME2
NONO
NPEPPS
NPM1
P4HB
PARP1
PCBP1
PDIA3
PDZK1
PEX11B
PFN1
PGR
PKM
PLEC
POTEI
POTEJ
PPIA
PPIE
PRDX4
PRKDC
PRPF8
PSMA6
PSMD1
PSMD14
RAB2A
RCN1
RPL12
RPL13A
RPL17
RPL5
RPL7
RPL7A
RPN2
RPS11
RPS24
RPS3
RPS5
RRAGC
S100A11
S100A13
S100A9
SCAMP2
SCO2
SET
SLC25A20
SLC25A5
SLIRP
SNCG
SNRPD3
TAGLN2
TNKS1BP1
TOP1
TUBA1C
TUBA4A
TUBA8
TUBB
TUBB6
TXNRD1
UBAP2L
VCP
VDAC1
YWHAB
YWHAE
ZNF207
