# Supplementary material for: Expanding the Chemoproteomic Toolkit to Asparagine and Glutamine
Source: ACS Chem Biol. 2026 Apr 9;21(5):1189–98. doi: 10.1021/acschembio.6c00173 (PMC13184937; doi:10.1021/acschembio.6c00173)
Supplement: Supplementary file 4 [file cb6c00173_si_004.xlsx]

## Sheet: No deamidation (0 min)
Index	Gene	Protein	Protein ID	Peptide	BE_Control_S3_A1_1_2984 Intensity				Index	Gene	Protein	Protein ID	Peptide	BE_Control_S3_A1_1_2984 Intensity
A0A2R8Y4L2_N301	HNRNPA1L3	sp|A0A2R8Y4L2|RA1L3_HUMAN	A0A2R8Y4L2	nQGGYGGSSSSSSYGSGR	17838.6				A0A0B4J2D5_Q198	GATD3B	sp|A0A0B4J2D5|GAL3B_HUMAN	A0A0B4J2D5	GVEVTVGHEqEEGGK	256727
A0MZ66_N180	SHTN1	sp|A0MZ66|SHOT1_HUMAN	A0MZ66	LVEVIEEVnK	49970.1				A0A0B4J2D5_Q232	GATD3B	sp|A0A0B4J2D5|GAL3B_HUMAN	A0A2R8Y4L2	EVVEAHVDqK	118664
A8CG34_N315	POM121C	sp|A8CG34|P121C_HUMAN	A8CG34	TVEEEDQIFLDGQEnK	37902.1				A0A2R8Y4L2_Q127	HNRNPA1L3	sp|A0A2R8Y4L2|RA1L3_HUMAN	A0AV96	DYFEqYGK;EDTEEHHLRDYFEqYGK	335731
E9PAV3_N2052	NACA	sp|E9PAV3|NACAM_HUMAN	E9PAV3	DIELVMSQAnVSR	48306.1				A0A2R8Y4L2_Q302	HNRNPA1L3	sp|A0A2R8Y4L2|RA1L3_HUMAN	A0AVT1	NqGGYGGSSSSSSYGSGR	51905.2
O00116_N264	AGPS	sp|O00116|ADAS_HUMAN	O00116	TIISLDTSQMnR	57150.4				A0AV96_Q556	RBM47	sp|A0AV96|RBM47_HUMAN	A0FGR8	IPTAGIYGASYVPFAAPATATIATLqK	22051.4
O00148_N394	DDX39A	sp|O00148|DX39A_HUMAN	O00148	GLAITFVSDEnDAK	70886.3				A0AVT1_Q843	UBA6	sp|A0AVT1|UBA6_HUMAN	A0MZ66	SDLqMAVLSFEK	56436.2							Nitrile (peptides)					Nitrile (proteins)
O00159_N370	MYO1C	sp|O00159|MYO1C_HUMAN	O00159	GEELLSPLnLEQAAYAR	43708.7				A0FGR8_Q244	ESYT2	sp|A0FGR8|ESYT2_HUMAN	A1X283	VDVGqqPLR	90838.9							N	Q				N	Q
O00161_N63	SNAP23	sp|O00161|SNP23_HUMAN	O00161	IEEGLDQInK	59868.6				A0FGR8_Q245	ESYT2	sp|A0FGR8|ESYT2_HUMAN	A2RRP1	VPLSqLLTSEDMTVSqR	90838.9						No deamidation	936	6095			No deamidation	656	2543
O00244_N37	ATOX1	sp|O00244|ATOX1_HUMAN	O00244	YDIDLPnK	143337				A0FGR8_Q622	ESYT2	sp|A0FGR8|ESYT2_HUMAN	A5YKK6	EPTPSIASDISLPIATqELR	61140.5
O00299_N100	CLIC1	sp|O00299|CLIC1_HUMAN	O00299	LAALnPESNTAGLDIFAK	863293				A0FGR8_Q633	ESYT2	sp|A0FGR8|ESYT2_HUMAN	A6NC97	ELRDqIVSVqEEK	61140.5
O00303_N196	EIF3F	sp|O00303|EIF3F_HUMAN	O00303	EAPnPIHLTVDTSLQNGR	41585.9				A0FGR8_Q767	ESYT2	sp|A0FGR8|ESYT2_HUMAN	A6NDU8	LTqqLEEER	48449.4
O00410_N35	IPO5	sp|O00410|IPO5_HUMAN	O00410	QAEETYEnIPGQSK	81003.8				A0MZ66_Q150	SHTN1	sp|A0MZ66|SHOT1_HUMAN	A6NFI3	ATqPETTEEVTDLK	42330.4
O00410_N834	IPO5	sp|O00410|IPO5_HUMAN	O00425	RQDEDYDEQVEESLQDEDDnDVYILTK	43219.8				A0MZ66_Q155	SHTN1	sp|A0MZ66|SHOT1_HUMAN	A6NKD9	SLLDGEGPqAVGGqDVAFSR	42330.4
O00425_N322	IGF2BP3	sp|O00425|IF2B3_HUMAN	O00483	ITISPLQELTLYnPER	43623				A0MZ66_Q274	SHTN1	sp|A0MZ66|SHOT1_HUMAN	A8CG34	PFLSNSLGGqDDTR	77430.7
O00483_N68	NDUFA4	sp|O00483|NDUA4_HUMAN	O00505	FYSVnVDYSK	49891.4				A0MZ66_Q275	SHTN1	sp|A0MZ66|SHOT1_HUMAN	B7ZAQ6	AVqEDEVGVPGSNSADLLR	77430.7
O00505_N104	KPNA3	sp|O00505|IMA4_HUMAN	O00762	LLSSDRnPPIDDLIK	50274				A0MZ66_Q395	SHTN1	sp|A0MZ66|SHOT1_HUMAN	E9PAV3	NLDEqLSAPK	148912
O00505_N4	KPNA3	sp|O00505|IMA4_HUMAN	O00764	AEnPSLENHR	42882.7				A1X283_Q687	SH3PXD2B	sp|A1X283|SPD2B_HUMAN	E9PRG8	DAIAALGLLqK	265529
O00505_N50	KPNA3	sp|O00505|IMA4_HUMAN	O14578	nVPQEESLEDSDVDADFK	63256				A1X283_Q692	SH3PXD2B	sp|A1X283|SPD2B_HUMAN	L0R6Q1	GAFGVGqEqIDAFLK	265529
O00762_N5	UBE2C	sp|O00762|UBE2C_HUMAN	O14617	ASQnRDPAATSVAAAR	32973.3				A1X283_Q815	SH3PXD2B	sp|A1X283|SPD2B_HUMAN	O00115	EVTYELDHPGFqIR	33425.8
O00764_N150	PDXK	sp|O00764|PDXK_HUMAN	O14684	VVPLADIITPnQFEAELLSGR	16646				A2RRP1_Q1392	NBAS	sp|A2RRP1|NBAS_HUMAN	O00116	LAEVGqYEqVK	50987.1
O14578_N10	CIT	sp|O14578|CTRO_HUMAN	O14734	nPLDAGAAEPIASR	51949.2				A5YKK6_Q1315	CNOT1	sp|A5YKK6|CNOT1_HUMAN	O00139	EIDDEANSYFqR	32042.1
O14617_N605	AP3D1	sp|O14617|AP3D1_HUMAN	O14744	DVPVAEEVSALFAGELnPVAPK	42696.5				A5YKK6_Q1663	CNOT1	sp|A5YKK6|CNOT1_HUMAN	O00148	MTqELSFqK	63186.3
O14684_N46	PTGES	sp|O14684|PTGES_HUMAN	O14745	AFAnPEDALR	168071				A5YKK6_Q200	CNOT1	sp|A5YKK6|CNOT1_HUMAN	O00154	LVDEDFPEDSSSqK	25411.7
O14734_N191	ACOT8	sp|O14734|ACOT8_HUMAN	O14818	PVnPSPLSQLQR	39826.1				A5YKK6_Q202	CNOT1	sp|A5YKK6|CNOT1_HUMAN	O00159	EVLAEEECPALGTqER	25411.7
O14744_N239	PRMT5	sp|O14744|ANM5_HUMAN	O14828	AAILPTSIFLTnK	48503				A5YKK6_Q367	CNOT1	sp|A5YKK6|CNOT1_HUMAN	O00161	PAATAAAASEELSqVPDEELLR	42070.1
O14745_N133	NHERF1	sp|O14745|NHRF1_HUMAN	O14908	AQEAPGQAEPPAAAEVQGAGnENEPR	32534.1				A5YKK6_Q465	CNOT1	sp|A5YKK6|CNOT1_HUMAN	O00170	TVEEEDqIFLDGqENK	108574
O14745_N298	NHERF1	sp|O14745|NHRF1_HUMAN	O14925	SASSDTSEELnSQDSPPK	19535.4				A5YKK6_Q468	CNOT1	sp|A5YKK6|CNOT1_HUMAN	O00178	qLFLETADLYATK	108574
O14745_N357	NHERF1	sp|O14745|NHRF1_HUMAN	O15020	KNELFSnL	99994.5				A5YKK6_Q853	CNOT1	sp|A5YKK6|CNOT1_HUMAN	O00186	IEDLSqQAqLAAAEK;IEDLSqqAQLAAAEK	48044.3
O14745_N66	NHERF1	sp|O14745|NHRF1_HUMAN	O15027	LVEVNGEnVEK	73579.5				A6NC97_Q3	ARB2BP	sp|A6NC97|ARB2P_HUMAN	O00203	DIELVMSqANVSR	104954
O14818_N175	PSMA7	sp|O14818|PSA7_HUMAN	O15067	nYTDEAIETDDLTIK	33881				A6NC97_Q8	ARB2BP	sp|A6NC97|ARB2P_HUMAN	O00231	VVGAVIDqGLITR	104954
O14818_N221	PSMA7	sp|O14818|PSA7_HUMAN	O15212	ILnPEEIEK	787197				A6NDU8_Q94	RIMOC1	sp|A6NDU8|RIMC1_HUMAN	O00232	NqLESLqR	76831.6
O14828_N325	SCAMP3	sp|O14828|SCAM3_HUMAN	O15347	AQQEFAAGVFSnPAVR	85069.7				A6NFI3_Q101	ZNF316	sp|A6NFI3|ZN316_HUMAN	O00233	RVEDEVNSGVGqDGSLLSSPFLK	38871.8
O14908_N296	GIPC1	sp|O14908|GIPC1_HUMAN	O15511	nPDELAEALDER	60536.6				A6NKD9_Q17	CCDC85C	sp|A6NKD9|CC85C_HUMAN	O00264	AFqPLVK	36476.4
O14925_N67	TIMM23	sp|O14925|TIM23_HUMAN	O43143	YLVQDTDEFILPTGAnK	76790.5				A8CG34_Q307	POM121C	sp|A8CG34|P121C_HUMAN	O00267	SLqPLYR	72230.9
O15020_N260	SPTBN2	sp|O15020|SPTN2_HUMAN	O43175	LLDPEDVnVDQPDEK	71766.6				A8CG34_Q313	POM121C	sp|A8CG34|P121C_HUMAN	O00273	AASAATAAPTATPAAqESGTIPK	72230.9
O15027_N2198	SEC16A	sp|O15027|SC16A_HUMAN	O43290	YVDVLnPSGTQR	86337.9				B7ZAQ6_Q260	GPR89A	sp|B7ZAQ6|GPHRA_HUMAN	O00291	AALqEEEqASK	56419.6
O15027_N2256	SEC16A	sp|O15027|SC16A_HUMAN	O43447	GLAnPEPAPEPK	87248.3				E9PAV3_Q1996	NACA	sp|E9PAV3|NACAM_HUMAN	O00299	DVqEIFR	182810
O15067_N213	PFAS	sp|O15067|PUR4_HUMAN	O43491	nPSTVEAFDLAQSNSEHSR	48656.4				E9PAV3_Q1997	NACA	sp|E9PAV3|NACAM_HUMAN	O00303	LTLHGLqqYYVK	224941
O15212_N54	PFDN6	sp|O15212|PFD6_HUMAN	O43617	EELALLDGSnVVFK	30043				E9PAV3_Q1999	NACA	sp|E9PAV3|NACAM_HUMAN	O00330	SMEIEVLVDADPVVDSSqK	191524
O15347_N115	HMGB3	sp|O15347|HMGB3_HUMAN	O43678	STnPGISIGDVAK	328042				E9PAV3_Q2050	NACA	sp|E9PAV3|NACAM_HUMAN	O00410	DqAVMISGESGAGK	161190
O15511_N22	ARPC5	sp|O15511|ARPC5_HUMAN	O43707	KVDVDEYDEnK;VDVDEYDEnK	208185				E9PRG8_Q43	C11orf98	sp|E9PRG8|CK098_HUMAN	O00422	GEELLSPLNLEqAAYAR	45548.9
O43143_N497	DHX15	sp|O43143|DHX15_HUMAN	O43708	TEMQDnTYPEILR	196893				L0R6Q1_Q20	SLC35A4	sp|L0R6Q1|S35U4_HUMAN	O00425	YEAFLqR	31779.6
O43175_N65	PHGDH	sp|O43175|SERA_HUMAN	O43768	VTADVInAAEK	58561.5				L0R6Q1_Q25	SLC35A4	sp|L0R6Q1|S35U4_HUMAN	O00429	VLqALGSEPIqYAVPVVK	31779.6
O43290_N124	SART1	sp|O43290|SNUT1_HUMAN	O43809	TSSGDASSLSIEETnK	61298.9				L0R6Q1_Q38	SLC35A4	sp|L0R6Q1|S35U4_HUMAN	O00469	VLQALGSEPIqYAVPVVK;VLqALGSEPIqYAVPVVK	58656.7
O43290_N157	SART1	sp|O43290|SNUT1_HUMAN	O43813	EEPVTADVInPMALR	31576.1				O00115_Q338	DNASE2	sp|O00115|DNS2A_HUMAN	O00487	GDVVLqSDHVIETLTK	69063.2
O43447_N5	PPIH	sp|O43447|PPIH_HUMAN	O43852	AVAnSSPVNPVVFFDVSIGGQEVGR	11307				O00115_Q80	DNASE2	sp|O00115|DNS2A_HUMAN	O00488	AHqITDESLESTRR	68202.9
O43491_N817	EPB41L2	sp|O43491|E41L2_HUMAN	O60264	VVEREEAVPEASPVTQAGASVITVETVIQEnVGAQK	15210.3				O00116_Q78	AGPS	sp|O00116|ADAS_HUMAN	O00505	ILGLAIESqDAGIK	38980.1
O43617_N174	TRAPPC3	sp|O43617|TPPC3_HUMAN	O60341	RIEDnLPAGEE	53232				O00139_Q689	KIF2A	sp|O00139|KIF2A_HUMAN	O00541	TITMLDEqK	50592.5
O43678_N48	NDUFA2	sp|O43678|NDUA2_HUMAN	O60437	AnPDLPILIR	69679.8				O00139_Q693	KIF2A	sp|O00139|KIF2A_HUMAN	O00559	IEEGLDqINK	50592.5
O43707_N609	ACTN4	sp|O43707|ACTN4_HUMAN	O60502	LSGSnPYTTVTPQIINSK	213542				O00148_Q211	DDX39A	sp|O00148|DX39A_HUMAN	O00566	VESPGTYqqDPWAMTDEEK	622049
O43708_N190	GSTZ1	sp|O43708|MAAI_HUMAN	O60506	VDLTPYPTISSInK	59449.5				O00148_Q262	DDX39A	sp|O00148|DX39A_HUMAN	O00567	VIqEGRGELPDFqDGTK	32857.2
O43708_N54	GSTZ1	sp|O43708|MAAI_HUMAN	O60610	DFQALnPMK	86400.7				O00148_Q263	DDX39A	sp|O00148|DX39A_HUMAN	O00571	LVLVSPTSEqYDSLLR	32857.2
O43768_N9	ENSA	sp|O43768|ENSA_HUMAN	O60664	QEEEnPAEETGEEK	363107				O00154_Q320	ACOT7	sp|O00154|BACH_HUMAN	O00754	SAEETFqLSR	99750.5
O43809_N112	NUDT21	sp|O43809|CPSF5_HUMAN	O60884	LPGGELnPGEDEVEGLK	117687				O00159_Q134	MYO1C	sp|O00159|MYO1C_HUMAN	O00762	LYSLDPEqK	36368.4
O43813_N14	LANCL1	sp|O43813|LANC1_HUMAN	O75165	AFPnPYADYnK	61449.2				O00159_Q373	MYO1C	sp|O00159|MYO1C_HUMAN	O00764	AAAAVVEFqR	65579.8
O43813_N8	LANCL1	sp|O43813|LANC1_HUMAN	O75312	HLVYESDQnK	61449.2				O00159_Q673	MYO1C	sp|O00159|MYO1C_HUMAN	O14530	IMLNTPEDVqALVSGK	128280
O43852_N280	CALU	sp|O43852|CALU_HUMAN	O75368	IDEAESLnDEELEEK	153953				O00159_Q912	MYO1C	sp|O00159|MYO1C_HUMAN	O14561	DIqENDEEAVQVK;DIqENDEEAVqVK;RDIqENDEEAVqVK	230902
O60264_N827	SMARCA5	sp|O60264|SMCA5_HUMAN	O75369	LQELEAnPPSDVYLSSR	28845.8				O00159_Q920	MYO1C	sp|O00159|MYO1C_HUMAN	O14562	LSqMILDK	270473
O60341_N514	KDM1A	sp|O60341|KDM1A_HUMAN	O75506	TEnPGDASDLQGR	218495				O00159_Q995	MYO1C	sp|O00159|MYO1C_HUMAN	O14579	DIqENDEEAVqVK;RDIqENDEEAVqVK	117626
O60437_N495	PPL	sp|O60437|PEPL_HUMAN	O75521	LLPIDGAnDLFFQPPPLTPTSK	28301.5				O00161_Q15	SNAP23	sp|O00161|SNP23_HUMAN	O14602	EqSILELGSLLAK	80202.3
O60502_N699	OGA	sp|O60502|OGA_HUMAN	O75608	LMMDPLTGLnR	63506.4				O00161_Q35	SNAP23	sp|O00161|SNP23_HUMAN	O14617	TGqAAELGGLLK	139121
O60506_N202	SYNCRIP	sp|O60506|HNRPQ_HUMAN	O75691	VQLnVFDEQGEEDSYDLK	127371				O00161_Q48	SNAP23	sp|O00161|SNP23_HUMAN	O14639	EAASILqELQVETYGSMEK;EAASILqELqVETYGSMEK	60018.4
O60610_N363	DIAPH1	sp|O60610|DIAP1_HUMAN	O75695	LEEnLPILQQPTEK	66437.8				O00161_Q61	SNAP23	sp|O00161|SNP23_HUMAN	O14646	EAASILqELqVETYGSMEK	59868.6
O60664_N106	PLIN3	sp|O60664|PLIN3_HUMAN	O75717	EISFAYEVLSnPEK	75728.6				O00170_Q164	AIP	sp|O00170|AIP_HUMAN	O14656	FFqEENTEK	100539
O60884_N59	DNAJA2	sp|O60884|DNJA2_HUMAN	O75844	LGGYLAEEQATPEnPTIR	104683				O00170_Q165	AIP	sp|O00170|AIP_HUMAN	O14662	AIYDTPCIqAESEK	100539
O75165_N1602	DNAJC13	sp|O75165|DJC13_HUMAN	O75874	nPFTLGDSSnPGQTER	38603.5				O00170_Q19	AIP	sp|O00170|AIP_HUMAN	O14672	LqEVIETLLSLEK	50792.7
O75312_N368	ZPR1	sp|O75312|ZPR1_HUMAN	O75886	QQDVLGFLEAnK	59417.5				O00170_Q29	AIP	sp|O00170|AIP_HUMAN	O14681	ANYDVLESqK	50792.7
O75312_N377	ZPR1	sp|O75312|ZPR1_HUMAN	O75947	TATPEIVDnK	59417.5				O00178_Q74	GTPBP1	sp|O00178|GTPB1_HUMAN	O14734	GDqPAASGDSDDDEPPPLPR;IVRGDqPAASGDSDDDEPPPLPR	65228.1
O75368_N30	SH3BGRL	sp|O75368|SH3L1_HUMAN	O75976	FTVDTISAGQGDVMVFVEDPEGnK	41347.5				O00186_Q470	STXBP3	sp|O00186|STXB3_HUMAN	O14737	FDGVqDPR;RFDGVqDPR	75218.6
O75369_N1779	FLNB	sp|O75369|FLNB_HUMAN	O76070	NIADLMTQAGVEELESEnK	152021				O00203_Q184	AP3B1	sp|O00203|AP3B1_HUMAN	O14745	DDIAqVDYVEPSqNTISLK	137862
O75369_N299	FLNB	sp|O75369|FLNB_HUMAN	O94776	PGVFDLInK	11726.1				O00231_Q10	PSMD11	sp|O00231|PSD11_HUMAN	O14757	FEDqPEGIDLEVVTESTGK	155971
O75506_N68	HSBP1	sp|O75506|HSBP1_HUMAN	O94826	TLVnPANVTFK	45759				O00231_Q268	PSMD11	sp|O00231|PSD11_HUMAN	O14776	qAPELSLSSqDLELVTK	95801
O75521_N89	ECI2	sp|O75521|ECI2_HUMAN	O95104	ALEFVTnPDIAAK	48654.7				O00231_Q36	PSMD11	sp|O00231|PSD11_HUMAN	O14777	TqEqLEVLESLK	131004
O75608_N194	LYPLA1	sp|O75608|LYPA1_HUMAN	O95168	APDFLPLLnK	183362				O00231_Q367	PSMD11	sp|O00231|PSD11_HUMAN	O14787	VLDNYLTSPLPEEVDETSAEDEGVSqR;VLDNYLTSPLPEEVDETSAEDEGVSqRK	115979
O75691_N2738	UTP20	sp|O75691|UTP20_HUMAN	O95202	SNILSDnPDFSDEADIIK	44096.2				O00231_Q44	PSMD11	sp|O00231|PSD11_HUMAN	O14818	EEFASTCPDDEEIELAYEqVAK	120526
O75695_N293	RP2	sp|O75695|XRP2_HUMAN	O95218	nEEEGNSEEIK	38451.1				O00231_Q48	PSMD11	sp|O00231|PSD11_HUMAN	O14828	AEEqPqVELFVK	213549
O75717_N1037	WDHD1	sp|O75717|WDHD1_HUMAN	O95336	GQETSTnPIASIFAWTR	32181				O00231_Q62	PSMD11	sp|O00231|PSD11_HUMAN	O14832	EAPNPIHLTVDTSLqNGR	73317.5
O75844_N304	ZMPSTE24	sp|O75844|FACE1_HUMAN	O95340	PLFTAnPFEQDVEK	30234.7				O00232_Q167	PSMD12	sp|O00232|PSD12_HUMAN	O14841	VIGLSSDLqqVGGASAR	150325
O75874_N328	IDH1	sp|O75874|IDHC_HUMAN	O95373	LAALPEnPPAIDWAYYK	43783.3				O00232_Q170	PSMD12	sp|O00232|PSD12_HUMAN	O14874	GIqEIADSVK	89572.4
O75886_N7	STAM2	sp|O75886|STAM2_HUMAN	O95453	IVIVPSLnPDGR	59906.1				O00232_Q215	PSMD12	sp|O00232|PSD12_HUMAN	O14907	qAEETYENIPGqSK	221269
O75947_N48	ATP5PD	sp|O75947|ATP5H_HUMAN	O95602	EQAnAVSEAVVSSVNTVATK	628613				O00232_Q257	PSMD12	sp|O00232|PSD12_HUMAN	O14920	LVLEqVVTSIASVADTAEEK	73486.5
O75976_N1037	CPD	sp|O75976|CBPD_HUMAN	O95721	VGDYVYFENSSSnPYLVR	61190.6				O00232_Q41	PSMD12	sp|O00232|PSD12_HUMAN	O14925	RqDEDYDEqVEESLQDEDDNDVYILTK	40406.3
O76070_N64	SNCG	sp|O76070|SYUG_HUMAN	O95782	LnPADAPnPVVFVATK	35489.9				O00233_Q47	PSMD9	sp|O00233|PSMD9_HUMAN	O14929	VTqEEIK	50311.5
O94776_N20	MTA2	sp|O94776|MTA2_HUMAN	O95865	AIDMFnK	33280.3				O00264_Q50	PGRMC1	sp|O00264|PGRC1_HUMAN	O14936	ITISPLqELTLYNPER	300998
O94776_N597	MTA2	sp|O94776|MTA2_HUMAN	O95994	TVEPPISQVGnVDTASELEK	98433.6				O00264_Q85	PGRMC1	sp|O00264|PGRC1_HUMAN	O14949	VPVGDqPK	152032
O94776_N603	MTA2	sp|O94776|MTA2_HUMAN	O95999	GLIEnPALLR	98433.6				O00267_Q292	SUPT5H	sp|O00267|SPT5H_HUMAN	O14950	SVTDSIRDEYAFLqK	50294
O94826_N569	TOMM70	sp|O94826|TOM70_HUMAN	P00338	LIAEEGVDSLnVK	34794.6				O00267_Q300	SUPT5H	sp|O00267|SPT5H_HUMAN	O14964	SATLLqLITK	50294
O95104_N1102	SCAF4	sp|O95104|SCAF4_HUMAN	P00403	VAEVEGEQVDnK	37205.4				O00267_Q399	SUPT5H	sp|O00267|SPT5H_HUMAN	O14974	VPSALAPASqEPSPAASAEADGK	81577.3
O95168_N62	NDUFB4	sp|O95168|NDUB4_HUMAN	P00441	LTSLAAALDEnK	61606.9				O00273_Q249	DFFA	sp|O00273|DFFA_HUMAN	O14979	DTLqSELVGqLYK	41430.1
O95202_N371	LETM1	sp|O95202|LETM1_HUMAN	P00558	YNLDASEEEDSnK	18847.1				O00273_Q258	DFFA	sp|O00273|DFFA_HUMAN	O14980	SSLLDDLLTESEDMAqR	41430.1
O95202_N462	LETM1	sp|O95202|LETM1_HUMAN	P00966	LPIPESQVITInPELPVEEAAEDYAK	93518.4				O00291_Q529	HIP1	sp|O00291|HIP1_HUMAN	O15020	IFqTLNGAVDEVVLK	68150.3
O95202_N678	LETM1	sp|O95202|LETM1_HUMAN	P01008	DIHELFVPEnK	128929				O00291_Q531	HIP1	sp|O00291|HIP1_HUMAN	O15027	IVGPEENLSqAEAR	68150.3
O95218_N194	ZRANB2	sp|O95218|ZRAB2_HUMAN	P02545	EYnEFAEVFLK	22270.3				O00299_Q164	CLIC1	sp|O00299|CLIC1_HUMAN	O15031	VLGqGEEWR	294624
O95336_N114	PGLS	sp|O95336|6PGL_HUMAN	P02769	IEDLLQSEEnK	39278.3				O00299_Q235	CLIC1	sp|O00299|CLIC1_HUMAN	O15042	AVAVVVDPIqSVK	129773
O95340_N232	PAPSS2	sp|O95340|PAPS2_HUMAN	P02786	AALnLPEAASYDEVR	68899.2				O00299_Q5	CLIC1	sp|O00299|CLIC1_HUMAN	O15067	MTPEqLAIK	132764
O95373_N286	IPO7	sp|O95373|IPO7_HUMAN	P04040	SYnPFDDDGEDEGARPAPWR	27540.8				O00299_Q7	CLIC1	sp|O00299|CLIC1_HUMAN	O15126	VIDVFAMPqSGTGVSVEAVDPVFqAK	132764
O95453_N197	PARN	sp|O95453|PARN_HUMAN	P04075	LPVTInK	51727				O00303_Q207	EIF3F	sp|O00303|EIF3F_HUMAN	O15144	qLSVEPYSqEEAER	41585.9
O95602_N832	POLR1A	sp|O95602|RPA1_HUMAN	P04080	GGGDLPnSQEALQK	77121.7				O00303_Q270	EIF3F	sp|O00303|EIF3F_HUMAN	O15155	DSqVVqVVLDGLK	129385
O95721_N9	SNAP29	sp|O95721|SNP29_HUMAN	P04083	LAEQFVLLnLVYETTDK	29652				O00303_Q271	EIF3F	sp|O00303|EIF3F_HUMAN	O15173	NVPqEESLEDSDVDADFK	129385
O95782_N862	AP2A1	sp|O95782|AP2A1_HUMAN	P04181	LLDYLQEnPK	22052.7				O00330_Q387	PDHX	sp|O00330|ODPX_HUMAN	O15226	VVVPATEEEAEVDEFPTDGEMSAqEEDRRK	161535
O95865_N244	DDAH2	sp|O95865|DDAH2_HUMAN	P04264	DQLIYnLLK	24557				O00410_Q28	IPO5	sp|O00410|IPO5_HUMAN	O15254	qTDVEEWTSWDEDAPTSVK	132354
O95994_N108	AGR2	sp|O95994|AGR2_HUMAN	P04406	FIIPnVVK	29702.6				O00410_Q39	IPO5	sp|O00410|IPO5_HUMAN	O15264	LSLAEIYEqEYIK	132354
O95999_N75	BCL10	sp|O95999|BCL10_HUMAN	P04792	LLDVDnR	39396.6				O00410_Q511	IPO5	sp|O00410|IPO5_HUMAN	O15269	EVEEISLLqPqVEESVLNLGK	142605
P00338_N11	LDHA	sp|P00338|LDHA_HUMAN	P04843	HVGDLGnVTADK	129429				O00410_Q816	IPO5	sp|O00410|IPO5_HUMAN	O15270	MSqVAPSLSALIGEAVGAR	43219.8
P00338_N123	LDHA	sp|P00338|LDHA_HUMAN	P04844	ACAnPAAGSVILLENLR	209895				O00410_Q823	IPO5	sp|O00410|IPO5_HUMAN	O15294	EAMVqAEEAAAEITR	43219.8
P00403_N140	MT-CO2	sp|P00403|COX2_HUMAN	P05023	IQLINnMLDK	151985				O00422_Q9	SAP18	sp|O00422|SAP18_HUMAN	O15305	qYPISLVLAPTR	57924.4
P00441_N87	SOD1	sp|P00441|SODC_HUMAN	P05091	VLnNMEIGTSLFDEEGAK	151778				O00425_Q316	IGF2BP3	sp|O00425|IF2B3_HUMAN	O15327	DREEALHqFR	43623
P00558_N110	PGK1	sp|P00558|PGK1_HUMAN	P05166	VDFnVPMK	22955.7				O00429_Q158	DNM1L	sp|O00429|DNM1L_HUMAN	O15355	qSSGASSSSFSSSR	45716.5
P00558_N226	PGK1	sp|P00558|PGK1_HUMAN	P05387	ITLPVDFVTADKFDEnAK	36906.8				O00429_Q270	DNM1L	sp|O00429|DNM1L_HUMAN	O15357	TVDqYFYGIK	36978.9
P00558_N249	PGK1	sp|P00558|PGK1_HUMAN	P05388	IDIVEnR	40959.7				O00429_Q335	DNM1L	sp|O00429|DNM1L_HUMAN	O15371	YLqETYSK	50496.8
P00558_N26	PGK1	sp|P00558|PGK1_HUMAN	P05455	LVSAnRLFGDK	74889.4				O00429_Q545	DNM1L	sp|O00429|DNM1L_HUMAN	O15381	VVPLADIITPNqFEAELLSGR	42135.2
P00558_N295	PGK1	sp|P00558|PGK1_HUMAN	P05556	SLETEnAGLR	37338.7				O00429_Q683	DNM1L	sp|O00429|DNM1L_HUMAN	O15394	RDIEDPEIVVqATVL	77514
P00966_N271	ASS1	sp|P00966|ASSY_HUMAN	P05783	YICDnQDTISSK	60364.6				O00429_Q689	DNM1L	sp|O00429|DNM1L_HUMAN	O15397	GqVLNSDELqELYEGLR	77514
P01008_N176	SERPINC1	sp|P01008|ANT3_HUMAN	P05787	DAIPEnLPPLTADFAEDK	2674681				O00429_Q708	DNM1L	sp|O00429|DNM1L_HUMAN	O15400	VLEHqLLqTTK	36322.5
P02545_N56	LMNA	sp|P02545|LMNA_HUMAN	P06396	DENLALYVEnQFR	72793.2				O00469_Q220	PLOD2	sp|O00469|PLOD2_HUMAN	O15446	LVEEHLDSEIqK	51016.7
P02769_N290	ALB	contam_sp|P02769|ALBU_BOVIN	P06576	LVYLVEnPGGYVAYSK	32009.5				O00469_Q368	PLOD2	sp|O00469|PLOD2_HUMAN	O15460	LMCPqEIVDYIADK	140351
P02769_N324	ALB	contam_sp|P02769|ALBU_BOVIN	P06703	SSGLPnIPVQTISR	336616				O00469_Q71	PLOD2	sp|O00469|PLOD2_HUMAN	O15498	LEqDqLWIGTK	67863.5
P02786_N171	TFRC	sp|P02786|TFR1_HUMAN	P06733	LAVDEEEnADNNTK	12860.2				O00487_Q149	PSMD14	sp|O00487|PSDE_HUMAN	O15511	ENDFDRLVLqYAPSA	165988
P02786_N215	TFRC	sp|P02786|TFR1_HUMAN	P06744	ELIERIPELnK	285839				O00487_Q269	PSMD14	sp|O00487|PSDE_HUMAN	O15551	EDGqEYAQVIK;EDGqEYAqVIK	153882
P02786_N331	TFRC	sp|P02786|TFR1_HUMAN	P06748	LTTDFGnAEK	157055				O00487_Q77	PSMD14	sp|O00487|PSDE_HUMAN	O43143	NLqDLVR	10488.3
P02786_N47	TFRC	sp|P02786|TFR1_HUMAN	P06753	ADVLTTGAGnPVGDK	106053				O00487_Q92	PSMD14	sp|O00487|PSDE_HUMAN	O43159	YISqCIDEIK	10488.3
P02786_N51	TFRC	sp|P02786|TFR1_HUMAN	P06756	LQSIGTENTEEnR	43904.1				O00488_Q91	ZNF593	sp|O00488|ZN593_HUMAN	O43169	FPAAqAPDPSETPK	108043
P02786_N584	TFRC	sp|P02786|TFR1_HUMAN	P07195	VFQSLPHEnK	59613.3				O00488_Q99	ZNF593	sp|O00488|ZN593_HUMAN	O43175	SSVSDAPVHITASGEPVPISEESEELDqK	108043
P02786_N662	TFRC	sp|P02786|TFR1_HUMAN	P07237	PLTLSNYQTnK	114116				O00505_Q426	KPNA3	sp|O00505|IMA4_HUMAN	O43237	DLDDNLFGqHLAK	47608.4
P04040_N33	CAT	sp|P04040|CATA_HUMAN	P07339	GGPGSAVSPYPTFnPSSDVAALHK	183021				O00505_Q429	KPNA3	sp|O00505|IMA4_HUMAN	O43242	WVDGVDEIqYDVGR	47608.4
P04075_N55	ALDOA	sp|P04075|ALDOA_HUMAN	P07355	EDELRESIEIInK	287406				O00505_Q53	KPNA3	sp|O00505|IMA4_HUMAN	O43264	AIDTIYqTTDFSGIR	45158.6
P04080_N77	CSTB	sp|P04080|CYTB_HUMAN	P07437	IEISELnR	24701.1				O00541_Q309	PES1	sp|O00541|PESC_HUMAN	O43278	TFLqDLAR	31485.7
P04080_N88	CSTB	sp|P04080|CYTB_HUMAN	P07686	QISnLQQSISDAEQRGENALK	150798				O00559_Q54	EBAG9	sp|O00559|RCAS1_HUMAN	O43290	TVYLqSALSSSTSAEK	43792.9
P04083_N43	ANXA1	sp|P04083|ANXA1_HUMAN	P07814	LISWYDNEFGYSnR	195016				O00566_Q475	MPHOSPH10	sp|O00566|MPP10_HUMAN	O43347	IAAqEVPIEIK	27011.2
P04181_N433	OAT	sp|P04181|OAT_HUMAN	P07900	LVINGnPITIFQER;LVINGnPITIFQERDPSK;LVInGnPITIFQERDPSK	29928				O00567_Q29	NOP56	sp|O00567|NOP56_HUMAN	O43390	PVNPSPLSqLqR	19249.3
P04264_N402	KRT1	sp|P04264|K2C1_HUMAN	P07910	LATQSnEITIPVTFESR	158647				O00567_Q291	NOP56	sp|O00567|NOP56_HUMAN	O43395	HGDPGDAAqqEAK	18051
P04264_N421	KRT1	sp|P04264|K2C1_HUMAN	P07954	LGnPTRSEDLLDYGPFR	182032				O00567_Q31	NOP56	sp|O00567|NOP56_HUMAN	O43396	NSILAqVLDqSAR	19249.3
P04406_N322	GAPDH	sp|P04406|G3P_HUMAN	P08133	nIEIDSPYEISR	370987				O00567_Q427	NOP56	sp|O00567|NOP56_HUMAN	O43399	VSEqGLIEILK	106619
P04406_N72	GAPDH	sp|P04406|G3P_HUMAN	P08195	LQVTnVLSQPLTQATVK	5.35636e+06				O00571_Q265	DDX3X	sp|O00571|DDX3X_HUMAN	O43447	LLVVDPETDEQLqK;LLVVDPETDEqLqK	48512.5
P04792_N177	HSPB1	sp|P04792|HSPB1_HUMAN	P08238	TGQEVVFVAEPDnK	95672.9				O00571_Q486	DDX3X	sp|O00571|DDX3X_HUMAN	O43464	AqEAPGqAEPPAAAEVQGAGNENEPR	61296.9
P04843_N190	RPN1	sp|P04843|RPN1_HUMAN	P08670	nPILWNVADVVIK	33845.5				O00571_Q604	DDX3X	sp|O00571|DDX3X_HUMAN	O43488	SASSDTSEELNSqDSPPK	27795.5
P04843_N380	RPN1	sp|P04843|RPN1_HUMAN	P08727	MSInAEEVVVGDLVEVK	95695.4				O00754_Q83	MAN2B1	sp|O00754|MA2B1_HUMAN	O43491	LIDIVSSqK	61491.8
P04844_N294	RPN2	sp|P04844|RPN2_HUMAN	P08729	SPDFTNEnPLETR	59320.9				O00762_Q167	UBE2C	sp|O00762|UBE2C_HUMAN	O43504	LIqESDqHLK	56422
P04844_N455	RPN2	sp|P04844|RPN2_HUMAN	P08865	IVEIPFNSTnK	90030.1				O00764_Q151	PDXK	sp|O00764|PDXK_HUMAN	O43570	EEqELMEEINEDEPVK	13203.8
P04844_N492	RPN2	sp|P04844|RPN2_HUMAN	P09211	DAFQnAYLELGGLGER	76395.9				O00764_Q308	PDXK	sp|O00764|PDXK_HUMAN	O43583	EAIETqLAEYHK	65336.2
P05023_N181	ATP1A1	sp|P05023|AT1A1_HUMAN	P09382	LNIPVSQVnPR	21388.1				O00764_Q55	PDXK	sp|O00764|PDXK_HUMAN	O43592	GDVEEDEAVPDSEqDIK;GDVEEDEAVPDSEqDIKPR	65740.1
P05023_N235	ATP1A1	sp|P05023|AT1A1_HUMAN	P09493	VVGnPFDSK	123243				O00764_Q63	PDXK	sp|O00764|PDXK_HUMAN	O43615	ALLEVVqSGGK	65740.1
P05023_N486	ATP1A1	sp|P05023|AT1A1_HUMAN	P09497	FAnPFPAAVR	31841.6				O14530_Q17	TXNDC9	sp|O14530|TXND9_HUMAN	O43617	AqqEFAAGVFSNPAVR	34982
P05023_N540	ATP1A1	sp|P05023|AT1A1_HUMAN	P09874	ILDSVGIEADDDRLnK	37484.8				O14530_Q20	TXNDC9	sp|O14530|TXND9_HUMAN	O43660	NYGSYSTqASAAAATAELLK	34982
P05023_N656	ATP1A1	sp|P05023|AT1A1_HUMAN	P09960	nIEDVIAQGIGK	74607.1				O14530_Q34	TXNDC9	sp|O14530|TXND9_HUMAN	O43676	NLVPDADIqR	107745
P05091_N350	ALDH2	sp|P05091|ALDH2_HUMAN	P0CG47	EDLTEIRDMLLAnK	66775.2				O14561_Q142	NDUFAB1	sp|O14561|ACPM_HUMAN	O43681	DqPLDSSHIASIR	148982
P05166_N492	PCCB	sp|P05166|PCCB_HUMAN	P0DMV8	AGAIAPCEVTVPAQnTGLGPEK	50539.3				O14562_Q237	UBFD1	sp|O14562|UBFD1_HUMAN	O43684	TVTSFYNqSAIDAAAEK	75344.7
P05387_N40	RPLP2	sp|P05387|RLA2_HUMAN	P10620	GHLEnNPALEK	2.36705e+06				O14562_Q239	UBFD1	sp|O14562|UBFD1_HUMAN	O43707	VSEGGPAEIAGLqIGDK	75344.7
P05387_N50	RPLP2	sp|P05387|RLA2_HUMAN	P10644	IIEDQQESLnK	179226				O14579_Q303	COPE	sp|O14579|COPE_HUMAN	O43708	YSEqTEFGITSDK	49629.9
P05388_N105	RPLP0	sp|P05388|RLA0_HUMAN	P10809	WDTGEnPIYK	49238.1				O14602_Q33	EIF1AY	sp|O14602|IF1AY_HUMAN	O43747	YLVqDTDEFILPTGANK	1.21551e+06
P05388_N127	RPLP0	sp|P05388|RLA0_HUMAN	P11021	QSVEnDIHGLR;QSVEnDIHGLRK	43221.6				O14602_Q37	EIF1AY	sp|O14602|IF1AY_HUMAN	O43760	LLVTDMSDAEqYR	1.1377e+06
P05388_N71	RPLP0	sp|P05388|RLA0_HUMAN	P11142	VIDDTnITR	83434.7				O14617_Q19	AP3D1	sp|O14617|AP3D1_HUMAN	O43768	EINGISVANqTVEqLQKMLR	53236.2
P05455_N327	SSB	sp|P05455|LA_HUMAN	P11233	QAQEYEALLnIK	247978				O14617_Q38	AP3D1	sp|O14617|AP3D1_HUMAN	O43772	HVISYSLSPFEqR	215672
P05556_N780	ITGB1	sp|P05556|ITB1_HUMAN	P11279	GGMGSGGLATGIAGGLAGMGGIQnEK	289203				O14639_Q554	ABLIM1	sp|O14639|ABLM1_HUMAN	O43776	NAFACFDEEATGTIqEDYLR	62354.6
P05783_N180	KRT18	sp|P05783|K1C18_HUMAN	P11387	FLEQQnK;VRFLEQQnK	5615.99				O14646_Q1411	CHD1	sp|O14646|CHD1_HUMAN	O43809	ATSNVFAMFDqSqIQEFK	26371.3
P05783_N193	KRT18	sp|P05783|K1C18_HUMAN	P11498	LEAELGnMQGLVEDFK	123677				O14656_Q72	TOR1A	sp|O14656|TOR1A_HUMAN	O43818	VVqDTYqIMK	22552
P05783_N368	KRT18	sp|P05783|K1C18_HUMAN	P11586	NKYEDEInK;YEDEInK	70145.2				O14662_Q86	STX16	sp|O14662|STX16_HUMAN	O43823	STqGVTLTDLqEAEK	40364
P05783_N79	KRT18	sp|P05783|K1C18_HUMAN	P11766	DVDEAYMnK;KDVDEAYMnK	341410				O14672_Q258	ADAM10	sp|O14672|ADA10_HUMAN	O43824	STQGVTLTDLqEAEK;STqGVTLTDLqEAEK	84319.5
P05787_N116	KRT8	sp|P05787|K2C8_HUMAN	P11940	AQYEDIAnR	94409.6				O14681_Q10	EI24	sp|O14681|EI24_HUMAN	O43826	TYDETYqR	102901
P05787_N167	KRT8	sp|P05787|K2C8_HUMAN	P12004	TEISEMnR	88285.4				O14681_Q312	EI24	sp|O14681|EI24_HUMAN	O43837	ETqTDSISR	53894.2
P05787_N184	KRT8	sp|P05787|K2C8_HUMAN	P12273	EYQELMnVK	3.97969e+06				O14734_Q181	ACOT8	sp|O14734|ACOT8_HUMAN	O43847	LYEqILAENEK	160928
P05787_N206	KRT8	sp|P05787|K2C8_HUMAN	P12277	VSNGAGTMSVSLVADEnPFAQGALK	1.2614e+06				O14734_Q197	ACOT8	sp|O14734|ACOT8_HUMAN	O43852	VFVGGLSPDTSEEqIK	39826.1
P05787_N272	KRT8	sp|P05787|K2C8_HUMAN	P12814	TVLIMELINnVAK	3406724				O14734_Q199	ACOT8	sp|O14734|ACOT8_HUMAN	O43865	LLSEEVFDFSSGqITQVK;LLSEEVFDFSSGqITqVK	39826.1
P05787_N311	KRT8	sp|P05787|K2C8_HUMAN	P12955	VALVYGQMnEPPGAR	3.41504e+06				O14737_Q29	PDCD5	sp|O14737|PDCD5_HUMAN	O43920	LLSEEVFDFSSGqITqVK	69392.2
P05787_N379	KRT8	sp|P05787|K2C8_HUMAN	P12956	IMDPnIVGSEHYDVAR	182451				O14737_Q30	PDCD5	sp|O14737|PDCD5_HUMAN	O60231	DLLGLCEqK	69392.2
P06396_N319	GSN	sp|P06396|GELS_HUMAN	P13010	LMEDLDRnK	26879.2				O14737_Q46	PDCD5	sp|O14737|PDCD5_HUMAN	O60264	SAFPHLqDAqVK	63666.2
P06576_N222	ATP5F1B	sp|P06576|ATPB_HUMAN	P13073	LMIEMDGTEnK	40577.4				O14737_Q50	PDCD5	sp|O14737|PDCD5_HUMAN	O60271	MLTAqDVSYDEAR	63666.2
P06576_N273	ATP5F1B	sp|P06576|ATPB_HUMAN	P13489	EIFDSRGnPTVEVDLFTSK;GnPTVEVDLFTSK	58895.3				O14737_Q90	PDCD5	sp|O14737|PDCD5_HUMAN	O60306	WDELETTTqAK	157452
P06576_N411	ATP5F1B	sp|P06576|ATPB_HUMAN	P13645	DATNVGDEGGFAPnILENK;DATNVGDEGGFAPnILEnK	5004.82				O14745_Q100	NHERF1	sp|O14745|NHRF1_HUMAN	O60313	ALAqEDqGAGEVER	730820
P06703_N63	S100A6	sp|P06703|S10A6_HUMAN	P13674	FTASAGIQVVGDDLTVTnPK	121353				O14745_Q114	NHERF1	sp|O14745|NHRF1_HUMAN	O60333	qLLLDTTDK	32534.1
P06733_N102	ENO1	sp|P06733|ENOA_HUMAN	P13797	SnTPILVDGK	950516				O14745_Q119	NHERF1	sp|O14745|NHRF1_HUMAN	O60341	LLDPEDVNVDqPDEK	32534.1
P06733_N17	ENO1	sp|P06733|ENOA_HUMAN	P13804	DVMPEVnK	1.7765e+06				O14745_Q300	NHERF1	sp|O14745|NHRF1_HUMAN	O60437	VqAVDAVAAELAAER	61403.5
P06733_N216	ENO1	sp|P06733|ENOA_HUMAN	P13929	TLAQLnPESSLFIIASK	167317				O14745_Q98	NHERF1	sp|O14745|NHRF1_HUMAN	O60502	LVSSPELGHDEFSTqALAR	774085
P06733_N220	ENO1	sp|P06733|ENOA_HUMAN	P13995	DELHIVEAEAMnYEGSPIK	545719				O14757_Q469	CHEK1	sp|O14757|CHK1_HUMAN	O60506	LLPSAPqTLPDGPLASPAR	23361.4
P06733_N324	ENO1	sp|P06733|ENOA_HUMAN	P14174	AADAEAEVASLnR	6.53664e+06				O14776_Q1038	TCERG1	sp|O14776|TCRG1_HUMAN	O60524	ADSGPTqPPLSLSPAPETK	99093.1
P06744_N108	GPI	sp|P06744|G6PI_HUMAN	P14209	IYIGDDnPLTLIVK	49505.5				O14776_Q1042	TCERG1	sp|O14776|TCRG1_HUMAN	O60547	YVDVLNPSGTqR	99093.1
P06744_N123	GPI	sp|P06744|G6PI_HUMAN	P14618	LIAPVAEEEATVPnNK	39217.3				O14776_Q611	TCERG1	sp|O14776|TCRG1_HUMAN	O60566	TLTETDLYCEPPEVqPPPK	53247.5
P06744_N200	GPI	sp|P06744|G6PI_HUMAN	P14625	GLTSVInQK	495578				O14777_Q411	NDC80	sp|O14777|NDC80_HUMAN	O60568	YYDEIINALEEDPAAqK	16164.5
P06748_N66	NPM1	sp|P06748|NPM_HUMAN	P14735	EADDIVnWLK	68817.4				O14787_Q331	TNPO2	sp|O14787|TNPO2_HUMAN	O60610	DLVLSGDLGSLYAMTqDK	118032
P06753_N90	TPM3	sp|P06753|TPM3_HUMAN	P14866	LVDQnIFSFYLSR	58543.7				O14818_Q200	PSMA7	sp|O14818|PSA7_HUMAN	O60664	WEAVDESELEAqAVTTSK	478851
P06756_N653	ITGAV	sp|P06756|ITAV_HUMAN	P15311	YYTVFDRDNnR	57282				O14828_Q315	SCAMP3	sp|O14828|SCAM3_HUMAN	O60671	FqDELESGK	85069.7
P07195_N21	LDHB	sp|P07195|LDHB_HUMAN	P15924	GVDEVTIVNILTnR	51885.3				O14828_Q316	SCAMP3	sp|O14828|SCAM3_HUMAN	O60684	NPSTVEAFDLAqSNSEHSR	85069.7
P07195_N22	LDHB	sp|P07195|LDHB_HUMAN	P15954	EVDEQMLnVQnK	163016				O14828_Q89	SCAMP3	sp|O14828|SCAM3_HUMAN	O60701	SLGLqLPDGqR	47675.7
P07195_N306	LDHB	sp|P07195|LDHB_HUMAN	P16152	EVDEQMLNVQnK;EVDEQMLnVQnK	54567.3				O14832_Q79	PHYH	sp|O14832|PAHX_HUMAN	O60716	AqqEFATGVMSNK	48010.8
P07237_N127	P4HB	sp|P07237|PDIA1_HUMAN	P16435	NSSYFVEWIPNnVK	73038.8				O14841_Q67	OPLAH	sp|O14841|OPLA_HUMAN	O60749	DSIVHqAGMLK	38340.8
P07339_N227	CTSD	sp|P07339|CATD_HUMAN	P17174	ISVYYnEATGGK	22361.1				O14874_Q56	BCKDK	sp|O14874|BCKD_HUMAN	O60762	YFqFqEEGK	37248.2
P07339_N402	CTSD	sp|P07339|CATD_HUMAN	P17301	TLDAMAFnK	31323.9				O14907_Q72	TAX1BP3	sp|O14907|TX1B3_HUMAN	O60763	ELqAHGADELLK	226949
P07355_N62	ANXA2	sp|P07355|ANXA2_HUMAN	P17931	VLDIIATInK	136495				O14920_Q500	IKBKB	sp|O14920|IKKB_HUMAN	O60784	LLAEMDSqFDSTTGFLGK	42148.6
P07437_N332	TUBB	sp|P07437|TBB5_HUMAN	P17987	FDDTnPEK	69904.8				O14925_Q55	TIMM23	sp|O14925|TIM23_HUMAN	O60814	DFSLEqLR	256432
P07437_N335	TUBB	sp|P07437|TBB5_HUMAN	P18206	EVIPVnVPEAQEEMK	228480				O14929_Q347	HAT1	sp|O14929|HAT1_HUMAN	O60825	EDLLDqLK	351720
P07437_N348	TUBB	sp|P07437|TBB5_HUMAN	P18621	ADLInNLGTIAK	78609.4				O14936_Q547	CASK	sp|O14936|CSKP_HUMAN	O60828	SVDFLDAYPGILDqK	50897.7
P07437_N52	TUBB	sp|P07437|TBB5_HUMAN	P18669	ADLINnLGTIAK;ADLINnLGTIAKSGTK	53023.5				O14936_Q551	CASK	sp|O14936|CSKP_HUMAN	O60832	VTGVPGTEFVqK	50897.7
P07686_N229	HEXB	sp|P07686|HEXB_HUMAN	P19022	HnDDEQYAWESSAGGSFTVR	120249				O14949_Q24	UQCRQ	sp|O14949|QCR8_HUMAN	O60841	DFTqLFPR	6801.9
P07686_N399	HEXB	sp|P07686|HEXB_HUMAN	P19338	YIDQEELnK	112187				O14950_Q119	MYL12B	sp|O14950|ML12B_HUMAN	O60884	VVVTVEqTEEELER	118464
P07814_N240	EPRS1	sp|P07814|SYEP_HUMAN	P19367	nPDDITNEEYGEFYK;nPDDITnEEYGEFYK	103698				O14950_Q28	MYL12B	sp|O14950|ML12B_HUMAN	O60885	EKEELIEEWqPEPLVPPVPK	34852.8
P07814_N519	EPRS1	sp|P07814|SYEP_HUMAN	P20042	APFDLFEnR	49383.1				O14950_Q30	MYL12B	sp|O14950|ML12B_HUMAN	O60888	EIDEVGDLLqLK	34852.8
P07900_N105	HSP90AA1	sp|P07900|HS90A_HUMAN	P20290	GVVDSEDLPLnISREMLQQSK	187319				O14964_Q129	HGS	sp|O14964|HGS_HUMAN	O60921	LVSIVADqLEK	95606.8
P07900_N106	HSP90AA1	sp|P07900|HS90A_HUMAN	P20340	LGIHEDSQnR;LGIHEDSQnRK	212885				O14964_Q133	HGS	sp|O14964|HGS_HUMAN	O60925	VqEqLGNDVVEK	95606.8
P07900_N155	HSP90AA1	sp|P07900|HS90A_HUMAN	P20618	ELISnSSDALDK	427477				O14974_Q697	PPP1R12A	sp|O14974|MYPT1_HUMAN	O60934	SSTEESSPqDqPPVMR	91340.5
P07900_N291	HSP90AA1	sp|P07900|HS90A_HUMAN	P21291	HLEInPDHSIIETLR	5.11986e+06				O14974_Q705	PPP1R12A	sp|O14974|MYPT1_HUMAN	O75027	ELAqIAGRPTEDEDEK	135769
P07900_N300	HSP90AA1	sp|P07900|HS90A_HUMAN	P21333	ELHINLIPnK	1.24317e+06				O14974_Q767	PPP1R12A	sp|O14974|MYPT1_HUMAN	O75044	ISqRDENGELR	57129
P07900_N306	HSP90AA1	sp|P07900|HS90A_HUMAN	P21399	VDSLLEnLEK	282024				O14974_Q883	PPP1R12A	sp|O14974|MYPT1_HUMAN	O75083	SALLPGPLELqPPR	63511.1
P07900_N354	HSP90AA1	sp|P07900|HS90A_HUMAN	P21796	MESEGGADDSAEEGDLLDDDDnEDRGDDQLELIKDDEK	114623				O14974_Q938	PPP1R12A	sp|O14974|MYPT1_HUMAN	O75116	ALqDMSSTAPPAPqPSTR	146365
P07900_N397	HSP90AA1	sp|P07900|HS90A_HUMAN	P22061	AAAEVnQDYGLDPK	30136.3				O14979_Q248	HNRNPDL	sp|O14979|HNRDL_HUMAN	O75122	EEMDFPqLMK	1.28278e+06
P07900_N455	HSP90AA1	sp|P07900|HS90A_HUMAN	P22234	VAALTGLPFVTAPnK	262367				O14980_Q185	XPO1	sp|O14980|XPO1_HUMAN	O75128	YLEVSEPqDIECCGALEYYDK	344025
P07900_N51	HSP90AA1	sp|P07900|HS90A_HUMAN	P22314	GTVRPANDFnPDADAK	49545.9				O14980_Q188	XPO1	sp|O14980|XPO1_HUMAN	O75131	DMPYqPFSK	286948
P07900_N637	HSP90AA1	sp|P07900|HS90A_HUMAN	P22392	DDVAQTDLLQIDPnFGSK	48055.2				O14980_Q530	XPO1	sp|O14980|XPO1_HUMAN	O75146	VADWTGATYqDK	49286.5
P07900_N83	HSP90AA1	sp|P07900|HS90A_HUMAN	P23284	nPDDITQEEYGEFYK	58838				O14980_Q990	XPO1	sp|O14980|XPO1_HUMAN	O75150	VAAPEIVSGVSGESEqK	53771.1
P07910_N213	HNRNPC	sp|P07910|HNRPC_HUMAN	P23434	APFDLFEnK;RAPFDLFEnK	122799				O14980_Q993	XPO1	sp|O14980|XPO1_HUMAN	O75153	LGTEPTSETqDELqR	53771.1
P07910_N272	HNRNPC	sp|P07910|HNRPC_HUMAN	P23634	LGIHEDSTnR	54694.2				O15020_Q1302	SPTBN2	sp|O15020|SPTN2_HUMAN	O75165	IIELSqTTAK	105306
P07954_N107	FH	sp|P07954|FUMH_HUMAN	P23921	EQVAnSAFVER	79521.7				O15020_Q1373	SPTBN2	sp|O15020|SPTN2_HUMAN	O75175	qDDGGAPILEYIVK	86050
P07954_N310	FH	sp|P07954|FUMH_HUMAN	P24666	IDIIPnPQER	121888				O15020_Q1451	SPTBN2	sp|O15020|SPTN2_HUMAN	O75190	FDIFEDYASPTTAAqTLLYTAAK	84889.5
P08133_N364	ANXA6	sp|P08133|ANXA6_HUMAN	P24752	FADLSEAAnR	70574.3				O15020_Q1454	SPTBN2	sp|O15020|SPTN2_HUMAN	O75223	VLqSDEYEEVEDK	84889.5
P08195_N283	SLC3A2	sp|P08195|4F2_HUMAN	P24941	EMEENFAVEAAnYQDTIGR	48570.3				O15020_Q1901	SPTBN2	sp|O15020|SPTN2_HUMAN	O75251	EFGSLPTTPSEqR	48478.4
P08238_N292	HSP90AB1	sp|P08238|HS90B_HUMAN	P25205	ETnLDSLPLVDTHSK	2.68917e+06				O15020_Q263	SPTBN2	sp|O15020|SPTN2_HUMAN	O75306	GTEGMEPEEGVTVESqPqVK	76425.9
P08238_N346	HSP90AB1	sp|P08238|HS90B_HUMAN	P25490	VRALEAAnGELEVK	280732				O15020_Q482	SPTBN2	sp|O15020|SPTN2_HUMAN	O75312	qFFPTDEDEIGAAK	27100
P08238_N447	HSP90AB1	sp|P08238|HS90B_HUMAN	P25705	IVLQIDnAR	129212				O15020_Q783	SPTBN2	sp|O15020|SPTN2_HUMAN	O75340	qLDAGEEATTTK	37184.5
P08238_N496	HSP90AB1	sp|P08238|HS90B_HUMAN	P26358	KnHEEEISTLR;nHEEEISTLR	61337.2				O15027_Q1955	SEC16A	sp|O15027|SC16A_HUMAN	O75347	VqAELDETK	116291
P08238_N78	HSP90AB1	sp|P08238|HS90B_HUMAN	P26373	SQYEVMAEQnR;SQYEVMAEQnRK	4.96054e+06				O15027_Q2077	SEC16A	sp|O15027|SC16A_HUMAN	O75348	AAYDVSSFSFFqR	74835.4
P08670_N303	VIM	sp|P08670|VIME_HUMAN	P26599	DAEAWFTSRTEELnR	256773				O15027_Q2203	SEC16A	sp|O15027|SC16A_HUMAN	O75351	FVDEEDGGDGqAGPDEGEVDSCLR	86337.9
P08670_N357	VIM	sp|P08670|VIME_HUMAN	P26639	NEISEMnR	61768				O15031_Q1155	PLXNB2	sp|O15031|PLXB2_HUMAN	O75368	VYDSLLALPqDLqAAR	39834.2
P08670_N427	VIM	sp|P08670|VIME_HUMAN	P27348	LQAEIDnIK	129069				O15031_Q1816	PLXNB2	sp|O15031|PLXB2_HUMAN	O75369	LqLPVWEYK	47356.4
P08727_N105	KRT19	sp|P08727|K1C19_HUMAN	P27694	EVTInQSLLAPLR;EVTInQSLLAPLRLDADPSLQR	7044.16				O15031_Q458	PLXNB2	sp|O15031|PLXB2_HUMAN	O75376	TEMqDNTYPEILR	14148.5
P08727_N157	KRT19	sp|P08727|K1C19_HUMAN	P27708	AIVAIEnPADVSVISSR	29419.3				O15042_Q772	U2SURP	sp|O15042|SR140_HUMAN	O75390	YLNEqLYSGPSSAAqR	125643
P08727_N217	KRT19	sp|P08727|K1C19_HUMAN	P27797	AIVAIENPADVSVISSRnTGQR	712485				O15042_Q855	U2SURP	sp|O15042|SR140_HUMAN	O75391	GqEVETSVTYYR;GqEVETSVTYYRLEEVAK	99247.2
P08727_N263	KRT19	sp|P08727|K1C19_HUMAN	P27824	AFLASPEYVnLPINGNGK	1.00804e+06				O15067_Q224	PFAS	sp|O15067|PUR4_HUMAN	O75396	ILqDGGLQVVEK;ILqDGGLqVVEK	48656.4
P08727_N279	KRT19	sp|P08727|K1C19_HUMAN	P28070	AFLASPEYVNLPInGNGKQ	34206.3				O15067_Q411	PFAS	sp|O15067|PUR4_HUMAN	O75400	ILqDGGLqVVEK	137377
P08729_N312	KRT7	sp|P08729|K2C7_HUMAN	P29401	DSNNLCLHFnPR	57323.6				O15067_Q416	PFAS	sp|O15067|PUR4_HUMAN	O75427	GTIqVITQGTSLK	137377
P08729_N324	KRT7	sp|P08729|K2C7_HUMAN	P29692	EnAIDRAEQAEADK;EnAIDRAEQAEADKK	200134				O15126_Q300	SCAMP1	sp|O15126|SCAM1_HUMAN	O75436	EELIAELqDCEGLIVR	41646.5
P08729_N69	KRT7	sp|P08729|K2C7_HUMAN	P30040	ATDAEADVASLnR	86877.6				O15126_Q301	SCAMP1	sp|O15126|SCAM1_HUMAN	O75438	ELAAEDEqVFLMK	41646.5
P08865_N70	RPSA	sp|P08865|RSSA_HUMAN	P30044	DLEEWnQR	1.18481e+06				O15144_Q112	ARPC2	sp|O15144|ARPC2_HUMAN	O75475	AKPPPGGGEqEPPPPPAPqDVEMK	91892.2
P08865_N81	RPSA	sp|P08865|RSSA_HUMAN	P30085	VAQLCDFnPK	34373				O15144_Q130	ARPC2	sp|O15144|ARPC2_HUMAN	O75489	FNqVLDqFGEK	199082
P09211_N201	GSTP1	sp|P09211|GSTP1_HUMAN	P30101	ELLIFnK	216742				O15144_Q132	ARPC2	sp|O15144|ARPC2_HUMAN	O75506	ISLADIAqK	199082
P09211_N205	GSTP1	sp|P09211|GSTP1_HUMAN	P30740	TLTGTAALTVQSQEDnLR	58617.2				O15144_Q68	ARPC2	sp|O15144|ARPC2_HUMAN	O75521	LqLDSPEDAEFIVAK	266918
P09382_N47	LGALS1	sp|P09382|LEG1_HUMAN	P30837	TITLEVEPSDTIEnVK	41513.8				O15155_Q70	BET1	sp|O15155|BET1_HUMAN	O75533	EREqQDLEFAK;EqqDLEFAK	159554
P09493_N17	TPM1	sp|P09493|TPM1_HUMAN	P31150	QLEDGRTLSDYnIQK;TLSDYnIQK	1709.14				O15173_Q107	PGRMC2	sp|O15173|PGRC2_HUMAN	O75534	EqqDLEFAK	121453
P09493_N89	TPM1	sp|P09493|TPM1_HUMAN	P31327	IInEPTAAAIAYGLDR	410050				O15226_Q672	NKRF	sp|O15226|NKRF_HUMAN	O75592	TAAAAAEHSqRELDTVTLEDIK	28609.8
P09497_N140	CLTB	sp|P09497|CLCB_HUMAN	P31689	ATAGDTHLGGEDFDnR	54742.1				O15254_Q498	ACOX3	sp|O15254|ACOX3_HUMAN	O75607	TVMDEGPqVFAPLSEESK	27111.8
P09497_N202	CLTB	sp|P09497|CLCB_HUMAN	P31942	LLQDFFNGRDLnK	79229.3				O15264_Q248	MAPK13	sp|O15264|MK13_HUMAN	O75608	VqPqEPLVLK	97789.3
P09874_N268	PARP1	sp|P09874|PARP1_HUMAN	P31943	SInPDEAVAYGAAVQAAILMGDK	56786.1				O15264_Q272	MAPK13	sp|O15264|MK13_HUMAN	O75616	EAAGTTAAAGTGGATEqPPR	37062
P09960_N49	LTA4H	sp|P09960|LKHA4_HUMAN	P31946	nQVALnPQNTVFDAK	41643.3				O15269_Q452	SPTLC1	sp|O15269|SPTC1_HUMAN	O75643	ADDLLPLGDqTqDGDFGSR	105229
P0CG47_N25	UBB	sp|P0CG47|UBB_HUMAN	P31947	NQVALnPQNTVFDAK;NQVALnPQnTVFDAK;nQVALnPQNTVFDAK	1.20337e+06				O15269_Q65	SPTLC1	sp|O15269|SPTC1_HUMAN	O75663	MSSSDTPLGTVALLqEK	58675.7
P0CG47_N60	UBB	sp|P0CG47|UBB_HUMAN	P31948	VFAnPEDCVAFGK	584542				O15270_Q536	SPTLC2	sp|O15270|SPTC2_HUMAN	O75674	MFIGGLSWqTTQEGLR	84916.4
P0DMV8_N174	HSPA1A	sp|P0DMV8|HS71A_HUMAN	P32119	TDSREDEISPPPPnPVVK	49418.7				O15294_Q496	OGT	sp|O15294|OGT1_HUMAN	O75683	YGGPPPDSVYSGVqPGIGTEVFVGK	55200.4
P0DMV8_N235	HSPA1A	sp|P0DMV8|HS71A_HUMAN	P32969	GAnPVEIR	859129				O15305_Q53	PMM2	sp|O15305|PMM2_HUMAN	O75691	VTEGLVDVILYHqPDDK	37904.6
P0DMV8_N360	HSPA1A	sp|P0DMV8|HS71A_HUMAN	P33121	EIGnIISDAMK;EIGnIISDAMKK	292814				O15305_Q55	PMM2	sp|O15305|PMM2_HUMAN	O75694	TLIEAGLPqK	37904.6
P0DMV8_N364	HSPA1A	sp|P0DMV8|HS71A_HUMAN	P33240	DMAIATGGAVFGEEGLTLnLEDVQPHDLGK	327076				O15327_Q498	INPP4B	sp|O15327|INP4B_HUMAN	O75717	PTPLILDEqGR	74394.6
P0DMV8_N57	HSPA1A	sp|P0DMV8|HS71A_HUMAN	P33991	TWnDPSVQQDIK	63894.5				O15327_Q500	INPP4B	sp|O15327|INP4B_HUMAN	O75746	VLGTEAVqDPTK	74394.6
P0DMV8_N62	HSPA1A	sp|P0DMV8|HS71A_HUMAN	P34896	SQIFSTASDnQPTVTIK	175440				O15355_Q116	PPM1G	sp|O15355|PPM1G_HUMAN	O75787	PVGSDPDFqPELSGAGSR	219983
P0DMV8_N65	HSPA1A	sp|P0DMV8|HS71A_HUMAN	P34897	DnHLLGTFDLTGIPPAPR	49701.3				O15355_Q462	PPM1G	sp|O15355|PPM1G_HUMAN	O75794	SEPTqALELTEDDIK	61155
P10620_N46	MGST1	sp|P10620|MGST1_HUMAN	P35222	ITITNDQnR	342373				O15357_Q1153	INPPL1	sp|O15357|SHIP2_HUMAN	O75821	IDqYqGADAVGLEEK	60629.2
P10644_N88	PRKAR1A	sp|P10644|KAP0_HUMAN	P35232	nQLTSNPENTVFDAK;nQLTSnPENTVFDAK	40024.5				O15357_Q287	INPPL1	sp|O15357|SHIP2_HUMAN	O75822	VTqSDLYK	76908.2
P10809_N136	HSPD1	sp|P10809|CH60_HUMAN	P35241	IInEPTAAAIAYGLDK	349425				O15357_Q298	INPPL1	sp|O15357|SHIP2_HUMAN	O75844	AVANSSPVNPVVFFDVSIGGqEVGR	76908.2
P10809_N184	HSPD1	sp|P10809|CH60_HUMAN	P35269	STAGDTHLGGEDFDnR	171752				O15371_Q178	EIF3D	sp|O15371|EIF3D_HUMAN	O75874	SqYNFIADVVEK	16175.4
P10809_N333	HSPD1	sp|P10809|CH60_HUMAN	P35527	VEIIAnDQGNR;VEIIAnDQGNRTTPSYVAFTDTER	44850.9				O15371_Q191	EIF3D	sp|O15371|EIF3D_HUMAN	O75880	SqLETSLK	13731
P11021_N104	HSPA5	sp|P11021|BIP_HUMAN	P35579	VEIIANDQGnR	45831.8				O15371_Q31	EIF3D	sp|O15371|EIF3D_HUMAN	O75884	ALqAAYGASAPSVTSAALR	69590.5
P11021_N457	HSPA5	sp|P11021|BIP_HUMAN	P35580	SInPDEAVAYGAAVQAAILSGDK	48135.6				O15371_Q51	EIF3D	sp|O15371|EIF3D_HUMAN	O75886	VEMqPTELVSK	264317
P11021_N476	HSPA5	sp|P11021|BIP_HUMAN	P35998	nQVAMNPTNTVFDAK;nQVAMnPTNTVFDAK	90214.6				O15381_Q344	NVL	sp|O15381|NVL_HUMAN	O75934	DYFGLLFqESPEqK	58215.4
P11021_N531	HSPA5	sp|P11021|BIP_HUMAN	P36405	EDEnVPFLLVGNK	116936				O15381_Q525	NVL	sp|O15381|NVL_HUMAN	O75937	VVEREEAVPEASPVTqAGASVITVETVIQENVGAqK	35769.8
P11021_N82	HSPA5	sp|P11021|BIP_HUMAN	P36543	AFSVnIFK	611274				O15381_Q529	NVL	sp|O15381|NVL_HUMAN	O75940	qDMGEEAEEEPqK	35769.8
P11021_N87	HSPA5	sp|P11021|BIP_HUMAN	P36578	ELTAPDEnIPAK	606950				O15394_Q509	NCAM2	sp|O15394|NCAM2_HUMAN	O75947	EVPIVqTETK	86163.8
P11142_N174	HSPA8	sp|P11142|HSP7C_HUMAN	P36776	LEVQATDREEnK	196917				O15394_Q616	NCAM2	sp|O15394|NCAM2_HUMAN	O75962	MEATLEqHLEDTMK	76706.5
P11142_N235	HSPA8	sp|P11142|HSP7C_HUMAN	P36952	ALAVSDLnR	2.51597e+06				O15397_Q395	IPO8	sp|O15397|IPO8_HUMAN	O75964	GqEAFVPGFNIEELLPER	19534.4
P11142_N31	HSPA8	sp|P11142|HSP7C_HUMAN	P37802	TAHLDEEVnK	8038.22				O15397_Q594	IPO8	sp|O15397|IPO8_HUMAN	O75976	qEAGISEGQGTAGEEEEK;qEAGISEGQGTAGEEEEKK;qEAGISEGqGTAGEEEEK	166758
P11142_N35	HSPA8	sp|P11142|HSP7C_HUMAN	P38646	TDPTTLTDEEInR	585669				O15400_Q83	STX7	sp|O15400|STX7_HUMAN	O76003	QEAGISEGqGTAGEEEEKK;qEAGISEGqGTAGEEEEK	156935
P11142_N364	HSPA8	sp|P11142|HSP7C_HUMAN	P38919	THLSLSHnPEQK	1.66207e+06				O15446_Q310	POLR1G	sp|O15446|RPA34_HUMAN	O76021	ALAYFEqLK	79048.8
P11142_N57	HSPA8	sp|P11142|HSP7C_HUMAN	P39019	IIGVDInK	471993				O15446_Q312	POLR1G	sp|O15446|RPA34_HUMAN	O76024	EIDDSVLGqTGPYR	79048.8
P11142_N62	HSPA8	sp|P11142|HSP7C_HUMAN	P39656	EFGATECInPQDFSK	471993				O15460_Q121	P4HA2	sp|O15460|P4HA2_HUMAN	O76031	RLEESDVLqEAR	108274
P11233_N119	RALA	sp|P11233|RALA_HUMAN	P39687	VDEFVTHNLSFDEInK	50381.3				O15460_Q195	P4HA2	sp|O15460|P4HA2_HUMAN	O76062	FVqDTLK	106195
P11279_N353	LAMP1	sp|P11279|LAMP1_HUMAN	P40227	SLGYAYVnFQQPADAER	26700				O15498_Q143	YKT6	sp|O15498|YKT6_HUMAN	O76070	MPSESAAqSLAVALPLqTK	120977
P11387_N611	TOP1	sp|P11387|TOP1_HUMAN	P40926	AEDNADTLALVFEAPnQEK	91986.1				O15498_Q32	YKT6	sp|O15498|YKT6_HUMAN	O76094	IEGTPLETIqK	56990.6
P11387_N711	TOP1	sp|P11387|TOP1_HUMAN	P41091	FSASGELGNGnIK	95849.6				O15511_Q34	ARPC5	sp|O15511|ARPC5_HUMAN	O94763	VNTFSALLLEPYKPPSAq	61320.7
P11498_N1069	PC	sp|P11498|PYC_HUMAN	P42166	YTACLCDDnPK	60260.6				O15551_Q74	CLDN3	sp|O15551|CLD3_HUMAN	O94776	qGYVLSSIEGR	47555.2
P11586_N207	MTHFD1	sp|P11586|C1TC_HUMAN	P42224	TDLnPDNLQGGDDLDPNYVLSSR;TDLnPDNLQGGDDLDPnYVLSSR;TDLnPDnLQGGDDLDPNYVLSSR	142555				O15551_Q77	CLDN3	sp|O15551|CLD3_HUMAN	O94822	VAVEYLDPSPEVqK	47555.2
P11586_N516	MTHFD1	sp|P11586|C1TC_HUMAN	P42285	TDLnPDnLQGGDDLDPNYVLSSR	294267				O43143_Q136	DHX15	sp|O43143|DHX15_HUMAN	O94826	FSPNTSqFLLVSSWDTSVR	116549
P11586_N874	MTHFD1	sp|P11586|C1TC_HUMAN	P42704	VLAVnQEnEQLMEDYEK	35309.8				O43143_Q495	DHX15	sp|O43143|DHX15_HUMAN	O94832	FAIqDISVEETSAK	304577
P11766_N225	ADH5	sp|P11766|ADHX_HUMAN	P42858	VLAVNQEnEQLMEDYEK;VLAVnQEnEQLMEDYEK	50418.3				O43159_Q257	RRP8	sp|O43159|RRP8_HUMAN	O94874	qLEAIDQLHLEYAK;qLEAIDqLHLEYAK	55580.8
P11766_N242	ADH5	sp|P11766|ADHX_HUMAN	P43034	VPLALFALnR	83182.2				O43159_Q267	RRP8	sp|O43159|RRP8_HUMAN	O94888	LSGSNPYTTVTPqIINSK	55580.8
P11766_N356	ADH5	sp|P11766|ADHX_HUMAN	P43243	NIYVLQELDnPGAK	60985.9				O43169_Q18	CYB5B	sp|O43169|CYB5B_HUMAN	O94901	ISIEMNGTLEDqLSHLK	405107
P11940_N58	PABPC1	sp|P11940|PABP1_HUMAN	P43490	TEGDEEAEEEQEEnLEASGDYK	38326				O43175_Q24	PHGDH	sp|O43175|SERA_HUMAN	O94903	AGTqIENIDEDFRDGLK	366187
P12004_N107	PCNA	sp|P12004|PCNA_HUMAN	P45973	nIPPYFVALVPQEEELDDQK	98799.1				O43175_Q29	PHGDH	sp|O43175|SERA_HUMAN	O94905	TINEVENqILTR	314410
P12004_N179	PCNA	sp|P12004|PCNA_HUMAN	P45974	ELVYPPDYnPEGK	37356				O43175_Q355	PHGDH	sp|O43175|SERA_HUMAN	O94906	ETTDTDTADqVIASFK	82995.4
P12273_N94	PIP	sp|P12273|PIP_HUMAN	P46459	QVFAEnK	49096				O43175_Q46	PHGDH	sp|O43175|SERA_HUMAN	O94915	ELPPDqAEYCIAR	135305
P12277_N111	CKB	sp|P12277|KCRB_HUMAN	P46777	DQVTAQEIFQDnHEDGPTAK	62486.7				O43237_Q360	DYNC1LI2	sp|O43237|DC1L2_HUMAN	O94953	MAPYqGPDAVPGALDYK	37215.8
P12277_N114	CKB	sp|P12277|KCRB_HUMAN	P46781	VnPIQGLASK	22386.3				O43242_Q24	PSMD3	sp|O43242|PSMD3_HUMAN	O94966	DFqALNPMK	144079
P12277_N124	CKB	sp|P12277|KCRB_HUMAN	P46782	VnPALAELNLR	20082.9				O43242_Q33	PSMD3	sp|O43242|PSMD3_HUMAN	O94979	TVqTDHNAVqR	144079
P12814_N269	ACTN1	sp|P12814|ACTN1_HUMAN	P46821	ELTTEIDnNIEQISSYK	22562.8				O43242_Q377	PSMD3	sp|O43242|PSMD3_HUMAN	O95049	VVSIYGSSIDVELqqR	47938.1
P12814_N272	ACTN1	sp|P12814|ACTN1_HUMAN	P46926	SAWLSGYEnPVVSR	51082.9				O43242_Q381	PSMD3	sp|O43242|PSMD3_HUMAN	O95139	FLTqPqVVAR	47938.1
P12955_N26	PEPD	sp|P12955|PEPD_HUMAN	P46939	QFVTPADVVSGnPK	17485.1				O43242_Q424	PSMD3	sp|O43242|PSMD3_HUMAN	O95155	qEEENPAEETGEEK	240179
P12956_N110	XRCC6	sp|P12956|XRCC6_HUMAN	P46940	ANDDIIVNWVnR	70239.2				O43242_Q427	PSMD3	sp|O43242|PSMD3_HUMAN	O95159	qLPSAGPDK	385539
P12956_N23	XRCC6	sp|P12956|XRCC6_HUMAN	P48047	AAVDAGFVPnDMQVGQTGK	174079				O43242_Q516	PSMD3	sp|O43242|PSMD3_HUMAN	O95163	LYqEFGIR	116606
P12956_N405	XRCC6	sp|P12956|XRCC6_HUMAN	P48507	GnPTVEVDLHTAK	303590				O43242_Q517	PSMD3	sp|O43242|PSMD3_HUMAN	O95197	GYYEVTPPTLVqTQVEGGATLFK;GYYEVTPPTLVqTqVEGGATLFK	116606
P12956_N535	XRCC6	sp|P12956|XRCC6_HUMAN	P48637	PASISEEELLnLINK	1.05405e+06				O43242_Q64	PSMD3	sp|O43242|PSMD3_HUMAN	O95202	GYYEVTPPTLVqTqVEGGATLFK	48574.1
P13010_N50	XRCC5	sp|P13010|XRCC5_HUMAN	P48735	PMFIVNTnVPR	37525.9				O43264_Q695	ZW10	sp|O43264|ZW10_HUMAN	O95208	EPFPTIYVDSqK	40567.7
P13010_N557	XRCC5	sp|P13010|XRCC5_HUMAN	P49005	KPSAGDDFDLGDAVVDGENDDPRPPnPPK	160645				O43278_Q174	SPINT1	sp|O43278|SPIT1_HUMAN	O95232	EGIDPTPYYWYTDqR	106662
P13073_N151	COX4I1	sp|P13073|COX41_HUMAN	P49321	GVnLPGAAVDLPAVSEK	115762				O43278_Q176	SPINT1	sp|O43278|SPIT1_HUMAN	O95235	LFLVqLqEK	106662
P13489_N55	RNH1	sp|P13489|RINI_HUMAN	P49327	LnFSHGTHEYHAETIK	34134.9				O43290_Q28	SART1	sp|O43290|SNUT1_HUMAN	O95239	LFLVQLqEK;LFLVqLqEK	37213.9
P13645_N353	KRT10	sp|P13645|K1C10_HUMAN	P49411	EIFLRELISnASDALDK;ELISnASDALDK	144557				O43290_Q429	SART1	sp|O43290|SNUT1_HUMAN	O95249	AFEEDqVAGR	83399.7
P13645_N354	KRT10	sp|P13645|K1C10_HUMAN	P49748	LISLTDENALSGnEELTVK	118456				O43290_Q431	SART1	sp|O43290|SNUT1_HUMAN	O95292	VAPAPAAADAEVEqTDAESK	83399.7
P13674_N391	P4HA1	sp|P13674|P4HA1_HUMAN	P49792	SGTSEFLnK	65497.6				O43290_Q773	SART1	sp|O43290|SNUT1_HUMAN	O95299	EATVqEVDVIPEDGAADVR	57659.6
P13797_N362	PLS3	sp|P13797|PLST_HUMAN	P49903	LGVIEDHSnR	56058.1				O43347_Q30	MSI1	sp|O43347|MSI1H_HUMAN	O95336	DDLGFITSSqSAAYAISK	9225.01
P13797_N529	PLS3	sp|P13797|PLST_HUMAN	P49916	TDDEVVQREEEAIQLDGLnASQIR	19336.2				O43390_Q160	HNRNPR	sp|O43390|HNRPR_HUMAN	O95347	EqTEGEYSSLEHESAR	117351
P13804_N259	ETFA	sp|P13804|ETFA_HUMAN	P50395	TFEInPR	47363.8				O43390_Q281	HNRNPR	sp|O43390|HNRPR_HUMAN	O95373	IENLTEEAFNTqVTALIK	212723
P13929_N17	ENO3	sp|P13929|ENOB_HUMAN	P50502	FAFQAEVnR	48672.1				O43390_Q40	HNRNPR	sp|O43390|HNRPR_HUMAN	O95394	GDANSEVTVYYqSGTR	183822
P13995_N115	MTHFD2	sp|P13995|MTDC_HUMAN	P50570	LFSEVEnK	22107				O43395_Q261	PRPF3	sp|O43395|PRPF3_HUMAN	O95400	DIVVqETMEDIDK	67062.5
P14174_N9	MIF	sp|P14174|MIF_HUMAN	P50914	nGVQAMVEFDSVQSAQR	59894.6				O43395_Q491	PRPF3	sp|O43395|PRPF3_HUMAN	O95425	EqFVEFR;EqFVEFRDK;TEREqFVEFR	187973
P14209_N71	CD99	sp|P14209|CD99_HUMAN	P50990	EnPLQFK	41279.2				O43396_Q14	TXNL1	sp|O43396|TXNL1_HUMAN	O95429	YDLFVGSqATDFGEALVR;YDLFVGSqATDFGEALVRHDEF	316034
P14618_N210	PKM	sp|P14618|KPYM_HUMAN	P51003	VVIVDPETnK	363822				O43396_Q216	TXNL1	sp|O43396|TXNL1_HUMAN	O95453	DRVHHEPqLSDK	79850.3
P14618_N75	PKM	sp|P14618|KPYM_HUMAN	P51116	nLPFSVENK	31355.8				O43396_Q90	TXNL1	sp|O43396|TXNL1_HUMAN	O95486	TFDqLTPEESK	117489
P14625_N107	HSP90B1	sp|P14625|ENPL_HUMAN	P51148	SETITEEELVGLMnK	145581				O43396_Q92	TXNL1	sp|O43396|TXNL1_HUMAN	O95562	EIEIAEqDMSALISLR	117489
P14625_N129	HSP90B1	sp|P14625|ENPL_HUMAN	P51572	TALTYYLDITnPPR	86163.4				O43399_Q122	TPD52L2	sp|O43399|TPD54_HUMAN	O95571	SqVDHVIWPDGK	178135
P14625_N176	HSP90B1	sp|P14625|ENPL_HUMAN	P51858	IVASTLSnPELFEEWTGNVK	262068				O43447_Q22	PPIH	sp|O43447|PPIH_HUMAN	O95573	PFLDIqK	11307
P14625_N502	HSP90B1	sp|P14625|ENPL_HUMAN	P52209	VDISLEnPGTSPALEAYSETAK	68664.4				O43464_Q146	HTRA2	sp|O43464|HTRA2_HUMAN	O95602	AVDLVEEESGAPGEEqR;AVDLVEEESGAPGEEqRR	32971.3
P14625_N62	HSP90B1	sp|P14625|ENPL_HUMAN	P52272	GnDVAFHFNPR	50485.1				O43488_Q122	AKR7A2	sp|O43488|ARK72_HUMAN	O95639	RTEqEEDEELLTESSK;TEqEEDEELLTESSK	51162.3
P14625_N688	HSP90B1	sp|P14625|ENPL_HUMAN	P52292	HGSYEDAVHSGALnD	444442				O43488_Q281	AKR7A2	sp|O43488|ARK72_HUMAN	O95678	EIqEPDPTYEEK	51559.4
P14625_N83	HSP90B1	sp|P14625|ENPL_HUMAN	P52294	WIDnPTVDDR	98908.9				O43491_Q164	EPB41L2	sp|O43491|E41L2_HUMAN	O95747	FIEFEDSqEqEK	135827
P14735_N280	IDE	sp|P14735|IDE_HUMAN	P52788	nQWIDNVEK	78096.3				O43491_Q264	EPB41L2	sp|O43491|E41L2_HUMAN	O95757	FIEFEDSQEqEK;FIEFEDSqEqEK	50036.2
P14866_N230	HNRNPL	sp|P14866|HNRPL_HUMAN	P52948	GLDVDSLVIEHIQVnK	6032.94				O43491_Q269	EPB41L2	sp|O43491|E41L2_HUMAN	O95782	FFVAVPGqVISPqSSSSGTDLTGDK	50036.2
P15311_N74	EZR	sp|P15311|EZRI_HUMAN	P53007	HGESAWNLEnR	358777				O43491_Q802	EPB41L2	sp|O43491|E41L2_HUMAN	O95785	GGETPGSEqWK	15210.3
P15924_N2474	DSP	sp|P15924|DESP_HUMAN	P53396	HYGGLTGLnK	81785.1				O43491_Q821	EPB41L2	sp|O43491|E41L2_HUMAN	O95786	FqELSqPR	15210.3
P15954_N26	COX7C	sp|P15954|COX7C_HUMAN	P53621	FLEAGIYEVPIIITDSGnPPK	58390.9				O43491_Q836	EPB41L2	sp|O43491|E41L2_HUMAN	O95793	SEVqAIIESTPELDMDK	20571
P15954_N33	COX7C	sp|P15954|COX7C_HUMAN	P53701	nDLAVVDVR	52663.2				O43491_Q847	EPB41L2	sp|O43491|E41L2_HUMAN	O95816	AKDDDDSDIPTAqR	20571
P16152_N173	CBR1	sp|P16152|CBR1_HUMAN	P53999	GFGFVDFnSEEDAK	68005.6				O43491_Q898	EPB41L2	sp|O43491|E41L2_HUMAN	O95817	ETDYPAGEDLSESGqVDK	65084.4
P16435_N379	POR	sp|P16435|NCPR_HUMAN	P54136	EAMEDGEIDGnK	45547.2				O43504_Q7	LAMTOR5	sp|O43504|LTOR5_HUMAN	O95822	qDIEDSVSR	36217.1
P17174_N313	GOT1	sp|P17174|AATC_HUMAN	P54577	DFnPTATVK	161754				O43570_Q198	CA12	sp|O43570|CAH12_HUMAN	O95831	IDqLQEELLHTqLK	61855.5
P17301_N764	ITGA2	sp|P17301|ITA2_HUMAN	P54652	IESDVQEPTEPEDDLDIMLGnK	41507.4				O43583_Q76	DENR	sp|O43583|DENR_HUMAN	O95833	IDQLqEELLHTqLK;IDqLQEELLHTqLK	128335
P17931_N153	LGALS3	sp|P17931|LEG3_HUMAN	P54709	FPDEDEILEKDEALEDEDnK	28948				O43583_Q84	DENR	sp|O43583|DENR_HUMAN	O95834	TSVLEMIAqAR	95465
P17931_N160	LGALS3	sp|P17931|LEG3_HUMAN	P54819	DYTYEELLnR	33518.8				O43592_Q27	XPOT	sp|O43592|XPOT_HUMAN	O95861	ESVEqqADSFK	55234.9
P17987_N555	TCP1	sp|P17987|TCPA_HUMAN	P54920	APLATGEDDDDEVPDLVEnFDEASK	142077				O43615_Q197	TIMM44	sp|O43615|TIM44_HUMAN	O95865	NEILDEVISLSqVTPK	286458
P18206_N506	VCL	sp|P18206|VINC_HUMAN	P55072	STGGDFGnPLRK	406006				O43615_Q98	TIMM44	sp|O43615|TIM44_HUMAN	O95873	VAVqAIAADEEAPDYGSGIR	83397.4
P18206_N700	VCL	sp|P18206|VINC_HUMAN	P55209	AGGSASAMLQPLLDnQVGFK	69774.1				O43617_Q152	TRAPPC3	sp|O43617|TPPC3_HUMAN	O95994	TPSAETPSEPVDWTFAqR	58896.8
P18621_N120	RPL17	sp|P18621|RL17_HUMAN	P55265	HEEAPGHRPTTnPNASK	254401				O43660_Q124	PLRG1	sp|O43660|PLRG1_HUMAN	O95999	LqELEANPPSDVYLSSR	37178.6
P18669_N20	PGAM1	sp|P18669|PGAM1_HUMAN	P55786	VAnPSGNLTETYVQDR	50842.8				O43660_Q133	PLRG1	sp|O43660|PLRG1_HUMAN	O96000	LELVEqER	37178.6
P18669_N99	PGAM1	sp|P18669|PGAM1_HUMAN	P56537	GLVEPVDVVDNADGTQTVnYVPSR	205371				O43676_Q33	NDUFB3	sp|O43676|NDUB3_HUMAN	O96008	YEDVVQGLqK	208566
P19022_N687	CDH2	sp|P19022|CADH2_HUMAN	P58546	VAQPTITDnK	24902.3				O43681_Q348	GET3	sp|O43681|GET3_HUMAN	O96011	TENPGDASDLqGR	219489
P19338_N334	NCL	sp|P19338|NUCL_HUMAN	P60174	VnQPASFAVSLNGAK	61931.5				O43684_Q192	BUB3	sp|O43684|BUB3_HUMAN	O96028	STAEGEAFIqALPGSGTTPLLR	51436.1
P19338_N618	NCL	sp|P19338|NUCL_HUMAN	P60510	VTAQGPGLEPSGNIAnK	71253.7				O43684_Q215	BUB3	sp|O43684|BUB3_HUMAN	O96033	LLPIDGANDLFFqPPPLTPTSK	528704
P19338_N638	NCL	sp|P19338|NUCL_HUMAN	P60842	SnPFAHLAEPLDPVQPGK	311288				O43684_Q28	BUB3	sp|O43684|BUB3_HUMAN	P00167	TGYTLDVTTGqR	34206
P19367_N56	HK1	sp|P19367|HXK1_HUMAN	P61006	SEnGLEFTSSGSANTETTK	130659				O43707_Q156	ACTN4	sp|O43707|ACTN4_HUMAN	P00338	YGGPPPDSVYSGqqPSVGTEIFVGK	154153
P20042_N123	EIF2S2	sp|P20042|IF2B_HUMAN	P61011	LILPVGPAGGnQMLEQYDK	71407.5				O43707_Q522	ACTN4	sp|O43707|ACTN4_HUMAN	P00367	EqILEEFSK	115319
P20042_N151	EIF2S2	sp|P20042|IF2B_HUMAN	P61020	ATAEVLnIGK	58698.2				O43707_Q528	ACTN4	sp|O43707|ACTN4_HUMAN	P00374	VTEGLTDVILYHqPDDK	115319
P20042_N181	EIF2S2	sp|P20042|IF2B_HUMAN	P61026	DnPGVVTCLDEAR	57247				O43707_Q617	ACTN4	sp|O43707|ACTN4_HUMAN	P00387	EFNEDGALAVLqqFK	352417
P20290_N196	BTF3	sp|P20290|BTF3_HUMAN	P61086	nGSEADIDEGLYSR	43546.5				O43707_Q686	ACTN4	sp|O43707|ACTN4_HUMAN	P00441	DSDLSHVqNK	19795.5
P20340_N9	RAB6A	sp|P20340|RAB6A_HUMAN	P61163	QPAENVnQYLTDPK	481666				O43707_Q70	ACTN4	sp|O43707|ACTN4_HUMAN	P00505	DqDEEDRELIMK	71140.5
P20618_N179	PSMB1	sp|P20618|PSB1_HUMAN	P61201	VMLGETnPADSK;VMLGETnPADSKPGTIR	36544.1				O43707_Q753	ACTN4	sp|O43707|ACTN4_HUMAN	P00558	FYqASTSELYGK	193166
P21291_N103	CSRP1	sp|P21291|CSRP1_HUMAN	P61247	DTnGSQFFITTVK	141196				O43707_Q847	ACTN4	sp|O43707|ACTN4_HUMAN	P00568	EEEEEVFESSVPqR	374100
P21333_N1299	FLNA	sp|P21333|FLNA_HUMAN	P61254	MTLSnPSELDELMSEEAYEK	682352				O43707_Q875	ACTN4	sp|O43707|ACTN4_HUMAN	P00918	YKDDDDDqLFYTR	347180
P21333_N1510	FLNA	sp|P21333|FLNA_HUMAN	P61313	TPLLDEEEEEnPDK	31478.9				O43707_Q887	ACTN4	sp|O43707|ACTN4_HUMAN	P00966	SEDYVELVqR	258403
P21333_N1823	FLNA	sp|P21333|FLNA_HUMAN	P61421	TSPVEGLSGnPADLEK	230041				O43708_Q51	GSTZ1	sp|O43708|MAAI_HUMAN	P01008	EMVSqYLYTSK	86400.7
P21333_N2348	FLNA	sp|P21333|FLNA_HUMAN	P61964	STLDIVLAnK	55539.1				O43747_Q337	AP1G1	sp|O43747|AP1G1_HUMAN	P01009	FqPLLDGLK	37936.5
P21333_N399	FLNA	sp|P21333|FLNA_HUMAN	P61978	VDSAATSGYEIGnPPDYR	116215				O43747_Q344	AP1G1	sp|O43747|AP1G1_HUMAN	P01112	VqLNVFDEqGEEDSYDLK	37936.5
P21399_N3	ACO1	sp|P21399|ACOHC_HUMAN	P61981	nEQDAYAINSYTR	54830.3				O43747_Q560	AP1G1	sp|O43747|AP1G1_HUMAN	P01889	VQLNVFDEqGEEDSYDLK;VqLNVFDEqGEEDSYDLK	51047.5
P21796_N37	VDAC1	sp|P21796|VDAC1_HUMAN	P62191	LLDVIHTEnK	15004.4				O43747_Q561	AP1G1	sp|O43747|AP1G1_HUMAN	P02538	qDLEAEVSqLTGEVAK	51047.5
P22061_N189	PCMT1	sp|P22061|PIMT_HUMAN	P62241	DEENnPLETEYGLSVYK	46679.1				O43760_Q23	SYNGR2	sp|O43760|SNG2_HUMAN	P02545	DEYDDLAESEqFGVVMGTVPR	152297
P22234_N8	PAICS	sp|P22234|PUR6_HUMAN	P62266	SYLSGGAGAAGGGGADPGnK	32494.4				O43760_Q25	SYNGR2	sp|O43760|SNG2_HUMAN	P02649	LEENLPILqqPTEK	152297
P22314_N228	UBA1	sp|P22314|UBA1_HUMAN	P62269	VVDALGnAIDGK	212916				O43768_Q5	ENSA	sp|O43768|ENSA_HUMAN	P02769	VSGAqEMVSSAK	416744
P22314_N44	UBA1	sp|P22314|UBA1_HUMAN	P62310	nVQAEEMVEFSSGLK	10740.9				O43768_Q81	ENSA	sp|O43768|ENSA_HUMAN	P02774	DTVATqLSEAVDATR	50240.4
P22314_N664	UBA1	sp|P22314|UBA1_HUMAN	P62333	VnPQISDEKDEDEK	56895.3				O43772_Q161	SLC25A20	sp|O43772|MCAT_HUMAN	P02786	SVVTGGVqSVMGSR	43011.2
P22392_N95	NME2	sp|P22392|NDKB_HUMAN	P62424	STESLQAnVQR	1.98286e+06				O43776_Q275	NARS1	sp|O43776|SYNC_HUMAN	P02794	TLTAAAVSGAqPILSK	122367
P23284_N148	PPIB	sp|P23284|PPIB_HUMAN	P62750	IAIPGLAGAGNSVLLVSnLNPER	37530.6				O43776_Q277	NARS1	sp|O43776|SYNC_HUMAN	P04040	LEPqIASASEYAHR	108506
P23434_N151	GCSH	sp|P23434|GCSH_HUMAN	P62820	AELnPWPEYIYTR	231559				O43776_Q49	NARS1	sp|O43776|SYNC_HUMAN	P04062	VqEESVTFR	338389
P23634_N1191	ATP2B4	sp|P23634|AT2B4_HUMAN	P62873	YLIANATnPESK	78762.7				O43776_Q505	NARS1	sp|O43776|SYNC_HUMAN	P04075	EAAWAITNATSGGTPEqIR	66245.8
P23634_N69	ATP2B4	sp|P23634|AT2B4_HUMAN	P62906	TAFDEAIAELDTLnEDSYK	56519				O43809_Q178	NUDT21	sp|O43809|CPSF5_HUMAN	P04080	LAANAFLAqR	47687.7
P23921_N127	RRM1	sp|P23921|RIR1_HUMAN	P62917	FFPLIEVnK	43885.5				O43809_Q180	NUDT21	sp|O43809|CPSF5_HUMAN	P04083	EqIVVDLSHPGVSEDDQVSR;EqIVVDLSHPGVSEDDqVSR	89119.7
P24666_N54	ACP1	sp|P24666|PPAC_HUMAN	P62937	SLSVLSSSTIIAnPDIPEAYK	143853				O43818_Q107	RRP9	sp|O43818|U3IP2_HUMAN	P04114	EqIVVDLSHPGVSEDDqVSR	86753.5
P24752_N209	ACAT1	sp|P24752|THIL_HUMAN	P63010	EATAGnPGGQTVR	49100				O43823_Q680	AKAP8	sp|O43823|AKAP8_HUMAN	P04150	GYELLFqPEVVR	85131.4
P24941_N74	CDK2	sp|P24941|CDK2_HUMAN	P63151	IDnSQVESGSLEDDWDFLPPK	31250.7				O43824_Q485	GTPBP6	sp|O43824|GTPB6_HUMAN	P04179	SqSSHSYDDSTLPLIDR	33721.2
P25205_N182	MCM3	sp|P25205|MCM3_HUMAN	P63208	KPEDWDEEMDGEWEPPVIQnPEYK	54571.5				O43826_Q56	SLC37A4	sp|O43826|G6PT1_HUMAN	P04181	HPTLLqDPDLR	32431.4
P25490_N202	YY1	sp|P25490|TYY1_HUMAN	P63220	FYALSASFEPFSnK	36795.1				O43837_Q166	IDH3B	sp|O43837|IDH3B_HUMAN	P04264	qFLESSELPR	95213.1
P25705_N156	ATP5F1A	sp|P25705|ATPA_HUMAN	P63244	IPnPDFFEDLEPFR;KIPnPDFFEDLEPFR	86962.3				O43847_Q1017	NRDC	sp|O43847|NRDC_HUMAN	P04406	ALSqLAEVEEK	57521
P25705_N89	ATP5F1A	sp|P25705|ATPA_HUMAN	P63261	AEEDEILnR	214026				O43847_Q925	NRDC	sp|O43847|NRDC_HUMAN	P04439	qLNYTIGEVPISFVDR;qLNYTIGEVPISFVDRVYGESK	89351.6
P26358_N308	DNMT1	sp|P26358|DNMT1_HUMAN	P67809	TQnPMVTGTSVLGVK	18277.1				O43852_Q194	CALU	sp|O43852|CALU_HUMAN	P04792	qSEDLGSQFTEIFIK;qSEDLGSqFTEIFIK	479697
P26373_N113	RPL13	sp|P26373|RL13_HUMAN	P67936	LDNLVAILDInR	21191.1				O43852_Q236	CALU	sp|O43852|CALU_HUMAN	P04843	qSEDLGSqFTEIFIK	298675
P26599_N369	PTBP1	sp|P26599|PTBP1_HUMAN	P68032	ILATPPQEDAPSVDIAnIR	61237.6				O43852_Q301	CALU	sp|O43852|CALU_HUMAN	P04844	EqDLqLEELR	203485
P26599_N371	PTBP1	sp|P26599|PTBP1_HUMAN	P68036	nPHNDRFVLSK	59011.9				O43852_Q33	CALU	sp|O43852|CALU_HUMAN	P04899	SSqTSGTNEqSSAIVSAR	58556.8
P26639_N48	TARS1	sp|P26639|SYTC_HUMAN	P68104	KPATPAEDDEDDDIDLFGSDnEEEDK	62186.8				O43852_Q63	CALU	sp|O43852|CALU_HUMAN	P04908	SqLNSqSVEITK	1.04072e+06
P27348_N111	YWHAQ	sp|P27348|1433T_HUMAN	P68133	FEEHVQSVDIAAFnK	340044				O43865_Q125	AHCYL1	sp|O43865|SAHH2_HUMAN	P05023	SVEVqGETETIIATK	29002
P27348_N207	YWHAQ	sp|P27348|1433T_HUMAN	P78318	FYEQMnGPVAGASR	141229				O43865_Q422	AHCYL1	sp|O43865|SAHH2_HUMAN	P05091	LSALLqETK	39431.2
P27694_N252	RPA1	sp|P27694|RFA1_HUMAN	P78344	DGDFEnPVPYTGAVK	68991				O43920_Q7	NDUFS5	sp|O43920|NDUS5_HUMAN	P05141	EqLDSSNSTIAILqTEK	106403
P27694_N402	RPA1	sp|P27694|RFA1_HUMAN	P78362	ETDLLLDDSLVSIFGnR	169322				O60231_Q326	DHX16	sp|O60231|DHX16_HUMAN	P05161	DLGHPVEEEDELESGDqEDEDDESEDPGK	87520.8
P27708_N364	CAD	sp|P27708|PYR1_HUMAN	P78371	nPDSQYGELIEK	62543.1				O60264_Q148	SMARCA5	sp|O60264|SMCA5_HUMAN	P05165	YEAPqATDGLAGALDAR	204382
P27797_N188	CALR	sp|P27797|CALR_HUMAN	P78527	SEPIPESnDGPVK	1.53341e+06				O60264_Q74	SMARCA5	sp|O60264|SMCA5_HUMAN	P05166	qVHPDTGISSK	128647
P27797_N268	CALR	sp|P27797|CALR_HUMAN	P80723	VVVAENFDEIVNnENK	249696				O60271_Q110	SPAG9	sp|O60271|JIP4_HUMAN	P05198	AYLTEENGqIAVFDATNTTR	75076.9
P27797_N86	CALR	sp|P27797|CALR_HUMAN	P82914	GFPTIYFSPAnK	195021				O60271_Q112	SPAG9	sp|O60271|JIP4_HUMAN	P05387	FLEEqEITDLK	133166
P27824_N404	CANX	sp|P27824|CALX_HUMAN	P84103	EATnPPVIQEEK;EATnPPVIQEEKPK	132520				O60271_Q1235	SPAG9	sp|O60271|JIP4_HUMAN	P05388	TIqTAESLGVPYEqWK	34951.2
P27824_N581	CANX	sp|P27824|CALX_HUMAN	P99999	EQLSSAnTR	264201				O60271_Q1240	SPAG9	sp|O60271|JIP4_HUMAN	P05455	PLPVALqTR	34951.2
P28070_N48	PSMB4	sp|P28070|PSB4_HUMAN	Q00341	TFPTVnPTTGEVIGHVAEGDRADVDR	31296.4				O60271_Q231	SPAG9	sp|O60271|JIP4_HUMAN	P05556	SLPEEDVAEIqHAEEFLIKPESK	62773.2
P29401_N185	TKT	sp|P29401|TKT_HUMAN	Q00577	nPYYGGESSSITPLEELYK	169921				O60271_Q235	SPAG9	sp|O60271|JIP4_HUMAN	P05783	qEYVDYSESAK;qEYVDYSESAKK	26266
P29401_N300	TKT	sp|P29401|TKT_HUMAN	Q00610	TAVDSGIPLLTnFQVTK	66340.8				O60271_Q239	SPAG9	sp|O60271|JIP4_HUMAN	P05787	APqVVAEAAK	26266
P29401_N65	TKT	sp|P29401|TKT_HUMAN	Q00839	QnLIAEVSTK	52994.6				O60271_Q342	SPAG9	sp|O60271|JIP4_HUMAN	P06132	LDTSqWPLLLK	94531.1
P29692_N164	EEF1D	sp|P29692|EF1D_HUMAN	Q01082	ETTYYDVLGVKPnATQEELK	23415.8				O60271_Q499	SPAG9	sp|O60271|JIP4_HUMAN	P06280	EEERLEqEK	56527.3
P29692_N279	EEF1D	sp|P29692|EF1D_HUMAN	Q01105	EVEETDEMDQVELVDFDPnQER	48690.9				O60271_Q817	SPAG9	sp|O60271|JIP4_HUMAN	P06396	KqDFDEDDILK	45552.2
P29692_N30	EEF1D	sp|P29692|EF1D_HUMAN	Q01518	ATENDIANFFSPLnPIR	51522.6				O60306_Q483	AQR	sp|O60306|AQR_HUMAN	P06400	EGDTIIVPGVEGPIVTqIR	417902
P30040_N128	ERP29	sp|P30040|ERP29_HUMAN	Q01995	DWVMKHnGPNDASDGTVR	234176				O60313_Q217	OPA1	sp|O60313|OPA1_HUMAN	P06401	ITFTGEADqAPGVEPGDIVLLLqEK	21087.8
P30044_N175	PRDX5	sp|P30044|PRDX5_HUMAN	Q02790	ATENDIYNFFSPLnPVR	55423.3				O60313_Q219	OPA1	sp|O60313|OPA1_HUMAN	P06493	SREDEDALEqAR	20138
P30085_N44	CMPK1	sp|P30085|KCY_HUMAN	Q04637	YLSEVASGDnK	126766				O60313_Q226	OPA1	sp|O60313|OPA1_HUMAN	P06576	LAELqEqLK	41225.9
P30101_N374	PDIA3	sp|P30101|PDIA3_HUMAN	Q04695	TAFDEAIAELDTLnEESYK	94341.5				O60313_Q310	OPA1	sp|O60313|OPA1_HUMAN	P06703	TqSSLVPALTDFVR	98008.3
P30101_N392	PDIA3	sp|P30101|PDIA3_HUMAN	Q04917	EMPPTnPIR	50315.4				O60313_Q562	OPA1	sp|O60313|OPA1_HUMAN	P06730	DLqEPVVPDPDVSIYLPVLK	83742.7
P30101_N394	PDIA3	sp|P30101|PDIA3_HUMAN	Q05209	ETKPEPMEEDLPEnK	162844				O60313_Q563	OPA1	sp|O60313|OPA1_HUMAN	P06733	AFTELqAK	83742.7
P30101_N459	PDIA3	sp|P30101|PDIA3_HUMAN	Q05682	LAYInPDLALEEK	220225				O60313_Q610	OPA1	sp|O60313|OPA1_HUMAN	P06737	EAIHSqLLEK	55367.3
P30101_N486	PDIA3	sp|P30101|PDIA3_HUMAN	Q06124	AAALEFLnR	1661945				O60333_Q1011	KIF1B	sp|O60333|KIF1B_HUMAN	P06744	LMPSAPVNTTTYVADTESEqADTWDLSERPK	33904.8
P30740_N8	SERPINB1	sp|P30740|ILEU_HUMAN	Q06830	EGGLGPLnIPLLADVTR;EGGLGPLnIPLLADVTRR	27363.5				O60333_Q663	KIF1B	sp|O60333|KIF1B_HUMAN	P06748	LSTVVDADEIIVLDqGK	45661
P30837_N58	ALDH1B1	sp|P30837|AL1B1_HUMAN	Q07065	TILSNQTVDIPEnVDITLK	46865.2				O60341_Q509	KDM1A	sp|O60341|KDM1A_HUMAN	P06753	FVqVSEDSGR	165184
P31150_N36	GDI1	sp|P31150|GDIA_HUMAN	Q07960	LLLEGVEnK	115986				O60437_Q1198	PPL	sp|O60437|PEPL_HUMAN	P07099	VFASLPqVER	41196.9
P31327_N1466	CPS1	sp|P31327|CPSM_HUMAN	Q08211	SVFVGnIPYEATEEQLK	58173.2				O60437_Q382	PPL	sp|O60437|PEPL_HUMAN	P07108	FATASADGqIYIYDGK	40946.9
P31327_N199	CPS1	sp|P31327|CPSM_HUMAN	Q08945	TSVLAAAnPIESQWnPK	27437.3				O60437_Q503	PPL	sp|O60437|PEPL_HUMAN	P07195	MTVDESGqLISCSMDDTVR	28301.5
P31689_N16	DNAJA1	sp|P31689|DNJA1_HUMAN	Q08J23	TSVLAAANPIESQWnPK;TSVLAAAnPIESQWnPK	59980.2				O60437_Q575	PPL	sp|O60437|PEPL_HUMAN	P07237	YEYqPFAGK	73829.9
P31689_N369	DNAJA1	sp|P31689|DNJA1_HUMAN	Q09666	VNPDTGYInYDQLEENAR	46695.3				O60502_Q704	OGA	sp|O60502|OGA_HUMAN	P07305	DSDIEqLR	36438.4
P31942_N219	HNRNPH3	sp|P31942|HNRH3_HUMAN	Q12797	DSDVEVYnIIK	36465.4				O60506_Q141	SYNCRIP	sp|O60506|HNRPQ_HUMAN	P07311	ILFYDSEqDK	338222
P31942_N8	HNRNPH3	sp|P31942|HNRH3_HUMAN	Q12824	VVDFIDEGVnIGLEVK	59594.6				O60506_Q156	SYNCRIP	sp|O60506|HNRPQ_HUMAN	P07339	EqEFPVEPVGEK	138508
P31943_N313	HNRNPH1	sp|P31943|HNRH1_HUMAN	Q12874	LLNDEDQVVVnK	331885				O60506_Q157	SYNCRIP	sp|O60506|HNRPQ_HUMAN	P07355	SIAEEqYSDLEK	138508
P31946_N139	YWHAB	sp|P31946|1433B_HUMAN	Q12905	nITYLPAGQSVLLQLPQ	660166				O60506_Q258	SYNCRIP	sp|O60506|HNRPQ_HUMAN	P07384	RAqTGSGGADPTTDVSGqS	390264
P31946_N209	YWHAB	sp|P31946|1433B_HUMAN	Q12906	IAQDLEMYGVnYFEIK	179088				O60506_Q278	SYNCRIP	sp|O60506|HNRPQ_HUMAN	P07437	SSGSVASLPqSDR	375317
P31947_N166	SFN	sp|P31947|1433S_HUMAN	Q12931	IYQEEEMPESGAGSEFnR	112744				O60506_Q78	SYNCRIP	sp|O60506|HNRPQ_HUMAN	P07602	IISLSSSVPEAESqPIGK	60724.3
P31948_N221	STIP1	sp|P31948|STIP1_HUMAN	Q12972	VQALEEANNDLEnK	261368				O60506_Q79	SYNCRIP	sp|O60506|HNRPQ_HUMAN	P07686	DIVqFVPFR	60724.3
P31948_N356	STIP1	sp|P31948|STIP1_HUMAN	Q13057	EIETYHnLLEGGQEDFESSGAGK	630803				O60506_Q89	SYNCRIP	sp|O60506|HNRPQ_HUMAN	P07737	HPqFPAGLEVTDEVLEK	133245
P31948_N86	STIP1	sp|P31948|STIP1_HUMAN	Q13144	nLPIYSEEIVEMYK	46026.7				O60524_Q886	NEMF	sp|O60524|NEMF_HUMAN	P07741	LLDEqFAVLR	49605.5
P32119_N100	PRDX2	sp|P32119|PRDX2_HUMAN	Q13151	DLEAHIDSAnK	143536				O60547_Q152	GMDS	sp|O60547|GMDS_HUMAN	P07814	ISLEYSELqDK	51578.3
P32969_N15	RPL9	sp|P32969|RL9_HUMAN	Q13177	IAQLEEELEEEQGnTELINDR	69023.8				O60566_Q223	BUB1B	sp|O60566|BUB1B_HUMAN	P07858	DELGEqVLGLK	58691.8
P32969_N7	RPL9	sp|P32969|RL9_HUMAN	Q13228	ELEDATETADAMnR	157475				O60568_Q192	PLOD3	sp|O60568|PLOD3_HUMAN	P07900	AVEAAqLAEDLK	100527
P33121_N215	ACSL1	sp|P33121|ACSL1_HUMAN	Q13283	QLLQAnPILEAFGNAK	67126.7				O60568_Q449	PLOD3	sp|O60568|PLOD3_HUMAN	P07910	SEDPPGqEAGSEEEGSSASGLAK	126158
P33240_N22	CSTF2	sp|P33240|CSTF2_HUMAN	Q13423	ERnTDQASMPDNTAAQK;nTDQASMPDNTAAQK	101456				O60610_Q127	DIAPH1	sp|O60610|DIAP1_HUMAN	P07942	LGGYLAEEqATPENPTIR	32697.5
P33991_N618	MCM4	sp|P33991|MCM4_HUMAN	Q13428	AVIYnPATQADWTAK	133952				O60610_Q296	DIAPH1	sp|O60610|DIAP1_HUMAN	P07954	EqSELVAqALK	64623.4
P33991_N625	MCM4	sp|P33991|MCM4_HUMAN	Q13439	TMLELInQLDGFDPR	194210				O60610_Q361	DIAPH1	sp|O60610|DIAP1_HUMAN	P08133	YSTDESITSLAEFVVqK	64874
P34896_N182	SHMT1	sp|P34896|GLYC_HUMAN	Q13442	DFLEAVnK	27643.8				O60610_Q368	DIAPH1	sp|O60610|DIAP1_HUMAN	P08185	AAGALLNGPPqFSTAPEIK	131312
P34896_N35	SHMT1	sp|P34896|GLYC_HUMAN	Q13620	ILLLGLDnAGK	48086.1				O60610_Q535	DIAPH1	sp|O60610|DIAP1_HUMAN	P08195	VDYYEVLGVqR	116059
P34897_N453	SHMT2	sp|P34897|GLYM_HUMAN	Q13813	AEEEFnIEK	121843				O60610_Q543	DIAPH1	sp|O60610|DIAP1_HUMAN	P08237	ENGLPLEYqEK	116059
P35222_N169	CTNNB1	sp|P35222|CTNB1_HUMAN	Q13907	nIPGITLLNVSK	55791.3				O60610_Q922	DIAPH1	sp|O60610|DIAP1_HUMAN	P08238	LDFGNSqGK	33970.5
P35232_N256	PHB1	sp|P35232|PHB1_HUMAN	Q14008	QLEVEPEEPEAEnK	37182.8				O60664_Q111	PLIN3	sp|O60664|PLIN3_HUMAN	P08243	SNLNSLDEqEGVK	75728.6
P35241_N204	RDX	sp|P35241|RADI_HUMAN	Q14011	TEnPLILIDEVDK	3049.72				O60664_Q112	PLIN3	sp|O60664|PLIN3_HUMAN	P08397	VYDqMPEPR	75728.6
P35269_N72	GTF2F1	sp|P35269|T2FA_HUMAN	Q14061	DVPFGFQTVTSDVnK	21976.7				O60664_Q133	PLIN3	sp|O60664|PLIN3_HUMAN	P08493	LYTEGYqVPPGATYTAIEAPK	106588
P35527_N183	KRT9	sp|P35527|K1C9_HUMAN	Q14103	NVIGLQMGTnR	45912.4				O60664_Q146	PLIN3	sp|O60664|PLIN3_HUMAN	P08559	NPFTLGDSSNPGqTER	159491
P35527_N456	KRT9	sp|P35527|K1C9_HUMAN	Q14157	QAVTnPNNTFYATK	562041				O60664_Q174	PLIN3	sp|O60664|PLIN3_HUMAN	P08621	LSDqFHDILIR	53198.9
P35579_N126	MYH9	sp|P35579|MYH9_HUMAN	Q14165	ETAEnYLGHTAK	258601				O60664_Q79	PLIN3	sp|O60664|PLIN3_HUMAN	P08670	qAEILQESR;qAEILqESR	117381
P35579_N1630	MYH9	sp|P35579|MYH9_HUMAN	Q14204	VInEPTAAALAYGLDK	252961				O60664_Q88	PLIN3	sp|O60664|PLIN3_HUMAN	P08708	qAEILqESR	69261.6
P35579_N1744	MYH9	sp|P35579|MYH9_HUMAN	Q14257	STnGDTFLGGEDFDQALLR	87544.7				O60671_Q76	RAD1	sp|O60671|RAD1_HUMAN	P08727	LEAAYLDLqR	56045.1
P35579_N1911	MYH9	sp|P35579|MYH9_HUMAN	Q14566	ERVEAVnMAEGIIHDTETK	375788				O60684_Q413	KPNA6	sp|O60684|IMA7_HUMAN	P08729	EEAqAEIEQYR;EEAqAEIEqYR	212491
P35579_N215	MYH9	sp|P35579|MYH9_HUMAN	Q14643	MLVLDEADEMLnK	51395.1				O60701_Q229	UGDH	sp|O60701|UGDH_HUMAN	P08758	KFTEDFGqEG	82563.1
P35579_N359	MYH9	sp|P35579|MYH9_HUMAN	Q14697	IAGQVAAAnK	35857.4				O60701_Q375	UGDH	sp|O60701|UGDH_HUMAN	P08779	qqDVLGFLEANK	37081.6
P35580_N23	MYH10	sp|P35580|MYH10_HUMAN	Q14739	SSLnPILFR	61038.4				O60701_Q390	UGDH	sp|O60701|UGDH_HUMAN	P08865	EATTDFTVDSRPLTqVGGDHIK	37081.6
P35998_N304	PSMC2	sp|P35998|PRS7_HUMAN	Q14974	KLELSDnR	13983.7				O60716_Q661	CTNND1	sp|O60716|CTND1_HUMAN	P09001	VAVTEGCqPSR	160470
P35998_N414	PSMC2	sp|P35998|PRS7_HUMAN	Q15019	VATAQDDITGDGTTSnVLIIGELLK	153293				O60716_Q860	CTNND1	sp|O60716|CTND1_HUMAN	P09211	VLqSFTVDSSK	34400.4
P36405_N27	ARL3	sp|P36405|ARL3_HUMAN	Q15020	HGVYnPnK	41370.4				O60749_Q254	SNX2	sp|O60749|SNX2_HUMAN	P09234	DAGEGLLAVqITDQEGK;DAGEGLLAVqITDQEGKPK;DAGEGLLAVqITDqEGK;DAGEGLLAVqITDqEGKPK	74635.9
P36543_N39	ATP6V1E1	sp|P36543|VATE1_HUMAN	Q15029	IVLTnPVCTEVGEK	104142				O60749_Q260	SNX2	sp|O60749|SNX2_HUMAN	P09382	DAGEGLLAVQITDqEGKPK;DAGEGLLAVqITDqEGK;DAGEGLLAVqITDqEGKPK	60104.9
P36578_N223	RPL4	sp|P36578|RL4_HUMAN	Q15084	YGVnPGPIVGTTR	214244				O60749_Q366	SNX2	sp|O60749|SNX2_HUMAN	P09417	VDIqTEDLEDGTCK	277997
P36776_N231	LONP1	sp|P36776|LONM_HUMAN	Q15120	VMAAEnIPEnPLK	57794.6				O60762_Q219	DPM1	sp|O60762|DPM1_HUMAN	P09467	VNqPASFAIR	27037.3
P36776_N584	LONP1	sp|P36776|LONM_HUMAN	Q15149	AIGNTELEnK	219176				O60763_Q105	USO1	sp|O60763|USO1_HUMAN	P09493	MDCqETPEGYK	46458.8
P36952_N78	SERPINB5	sp|P36952|SPB5_HUMAN	Q15165	EQnIVFNAETYSNLIK	134414				O60763_Q112	USO1	sp|O60763|USO1_HUMAN	P09496	FTVDTISAGqGDVMVFVEDPEGNK;FTVDTISAGqGDVMVFVEDPEGNKEEAQVTPDSDK	46458.8
P37802_N181	TAGLN2	sp|P37802|TAGL2_HUMAN	Q15233	LQDAInILK	39959.7				O60763_Q662	USO1	sp|O60763|USO1_HUMAN	P09497	EEAqVTPDSDK;FTVDTISAGQGDVMVFVEDPEGNKEEAqVTPDSDK	77802.3
P38646_N112	HSPA9	sp|P38646|GRP75_HUMAN	Q15287	SSWASEEEAnPAATK	73940.2				O60763_Q665	USO1	sp|O60763|USO1_HUMAN	P09543	VTVLFAGqHISK	77802.3
P38646_N180	HSPA9	sp|P38646|GRP75_HUMAN	Q15363	EAELDVnEELDK	96835.3				O60763_Q767	USO1	sp|O60763|USO1_HUMAN	P09601	SPFEVqVGPEAGMQK;SPFEVqVGPEAGMqK	39978.7
P38646_N221	HSPA9	sp|P38646|GRP75_HUMAN	Q15365	ITPEnLPQILLQLK	53137.1				O60763_Q774	USO1	sp|O60763|USO1_HUMAN	P09622	SADFVVESIGSEVGSLGFAIEGPSqAK	39978.7
P38646_N268	HSPA9	sp|P38646|GRP75_HUMAN	Q15366	DSFDDRGPSLnPVLDYDHGSR	8883.56				O60763_Q800	USO1	sp|O60763|USO1_HUMAN	P09651	IFAqDGEGqR	93415.9
P38646_N583	HSPA9	sp|P38646|GRP75_HUMAN	Q15393	IGPYQPnVPVGIDYVIPK	44085				O60763_Q804	USO1	sp|O60763|USO1_HUMAN	P09661	IFAQDGEGqR;IFAqDGEGqR	93415.9
P38919_N194	EIF4A3	sp|P38919|IF4A3_HUMAN	Q15424	STQAPLIIRPDSGnPLDTVLK	46320.5				O60763_Q832	USO1	sp|O60763|USO1_HUMAN	P09669	VLFASqEIPASPFR	55043.3
P39019_N142	RPS19	sp|P39019|RS19_HUMAN	Q15428	LTWHAYPEDAEnK	48389.5				O60763_Q855	USO1	sp|O60763|USO1_HUMAN	P09874	APLNVqFNSPLPGDAVK	95464
P39656_N193	DDOST	sp|P39656|OST48_HUMAN	Q15436	IFQnAPTDPTQDFSTQVAK	330444				O60763_Q877	USO1	sp|O60763|USO1_HUMAN	P09884	DqEFTVDTR	67979.3
P39687_N74	ANP32A	sp|P39687|AN32A_HUMAN	Q15437	SIDSnPYDTDK	57704.5				O60763_Q889	USO1	sp|O60763|USO1_HUMAN	P09960	AqLSPGIYDDTSAR	67979.3
P40227_N95	CCT6A	sp|P40227|TCPZ_HUMAN	Q15637	VVNGPEILnK	14660.9				O60763_Q945	USO1	sp|O60763|USO1_HUMAN	P09972	LVAqLYK	68539.5
P40926_N162	MDH2	sp|P40926|MDHM_HUMAN	Q15691	EnPVYEK	56980.1				O60784_Q390	TOM1	sp|O60784|TOM1_HUMAN	P0CG29	IVPNVLLEqGK	152237
P40926_N164	MDH2	sp|P40926|MDHM_HUMAN	Q15758	QVVnIPSFIVR;QVVnIPSFIVRLDSQK	56980.1				O60814_Q48	H2BC12	sp|O60814|H2B1K_HUMAN	P0CG47	EVSDFIqDSGqIK	201172
P41091_N431	EIF2S3	sp|P41091|IF2G_HUMAN	Q15833	TIAECLADELInAAK	146213				O60825_Q123	PFKFB2	sp|O60825|F262_HUMAN	P0DJ07	NLGSINTELqDVqR	54430.1
P42166_N130	TMPO	sp|P42166|LAP2A_HUMAN	Q16181	SDVLETVVLInPSDEAVSTEVR	199219				O60825_Q292	PFKFB2	sp|O60825|F262_HUMAN	P0DMU7	NLGSINTELQDVqR;NLGSINTELqDVqR	101125
P42224_N658	STAT1	sp|P42224|STAT1_HUMAN	Q16204	ATVVVEATEPEPSGSIAnPAASTSPSLSHR	50141.3				O60825_Q309	PFKFB2	sp|O60825|F262_HUMAN	P0DMV8	VADGLPLAASMqEDEqSGR	58282.4
P42224_N662	STAT1	sp|P42224|STAT1_HUMAN	Q16401	IIQFnPGPEK	50141.3				O60825_Q320	PFKFB2	sp|O60825|F262_HUMAN	P0DP23	ELEDLEGYqNTIVAGSLITK	58282.4
P42285_N1021	MTREX	sp|P42285|MTREX_HUMAN	Q16555	SSLLPTDYLVEInK	51221.3				O60828_Q8	PQBP1	sp|O60828|PQBP1_HUMAN	P10155	GAARSYDLSDITqADLSR	51274.7
P42704_N1062	LRPPRC	sp|P42704|LPPRC_HUMAN	Q16629	VDQIQEIVTGnPTVIK	36727.2				O60832_Q31	DKC1	sp|O60832|DKC1_HUMAN	P10253	ELALPGELTqSR	24841.9
P42704_N769	LRPPRC	sp|P42704|LPPRC_HUMAN	Q16630	EELQSGVDAAnSAAQQYQR	85696.4				O60832_Q414	DKC1	sp|O60832|DKC1_HUMAN	P10301	ELqPSEEVTWK	76448.7
P42858_N1116	HTT	sp|P42858|HD_HUMAN	Q16719	VAASVLnPYVK	64271				O60832_Q436	DKC1	sp|O60832|DKC1_HUMAN	P10515	qPCPSESDIITEEDK	48254.4
P43034_N40	PAFAH1B1	sp|P43034|LIS1_HUMAN	Q16881	InPDEREEMK	46821.7				O60832_Q51	DKC1	sp|O60832|DKC1_HUMAN	P10586	VVAEPVELAqEFR	81864
P43243_N137	MATR3	sp|P43243|MATR3_HUMAN	Q2NL82	AIEHADGGVAAGVAVLDnPYPV	43792.9				O60841_Q384	EIF5B	sp|O60841|IF2P_HUMAN	P10599	qPPESLK	39144.8
P43243_N197	MATR3	sp|P43243|MATR3_HUMAN	Q32MZ4	YFDLGLPnRDQTDDQVTIDSALATQK	264009				O60841_Q51	EIF5B	sp|O60841|IF2P_HUMAN	P10606	NIADLMTqAGVEELESENK	106112
P43243_N787	MATR3	sp|P43243|MATR3_HUMAN	Q4J6C6	FLGTSGQnVSDIFR	48188.2				O60841_Q900	EIF5B	sp|O60841|IF2P_HUMAN	P10619	LTAGEACAqGLVTEVFPDSTFqK	49972.8
P43490_N316	NAMPT	sp|P43490|NAMPT_HUMAN	Q58FF6	SIEVIEnR	62271.2				O60884_Q239	DNAJA2	sp|O60884|DNJA2_HUMAN	P10636	THEDIEAqIR	10503
P45973_N183	CBX5	sp|P45973|CBX5_HUMAN	Q58FF8	ELnLVLSVR	38425.3				O60884_Q253	DNAJA2	sp|O60884|DNJA2_HUMAN	P10644	LSSWDqAETPGHTPSLR	10503
P45974_N364	USP5	sp|P45974|UBP5_HUMAN	Q5T5P2	SLLVnPEGPTLMR	38126.8				O60885_Q1271	BRD4	sp|O60885|BRD4_HUMAN	P10768	AALDEAqGVGLDSTGYYDqEIYGGSDSR	48672.1
P46459_N110	NSF	sp|P46459|NSF_HUMAN	Q5TFE4	LFDHPESPTPnPTEPLFLAQAEVYK	138908				O60885_Q515	BRD4	sp|O60885|BRD4_HUMAN	P10809	WDETPASqMGGSTPVLTPGK	51508
P46459_N292	NSF	sp|P46459|NSF_HUMAN	Q5VYY1	KYEEIDnAPEER	53531.9				O60885_Q517	BRD4	sp|O60885|BRD4_HUMAN	P10909	LLVDVDESTLSPEEqK	51508
P46777_N250	RPL5	sp|P46777|RL5_HUMAN	Q641Q2	nPFGNAGLLLGEAGK	447796				O60888_Q126	CUTA	sp|O60888|CUTA_HUMAN	P11021	FAGYVTSIAATELEDDDDDYSSSTSLLGqK	434477
P46781_N143	RPS9	sp|P46781|RS9_HUMAN	Q676U5	ETnPVVFFDVCADGEPLGR	80893				O60921_Q147	HUS1	sp|O60921|HUS1_HUMAN	P11142	GDLETLqPGDDVEFTIK	16283.1
P46782_N179	RPS5	sp|P46782|RS5_HUMAN	Q68EM7	ESFnPESYELDK	32784.2				O60925_Q17	PFDN1	sp|O60925|PFD1_HUMAN	P11166	DVEGSTSPqIGDK	112469
P46821_N114	MAP1B	sp|P46821|MAP1B_HUMAN	Q6DD88	ADFTVVAGDEGSSTTGGSSEEnK	40026.6				O60925_Q79	PFDN1	sp|O60925|PFD1_HUMAN	P11171	SVDPTqTEYqGMIEIVEEGDMK	66986.6
P46821_N19	MAP1B	sp|P46821|MAP1B_HUMAN	Q6KB66	TDDYLDQPCYETInR	58731.4				O60934_Q371	NBN	sp|O60934|NBN_HUMAN	P11172	qEILPEER	24616
P46926_N28	GNPDA1	sp|P46926|GNPI1_HUMAN	Q6NUK1	nPYYGGESASITPLEDLYK	240135				O75027_Q681	ABCB7	sp|O75027|ABCB7_HUMAN	P11177	LISGDAEPTPEqEEK	38665.6
P46939_N1877	UTRN	sp|P46939|UTRN_HUMAN	Q6P2Q9	VAAIEALnDGELQK	27814.3				O75044_Q130	SRGAP2	sp|O75044|SRGP2_HUMAN	P11233	AAGTAAALAFLSqESR	51081.3
P46940_N1048	IQGAP1	sp|P46940|IQGA1_HUMAN	Q6P3W7	AIEInPDSAQPYK	272210				O75083_Q14	WDR1	sp|O75083|WDR1_HUMAN	P11234	ALIDqEVK	423894
P46940_N379	IQGAP1	sp|P46940|IQGA1_HUMAN	Q6PGP7	GMEELIPLVnK	207107				O75083_Q212	WDR1	sp|O75083|WDR1_HUMAN	P11279	ETqVILLDTPGIISPGK	182498
P48047_N80	ATP5PO	sp|P48047|ATPO_HUMAN	Q6WKZ4	LVAIVDVIDQnR	360594				O75083_Q378	WDR1	sp|O75083|WDR1_HUMAN	P11310	EIFMLSALSqEDVK	137317
P48507_N82	GCLM	sp|P48507|GSH0_HUMAN	Q7KZF4	nVGLDIEAEVPAVK	36099.3				O75083_Q99	WDR1	sp|O75083|WDR1_HUMAN	P11387	TAVWEEGPGGELVIqqK	367167
P48637_N470	GSS	sp|P48637|GSHB_HUMAN	Q7KZI7	TSSTDLSDIPALPAnPIPVIK	243324				O75116_Q1118	ROCK2	sp|O75116|ROCK2_HUMAN	P11388	VELTITPDFqWDEK	39369
P48735_N88	IDH2	sp|P48735|IDHP_HUMAN	Q7L014	DPDSnPYSLLDTSEPEPPVDSEPGEPPPASAR	63666.3				O75116_Q1189	ROCK2	sp|O75116|ROCK2_HUMAN	P11413	YPPPTELLDLqPLPVSALR	77649.2
P49005_N348	POLD2	sp|P49005|DPOD2_HUMAN	Q7L1Q6	nEPQNATGAPGR	17509.6				O75116_Q1242	ROCK2	sp|O75116|ROCK2_HUMAN	P11441	LTAIDILTTCAADIqR	62855.1
P49321_N616	NASP	sp|P49321|NASP_HUMAN	Q7L4I2	GVDLQENnPASR	159717				O75116_Q935	ROCK2	sp|O75116|ROCK2_HUMAN	P11498	DIDAFWLqR	137334
P49327_N2171	FASN	sp|P49327|FAS_HUMAN	Q7L9L4	LDVGnAEVK	11346.5				O75122_Q1278	CLASP2	sp|O75122|CLAP2_HUMAN	P11586	FYDDAIVSqK	23249.3
P49327_N2225	FASN	sp|P49327|FAS_HUMAN	Q7Z478	EAEnPEGEEK	494583				O75122_Q1293	CLASP2	sp|O75122|CLAP2_HUMAN	P11717	FLYqLHETEK	23249.3
P49327_N978	FASN	sp|P49327|FAS_HUMAN	Q7Z5K2	GFSEGLWEIEnNPTVK	163938				O75122_Q319	CLASP2	sp|O75122|CLAP2_HUMAN	P11766	MDTDLETMDLDqGGEALAPR	56005.6
P49411_N100	TUFM	sp|P49411|EFTU_HUMAN	Q86UP2	VDDFLAnEAK	98641.8				O75128_Q762	COBL	sp|O75128|COBL_HUMAN	P11908	PFGSEEqLLPVEK	34308
P49748_N493	ACADVL	sp|P49748|ACADV_HUMAN	Q86VI3	nLPFDFTWK	38639.2				O75131_Q488	CPNE3	sp|O75131|CPNE3_HUMAN	P11940	YAqAGFEGFK	13748.5
P49792_N3063	RANBP2	sp|P49792|RBP2_HUMAN	Q86Y39	AFITnIPFDVK	35454.3				O75146_Q149	HIP1R	sp|O75146|HIP1R_HUMAN	P12004	NIEMTqEDVR	49070.8
P49903_N8	SEPHS1	sp|P49903|SPS1_HUMAN	Q8IXH7	nPAPPIDAVEQILPTLVR	113384				O75146_Q620	HIP1R	sp|O75146|HIP1R_HUMAN	P12081	VACAEEWqESR	48083.3
P49916_N857	LIG3	sp|P49916|DNLI3_HUMAN	Q8IY81	EPnPPIDEVISTPGVVAR	39820.2				O75150_Q262	RNF40	sp|O75150|BRE1B_HUMAN	P12236	EATNTTSEPSAPSqDLLDLSPSPR	113276
P50395_N207	GDI2	sp|P50395|GDIB_HUMAN	Q8IYI6	LVEYDIDEVVYDEDSPYQnIK	96496.8				O75150_Q813	RNF40	sp|O75150|BRE1B_HUMAN	P12268	LDELRGqDEGK	49418.3
P50395_N36	GDI2	sp|P50395|GDIB_HUMAN	Q8N163	EEIDSILnK	556198				O75150_Q868	RNF40	sp|O75150|BRE1B_HUMAN	P12270	LLqEALK	82218
P50502_N126	ST13	sp|P50502|F10A1_HUMAN	Q8N3C0	FnPPTGTDTMVK	152279				O75153_Q660	CLUH	sp|O75153|CLU_HUMAN	P12273	ILPqDLER	57943.7
P50502_N178	ST13	sp|P50502|F10A1_HUMAN	Q8N3V7	FIHDQTSPnPK	52595.3				O75165_Q1597	DNAJC13	sp|O75165|DJC13_HUMAN	P12277	FLDqSLGEqVVK	38603.5
P50570_N14	DNM2	sp|P50570|DYN2_HUMAN	Q8N543	LnPEDIKK	20334.8				O75165_Q2121	DNAJC13	sp|O75165|DJC13_HUMAN	P12429	GLqEFLDR	55310.8
P50914_N34	RPL14	sp|P50914|RL14_HUMAN	Q8N6H7	LTLLnPK	289572				O75165_Q2127	DNAJC13	sp|O75165|DJC13_HUMAN	P12532	AAELTATqVEEEEEEEDFRK	55310.8
P50990_N477	CCT8	sp|P50990|TCPQ_HUMAN	Q8NC51	AFDSGIIPMEFVnK	46986.6				O75165_Q241	DNAJC13	sp|O75165|DJC13_HUMAN	P12814	EEFAqSAIR	71896.6
P51003_N730	PAPOLA	sp|P51003|PAPOA_HUMAN	Q8NDI1	DADSQnPDAPEGKR	57419.2				O75175_Q527	CNOT3	sp|O75175|CNOT3_HUMAN	P12830	YGEDSEqFR	44163.2
P51116_N517	FXR2	sp|P51116|FXR2_HUMAN	Q8TAG9	YVIDYYDGGEVnK	17063.3				O75190_Q11	DNAJB6	sp|O75190|DNJB6_HUMAN	P12955	ILVDALqK	54093
P51148_N185	RAB5C	sp|P51148|RAB5C_HUMAN	Q8TB36	GISLnPEQWSQLK	78130.1				O75223_Q157	GGCT	sp|O75223|GGCT_HUMAN	P12956	DYTqYYDHISK	193242
P51148_N206	RAB5C	sp|P51148|RAB5C_HUMAN	Q8TBX8	AAYPDLEnPPLLVTPSQQAK	70926.3				O75223_Q57	GGCT	sp|O75223|GGCT_HUMAN	P13010	VqEAINSLGGSVFPK	64247.8
P51572_N172	BCAP31	sp|P51572|BAP31_HUMAN	Q8TCJ2	NSVEVALnK	69595.3				O75223_Q97	GGCT	sp|O75223|GGCT_HUMAN	P13073	PSWADqVEEEGEDDK	186719
P51858_N174	HDGF	sp|P51858|HDGF_HUMAN	Q8TCT9	SInPDEAVAYGAAVQAAILIGDK	146590				O75251_Q140	NDUFS7	sp|O75251|NDUS7_HUMAN	P13639	ELAEqLGLSTGEK	117658
P51858_N91	HDGF	sp|P51858|HDGF_HUMAN	Q8TCU6	LFIYnPTTGEFLGR	83008.7				O75306_Q390	NDUFS2	sp|O75306|NDUS2_HUMAN	P13645	ETDLqELFRPFGSISR	157785
P51858_N92	HDGF	sp|P51858|HDGF_HUMAN	Q8TD06	SYHEEFnPPK	119734				O75312_Q380	ZPR1	sp|O75312|ZPR1_HUMAN	P13667	VLTPEEqLADK	59417.5
P52209_N45	PGD	sp|P52209|6PGD_HUMAN	Q8TED1	AIDIYEQVGTnAMDSPLLK	58628.3				O75340_Q129	PDCD6	sp|O75340|PDCD6_HUMAN	P13674	KLqEESDLELAK;LqEESDLELAK	58787.5
P52272_N659	HNRNPM	sp|P52272|HNRPM_HUMAN	Q8TEQ6	LLEAHEEQnVDSYTESVK	55311.6				O75347_Q53	TBCA	sp|O75347|TBCA_HUMAN	P13693	DIqEDSGMEPR	442489
P52272_N77	HNRNPM	sp|P52272|HNRPM_HUMAN	Q8WVJ2	nAPAIIFIDELDAIAPK	99235.5				O75347_Q58	TBCA	sp|O75347|TBCA_HUMAN	P13797	TTTHVPPELGqIMDSETFEK	376044
P52292_N241	KPNA2	sp|P52292|IMA1_HUMAN	Q8WVM8	WALSQSnPSALR	71782.5				O75347_Q79	TBCA	sp|O75347|TBCA_HUMAN	P13798	VEITYTPSDGTqK	139400
P52294_N115	KPNA1	sp|P52294|IMA5_HUMAN	Q8WWY3	VInQILTEMDGMSTK	173295				O75348_Q41	ATP6V1G1	sp|O75348|VATG1_HUMAN	P13804	DIFqEIYDK	230283
P52788_N149	SMS	sp|P52788|SPSY_HUMAN	Q8WX93	QTnPSAMEVEEDDPVPEIR	56756				O75348_Q46	ATP6V1G1	sp|O75348|VATG1_HUMAN	P13807	GqETSTNPIASIFAWTR	342083
P52788_N91	SMS	sp|P52788|SPSY_HUMAN	Q8WXI7	nVDLLSDMVQEHDEPILK	91780.4				O75351_Q442	VPS4B	sp|O75351|VPS4B_HUMAN	P13929	LVGLTGTREEVDqVAR	61598.4
P52948_N165	NUP98	sp|P52948|NUP98_HUMAN	Q8WY22	YLNTnPVGGLLEYAR	68806.2				O75368_Q20	SH3BGRL	sp|O75368|SH3L1_HUMAN	P14314	EqQEVADRLETK;EqqEVADRLETK	41347.5
P53007_N158	SLC25A1	sp|P53007|TXTP_HUMAN	Q8WZ74	DYFnVPYPLPK	129613				O75368_Q21	SH3BGRL	sp|O75368|SH3L1_HUMAN	P14324	EqqEVADRLETK	41347.5
P53396_N161	ACLY	sp|P53396|ACLY_HUMAN	Q92499	TSIEDQDELSSLLQVPLVAGTVnR	39781.7				O75369_Q1260	FLNB	sp|O75369|FLNB_HUMAN	P14406	PLFTANPFEqDVEK	276705
P53396_N270	ACLY	sp|P53396|ACLY_HUMAN	Q92544	GPDGLTAFEATDnQAIK	153935				O75369_Q1327	FLNB	sp|O75369|FLNB_HUMAN	P14618	ENIRqDF	59311.4
P53396_N961	ACLY	sp|P53396|ACLY_HUMAN	Q92615	QSLGELIGTLnAAK	76350.7				O75369_Q1441	FLNB	sp|O75369|FLNB_HUMAN	P14625	LLLDqEqK	353927
P53621_N404	COPA	sp|P53621|COPA_HUMAN	Q92621	EILVEESnVQR	31704.6				O75369_Q1555	FLNB	sp|O75369|FLNB_HUMAN	P14635	qREEEIEAQEK;qREEEIEAqEK	613750
P53701_N235	HCCS	sp|P53701|CCHL_HUMAN	Q92841	VFDMLnR	39241.8				O75369_Q1559	FLNB	sp|O75369|FLNB_HUMAN	P14735	qREEEIEAqEK	571750
P53999_N106	SUB1	sp|P53999|TCP4_HUMAN	Q92890	LnSNTQVVLLSATMPSDVLEVTK	399893				O75369_Q2048	FLNB	sp|O75369|FLNB_HUMAN	P14854	DLqEVIELTK	263659
P54136_N97	RARS1	sp|P54136|SYRC_HUMAN	Q92900	nIEEHASADVEK	322159				O75369_Q2304	FLNB	sp|O75369|FLNB_HUMAN	P14866	DLLSTqPSETLASSDSFASTqPTHSWK	100350
P54577_N318	YARS1	sp|P54577|SYYC_HUMAN	Q92925	SAIDLEEMASGLnK	48544.9				O75369_Q2432	FLNB	sp|O75369|FLNB_HUMAN	P14868	YTAqVDAEEK;YTAqVDAEEKEDVK	50936.5
P54652_N367	HSPA2	sp|P54652|HSP72_HUMAN	Q92973	GAQAAIVVYDITnQETFAR	1814.22				O75369_Q286	FLNB	sp|O75369|FLNB_HUMAN	P14923	DSDDSAATPqDETVEER	11726.1
P54709_N22	ATP1B3	sp|P54709|AT1B3_HUMAN	Q92974	nIDEHANEDVER	72385.3				O75369_Q304	FLNB	sp|O75369|FLNB_HUMAN	P15121	IVNSAqTGSFK	128899
P54819_N157	AK2	sp|P54819|KAD2_HUMAN	Q93008	SWDVETATELLLSn	242905				O75369_Q336	FLNB	sp|O75369|FLNB_HUMAN	P15291	SFPDqFSTGEPPALDEVPEVR	32706.8
P54920_N191	NAPA	sp|P54920|SNAA_HUMAN	Q93050	DQLQTFSEEHPVLLTEAPLnPR	90705.9				O75369_Q542	FLNB	sp|O75369|FLNB_HUMAN	P15311	SqEGDSISVIGR	744629
P54920_N255	NAPA	sp|P54920|SNAA_HUMAN	Q93062	SGInPFDSQEAK	22068.2				O75369_Q550	FLNB	sp|O75369|FLNB_HUMAN	P15408	SPDDAVFqqIALSYSK	706975
P55072_N296	VCP	sp|P55072|TERA_HUMAN	Q96AC1	VFEVSLADLQnDEVAFRK	134927				O75369_Q591	FLNB	sp|O75369|FLNB_HUMAN	P15531	qMVEILHK	104284
P55072_N460	VCP	sp|P55072|TERA_HUMAN	Q96AG4	FnPFVTSDR	100356				O75369_Q685	FLNB	sp|O75369|FLNB_HUMAN	P15559	ELPqVSFVK	427286
P55072_N602	VCP	sp|P55072|TERA_HUMAN	Q96C86	nPDTQWITK	50386.1				O75369_Q690	FLNB	sp|O75369|FLNB_HUMAN	P15586	ATNESEDEIPqLVPIGK	427286
P55072_N716	VCP	sp|P55072|TERA_HUMAN	Q96EU6	LLFEGAGSnPGDK	259364				O75369_Q828	FLNB	sp|O75369|FLNB_HUMAN	P15880	qLSSETDLER	559743
P55209_N177	NAP1L1	sp|P55209|NP1L1_HUMAN	Q96FV9	TLIDDDnPPVSFVK	26241				O75369_Q883	FLNB	sp|O75369|FLNB_HUMAN	P15924	GVIPSSLFLqDDEDDDELAGK	289964
P55265_N726	ADAR	sp|P55265|DSRAD_HUMAN	Q96FW1	IIPTLEEGLQLPSPTATSQLPLESDAVECLnYQHYK	99636.6				O75369_Q962	FLNB	sp|O75369|FLNB_HUMAN	P15927	LNATASLEqER	443349
P55786_N297	NPEPPS	sp|P55786|PSA_HUMAN	Q96GG9	nLPLPPPPPPR	119210				O75376_Q1470	NCOR1	sp|O75376|NCOR1_HUMAN	P16070	DAAAPAEPqAqHTR	40477.7
P56537_N187	EIF6	sp|P56537|IF6_HUMAN	Q96GQ7	TAFDDAIAELDTLnEDSYK	47392.2				O75390_Q379	CS	sp|O75390|CISY_HUMAN	P16083	LLqDANYNVEK	321054
P58546_N110	MTPN	sp|P58546|MTPN_HUMAN	Q96HW7	NVTELnEPLSNEER	151993				O75390_Q391	CS	sp|O75390|CISY_HUMAN	P16144	TLVqILTEPR	291249
P60174_N30	TPI1	sp|P60174|TPIS_HUMAN	Q96K17	APQETYADIGGLDnQIQEIK	181637				O75391_Q61	SPAG7	sp|O75391|SPAG7_HUMAN	P16152	VAEGqELK	221847
P60510_N41	PPP4C	sp|P60510|PP4C_HUMAN	Q96NY8	LTPEEEEILnK	40209.8				O75391_Q65	SPAG7	sp|O75391|SPAG7_HUMAN	P16219	EDLRPSAPqQEGEASK;EDLRPSAPqqEGEASK	221847
P60842_N167	EIF4A1	sp|P60842|IF4A1_HUMAN	Q96P70	AnPFGGASHAK	42223.5				O75396_Q143	SEC22B	sp|O75396|SC22B_HUMAN	P16278	EDLRPSAPqqEGEASK	118768
P60842_N204	EIF4A1	sp|P60842|IF4A1_HUMAN	Q96QC0	YSQVLANGLDnK	38701.5				O75396_Q146	SEC22B	sp|O75396|SC22B_HUMAN	P16422	EKEEVAEEAqSGGD	152087
P60842_N206	EIF4A1	sp|P60842|IF4A1_HUMAN	Q96QD9	IPDWFLnR	55182.6				O75396_Q21	SEC22B	sp|O75396|SC22B_HUMAN	P16435	ENVVqSVTSVAEK	233658
P61006_N105	RAB8A	sp|P61006|RAB8A_HUMAN	Q96QK1	ADDVDQQQTTnTVEEPLDLIR	48853.4				O75396_Q25	SEC22B	sp|O75396|SC22B_HUMAN	P16615	EqANAVSEAVVSSVNTVATK	233658
P61011_N70	SRP54	sp|P61011|SRP54_HUMAN	Q96RP9	EVIELPLTnPELFQR	40151.4				O75400_Q222	PRPF40A	sp|O75400|PR40A_HUMAN	P16949	EAISDLqqLWK	65640.6
P61020_N104	RAB5B	sp|P61020|RAB5B_HUMAN	Q99417	AGVNTVTTLVEnK	22557.9				O75427_Q72	LRCH4	sp|O75427|LRCH4_HUMAN	P17050	GTqGATAGASSELDASK	38248.5
P61026_N106	RAB10	sp|P61026|RAB10_HUMAN	Q99459	VVnPLFEK	63291.8				O75436_Q103	VPS26A	sp|O75436|VP26A_HUMAN	P17096	VEFTEDLqK	195454
P61086_N200	UBE2K	sp|P61086|UBE2K_HUMAN	Q99460	LAPDYDALDVAnK	50605.4				O75438_Q50	NDUFB1	sp|O75438|NDUB1_HUMAN	P17174	TLLADqGEIR	153655
P61163_N116	ACTR1A	sp|P61163|ACTZ_HUMAN	Q99627	SSMnPEYDYLFK	95359.8				O75475_Q202	PSIP1	sp|O75475|PSIP1_HUMAN	P17480	qIDQFLVVAR;qIDqFLVVAR	63886.4
P61201_N292	COPS2	sp|P61201|CSN2_HUMAN	Q99714	LIIWDSYTTnK	72991				O75489_Q228	NDUFS3	sp|O75489|NDUS3_HUMAN	P17535	DITLFHAMDTLqR	130574
P61247_N76	RPS3A	sp|P61247|RS3A_HUMAN	Q99798	ILGPGLnK	57844.3				O75489_Q247	NDUFS3	sp|O75489|NDUS3_HUMAN	P17544	qDFLPWK	19576.1
P61254_N4	RPL26	sp|P61254|RL26_HUMAN	Q99829	ASGNYATVISHnPETK	707561				O75506_Q58	HSBP1	sp|O75506|HSBP1_HUMAN	P17655	TPTqLEGATR	45759
P61313_N145	RPL15	sp|P61313|RL15_HUMAN	Q99933	EGMnIVEAMER	335066				O75521_Q314	ECI2	sp|O75521|ECI2_HUMAN	P17812	DLVAqAPLK	15798.9
P61421_N284	ATP6V0D1	sp|P61421|VA0D1_HUMAN	Q99961	VnPTVFFDIAVDGEPLGR	251973				O75521_Q327	ECI2	sp|O75521|ECI2_HUMAN	P17844	ETPDTLSDPqTVPEEEREAK	15798.9
P61964_N214	WDR5	sp|P61964|WDR5_HUMAN	Q9BPX5	FEDEnFILK	81351.3				O75533_Q14	SF3B1	sp|O75533|SF3B1_HUMAN	P17858	AAAFEqLqK	63913.2
P61978_N134	HNRNPK	sp|P61978|HNRPK_HUMAN	Q9BR76	DCEDPnPLIR	29856.4				O75533_Q220	SF3B1	sp|O75533|SF3B1_HUMAN	P17931	SYFSSFTDDIISqPMLK	51377.6
P61978_N306	HNRNPK	sp|P61978|HNRPK_HUMAN	Q9BRP8	LFEEPEDPSnR	490482				O75533_Q29	SF3B1	sp|O75533|SF3B1_HUMAN	P17980	qDLDRGLELISK	43164
P61981_N212	YWHAG	sp|P61981|1433G_HUMAN	Q9BT78	nDFTEEEEAQVRK	118735				O75533_Q345	SF3B1	sp|O75533|SF3B1_HUMAN	P17987	DTLFqDFK	85998.8
P61981_N34	YWHAG	sp|P61981|1433G_HUMAN	Q9BTT0	DHASIQMnVAEVDK	59852.4				O75533_Q41	SF3B1	sp|O75533|SF3B1_HUMAN	P18031	qLEVVHTLDGK	43164
P62191_N192	PSMC1	sp|P62191|PRS4_HUMAN	Q9BUL8	DVLSVAFSSDnR	91184				O75533_Q492	SF3B1	sp|O75533|SF3B1_HUMAN	P18077	FFADDTqAALTK	316505
P62241_N138	RPS8	sp|P62241|RS8_HUMAN	Q9BUQ8	VAPEEHPVLLTEAPLnPK	1.10048e+06				O75533_Q79	SF3B1	sp|O75533|SF3B1_HUMAN	P18085	EqEDVASTTRK	40249.4
P62266_N39	RPS23	sp|P62266|RS23_HUMAN	Q9BY44	DLYAnTVLSGGTTMYPGIADR	166682				O75534_Q224	CSDE1	sp|O75534|CSDE1_HUMAN	P18124	ELqELSSSIK	205330
P62269_N105	RPS18	sp|P62269|RS18_HUMAN	Q9BY77	NGYGFInR	220178				O75534_Q484	CSDE1	sp|O75534|CSDE1_HUMAN	P18206	qEILVEPEPLFGAPK	115138
P62269_N85	RPS18	sp|P62269|RS18_HUMAN	Q9BYD3	AEGDVAALnR	195594				O75534_Q612	CSDE1	sp|O75534|CSDE1_HUMAN	P18615	VDqMEGGAAGPSASVR	36315.7
P62310_N12	LSM3	sp|P62310|LSM3_HUMAN	Q9BYD6	VAPEEHPTLLTEAPLnPK	13788.1				O75534_Q616	CSDE1	sp|O75534|CSDE1_HUMAN	P18621	APLEVAqEH	36315.7
P62333_N155	PSMC6	sp|P62333|PRS10_HUMAN	Q9BYX7	DLYANnVLSGGTTMYPGIADR	61577.5				O75534_Q92	CSDE1	sp|O75534|CSDE1_HUMAN	P18669	TFGENYVqELLEK	158178
P62424_N149	RPL7A	sp|P62424|RL7A_HUMAN	Q9C002	YPIEHGIITnWDDMEK	179472				O75592_Q3924	MYCBP2	sp|O75592|MYCB2_HUMAN	P18754	LLIAAqK	38224.2
P62424_N29	RPL7A	sp|P62424|RL7A_HUMAN	Q9C0J8	IYHPnIDEK	1.4916e+06				O75607_Q14	NPM3	sp|O75607|NPM3_HUMAN	P19174	VAqVAEITYGQK;VAqVAEITYGqK	156025
P62750_N151	RPL23A	sp|P62750|RL23A_HUMAN	Q9GZY8	nMITGTSQADCAVLIVAAGVGEFEAGISK	736657				O75608_Q102	LYPLA1	sp|O75608|LYPA1_HUMAN	P19338	VAqVAEITYGqK	295112
P62820_N5	RAB1A	sp|P62820|RAB1A_HUMAN	Q9GZZ9	QLIVGVnK	25771.3				O75616_Q162	ERAL1	sp|O75616|ERAL1_HUMAN	P19367	LTPEYLqLMK	49265.2
P62873_N88	GNB1	sp|P62873|GBB1_HUMAN	Q9H078	PGMVVTFAPVnVTTEVK	57370.5				O75616_Q313	ERAL1	sp|O75616|ERAL1_HUMAN	P19387	SVqTTLQTDEVK;SVqTTLqTDEVK	30243.1
P62906_N129	RPL10A	sp|P62906|RL10A_HUMAN	Q9H098	DLYAnNVMSGGTTMYPGIADR	67589.5				O75616_Q386	ERAL1	sp|O75616|ERAL1_HUMAN	P19388	LSqVSDSVSGqTVVDPK	65729.4
P62917_N140	RPL8	sp|P62917|RL8_HUMAN	Q9H0D6	nEDLEEIASTDLK	218850				O75616_Q387	ERAL1	sp|O75616|ERAL1_HUMAN	P19404	ESLEALLqR	65729.4
P62937_N137	PPIA	sp|P62937|PPIA_HUMAN	Q9H0U4	LQDEFEnR	84760				O75643_Q1209	SNRNP200	sp|O75643|U520_HUMAN	P19525	SAEqLTTFLK	66907.6
P62937_N3	PPIA	sp|P62937|PPIA_HUMAN	Q9H0W9	EnPLLPEEEEQR	867503				O75643_Q1305	SNRNP200	sp|O75643|U520_HUMAN	P19623	LSLSTGAPqEPAFSGEEAK	53295
P62937_N87	PPIA	sp|P62937|PPIA_HUMAN	Q9H173	TnPPLIQEK	471792				O75643_Q1585	SNRNP200	sp|O75643|U520_HUMAN	P20042	LFFPSSSGSASTPqEEqTK	34920.1
P63010_N99	AP2B1	sp|P63010|AP2B1_HUMAN	Q9H2G2	AADLLVnPLDPR	56824.8				O75643_Q269	SNRNP200	sp|O75643|U520_HUMAN	P20073	TTFEDLIqR	78683.7
P63151_N277	PPP2R2A	sp|P63151|2ABA_HUMAN	Q9H2J4	ASLSLAPVnIFK	103420				O75643_Q283	SNRNP200	sp|O75643|U520_HUMAN	P20290	IDASqTEFEK	131976
P63208_N143	SKP1	sp|P63208|SKP1_HUMAN	Q9H2U2	RLGLPGDEVDnK	135773				O75643_Q362	SNRNP200	sp|O75643|U520_HUMAN	P20338	AqDGSHPLSLqDLIEK	41947
P63220_N35	RPS21	sp|P63220|RS21_HUMAN	Q9H3S7	LLQDFnR	48279.4				O75643_Q398	SNRNP200	sp|O75643|U520_HUMAN	P20339	AVqLTqAMDTSTVGVLLAAK	91010.5
P63244_N117	RACK1	sp|P63244|RACK1_HUMAN	Q9H6T3	QYDEALnK	391952				O75643_Q460	SNRNP200	sp|O75643|U520_HUMAN	P20340	AEqLASLEAAqR	173747
P63261_N111	ACTG1	sp|P63261|ACTG_HUMAN	Q9H7H0	SLEYCSTASIDSEnPPDLnK	20157576				O75643_Q472	SNRNP200	sp|O75643|U520_HUMAN	P20591	DqELSPREPVLPPqK	125078
P63261_N296	ACTG1	sp|P63261|ACTG_HUMAN	Q9HCC0	LAGAnPAVITCDELLLGHEK	109663				O75643_Q643	SNRNP200	sp|O75643|U520_HUMAN	P20618	TTHqDEEVFK	91233.9
P67809_N76	YBX1	sp|P67809|YBOX1_HUMAN	Q9HDC9	AQGPAASAEEPKPVEAPAAnSDQTVTVK	93485.4				O75663_Q92	TIPRL	sp|O75663|TIPRL_HUMAN	P20645	PLTLLqR	48652.2
P67936_N53	TPM4	sp|P67936|TPM4_HUMAN	Q9NP81	IVAnPEDTR	762115				O75674_Q315	TOM1L1	sp|O75674|TM1L1_HUMAN	P20700	DqLVGLGR	25270.5
P68032_N113	ACTC1	sp|P68032|ACTC_HUMAN	Q9NPJ3	LLSLEMAnK	212116				O75683_Q256	SURF6	sp|O75683|SURF6_HUMAN	P20810	AFEDTLqLMER	66596.1
P68032_N299	ACTC1	sp|P68032|ACTC_HUMAN	Q9NQW6	nPPGFAFVEFEDPRDAADAVR	64247				O75683_Q290	SURF6	sp|O75683|SURF6_HUMAN	P21127	SVVLqLADGqIFK	28926
P68032_N80	ACTC1	sp|P68032|ACTC_HUMAN	Q9NR12	TGQAPGYSYTAAnK	69220.1				O75683_Q353	SURF6	sp|O75683|SURF6_HUMAN	P21266	IVTVVPqDTK	52656.1
P68036_N78	UBE2L3	sp|P68036|UB2L3_HUMAN	Q9NR30	GIIWGEDTLMEYLEnPK	44649.5				O75691_Q2547	UTP20	sp|O75691|UTP20_HUMAN	P21281	TqIDHYVGIAR;TqIDHYVGIARDqTK	25257
P68104_N101	EEF1A1	sp|P68104|EF1A1_HUMAN	Q9NR31	DDGnQPQDQITITGYEK	6416.87				O75691_Q2552	UTP20	sp|O75691|UTP20_HUMAN	P21283	TqIDHYVGIARDqTK	25257
P68104_N153	EEF1A1	sp|P68104|EF1A1_HUMAN	Q9NRG0	LIDDYGVEEEPAELPEGTSLTVDnK	324022				O75694_Q718	NUP155	sp|O75694|NU155_HUMAN	P21291	FLqDTIEEMALK	89548.6
P68104_N284	EEF1A1	sp|P68104|EF1A1_HUMAN	Q9NRP2	TSIDAYDnFDNISLAQRLEK	185661				O75717_Q827	WDHD1	sp|O75717|WDHD1_HUMAN	P21333	DFSVFFqK	130645
P68133_N298	ACTA1	sp|P68133|ACTS_HUMAN	Q9NSD9	ISGETIFVTAPHEATAGIIGVnR	52363.1				O75746_Q255	SLC25A12	sp|O75746|S2512_HUMAN	P21399	AMYLPDTLSPADqLK	54162.5
P78318_N65	IGBP1	sp|P78318|IGBP1_HUMAN	Q9NSE4	VnPSRLPVVIGGLLDVDCSEDVIK	56570.6				O75787_Q232	ATP6AP2	sp|O75787|RENR_HUMAN	P21796	STLqTLPEIVAK	20784.2
P78344_N177	EIF4G2	sp|P78344|IF4G2_HUMAN	Q9NTJ3	IYIDSNNnPER	51440.7				O75787_Q245	ATP6AP2	sp|O75787|RENR_HUMAN	P21912	VAEVEGEqVDNK	81899.8
P78344_N190	EIF4G2	sp|P78344|IF4G2_HUMAN	Q9NTZ6	EnPYYDSR	101735				O75794_Q197	CDC123	sp|O75794|CD123_HUMAN	P21926	EDVqDYSEDLQEIK;EDVqDYSEDLQEIKK;EDVqDYSEDLqEIK;EDVqDYSEDLqEIKK	58753.6
P78344_N522	EIF4G2	sp|P78344|IF4G2_HUMAN	Q9NUQ8	DPELWGSVLLESnPYR	81735.6				O75794_Q91	CDC123	sp|O75794|CD123_HUMAN	P21964	EDVqDYSEDLqEIK;EDVqDYSEDLqEIKK	42078.8
P78362_N514	SRPK2	sp|P78362|SRPK2_HUMAN	Q9NVT9	GYFEYIEEnK	51923.1				O75821_Q15	EIF3G	sp|O75821|EIF3G_HUMAN	P22033	DFqYIDRDGK	125193
P78371_N10	CCT2	sp|P78371|TCPB_HUMAN	Q9NX14	PYFPIPEEYTFIQnVPLEDR	34788.7				O75821_Q185	EIF3G	sp|O75821|EIF3G_HUMAN	P22059	IqVLTDK	341097
P78527_N2714	PRKDC	sp|P78527|PRKDC_HUMAN	Q9NYF8	DLTSVnILLK	66799.4				O75821_Q256	EIF3G	sp|O75821|EIF3G_HUMAN	P22061	IDVLLqqIEELGSEGK	23200.9
P78527_N2841	PRKDC	sp|P78527|PRKDC_HUMAN	Q9NYL9	SQnIVTDSSSLSAEAIR	71680.9				O75822_Q113	EIF3J	sp|O75822|EIF3J_HUMAN	P22087	STTSTIESFAAqEK	661475
P78527_N2977	PRKDC	sp|P78527|PRKDC_HUMAN	Q9NYU2	LVSQDnFGFDLPAVEAATK	78516.7				O75822_Q124	EIF3J	sp|O75822|EIF3J_HUMAN	P22102	IEELEALLqEAR	439601
P78527_N3023	PRKDC	sp|P78527|PRKDC_HUMAN	Q9NZB2	IDFYFDEnPYFENK;IDFYFDEnPYFEnK	39491.1				O75844_Q295	ZMPSTE24	sp|O75844|FACE1_HUMAN	P22234	LVETLEDqELK	82938.1
P78527_N3028	PRKDC	sp|P78527|PRKDC_HUMAN	Q9NZI8	EFHLnESGDPSSK	39491.1				O75844_Q57	ZMPSTE24	sp|O75844|FACE1_HUMAN	P22307	ILAqDVAqLK	58748.2
P78527_N4055	PRKDC	sp|P78527|PRKDC_HUMAN	Q9NZM1	EQQEAIEHIDEVQnEIDR	74279.5				O75874_Q163	IDH1	sp|O75874|IDHC_HUMAN	P22314	GqVSESEDSITK	341577
P80723_N218	BASP1	sp|P80723|BASP1_HUMAN	Q9P0V9	VPTISInK	431551				O75874_Q228	IDH1	sp|O75874|IDHC_HUMAN	P22392	GYNATVLAYGqTGSGK	112399
P82914_N118	MRPS15	sp|P82914|RT15_HUMAN	Q9P2J5	VPEnPPSMVFK	111686				O75874_Q323	IDH1	sp|O75874|IDHC_HUMAN	P22570	qLENELDLK	65411.6
P82914_N99	MRPS15	sp|P82914|RT15_HUMAN	Q9P2W9	IVSWLEYESSFSnEEAQK	48431.1				O75880_Q236	SCO1	sp|O75880|SCO1_HUMAN	P22626	VEqVLSLEPqHELK	91668.7
P84103_N44	SRSF3	sp|P84103|SRSF3_HUMAN	Q9UBC2	ALELDSNnEKGLFR	225834				O75884_Q146	RBBP9	sp|O75884|RBBP9_HUMAN	P22695	ITSAYLqDIENAYK	57026.5
P99999_N53	CYCS	sp|P99999|CYC_HUMAN	Q9UBF2	FSALQQAVPTESTDnR	66133				O75884_Q147	RBBP9	sp|O75884|RBBP9_HUMAN	P23025	LPIPESqVITINPELPVEEAAEDYAK	57026.5
P99999_N71	CYCS	sp|P99999|CYC_HUMAN	Q9UBI6	TIEELQnK	85176				O75886_Q11	STAM2	sp|O75886|STAM2_HUMAN	P23142	ILTTIEDLDqK	59906.1
Q00341_N1095	HDLBP	sp|Q00341|VIGLN_HUMAN	Q9UBM7	GQVGGEInVEMDAAPGVDLSR	19833.4				O75934_Q223	BCAS2	sp|O75934|SPF27_HUMAN	P23193	TILEEEITPTIqK	13922.2
Q00577_N228	PURA	sp|Q00577|PURA_HUMAN	Q9UBQ0	EVATnSELVQSGK	21039.8				O75937_Q113	DNAJC8	sp|O75937|DNJC8_HUMAN	P23246	LqEELSENDK;LqEELSENDKK	327660
Q00610_N1489	CLTC	sp|Q00610|CLH1_HUMAN	Q9UBS4	AVTELnEPLSNEDR	14994.6				O75937_Q115	DNAJC8	sp|O75937|DNJC8_HUMAN	P23284	SLEDALAEAqR	327660
Q00610_N319	CLTC	sp|Q00610|CLH1_HUMAN	Q9UBV2	SFDGNTLLnR	44833.6				O75937_Q191	DNAJC8	sp|O75937|DNJC8_HUMAN	P23368	SqSAFDLK	64442.9
Q00610_N808	CLTC	sp|Q00610|CLH1_HUMAN	Q9UH65	nDDDEEEAARER	27731.7				O75937_Q199	DNAJC8	sp|O75937|DNJC8_HUMAN	P23381	TEEADLLqTK	64442.9
Q00610_N889	CLTC	sp|Q00610|CLH1_HUMAN	Q9UHD9	TTTTnTQVEGDDEAAFLER	288945				O75940_Q40	SMNDC1	sp|O75940|SPF30_HUMAN	P23396	SYESqIEVMAAEVAK	85631.8
Q00610_N897	CLTC	sp|Q00610|CLH1_HUMAN	Q9UIJ7	SnPGDFTLSVR	196698				O75940_Q53	SMNDC1	sp|O75940|SPF30_HUMAN	P23443	EVITAqDTVIK	45330
Q00610_N964	CLTC	sp|Q00610|CLH1_HUMAN	Q9UIQ6	QGGLGPMnIPLVSDPK;QGGLGPMnIPLVSDPKR	118686				O75940_Q68	SMNDC1	sp|O75940|SPF30_HUMAN	P23526	QLqDIATLADqRR	45330
Q00839_N264	HNRNPU	sp|Q00839|HNRPU_HUMAN	Q9UJS0	VASLEESEGnK	230951				O75947_Q89	ATP5PD	sp|O75947|ATP5H_HUMAN	P23528	QLqDIATLADQRR;QLqDIATLADqRR	622370
Q00839_N478	HNRNPU	sp|Q00839|HNRPU_HUMAN	Q9UKY7	nPEQEPIPIVLR	13320.6				O75962_Q1826	TRIO	sp|O75962|TRIO_HUMAN	P23588	ATIEGYYqK	17987.6
Q01082_N1416	SPTBN1	sp|Q01082|SPTB2_HUMAN	Q9ULX6	TTQVPQFILDDFIQnDR	25157.4				O75964_Q61	ATP5MG	sp|O75964|ATP5L_HUMAN	P23786	LSGLADqMVAR	68902.6
Q01082_N1550	SPTBN1	sp|Q01082|SPTB2_HUMAN	Q9UMR2	FYVPPTQEDGVDPVEAFAQnVLSK	121186				O75976_Q223	CPD	sp|O75976|CBPD_HUMAN	P23919	YDILASEDVEGqEAATLPSEGGVR	67193.7
Q01082_N449	SPTBN1	sp|Q01082|SPTB2_HUMAN	Q9UPQ0	SEGALELADVSnELPGLK	26645.1				O75976_Q615	CPD	sp|O75976|CBPD_HUMAN	P23921	VTFqGVGDEEDEDEIIVPK	117190
Q01105_N144	SET	sp|Q01105|SET_HUMAN	Q9UPT5	ILLTQEnPFFR	162853				O75976_Q701	CPD	sp|O75976|CBPD_HUMAN	P24534	AAEFGEPTSEqTGTAAGK	25029
Q01105_N149	SET	sp|Q01105|SET_HUMAN	Q9UQ80	MDAEVPDVnIEGPDAK	123705				O75976_Q702	CPD	sp|O75976|CBPD_HUMAN	P24539	ELAEqGEPDSSTLSLAEK	25029
Q01105_N159	SET	sp|Q01105|SET_HUMAN	Q9UQN3	GEGPEVDMnLPK	421600				O76003_Q164	GLRX3	sp|O76003|GLRX3_HUMAN	P24666	ELLELDSVETGGqDSVR	9563.48
Q01105_N53	SET	sp|Q01105|SET_HUMAN	Q9Y265	VDIDVPDVnLEAPEGK	34147.9				O76003_Q62	GLRX3	sp|O76003|GLRX3_HUMAN	P24752	FIDqVVEK	250157
Q01518_N411	CAP1	sp|Q01518|CAP1_HUMAN	Q9Y295	VDIEGPDVnIEGPEGK	151911				O76021_Q367	RSL1D1	sp|O76021|RL1D1_HUMAN	P24941	IEDLLqSEENK	144690
Q01995_N82	TAGLN	sp|Q01995|TAGL_HUMAN	Q9Y2B0	GEGPDVDVnLPK	176462				O76024_Q165	WFS1	sp|O76024|WFS1_HUMAN	P25106	EqEELNDAVGFSR	59736.6
Q02790_N308	FKBP4	sp|Q02790|FKBP4_HUMAN	Q9Y2L1	VDVECPDVnIEGPEGK	39290.5				O76024_Q266	WFS1	sp|O76024|WFS1_HUMAN	P25205	ELVqDLLK	83579.3
Q02790_N352	FKBP4	sp|Q02790|FKBP4_HUMAN	Q9Y2W6	VDIDVPDVnVQGPDWHLK	55130.3				O76024_Q35	WFS1	sp|O76024|WFS1_HUMAN	P25311	VLSGqDTEDRSGLSEVVEASSLSWSTR	132245
Q04637_N1137	EIF4G1	sp|Q04637|IF4G1_HUMAN	Q9Y2X3	VDVEGPDVnIEGPEGK	62121.7				O76024_Q64	WFS1	sp|O76024|WFS1_HUMAN	P25325	LSGAqADLHIEDGDSIR	20711.1
Q04695_N143	KRT17	sp|Q04695|K1C17_HUMAN	Q9Y305	VDIDVPDVnIEGPEGK	563271				O76024_Q66	WFS1	sp|O76024|WFS1_HUMAN	P25398	EVLNEEDEVqPNGK	20711.1
Q04695_N238	KRT17	sp|Q04695|K1C17_HUMAN	Q9Y383	VDVDVPDVnIEGPDAK	124357				O76031_Q341	CLPX	sp|O76031|CLPX_HUMAN	P25685	VSEMSSFqR	42014.7
Q04695_N289	KRT17	sp|Q04695|K1C17_HUMAN	Q9Y3A5	GEVDVSLAnVEGDLK	34457.3				O76031_Q516	CLPX	sp|O76031|CLPX_HUMAN	P25705	LqAGEYVSLGK	37059.2
Q04917_N34	YWHAH	sp|Q04917|1433F_HUMAN	Q9Y3F4	VDIDTPDInIEGSEGK	31038.9				O76062_Q88	TM7SF2	sp|O76062|ERG24_HUMAN	P25786	THYqADIER	49316
Q05209_N457	PTPN12	sp|Q05209|PTN12_HUMAN	Q9Y446	GPSLDIDTPDVnIEGPEGK	48481.1				O76070_Q106	SNCG	sp|O76070|SYUG_HUMAN	P25787	DSDGSVVqFLYGEDGLDIPK	207997
Q05682_N30	CALD1	sp|Q05682|CALD1_HUMAN	Q9Y4L1	VQAnLGAPDINIEGLDAK	61568.5				O76070_Q107	SNCG	sp|O76070|SYUG_HUMAN	P25788	VDDYSqEWAAqTEK	207997
Q05682_N85	CALD1	sp|Q05682|CALD1_HUMAN	Q9Y570	AEGPEVDVnLPK	373607				O76070_Q123	SNCG	sp|O76070|SYUG_HUMAN	P25815	SRGEqEGDEEEEGHIVDAEAEEGDADASDAK	253104
Q06124_N37	PTPN11	sp|Q06124|PTN11_HUMAN	Q9Y5B9	STSEPAVPPEEAEPHTEPEEQVPVEAEPQnIEDEAK	91180.2				O76070_Q50	SNCG	sp|O76070|SYUG_HUMAN	P26006	TALSAVDMTqR	118695
Q06830_N101	PRDX1	sp|Q06830|PRDX1_HUMAN	Q9Y5J7	TYAFSEnPLPTVEIAIR	300952				O76070_Q62	SNCG	sp|O76070|SYUG_HUMAN	P26038	MqEIIASVDHIK	68135.7
Q07065_N282	CKAP4	sp|Q07065|CKAP4_HUMAN	Q9Y5X3	EnPSEEAQnLVEFTDEEGYGR	156850				O76094_Q471	SRP72	sp|O76094|SRP72_HUMAN	P26196	EYqELMNIK	73333.2
Q07960_N253	ARHGAP1	sp|Q07960|RHG01_HUMAN	Q9Y678	WQPDTEEEYEDSSGNVVnK	60295.9				O76094_Q472	SRP72	sp|O76094|SRP72_HUMAN	P26232	TAqALSSGSGSqETK	73333.2
Q08211_N432	DHX9	sp|Q08211|DHX9_HUMAN	Q9Y6D5	ILPTLEAVAALGnK	32194.1				O76094_Q603	SRP72	sp|O76094|SRP72_HUMAN	P26358	qDLPPLDEK	51325.8
Q08945_N184	SSRP1	sp|Q08945|SSRP1_HUMAN	Q9Y6E2	LFPDTPLALDAnK	23274.1				O94763_Q149	URI1	sp|O94763|RMP_HUMAN	P26368	LSAVLEDTENWLYEDGEDqPK	61238.7
Q08J23_N350	NSUN2	sp|Q08J23|NSUN2_HUMAN	Q9Y6Y8	AFLDALQnQAEASSK	57050.7				O94776_Q144	MTA2	sp|O94776|MTA2_HUMAN	P26373	SFDDPIVqTER	37852
Q08J23_N635	NSUN2	sp|Q08J23|NSUN2_HUMAN		AQLLQPTLEInPR	43876.4				O94776_Q189	MTA2	sp|O94776|MTA2_HUMAN	P26447	LLqCYPPPEDAAVK	24717.8
Q09666_N1426	AHNAK	sp|Q09666|AHNK_HUMAN		VTFSEDDEIInPEDVDPSVGR	55946.5				O94776_Q192	MTA2	sp|O94776|MTA2_HUMAN	P26583	YGGAPqALTLK	24717.8
Q09666_N1533	AHNAK	sp|Q09666|AHNK_HUMAN		LILTnIR	69804.7				O94776_Q239	MTA2	sp|O94776|MTA2_HUMAN	P26599	TYIqTELPFK	13363.3
Q09666_N1554	AHNAK	sp|Q09666|AHNK_HUMAN		GYnPAEVGAAGK	10414.6				O94776_Q292	MTA2	sp|O94776|MTA2_HUMAN	P26639	IESFVVEDIATGVqTLYSK	39113.5
Q09666_N2554	AHNAK	sp|Q09666|AHNK_HUMAN		GFGFVYFQnHDAADK	183585				O94776_Q409	MTA2	sp|O94776|MTA2_HUMAN	P26640	LLSELDqqSTEMPR	94468.4
Q09666_N2789	AHNAK	sp|Q09666|AHNK_HUMAN		nPQAVLDVLK	398677				O94776_Q527	MTA2	sp|O94776|MTA2_HUMAN	P26641	LLESLDqLELR	69059.6
Q09666_N2810	AHNAK	sp|Q09666|AHNK_HUMAN		LnPNFLVDFGK	54981.1				O94822_Q210	LTN1	sp|O94822|LTN1_HUMAN	P27105	EAATAVEqEK	39975.5
Q09666_N2884	AHNAK	sp|Q09666|AHNK_HUMAN		nLPPSGAVPVTGIPPHVVK	40320.5				O94826_Q165	TOMM70	sp|O94826|TOM70_HUMAN	P27144	IDPqTGWPFFVDHNSR	190258
Q09666_N2938	AHNAK	sp|Q09666|AHNK_HUMAN		SLGVGYAAVDnPIFYK	168275				O94826_Q167	TOMM70	sp|O94826|TOM70_HUMAN	P27348	LLLSSSEWVqSEK	190258
Q09666_N3066	AHNAK	sp|Q09666|AHNK_HUMAN		TSGTLISFIYPAQnPELLnK	167022				O94826_Q271	TOMM70	sp|O94826|TOM70_HUMAN	P27361	ISGLGLTPEqK	120584
Q09666_N3194	AHNAK	sp|Q09666|AHNK_HUMAN		APVLFnK	151917				O94826_Q525	TOMM70	sp|O94826|TOM70_HUMAN	P27694	AALSASEGEEVPqDK	36564.8
Q09666_N3243	AHNAK	sp|Q09666|AHNK_HUMAN		QGFnVVVESGAGEASK	49620.2				O94832_Q529	MYO1D	sp|O94832|MYO1D_HUMAN	P27695	ALGTEVIqLFPEK	62274.2
Q09666_N3720	AHNAK	sp|Q09666|AHNK_HUMAN		nPASLPLTQAALK	100941				O94874_Q44	UFL1	sp|O94874|UFL1_HUMAN	P27708	SATEqSGTGIR	33559
Q09666_N4434	AHNAK	sp|Q09666|AHNK_HUMAN		GMGTVEGGDQSnPK	89629.7				O94874_Q566	UFL1	sp|O94874|UFL1_HUMAN	P27797	DGEqHEDLNEVAK	130049
Q09666_N5167	AHNAK	sp|Q09666|AHNK_HUMAN		LEVDLnK	41866				O94874_Q761	UFL1	sp|O94874|UFL1_HUMAN	P27816	DFAPGSqLPILLYDSDAK	34327.8
Q09666_N772	AHNAK	sp|Q09666|AHNK_HUMAN		EEnPESDGEPVVEDGTSVK	830802				O94874_Q773	UFL1	sp|O94874|UFL1_HUMAN	P27824	LqEVEVPEDFGPVR	78380.3
Q12797_N142	ASPH	sp|Q12797|ASPH_HUMAN		GVEGLIDIEnPNR;GVEGLIDIEnPnR	45012.1				O94888_Q85	UBXN7	sp|O94888|UBXN7_HUMAN	P28062	IIqLIEGK	81521.1
Q12824_N331	SMARCB1	sp|Q12824|SNF5_HUMAN		AFGSTIVInPEK	34842.9				O94901_Q399	SUN1	sp|O94901|SUN1_HUMAN	P28066	ALqDLGLR	24777.6
Q12874_N119	SF3A3	sp|Q12874|SF3A3_HUMAN		EAFETFInK	29759.7				O94903_Q273	PLPBP	sp|O94903|PLPHP_HUMAN	P28070	GGGDLPNSqEALQK;GGGDLPNSqEALqK	86463.4
Q12874_N126	SF3A3	sp|Q12874|SF3A3_HUMAN		SSLSSAQADFnQLAELDR	29759.7				O94903_Q71	PLPBP	sp|O94903|PLPHP_HUMAN	P28072	GGGDLPNSqEALqK	25687.9
Q12874_N488	SF3A3	sp|Q12874|SF3A3_HUMAN		KIEDLGAAMEEALILDnK	38631.8				O94905_Q198	ERLIN2	sp|O94905|ERLN2_HUMAN	P28074	WDqPISSTqESGR	19307
Q12905_N140	ILF2	sp|Q12905|ILF2_HUMAN		DLIGVQnLLK	171792				O94905_Q223	ERLIN2	sp|O94905|ERLN2_HUMAN	P28331	LAEqFVLLNLVYETTDK	176168
Q12906_N599	ILF3	sp|Q12906|ILF3_HUMAN		AFSVFLFNTEnK	181551				O94905_Q231	ERLIN2	sp|O94905|ERLN2_HUMAN	P28340	HLSPDGqYVPR	105613
Q12931_N189	TRAP1	sp|Q12931|TRAP1_HUMAN		AVnPFLADVDK	63341.5				O94905_Q282	ERLIN2	sp|O94905|ERLN2_HUMAN	P28370	LPqTLSR	66356.1
Q12931_N645	TRAP1	sp|Q12931|TRAP1_HUMAN		DSYDSYATHnE	206667				O94905_Q63	ERLIN2	sp|O94905|ERLN2_HUMAN	P28482	GWGDqLIWTQTYEEALYK;GWGDqLIWTqTYEEALYK	500111
Q12972_N211	PPP1R8	sp|Q12972|PP1R8_HUMAN		GFGFVTFEnIDDAK	114916				O94905_Q67	ERLIN2	sp|O94905|ERLN2_HUMAN	P28799	LLDYLqENPK	530693
Q13057_N89	COASY	sp|Q13057|COASY_HUMAN		PGLVDSnPAPPESQEK	59384.6				O94906_Q257	PRPF6	sp|O94906|PRP6_HUMAN	P28838	VDqEIINIMqDR	124962
Q13144_N484	EIF2B5	sp|Q13144|EI2BE_HUMAN		EYFGGFGEVESIELPMDnK	59042.4				O94906_Q265	PRPF6	sp|O94906|PRP6_HUMAN	P29218	EVEqFTqVAK	124962
Q13151_N148	HNRNPA0	sp|Q13151|ROA0_HUMAN		TATEEWGTEDWnEDLSETK	384237				O94906_Q598	PRPF6	sp|O94906|PRP6_HUMAN	P29353	MqDTSVSFGYqLDLPK	49742.4
Q13177_N119	PAK2	sp|Q13177|PAK2_HUMAN		nPSDSAVHSPFTK	176062				O94915_Q1783	FRYL	sp|O94915|FRYL_HUMAN	P29373	GSGGGVPGGSETGGLGGPGTPGGGLPqLALK	31035.3
Q13228_N439	SELENBP1	sp|Q13228|SBP1_HUMAN		DGSLASnPYSGDLTK	21188.2				O94953_Q1046	KDM4B	sp|O94953|KDM4B_HUMAN	P29401	qLESHLSLGR	56424
Q13283_N258	G3BP1	sp|Q13283|G3BP1_HUMAN		SnPEDQILYQTER	69554.6				O94966_Q93	USP19	sp|O94966|UBP19_HUMAN	P29692	SLVAFEGEGqFEK	23446.9
Q13423_N1054	NNT	sp|Q13423|NNTM_HUMAN		VSPDMAIFITMnPGYAGR	115231				O94966_Q96	USP19	sp|O94966|UBP19_HUMAN	P29966	SETISVPqEIK	23446.9
Q13423_N160	NNT	sp|Q13423|NNTM_HUMAN		KLSEEEILEnPDLFLTSEATDYGR;LSEEEILEnPDLFLTSEATDYGR	35846.9				O94979_Q1128	SEC31A	sp|O94979|SC31A_HUMAN	P30038	YYTLEEIqK	48215
Q13423_N165	NNT	sp|Q13423|NNTM_HUMAN		TSILAAAnPISGHYDR	35846.9				O94979_Q466	SEC31A	sp|O94979|SC31A_HUMAN	P30040	EqAGGDATENFEDVGHSTDAR	163561
Q13423_N330	NNT	sp|Q13423|NNTM_HUMAN		EIESEIDSEEELInK	45488.9				O94979_Q709	SEC31A	sp|O94979|SC31A_HUMAN	P30043	qVVESAYEVIK;qVVESAYEVIKLK	59918.3
Q13423_N88	NNT	sp|Q13423|NNTM_HUMAN		AMSLVSSDSEGEQnELR	39496.2				O94979_Q718	SEC31A	sp|O94979|SC31A_HUMAN	P30044	DDVFLSVPCILGqNGISDLVK	59918.3
Q13428_N1066	TCOF1	sp|Q13428|TCOF_HUMAN		nPEPELLVR	52998.5				O94979_Q732	SEC31A	sp|O94979|SC31A_HUMAN	P30046	SADTLWGIqK	57826.4
Q13428_N1435	TCOF1	sp|Q13428|TCOF_HUMAN		YnGEPEHIER	36076.7				O94979_Q735	SEC31A	sp|O94979|SC31A_HUMAN	P30049	GEMMDLqHGSLFLR	57826.4
Q13439_N1144	GOLGA4	sp|Q13439|GOGA4_HUMAN		AAVEnLPTFLVELSR	92596.1				O95049_Q547	TJP3	sp|O95049|ZO3_HUMAN	P30050	DqLIYNLLK	24968.3
Q13439_N263	GOLGA4	sp|Q13439|GOGA4_HUMAN		VLAnPGNSQVAR	25762.1				O95049_Q555	TJP3	sp|O95049|ZO3_HUMAN	P30084	HGGTIPIVPTAEFqDR	24968.3
Q13442_N85	PDAP1	sp|Q13442|HAP28_HUMAN		ASIPFSVVGSnQLIEAK	117628				O95139_Q26	NDUFB6	sp|O95139|NDUB6_HUMAN	P30085	LLPEYPGVLSDVqEEK	91235.7
Q13442_N87	PDAP1	sp|Q13442|HAP28_HUMAN		ALQRPSAAAPQAEnGPAAAPAVAAPAATEAPK	166951				O95139_Q38	NDUFB6	sp|O95139|NDUB6_HUMAN	P30086	MSqYLESMQIGDTIEFR	91235.7
Q13620_N508	CUL4B	sp|Q13620|CUL4B_HUMAN		IAVEPVnPSELPK	58861.2				O95155_Q511	UBE4B	sp|O95155|UBE4B_HUMAN	P30101	SVGMIAGGTGITPMLqVIR	52195.6
Q13620_N553	CUL4B	sp|Q13620|CUL4B_HUMAN		LAAVDATVnQVLASR	50902.1				O95159_Q263	ZFPL1	sp|O95159|ZFPL1_HUMAN	P30153	GDGPVqGIINFEqK	41225.2
Q13813_N2148	SPTAN1	sp|Q13813|SPTN1_HUMAN		TTPEADDWSnPSSEPR	39956.9				O95163_Q1044	ELP1	sp|O95163|ELP1_HUMAN	P30154	GDGPVQGIINFEqK;GDGPVqGIINFEqK	45088.9
Q13813_N2280	SPTAN1	sp|Q13813|SPTN1_HUMAN		QQEELLAEEnQR	15897.7				O95163_Q1264	ELP1	sp|O95163|ELP1_HUMAN	P30260	FVTVqTISGTGALR	46644
Q13813_N821	SPTAN1	sp|Q13813|SPTN1_HUMAN		GYFDEEMnR	71423.6				O95163_Q572	ELP1	sp|O95163|ELP1_HUMAN	P30419	DAGMqLQGYR;DAGMqLqGYR	18061.8
Q13907_N63	IDI1	sp|Q13907|IDI1_HUMAN		PLLIDMnK	45799.4				O95163_Q577	ELP1	sp|O95163|ELP1_HUMAN	P30520	DAGMqLqGYR	18061.8
Q14008_N476	CKAP5	sp|Q14008|CKAP5_HUMAN		LFVYDPnNPPSSEVLR	124800				O95163_Q703	ELP1	sp|O95163|ELP1_HUMAN	P30530	TqLVSNLK	76281.5
Q14011_N171	CIRBP	sp|Q14011|CIRBP_HUMAN		AAPGAEFAPnK	50516.1				O95197_Q1000	RTN3	sp|O95197|RTN3_HUMAN	P30533	ISVAGVTSSNVGYLAHAIHqVTK	210770
Q14011_N56	CIRBP	sp|Q14011|CIRBP_HUMAN		GYAYVEFEnPDEAEK	50674.7				O95197_Q1011	RTN3	sp|O95197|RTN3_HUMAN	P30566	AHSSMVGVNLPqK	60955
Q14061_N8	COX17	sp|Q14061|COX17_HUMAN		GQDMETEAHQnK	428383				O95202_Q265	LETM1	sp|O95202|LETM1_HUMAN	P30622	IqLINNMLDK	124227
Q14103_N217	HNRNPD	sp|Q14103|HNRPD_HUMAN		IAnPVEGSSGR	19883.7				O95202_Q291	LETM1	sp|O95202|LETM1_HUMAN	P30626	TGqATVASGIPAGWMGLDCGPESSK	59300.3
Q14157_N250	UBAP2L	sp|Q14157|UBP2L_HUMAN		IAnPVEGSTDR	61653.1				O95202_Q432	LETM1	sp|O95202|LETM1_HUMAN	P30740	EVqQGEEFER;EVqQGEEFERR;EVqqGEEFER	80619
Q14157_N408	UBAP2L	sp|Q14157|UBP2L_HUMAN		nVSEELDRTPPEVSK	89890.2				O95202_Q438	LETM1	sp|O95202|LETM1_HUMAN	P30837	EVqqGEEFER	115276
Q14157_N856	UBAP2L	sp|Q14157|UBP2L_HUMAN		DLILnPR	16817.8				O95202_Q459	LETM1	sp|O95202|LETM1_HUMAN	P30876	PLSVSYDqATSLR	159759
Q14165_N92	MLEC	sp|Q14165|MLEC_HUMAN		AIEDEGGnPDEIEITSEGNK;AIEDEGGnPDEIEITSEGnK	186940				O95202_Q577	LETM1	sp|O95202|LETM1_HUMAN	P31040	qVEIAqR	132769
Q14204_N2019	DYNC1H1	sp|Q14204|DYHC1_HUMAN		AIEDEGGnPDEIEITSEGnK	18472.8				O95202_Q584	LETM1	sp|O95202|LETM1_HUMAN	P31150	LqPLDFK	109959
Q14257_N291	RCN2	sp|Q14257|RCN2_HUMAN		QLALETIDInK	82342.2				O95208_Q110	EPN2	sp|O95208|EPN2_HUMAN	P31153	DTEEEDFHVDqVTTVK	54410.4
Q14566_N504	MCM6	sp|Q14566|MCM6_HUMAN		TTYLEFIQQnEERDGVR	38501				O95232_Q130	LUC7L3	sp|O95232|LC7L3_HUMAN	P31327	SVLGqLGITK	51425.7
Q14566_N768	MCM6	sp|Q14566|MCM6_HUMAN		ATYLEFIQQnEERDGVR	143986				O95232_Q141	LUC7L3	sp|O95232|LC7L3_HUMAN	P31350	qGVEDAFYTLVR	50869.4
Q14643_N2701	ITPR1	sp|Q14643|ITPR1_HUMAN		LNGTLREDDnR	24938.2				O95232_Q142	LUC7L3	sp|O95232|LC7L3_HUMAN	P31483	DGEDqTqDTELVETRPAGDR	50869.4
Q14697_N654	GANAB	sp|Q14697|GANAB_HUMAN		QGQETAVAPSLVAPALnK	653519				O95232_Q185	LUC7L3	sp|O95232|LC7L3_HUMAN	P31689	WAAVVVPSGEEqR	111105
Q14739_N133	LBR	sp|Q14739|LBR_HUMAN		SELPLDPLPVPTEEGnPLLK	172859				O95235_Q656	KIF20A	sp|O95235|KI20A_HUMAN	P31930	FISVGYVDDTqFVR	29119.5
Q14974_N32	KPNB1	sp|Q14974|IMB1_HUMAN		nLEQLGGTVTnPGGSGTSSR	39667.6				O95239_Q457	KIF4A	sp|O95239|KIF4A_HUMAN	P31937	APWIEqEGPEYWDR	103703
Q14974_N46	KPNB1	sp|Q14974|IMB1_HUMAN		IYEFPETDDEEEnK	249531				O95239_Q776	KIF4A	sp|O95239|KIF4A_HUMAN	P31939	AEAESWYqTK	50606.1
Q15019_N243	SEPTIN2	sp|Q15019|SEPT2_HUMAN		IDLENTLEQEQEALVnR	107512				O95239_Q780	KIF4A	sp|O95239|KIF4A_HUMAN	P31942	LEGLEDALqK	50606.1
Q15020_N932	SART3	sp|Q15020|SART3_HUMAN		TIAEIFGnPNYLR	50802.1				O95239_Q808	KIF4A	sp|O95239|KIF4A_HUMAN	P31943	EGDLIAAqAR	60342.7
Q15029_N596	EFTUD2	sp|Q15029|U5S1_HUMAN		IVnDDQSFYADIYMEDGLIK	185949				O95239_Q89	KIF4A	sp|O95239|KIF4A_HUMAN	P31946	SGAqASSTPLSPTR	20672.3
Q15084_N225	PDIA6	sp|Q15084|PDIA6_HUMAN		nPPGFAFVEFEDPRDAEDAVR	133051				O95249_Q18	GOSR1	sp|O95249|GOSR1_HUMAN	P31947	TLEGELHDLRGqVAK	138363
Q15120_N391	PDK3	sp|Q15120|PDK3_HUMAN		TPLSEAEFEEIMnR	60030.1				O95292_Q13	VAPB	sp|O95292|VAPB_HUMAN	P31948	qLqDEMLR	291668
Q15149_N2728	PLEC	sp|Q15149|PLEC_HUMAN		IQDLPPVDLSLVnK	121645				O95292_Q6	VAPB	sp|O95292|VAPB_HUMAN	P31949	LADALqELR	291668
Q15149_N2977	PLEC	sp|Q15149|PLEC_HUMAN		IPVTDEEQTnVPYIYAIGDILEDK	216658				O95299_Q235	NDUFA10	sp|O95299|NDUAA_HUMAN	P32004	AqHEDQVEQYK;AqHEDQVEqYK;AqHEDqVEQYK	62283
Q15149_N345	PLEC	sp|Q15149|PLEC_HUMAN		QIDAPGDPFPLnPR	16036.3				O95336_Q109	PGLS	sp|O95336|6PGL_HUMAN	P32322	AqHEDqVEQYK	56200.9
Q15165_N296	PON2	sp|Q15165|PON2_HUMAN		SAVEAQNEVTEnPK	50262.4				O95347_Q1024	SMC2	sp|O95347|SMC2_HUMAN	P32455	NSNLVGAAHEELqQSR;NSNLVGAAHEELqqSR	128989
Q15233_N466	NONO	sp|Q15233|NONO_HUMAN		IAAESSENVDCPEnPK	142555				O95347_Q208	SMC2	sp|O95347|SMC2_HUMAN	P32780	MqQQLDEYqELLDIK;MqqQLDEYQELLDIK	152852
Q15287_N212	RNPS1	sp|Q15287|RNPS1_HUMAN		LETQPQEEYEIInVEVK	155532				O95347_Q264	SMC2	sp|O95347|SMC2_HUMAN	P32969	MQqQLDEYQELLDIK;MQqQLDEYqELLDIK;MqqQLDEYQELLDIK	50407.9
Q15363_N128	TMED2	sp|Q15363|TMED2_HUMAN		SLIINTFYSnK	93715.1				O95347_Q307	SMC2	sp|O95347|SMC2_HUMAN	P33121	EDLqELNDR;EDLqELNDRLAVYIDRVR	142022
Q15365_N317	PCBP1	sp|Q15365|PCBP1_HUMAN		nTEDITQEEYGEFYK	387953				O95347_Q314	SMC2	sp|O95347|SMC2_HUMAN	P33176	RqNGDDPLLTYR;qNGDDPLLTYR	76800.1
Q15366_N325	PCBP2	sp|Q15366|PCBP2_HUMAN		VELSEDSPnSEQDLEK	785995				O95347_Q730	SMC2	sp|O95347|SMC2_HUMAN	P33240	AqNTWGCGNSLR	179223
Q15393_N1192	SF3B3	sp|Q15393|SF3B3_HUMAN		TAGYYPnPPLVLSSDETLISK	37742.1				O95347_Q853	SMC2	sp|O95347|SMC2_HUMAN	P33316	ASASGSGAqVGGPISSGSSASSVTVTR	49719.9
Q15393_N916	SF3B3	sp|Q15393|SF3B3_HUMAN		nQSLIPLLLEAR	112242				O95347_Q885	SMC2	sp|O95347|SMC2_HUMAN	P33527	AATVGSLAGqPLqER	77175.3
Q15424_N71	SAFB	sp|Q15424|SAFB1_HUMAN		TnPFPLLEDEDDLFTDQK	103126				O95373_Q1001	IPO7	sp|O95373|IPO7_HUMAN	P33897	SELEEqLTPVAEETR	42404.1
Q15424_N82	SAFB	sp|Q15424|SAFB1_HUMAN		AVASPEATVSQTDEnK	48432.3				O95373_Q993	IPO7	sp|O95373|IPO7_HUMAN	P33991	qEPERNECFLSHK;qEPERNECFLSHKDDSPDLPK	42404.1
Q15428_N41	SF3A2	sp|Q15428|SF3A2_HUMAN		TTEEnQELVTR	47881.2				O95394_Q185	PGM3	sp|O95394|AGM1_HUMAN	P33992	YNGVFqECCqAEDK	50086.7
Q15436_N11	SEC23A	sp|Q15436|SC23A_HUMAN		EIVDPLYGIAEVEIPnIQK	26604.7				O95400_Q208	CD2BP2	sp|O95400|CD2B2_HUMAN	P33993	YNGVFQECCqAEDK;YNGVFqECCqAEDK	40194.4
Q15437_N11	SEC23B	sp|Q15437|SC23B_HUMAN		EQLQALIPYVLnPSK	30178				O95400_Q74	CD2BP2	sp|O95400|CD2B2_HUMAN	P34897	YICDNqDTISSK	62059.7
Q15637_N259	SF1	sp|Q15637|SF01_HUMAN		VTVnPGLLVPLDVK	37079.8				O95400_Q9	CD2BP2	sp|O95400|CD2B2_HUMAN	P34932	HLVDEPqNLIK	121756
Q15691_N147	MAPRE1	sp|Q15691|MARE1_HUMAN		IFTTGDVnK	91511.2				O95425_Q1065	SVIL	sp|O95425|SVIL_HUMAN	P34949	LGEYGFqNALIVR	37584.9
Q15758_N518	SLC1A5	sp|Q15758|AAAT_HUMAN		YELQLAnPK	398542				O95425_Q805	SVIL	sp|O95425|SVIL_HUMAN	P35219	KVPqVSTPTLVEVSR;VPqVSTPTLVEVSR	37666
Q15833_N440	STXBP2	sp|Q15833|STXB2_HUMAN		TEDPDLPAFYFDPLInPISHR	18484				O95429_Q431	BAG4	sp|O95429|BAG4_HUMAN	P35221	qTALVELLK	41381.7
Q15833_N450	STXBP2	sp|Q15833|STXB2_HUMAN		VTADVTSAVMGnPVTR	18484				O95453_Q183	PARN	sp|O95453|PARN_HUMAN	P35222	GqELCADYSENTFTEYK	86658.2
Q16181_N234	SEPTIN7	sp|Q16181|SEPT7_HUMAN		TLDQISDADnIPGLLVLK	533944				O95453_Q193	PARN	sp|O95453|PARN_HUMAN	P35232	VWRDqHFVK	51727
Q16204_N215	CCDC6	sp|Q16204|CCDC6_HUMAN		ASELnPESIYSVFK	87616				O95453_Q261	PARN	sp|O95453|PARN_HUMAN	P35237	DSAqNSVIIVDK	22818.1
Q16401_N475	PSMD5	sp|Q16401|PSMD5_HUMAN		GSEGEnPLTVPGR	52803.5				O95486_Q596	SEC24A	sp|O95486|SC24A_HUMAN	P35241	qVDGDNSHVEMK	58520.2
Q16555_N26	DPYSL2	sp|Q16555|DPYL2_HUMAN		YTIEnPR	21465				O95562_Q11	SFT2D2	sp|O95562|SFT2B_HUMAN	P35249	SSGLPNIPVqTISR	20796
Q16629_N45	SRSF7	sp|Q16629|SRSF7_HUMAN		nLPGLVQEGEPFSEEATLFTK	46907				O95571_Q109	ETHE1	sp|O95571|ETHE1_HUMAN	P35250	GFVEPDHYVVVGAqR	32899.9
Q16630_N419	CPSF6	sp|Q16630|CPSF6_HUMAN		FLILnPSK	62745.1				O95573_Q118	ACSL3	sp|O95573|ACSL3_HUMAN	P35251	LAqMFSDMVLK	43819.5
Q16719_N63	KYNU	sp|Q16719|KYNU_HUMAN		DMAAPGTSSVPAPTAGnAEK	49132				O95573_Q405	ACSL3	sp|O95573|ACSL3_HUMAN	P35268	AAAEVAGqFVIK	46560.1
Q16881_N475	TXNRD1	sp|Q16881|TRXR1_HUMAN		LMELFPAnK	47063.8				O95573_Q587	ACSL3	sp|O95573|ACSL3_HUMAN	P35269	YNSqLLSFVR	95071.1
Q2NL82_N312	TSR1	sp|Q2NL82|TSR1_HUMAN		ALAETGIAVPSYYnPAAVnPMK	73756.9				O95573_Q710	ACSL3	sp|O95573|ACSL3_HUMAN	P35270	qNYHQDSEAAINR	74616
Q32MZ4_N629	LRRFIP1	sp|Q32MZ4|LRRF1_HUMAN		nIPEGSHQYELLK	97806.4				O95602_Q1016	POLR1A	sp|O95602|RPA1_HUMAN	P35527	ADSRDPASDqMqHWK	29017.8
Q32MZ4_N647	LRRFIP1	sp|Q32MZ4|LRRF1_HUMAN		SPnPSFEK	38212.1				O95602_Q1172	POLR1A	sp|O95602|RPA1_HUMAN	P35579	LSqEDPDYGIRDLFNAIATGK	34722.5
Q4J6C6_N112	PREPL	sp|Q4J6C6|PPCEL_HUMAN		KEEEDEELDLnK	39379.9				O95602_Q1177	POLR1A	sp|O95602|RPA1_HUMAN	P35580	LLMLDDqR	34722.5
Q58FF6_N11	HSP90AB4P	sp|Q58FF6|H90B4_HUMAN		LQTLVSEQPnK	46870.5				O95602_Q1390	POLR1A	sp|O95602|RPA1_HUMAN	P35606	PYQYPALTPEqK;PYqYPALTPEqK	31191
Q58FF8_N214	HSP90AB2P	sp|Q58FF8|H90B2_HUMAN		TQLLQDVQDEnK	1.8535e+06				O95602_Q514	POLR1A	sp|O95602|RPA1_HUMAN	P35613	AAqEEYVK	61038
Q5T5P2_N1032	KIAA1217	sp|Q5T5P2|SKT_HUMAN		VEQPQDVVTGnPTVVR	33400.3				O95639_Q2	CPSF4	sp|O95639|CPSF4_HUMAN	P35658	YTPSGqAGAAASESLFVSNHAY	33001.4
Q5TFE4_N441	NT5DC1	sp|Q5TFE4|NT5D1_HUMAN		VTLnPPGTFLEGVAK	104907				O95678_Q435	KRT75	sp|O95678|K2C75_HUMAN	P35659	LqSIGTENTEENR;LqSIGTENTEENRR;RLqSIGTENTEENR;RLqSIGTENTEENRR	53348.9
Q5VYY1_N147	ANKRD22	sp|Q5VYY1|ANR22_HUMAN		GALnPADITVLFK	8420.73				O95747_Q419	OXSR1	sp|O95747|OXSR1_HUMAN	P35908	qLLLTADDR;qLLLTADDRVNPCIGGVILFHETLYQK	50598
Q641Q2_N1197	WASHC2A	sp|Q641Q2|WAC2A_HUMAN		AAnPVDFLSK	15751.2				O95747_Q428	OXSR1	sp|O95747|OXSR1_HUMAN	P35998	ADDGRPFPqVIK	50598
Q641Q2_N509	WASHC2A	sp|Q641Q2|WAC2A_HUMAN		LTEVQDDKEEEEEEnPLLVPLEEK	54073.7				O95757_Q186	HSPA4L	sp|O95757|HS74L_HUMAN	P36404	SqVVAGTNYFIK	58675.2
Q676U5_N187	ATG16L1	sp|Q676U5|A16L1_HUMAN		ATnPFEDDEEEEPAVPEVEEEK	37847.8				O95757_Q669	HSPA4L	sp|O95757|HS74L_HUMAN	P36405	VFqSLPHENK	33453.4
Q68EM7_N133	ARHGAP17	sp|Q68EM7|RHG17_HUMAN		AAYnPGQAVPWNAVK	22074				O95757_Q81	HSPA4L	sp|O95757|HS74L_HUMAN	P36507	PLTLSNYqTNK	156973
Q6DD88_N302	ATL3	sp|Q6DD88|ATLA3_HUMAN		FSATEVTnK	28424.7				O95782_Q266	AP2A1	sp|O95782|AP2A1_HUMAN	P36578	TPAqFDADELR	92920.1
Q6KB66_N61	KRT80	sp|Q6KB66|K2C80_HUMAN		TVEELFVnCK	38814.4				O95782_Q851	AP2A1	sp|O95782|AP2A1_HUMAN	P36639	AAYLqETGKPLDETLK	123931
Q6NUK1_N70	SLC25A24	sp|Q6NUK1|SCMC1_HUMAN		VTPnPDLLDLVQTADEK	113630				O95785_Q1376	WIZ	sp|O95785|WIZ_HUMAN	P36776	ENFAGEATLqR	117472
Q6P2Q9_N2300	PRPF8	sp|Q6P2Q9|PRP8_HUMAN		GEDEELLTVnPESNSLALVYR	83870.7				O95786_Q902	RIGI	sp|O95786|RIGI_HUMAN	P36871	SqELFDEIR	15658.9
Q6P2Q9_N357	PRPF8	sp|Q6P2Q9|PRP8_HUMAN		DnPFSLGESFGSR	23944.7				O95793_Q558	STAU1	sp|O95793|STAU1_HUMAN	P36952	GDVTAqIALqPALK	127234
Q6P3W7_N26	SCYL2	sp|Q6P3W7|SCYL2_HUMAN		SAAQAAAQTnSNAAGK	37056				O95793_Q559	STAU1	sp|O95793|STAU1_HUMAN	P36957	TVqGPPTSDDIFER	127234
Q6PGP7_N384	SKIC3	sp|Q6PGP7|SKI3_HUMAN		nPLPPSVGVVDK	14558.7				O95816_Q34	BAG2	sp|O95816|BAG2_HUMAN	P37108	SDqSRLDSELK	106092
Q6PGP7_N628	SKIC3	sp|Q6PGP7|SKI3_HUMAN		TEEEELDESnPFYEPK	51575.3				O95816_Q51	BAG2	sp|O95816|BAG2_HUMAN	P37198	AqYEDIAqK	81156.7
Q6WKZ4_N454	RAB11FIP1	sp|Q6WKZ4|RFIP1_HUMAN		VnPNTALTLLEK	143191				O95817_Q33	BAG3	sp|O95817|BAG3_HUMAN	P37802	AQYEDIAqK;AqYEDIAqK	20965.9
Q7KZF4_N182	SND1	sp|Q7KZF4|SND1_HUMAN		LAEEnPDLQEAYIAK	110926				O95822_Q386	MLYCD	sp|O95822|DCMC_HUMAN	P37837	AEAESLYqSK	38522.5
Q7KZF4_N566	SND1	sp|Q7KZF4|SND1_HUMAN		nPPSESEGSDGR	82261				O95831_Q108	AIFM1	sp|O95831|AIFM1_HUMAN	P38117	qISNLQQSISDAEQR;qISNLQQSISDAEQRGENALK	217163
Q7KZI7_N288	MARK2	sp|Q7KZI7|MARK2_HUMAN		EnPPVEDSSDEDDKR	76681.3				O95831_Q125	AIFM1	sp|O95831|AIFM1_HUMAN	P38432	QISNLqQSISDAEQRGENALK	435263
Q7L014_N845	DDX46	sp|Q7L014|DDX46_HUMAN		GEVTEMFSYEESnPK	38675.9				O95831_Q332	AIFM1	sp|O95831|AIFM1_HUMAN	P38435	LNDLEDALqqAK	132111
Q7L1Q6_N222	BZW1	sp|Q7L1Q6|5MP2_HUMAN		LLVELnK	48900.2				O95831_Q523	AIFM1	sp|O95831|AIFM1_HUMAN	P38571	VIHDNFGIVEGLMTTVHAITATqK	92590.5
Q7L4I2_N319	RSRC2	sp|Q7L4I2|RSRC2_HUMAN		VFAQnEEIQEMAQNK	21711.8				O95831_Q597	AIFM1	sp|O95831|AIFM1_HUMAN	P38606	GALqNIIPASTGAAK	59147.8
Q7L4I2_N324	RSRC2	sp|Q7L4I2|RSRC2_HUMAN		YLVnPEGQVVK	21711.8				O95833_Q61	CLIC3	sp|O95833|CLIC3_HUMAN	P38646	qASEGPLK	160536
Q7L9L4_N18	MOB1B	sp|Q7L9L4|MOB1B_HUMAN		LSGEAFDInK	40338.4				O95834_Q329	EML2	sp|O95834|EMAL2_HUMAN	P38919	AENGKLVINGNPITIFqERDPSK;LVINGNPITIFqER;LVINGNPITIFqERDPSK	65090
Q7Z478_N396	DHX29	sp|Q7Z478|DHX29_HUMAN		EnPGFDFSGAEISGNYTK	30129				O95861_Q227	BPNT1	sp|O95861|BPNT1_HUMAN	P39019	DGEDqTqDTELVETRPAGDGTFQK	152186
Q7Z5K2_N1106	WAPL	sp|Q7Z5K2|WAPL_HUMAN		SnPETDDYR	51529.7				O95865_Q108	DDAH2	sp|O95865|DDAH2_HUMAN	P39023	FIAVGYVDDTqFVR	127499
Q86UP2_N726	KTN1	sp|Q86UP2|KTN1_HUMAN		SSGTASSVAFTPLQGLEIVnPQAAEK	61162.6				O95865_Q246	DDAH2	sp|O95865|DDAH2_HUMAN	P39656	AqSqTDRVDLGTLR	85929.7
Q86UP2_N970	KTN1	sp|Q86UP2|KTN1_HUMAN		AAFQPEAnPSHLTLNTALVESEDL	109483				O95865_Q250	DDAH2	sp|O95865|DDAH2_HUMAN	P39687	HEERqDEHGYISR;qDEHGYISR	61372.8
Q86VI3_N1032	IQGAP3	sp|Q86VI3|IQGA3_HUMAN		DSLYVnGFTQR	22057.1				O95873_Q101	C6orf47	sp|O95873|CF047_HUMAN	P39748	KYTLPPGVDPTqVSSSLSPEGTLTVEAPMPK;YTLPPGVDPTqVSSSLSPEGTLTVEAPMPK	41654.4
Q86Y39_N44	NDUFA11	sp|Q86Y39|NDUAB_HUMAN		SSPSGPSnPSNPSVEEK;SSPSGPSnPSnPSVEEK	78634.5				O95873_Q95	C6orf47	sp|O95873|CF047_HUMAN	P39880	LATqSNEITIPVTFESR;LATqSNEITIPVTFESRAqLGGPEAAK	41654.4
Q8IXH7_N306	NELFCD	sp|Q8IXH7|NELFD_HUMAN		IIIILEnLEK	52264.1				O95994_Q103	AGR2	sp|O95994|AGR2_HUMAN	P40121	AqLGGPEAAK;LATqSNEITIPVTFESRAqLGGPEAAK	329724
Q8IY81_N262	FTSJ3	sp|Q8IY81|SPB1_HUMAN		ALIVEPSRELAEQTLNnIK	73107.4				O95994_Q123	AGR2	sp|O95994|AGR2_HUMAN	P40222	LFDqAFGLPR	3.58743e+06
Q8IY81_N509	FTSJ3	sp|Q8IY81|SPB1_HUMAN		GEDSVPDTVHHVVVPVnPK	120701				O95994_Q42	AGR2	sp|O95994|AGR2_HUMAN	P40227	qLSSGVSEIR	153602
Q8IYI6_N310	EXOC8	sp|Q8IYI6|EXOC8_HUMAN		LGFTDVnK	33482.7				O95994_Q51	AGR2	sp|O95994|AGR2_HUMAN	P40424	DVPAYSqDTFK;SEDLLDYGPFRDVPAYSqDTFK	154089
Q8N163_N101	CCAR2	sp|Q8N163|CCAR2_HUMAN		QPYDnPVR	102277				O95994_Q56	AGR2	sp|O95994|AGR2_HUMAN	P40429	qPDSGISSIR	112665
Q8N163_N854	CCAR2	sp|Q8N163|CCAR2_HUMAN		TEDLFEnR	48905.8				O95999_Q73	BCL10	sp|O95999|BCL10_HUMAN	P40692	FVDHVFDEqVIDSLTVK	39396.6
Q8N3C0_N1637	ASCC3	sp|Q8N3C0|ASCC3_HUMAN		PYSDGEGGIEDEnR	34231.2				O96000_Q101	NDUFB10	sp|O96000|NDUBA_HUMAN	P40763	ALTSEIALLqSR	49235
Q8N3V7_N636	SYNPO	sp|Q8N3V7|SYNPO_HUMAN		VLEEAnQAInPK	38367.7				O96000_Q125	NDUFB10	sp|O96000|NDUBA_HUMAN	P40818	TEGSDLCDRVSEMqK	153174
Q8N543_N494	OGFOD1	sp|Q8N543|OGFD1_HUMAN		VLEEANQAInPK;VLEEAnQAInPK	43616				O96000_Q128	NDUFB10	sp|O96000|NDUBA_HUMAN	P40855	LAHLGVqVK	153174
Q8N543_N498	OGFOD1	sp|Q8N543|OGFD1_HUMAN		FQPQSPDFLDITnPK	43122.6				O96000_Q94	NDUFB10	sp|O96000|NDUBA_HUMAN	P40925	EDqVIQLMNAIFSK;EDqVIqLMNAIFSK	49235
Q8N6H7_N361	ARFGAP2	sp|Q8N6H7|ARFG2_HUMAN		EnPSATLEDLEK	63308.9				O96008_Q295	TOMM40	sp|O96008|TOM40_HUMAN	P40926	EDqVIqLMNAIFSK	130251
Q8NC51_N62	SERBP1	sp|Q8NC51|SERB1_HUMAN		WDLGLnK	35177.3				O96008_Q304	TOMM40	sp|O96008|TOM40_HUMAN	P40939	LQVTNVLSqPLTqATVK	130251
Q8NC51_N80	SERBP1	sp|Q8NC51|SERB1_HUMAN		IITDVIGnPEEERR	231306				O96011_Q185	PEX11B	sp|O96011|PX11B_HUMAN	P41091	TGqEVVFVAEPDNK	43433.6
Q8NDI1_N370	EHBP1	sp|Q8NDI1|EHBP1_HUMAN		TLAQAMLnNAQPDQYEAPDK;TLAQAMLnnAQPDQYEAPDK	26050.9				O96011_Q47	PEX11B	sp|O96011|PX11B_HUMAN	P41214	FPEEEAPSTVLSqNLFTPK	15325.5
Q8TAG9_N751	EXOC6	sp|Q8TAG9|EXOC6_HUMAN		TLAQAMLnnAQPDQYEAPDK	15929.4				O96028_Q289	NSD2	sp|O96028|NSD2_HUMAN	P41223	QEIqHLFREPEK	19558.8
Q8TB36_N178	GDAP1	sp|Q8TB36|GDAP1_HUMAN		SLPAGDALYLSFnPPQPSR	92619.4				O96033_Q30	MOCS2	sp|O96033|MOC2A_HUMAN	P41236	IAQSDYIPTqqDVLR	73087.4
Q8TBX8_N129	PIP4K2C	sp|Q8TBX8|PI42C_HUMAN		LMGDEPDLDPDInK	34524.1				P00167_Q18	CYB5A	sp|P00167|CYB5_HUMAN	P41240	YDEAASYIqSK	259468
Q8TCJ2_N492	STT3B	sp|Q8TCJ2|STT3B_HUMAN		QAEIEnPLEDPVTGDYVHK	16364.6				P00167_Q54	CYB5A	sp|P00167|CYB5_HUMAN	P41250	VTIAqGGVLPNIqAVLLPK	58895.9
Q8TCT9_N350	HM13	sp|Q8TCT9|HM13_HUMAN		ANIPIMDTGEnPEVPFPR	438485				P00338_Q233	LDHA	sp|P00338|LDHA_HUMAN	P41252	AGLqFPVGR	1.32919e+06
Q8TCU6_N163	PREX1	sp|Q8TCU6|PREX1_HUMAN		LVGTPnPSTPLPNTVPQFIAR	13576.4				P00338_Q297	LDHA	sp|P00338|LDHA_HUMAN	P41567	HLqLAIR	59864.3
Q8TD06_N84	AGR3	sp|Q8TD06|AGR3_HUMAN		YYSFFDLnPK	39720.8				P00338_Q327	LDHA	sp|P00338|LDHA_HUMAN	P41743	YEPAAVSEqGDK;YEPAAVSEqGDKK	3.13173e+06
Q8TED1_N172	GPX8	sp|Q8TED1|GPX8_HUMAN		DnPLDPVLAK	75909.5				P00338_Q66	LDHA	sp|P00338|LDHA_HUMAN	P42025	VDNSSLTGESEPqTR	74533.4
Q8TEQ6_N523	GEMIN5	sp|Q8TEQ6|GEMI5_HUMAN		IVFEnPDPSDGFVLIPDLK	57124.3				P00338_Q7	LDHA	sp|P00338|LDHA_HUMAN	P42126	EqPLDEELK	1.39343e+06
Q8WVJ2_N131	NUDCD2	sp|Q8WVJ2|NUDC2_HUMAN		FDDLSGEYnPEVFDK	38034.9				P00367_Q494	GLUD1	sp|P00367|DHE3_HUMAN	P42166	DAFqNAYLELGGLGER	82871.7
Q8WVM8_N560	SCFD1	sp|Q8WVM8|SCFD1_HUMAN		SVYQLLSEnPPDGER	53366.4				P00374_Q171	DHFR	sp|P00374|DYR_HUMAN	P42167	LNIPVSqVNPR	204170
Q8WWY3_N464	PRPF31	sp|Q8WWY3|PRP31_HUMAN		IQQEIAVQnPLVSER	16371.4				P00387_Q129	CYB5R3	sp|P00387|NB5R3_HUMAN	P42224	DMTSEqLDDILK	29399.3
Q8WX93_N1367	PALLD	sp|Q8WX93|PALLD_HUMAN		EYAEDDnIYQQK	35502.5				P00387_Q189	CYB5R3	sp|P00387|NB5R3_HUMAN	P42285	TEQGPqVDETqFK	114730
Q8WXI7_N13282	MUC16	sp|Q8WXI7|MUC16_HUMAN		FLDLWnK	50804.2				P00441_Q16	SOD1	sp|P00441|SODC_HUMAN	P42330	ELGEYGLqAYTEVK	170198
Q8WY22_N214	BRI3BP	sp|Q8WY22|BRI3B_HUMAN		SADFnPDFVFTEK	78650.1				P00441_Q23	SOD1	sp|P00441|SODC_HUMAN	P42345	LLLqVQHASK;LLLqVqHASK	197352
Q8WY22_N217	BRI3BP	sp|Q8WY22|BRI3B_HUMAN		ASATIIEPAGESDnPLR	88176.3				P00505_Q130	GOT2	sp|P00505|AATM_HUMAN	P42566	EqGVLSFWR	85881.9
Q8WZ74_N1199	CTTNBP2	sp|Q8WZ74|CTTB2_HUMAN		APKPEDIDEEDDDVPDLVEnFDEASK	61108.3				P00505_Q175	GOT2	sp|P00505|AATM_HUMAN	P42696	qIFLGGVDK;qIFLGGVDKR	68812
Q92499_N305	DDX1	sp|Q92499|DDX1_HUMAN		DDGTVIHFNnPK	46083.3				P00505_Q177	GOT2	sp|P00505|AATM_HUMAN	P42704	LAVHPSGVALqDR	19004.5
Q92499_N449	DDX1	sp|Q92499|DDX1_HUMAN		nPLDGSVLLR	142983				P00505_Q357	GOT2	sp|P00505|AATM_HUMAN	P42766	LSSqEAASSFGDDR	73113.8
Q92544_N175	TM9SF4	sp|Q92544|TM9S4_HUMAN		VWTAnPQQFVEDEDDDTFSYTVR	42696.8				P00505_Q427	GOT2	sp|P00505|AATM_HUMAN	P42858	VDSGIqPGSDISIYYDPMISK	19709.8
Q92544_N479	TM9SF4	sp|Q92544|TM9S4_HUMAN		GLDSFLnR	66058.8				P00558_Q183	PGK1	sp|P00558|PGK1_HUMAN	P43034	IqEGVESLAGYADIFLR	94439.5
Q92615_N552	LARP4B	sp|Q92615|LAR4B_HUMAN		VQAQLnTEQLLDDVVAK	50576.3				P00558_Q222	PGK1	sp|P00558|PGK1_HUMAN	P43121	SVTNEDVTqEELGGAK	118774
Q92621_N1163	NUP205	sp|Q92621|NU205_HUMAN		IREDLPNLESSEETEQInK	41913.5				P00558_Q300	PGK1	sp|P00558|PGK1_HUMAN	P43155	GFVDDIIqPSSTR	97009.9
Q92841_N541	DDX17	sp|Q92841|DDX17_HUMAN		VYFDTEnK	16324.2				P00568_Q100	AK1	sp|P00568|KAD1_HUMAN	P43243	DEqLESLFQR;DEqLESLFqR	182154
Q92841_N545	DDX17	sp|Q92841|DDX17_HUMAN		LEFSDETFGSnIPK	130911				P00568_Q101	AK1	sp|P00568|KAD1_HUMAN	P43246	TEGLSVLSqAMAVIK	71292.4
Q92890_N137	UFD1	sp|Q92890|UFD1_HUMAN		YEAIVEEnK	151345				P00918_Q53	CA2	sp|P00918|CAH2_HUMAN	P43304	NIEDVIAqGIGK	34646.3
Q92900_N272	UPF1	sp|Q92900|RENT1_HUMAN		LKPGEIDPnPETK	62230.2				P00966_Q102	ASS1	sp|P00966|ASSY_HUMAN	P43490	AGAIAPCEVTVPAqNTGLGPEK	48476.7
Q92900_N338	UPF1	sp|Q92900|RENT1_HUMAN		EPEPnFQLLDnPAR	35802.2				P00966_Q107	ASS1	sp|P00966|ASSY_HUMAN	P43686	TSFFqALGITTK	48476.7
Q92925_N488	SMARCD2	sp|Q92925|SMRD2_HUMAN		FIPLSEPAPVPPIPnEQQLAR	60185.4				P01008_Q203	SERPINC1	sp|P01008|ANT3_HUMAN	P43897	GTIEILSDVqLIK	85813.1
Q92973_N634	TNPO1	sp|Q92973|TNPO1_HUMAN		LVAGEMGQnEPDQGGQR	103367				P01009_Q236	SERPINA1	sp|P01009|A1AT_HUMAN	P45880	IIqLLDDYPK	188541
Q92973_N635	TNPO1	sp|Q92973|TNPO1_HUMAN		FnPETDYLTGTDGK;FnPETDYLTGTDGKK	57347.3				P01009_Q329	SERPINA1	sp|P01009|A1AT_HUMAN	P45954	qKLEEDAEMK	57979.7
Q92974_N898	ARHGEF2	sp|Q92974|ARHG2_HUMAN		FGIYDIDnK	50949				P01112_Q150	HRAS	sp|P01112|RASH_HUMAN	P45973	IIEDqQESLNK;IIEDqqESLNK	56462.2
Q93008_N716	USP9X	sp|Q93008|USP9X_HUMAN		IADQLEELnK	30295.3				P01889_Q248	HLA-B	sp|P01889|HLAB_HUMAN	P45974	IIEDqqESLNK	162770
Q93050_N204	ATP6V0A1	sp|Q93050|VPP1_HUMAN		TIEYLQPnPASR	70018.9				P01889_Q250	HLA-B	sp|P01889|HLAB_HUMAN	P46013	SGEPqTFTLK	162770
Q93050_N85	ATP6V0A1	sp|Q93050|VPP1_HUMAN		RVDIDEFDEnK	53409.1				P01889_Q279	HLA-B	sp|P01889|HLAB_HUMAN	P46060	AqIFANTVDNAR;IIEDLRAqIFANTVDNAR	119481
Q93062_N115	RBPMS	sp|Q93062|RBPMS_HUMAN		VTWDSTFCAVnPK	40871.9				P01889_Q56	HLA-B	sp|P01889|HLAB_HUMAN	P46063	qSVENDIHGLR;qSVENDIHGLRK	234152
Q96AC1_N283	FERMT2	sp|Q96AC1|FERM2_HUMAN		EGYVPQEEVPVYEnK	59304.5				P01889_Q78	HLA-B	sp|P01889|HLAB_HUMAN	P46087	LqLETEIEALK;VIDDTNITRLqLETEIEALK	109640
Q96AG4_N118	LRRC59	sp|Q96AG4|LRC59_HUMAN		LYLEDDDPVQAEAYInR	325872				P02538_Q357	KRT6A	sp|P02538|K2C6A_HUMAN	P46108	SLGSVqAPSYGAR;SLGSVqAPSYGARPVSSAASVYAGAGGSGSR	48021.8
Q96C86_N193	DCPS	sp|Q96C86|DCPS_HUMAN		DLSTVEALQnLK	25548.6				P02538_Q435	KRT6A	sp|P02538|K2C6A_HUMAN	P46379	GLqAqIASSGLTVEVDAPK	50454.7
Q96EU6_N130	RRP36	sp|Q96EU6|RRP36_HUMAN		EnPGLTQDIIMK	33323				P02545_Q131	LMNA	sp|P02545|LMNA_HUMAN	P46459	GLQAqIASSGLTVEVDAPK;GLqAqIASSGLTVEVDAPK	410704
Q96FV9_N367	THOC1	sp|Q96FV9|THOC1_HUMAN		LIDVLEnR	57470.7				P02545_Q15	LMNA	sp|P02545|LMNA_HUMAN	P46776	AqYDELAR;AqYDELARK	231352
Q96FW1_N45	OTUB1	sp|Q96FW1|OTUB1_HUMAN		TITYQAVPSEVPnEEPK	40422.8				P02545_Q168	LMNA	sp|P02545|LMNA_HUMAN	P46777	YWSqQIEESTTVVTTqSAEVGAAETTLTELR	27417.6
Q96FW1_N66	OTUB1	sp|Q96FW1|OTUB1_HUMAN		SSPAAFInPPIGTVTPALK	56557.2				P02545_Q182	LMNA	sp|P02545|LMNA_HUMAN	P46779	TVqSLEIDLDSMR	422082
Q96GG9_N197	DCUN1D1	sp|Q96GG9|DCNL1_HUMAN		ATEnPEQVASEGLPEPVLR	30209				P02545_Q184	LMNA	sp|P02545|LMNA_HUMAN	P46781	qAQEYEALLNIK;qAqEYEALLNIK	422082
Q96GQ7_N83	DDX27	sp|Q96GQ7|DDX27_HUMAN		NVEPFTSVLSLPYPFASEInK	70519.1				P02545_Q246	LMNA	sp|P02545|LMNA_HUMAN	P46782	LLEDGEDFNLGDALDSSNSMqTIQK;LLEDGEDFNLGDALDSSNSMqTIqK;RLLEDGEDFNLGDALDSSNSMqTIqK	1.34857e+06
Q96HW7_N833	INTS4	sp|Q96HW7|INT4_HUMAN		VAPEEHPILLTEAPLnPK	47378.5				P02545_Q251	LMNA	sp|P02545|LMNA_HUMAN	P46783	GGMGSGGLATGIAGGLAGMGGIqNEK	226740
Q96K17_N148	BTF3L4	sp|Q96K17|BT3L4_HUMAN		nPEPWETVDPTVPQK	66474.8				P02545_Q255	LMNA	sp|P02545|LMNA_HUMAN	P46821	ETMqSLNDR;ETMqSLNDRLASYLDR;ETMqSLNDRLASYLDRVR	174113
Q96K17_N71	BTF3L4	sp|Q96K17|BT3L4_HUMAN		TIDYnPSVIK	176427				P02545_Q258	LMNA	sp|P02545|LMNA_HUMAN	P46926	FLEqqNK;VRFLEqQNK;VRFLEqqNK	78831.3
Q96NY8_N106	NECTIN4	sp|Q96NY8|NECT4_HUMAN		LQLLEEEnK	69755.3				P02545_Q293	LMNA	sp|P02545|LMNA_HUMAN	P46939	FLEQqNK;FLEqqNK;VRFLEqqNK	140211
Q96P70_N381	IPO9	sp|Q96P70|IPO9_HUMAN		MSSEVVDSnPYSR	37738.8				P02545_Q294	LMNA	sp|P02545|LMNA_HUMAN	P46940	WSLLqqQK	148384
Q96QC0_N20	PPP1R10	sp|Q96QC0|PP1RA_HUMAN		ELLDGGAnPLQR	16386.5				P02545_Q353	LMNA	sp|P02545|LMNA_HUMAN	P46976	WSLLQqqK;WSLLqqQK	107170
Q96QD9_N204	FYTTD1	sp|Q96QD9|UIF_HUMAN		AEPDYIEDDnPELIRPQK	23762.5				P02545_Q354	LMNA	sp|P02545|LMNA_HUMAN	P46977	RqLETLGqEK;qLETLGQEK;qLETLGQEKLK;qLETLGqEK;qLETLGqEKLK	64508.2
Q96QK1_N767	VPS35	sp|Q96QK1|VPS35_HUMAN		NSPGSQVASnPR	17523.6				P02545_Q36	LMNA	sp|P02545|LMNA_HUMAN	P47755	QLETLGqEK;RqLETLGqEK;qLETLGqEK;qLETLGqEKLK	221462
Q96RP9_N488	GFM1	sp|Q96RP9|EFGM_HUMAN		MnPEYDYLFK	82995.8				P02545_Q360	LMNA	sp|P02545|LMNA_HUMAN	P47756	LEAELGNMqGLVEDFK;LKLEAELGNMqGLVEDFK	126591
Q96RP9_N577	GFM1	sp|Q96RP9|EFGM_HUMAN		IAEVGGVPYLLPLVnQK	39267.3				P02545_Q472	LMNA	sp|P02545|LMNA_HUMAN	P47897	qLYEEEIR;qLYEEEIRELQSQISDTSVVLSMDNSR	324771
Q99417_N83	MYCBP	sp|Q99417|MYCBP_HUMAN		EFALTnPEK	57780.3				P02545_Q517	LMNA	sp|P02545|LMNA_HUMAN	P47914	ELqSQISDTSVVLSMDNSR;ELqSqISDTSVVLSMDNSR;QLYEEEIRELqSQISDTSVVLSMDNSR	43142
Q99459_N131	CDC5L	sp|Q99459|CDC5L_HUMAN		TETILPPESEnPK	128707				P02545_Q606	LMNA	sp|P02545|LMNA_HUMAN	P47985	ELqSqISDTSVVLSMDNSR;QLYEEEIRELQSqISDTSVVLSMDNSR	284119
Q99460_N874	PSMD1	sp|Q99460|PSMD1_HUMAN		LSESGAIMTDLEEnPK	60849.3				P02649_Q219	APOE	sp|P02649|APOE_HUMAN	P48047	AqYEDIANR;AqYEDIANRSR	62531.2
Q99460_N880	PSMD1	sp|Q99460|PSMD1_HUMAN		SLVESVSSSPnK	60849.3				P02649_Q222	APOE	sp|P02649|APOE_HUMAN	P48147	AEAESMYqIK;SRAEAESMYqIK	62531.2
Q99627_N193	COPS8	sp|Q99627|CSN8_HUMAN		PLPVnPTDPAVTGPDIFAK	25969.7				P02649_Q99	APOE	sp|P02649|APOE_HUMAN	P48444	YEELqSLAGK	381204
Q99714_N139	HSD17B10	sp|Q99714|HCD2_HUMAN		nSSQDDLFPTSDTPR	177544				P02769_Q118	ALB	contam_sp|P02769|ALBU_BOVIN	P48449	LqAEIEGLK	76030.4
Q99798_N508	ACO2	sp|Q99798|ACON_HUMAN		FLEnPDLSQTEEK	314886				P02769_Q189	ALB	contam_sp|P02769|ALBU_BOVIN	P48506	ASLEAAIADAEqR;ASLEAAIADAEqRGELAIK	50295.6
Q99829_N83	CPNE1	sp|Q99829|CPNE1_HUMAN		ISVMGGEQAAnVLATITK	27970.9				P02769_Q193	ALB	contam_sp|P02769|ALBU_BOVIN	P48556	LSELEAALqR;LSELEAALqRAK	69591.3
Q99933_N251	BAG1	sp|Q99933|BAG1_HUMAN		KFEEEGnPYYSSAR	58640.8				P02769_Q291	ALB	contam_sp|P02769|ALBU_BOVIN	P48637	EYqELMNVK;QDMARQLREYqELMNVK;QLREYqELMNVK	707060
Q99961_N61	SH3GL1	sp|Q99961|SH3G1_HUMAN		GLFEVnPWK	190230				P02769_Q408	ALB	contam_sp|P02769|ALBU_BOVIN	P48643	LESGMqNMSIHTK;LLEGEESRLESGMqNMSIHTK	885653
Q9BPX5_N21	ARPC5L	sp|Q9BPX5|ARP5L_HUMAN		ALLAnQDSGEVQQDPK	120658				P02769_Q427	ALB	contam_sp|P02769|ALBU_BOVIN	P48723	GPSFPEPLREEqDLER	225212
Q9BR76_N44	CORO1B	sp|Q9BR76|COR1B_HUMAN		TLAFTSVDLTnK	50830				P02769_Q440	ALB	contam_sp|P02769|ALBU_BOVIN	P48735	SILDWTSFNqER	1.17484e+06
Q9BRP8_N47	PYM1	sp|Q9BRP8|PYM1_HUMAN		TLLIDELnK	22634.9				P02769_Q549	ALB	contam_sp|P02769|ALBU_BOVIN	P48739	EVqGFESATFLGYFK	976214
Q9BT78_N169	COPS4	sp|Q9BT78|CSN4_HUMAN		DFnVPLSISR	73087.7				P02774_Q404	GC	sp|P02774|VTDB_HUMAN	P48960	HVVPNEVVVqR	32699.9
Q9BTT0_N111	ANP32E	sp|Q9BTT0|AN32E_HUMAN		nEEPSEEEIDAPKPK	61371				P02786_Q185	TFRC	sp|P02786|TFR1_HUMAN	P49005	VSNGAGTMSVSLVADENPFAqGALK	12111.9
Q9BUL8_N55	PDCD10	sp|Q9BUL8|PDC10_HUMAN		LVFLGLDnAGK	84962.4				P02786_Q197	TFRC	sp|P02786|TFR1_HUMAN	P49006	qTQVSVLPEGGETPLFK;qTqVSVLPEGGETPLFK	519371
Q9BUQ8_N535	DDX23	sp|Q9BUQ8|DDX23_HUMAN		SSPEVSSInQEALVLTAK	48422.3				P02786_Q28	TFRC	sp|P02786|TFR1_HUMAN	P49189	EGGqTAPASTR	186478
Q9BY44_N437	EIF2A	sp|Q9BY44|EIF2A_HUMAN		LFnPPEESEK	52230.7				P02786_Q335	TFRC	sp|P02786|TFR1_HUMAN	P49207	TGAqELLR	421861
Q9BY77_N133	POLDIP3	sp|Q9BY77|PDIP3_HUMAN		SEVIGDGnQIEIEIPPTR	61097.2				P02786_Q408	TFRC	sp|P02786|TFR1_HUMAN	P49257	AqPVqVAEGSEPDGFWEALGGK	274580
Q9BYD3_N34	MRPL4	sp|Q9BYD3|RM04_HUMAN		TALAEAELEYnPEHVSR	272505				P02786_Q431	TFRC	sp|P02786|TFR1_HUMAN	P49321	AQPVqVAEGSEPDGFWEALGGK;AqPVqVAEGSEPDGFWEALGGK	59443.7
Q9BYD6_N155	MRPL1	sp|Q9BYD6|RM01_HUMAN		TESPATAAETASEELDnR	13465.3				P02786_Q596	TFRC	sp|P02786|TFR1_HUMAN	P49327	EPGLqIWR;EPGLqIWRVEK	197830
Q9BYX7_N111	POTEKP	sp|Q9BYX7|ACTBM_HUMAN		GLPFEAEnK	51877.8				P02786_Q617	TFRC	sp|P02786|TFR1_HUMAN	P49356	TLqTDSIDSFETqR	59975.4
Q9C002_N47	NMES1	sp|Q9C002|NMES1_HUMAN		TSnPLVLEEASASQAGSR	54118.8				P02794_Q11	FTH1	sp|P02794|FRIH_HUMAN	P49368	VALVEqDAPMAPGR	30068.6
Q9C0J8_N60	WDR33	sp|Q9C0J8|WDR33_HUMAN		DLAADPLnR	51144.4				P04040_Q11	CAT	sp|P04040|CATA_HUMAN	P49406	qLLEDESYDGGAGAASAFAPPR	49842.9
Q9GZY8_N314	MFF	sp|Q9GZY8|MFF_HUMAN		RPPEPTTPWQEDPEPEDEnLYEK	39486.1				P04040_Q13	CAT	sp|P04040|CATA_HUMAN	P49407	DDAYPLYSDFqPPALK	49842.9
Q9GZZ9_N51	UBA5	sp|Q9GZZ9|UBA5_HUMAN		DTFEHDPSESIDEFnK	38952.4				P04040_Q255	CAT	sp|P04040|CATA_HUMAN	P49411	YLDSIPPGqYMDSSLVK	26601.7
Q9H078_N291	CLPB	sp|Q9H078|CLPB_HUMAN		ILPVFDEPPnPTNVEESLK	59999.6				P04062_Q323	GBA1	sp|P04062|GBA1_HUMAN	P49419	LVLEVAqHLGESTVR	34906.2
Q9H098_N11	FAM107B	sp|Q9H098|F107B_HUMAN		AnPGAWILR	78965.9				P04075_Q12	ALDOA	sp|P04075|ALDOA_HUMAN	P49427	VALVYGqMNEPPGAR	3.26054e+06
Q9H0D6_N456	XRN2	sp|Q9H0D6|XRN2_HUMAN		IAVSIEDEAnK	53158.4				P04075_Q325	ALDOA	sp|P04075|ALDOA_HUMAN	P49454	FTqAGSEVSALLGR	1.75603e+06
Q9H0U4_N2	RAB1B	sp|Q9H0U4|RAB1B_HUMAN		ITISSLQDLTLYnPER	64194				P04075_Q348	ALDOA	sp|P04075|ALDOA_HUMAN	P49458	IPSAVGYqPTLATDMGTMqER	841224
Q9H0W9_N73	C11orf54	sp|Q9H0W9|CK054_HUMAN		IPAnQLAELWLK	15613.1				P04075_Q4	ALDOA	sp|P04075|ALDOA_HUMAN	P49585	GSITSVqAIYVPADDLTDPAPATTFAHLDATTVLSR	3741191
Q9H173_N42	SIL1	sp|Q9H173|SIL1_HUMAN		AQTYELQESnVQLK	39712.8				P04075_Q45	ALDOA	sp|P04075|ALDOA_HUMAN	P49588	SLqDIIAILGMDELSEEDK	539165
Q9H2G2_N742	SLK	sp|Q9H2G2|SLK_HUMAN		SFITTDVnPYYDSFVR	39434				P04075_Q61	ALDOA	sp|P04075|ALDOA_HUMAN	P49589	LqDAEIAR	51945.1
Q9H2J4_N211	PDCL3	sp|Q9H2J4|PDCL3_HUMAN		DSEEnPATEERPEK	69542.4				P04075_Q96	ALDOA	sp|P04075|ALDOA_HUMAN	P49591	ACPLDqAIGLLVAIFHK	4.90263e+06
Q9H2U2_N319	PPA2	sp|Q9H2U2|IPYR2_HUMAN		AAPLIPLSQQIPTGnSLYESYYK	84163.3				P04080_Q46	CSTB	sp|P04080|CYTB_HUMAN	P49642	IVIGYqSHADTATK	271324
Q9H3S7_N345	PTPN23	sp|Q9H3S7|PTN23_HUMAN		AIVDCIISIVEEnPESK	46790.7				P04080_Q71	CSTB	sp|P04080|CYTB_HUMAN	P49643	TWqANLR	24701.1
Q9H6T3_N479	RPAP3	sp|Q9H6T3|RPAP3_HUMAN		SDPLLIGIPTSEnPFK	13499.3				P04080_Q86	CSTB	sp|P04080|CYTB_HUMAN	P49720	SPDDPSRYISPDqLADLYK;YISPDqLADLYK	93934.8
Q9H7H0_N120	METTL17	sp|Q9H7H0|MET17_HUMAN		FLPGYVGGIQEGAVTPAGVVnK	206222				P04083_Q117	ANXA1	sp|P04083|ANXA1_HUMAN	P49721	DYPVVSIEDPFDqDDWGAWQK;DYPVVSIEDPFDqDDWGAWqK	776032
Q9HCC0_N480	MCCC2	sp|Q9HCC0|MCCB_HUMAN		FEAFEHEnK	40575.8				P04083_Q86	ANXA1	sp|P04083|ANXA1_HUMAN	P49736	FTASAGIqVVGDDLTVTNPK	217353
Q9HCC0_N518	MCCC2	sp|Q9HCC0|MCCB_HUMAN		LALQLHPDRnPDDPQAQEK	29927.5				P04114_Q3557	APOB	sp|P04114|APOB_HUMAN	P49748	VNqIGSVTESLQACK;VNqIGSVTESLqACK	58694.1
Q9HDC9_N176	APMAP	sp|Q9HDC9|APMAP_HUMAN		SQEGESVTEDISFLESPNPEnK;SQEGESVTEDISFLESPnPEnK	39549.8				P04150_Q683	NR3C1	sp|P04150|GCR_HUMAN	P49750	LAqANGWGVMVSHR	51091.8
Q9NP81_N123	SARS2	sp|Q9NP81|SYSM_HUMAN		nPLLITEEDAFK	27163.2				P04179_Q81	SOD2	sp|P04179|SODM_HUMAN	P49753	SGETEDTFIADLVVGLCTGqIK	101623
Q9NPJ3_N122	ACOT13	sp|Q9NPJ3|ACO13_HUMAN		EEFAVPEnSSVQQFK	73138.1				P04179_Q85	SOD2	sp|P04179|SODM_HUMAN	P49755	YNqLLRIEEELGSK	101623
Q9NQW6_N778	ANLN	sp|Q9NQW6|ANLN_HUMAN		GVLETFSGTETnK	54170.8				P04181_Q35	OAT	sp|P04181|OAT_HUMAN	P49756	KLNVTEqEK;LNVTEqEK	217374
Q9NR12_N25	PDLIM7	sp|Q9NR12|PDLI7_HUMAN		InPYVLSDK	48928				P04264_Q249	KRT1	sp|P04264|K2C1_HUMAN	P49768	AWELTqK	44170.1
Q9NR30_N117	DDX21	sp|Q9NR30|DDX21_HUMAN		LAVATFAGIEnK	48214.9				P04264_Q357	KRT1	sp|P04264|K2C1_HUMAN	P49773	FSqFLETEYK	191039
Q9NR31_N35	SAR1A	sp|Q9NR31|SAR1A_HUMAN		RQDPGDnWEEGGGGGGGMEK	65108.6				P04264_Q363	KRT1	sp|P04264|K2C1_HUMAN	P49790	VIPATDLSEqISTAGTEASGTGNMK	191039
Q9NRG0_N38	CHRAC1	sp|Q9NRG0|CHRC1_HUMAN		GEnPFTDSPEEEK	23483.4				P04264_Q374	KRT1	sp|P04264|K2C1_HUMAN	P49792	LVIDqIDNGFFSPK	314772
Q9NRP2_N72	CMC2	sp|Q9NRP2|COXM2_HUMAN		DGnPDNETYLHR	211011				P04264_Q418	KRT1	sp|P04264|K2C1_HUMAN	P49815	AALTRDPQFqK;AALTRDPqFqK	1.1101e+06
Q9NSD9_N345	FARSB	sp|Q9NSD9|SYFB_HUMAN		ESQLFDPSDLQDTSnR	10822				P04264_Q423	KRT1	sp|P04264|K2C1_HUMAN	P49916	TLAqLNPESSLFIIASK	132652
Q9NSE4_N261	IARS2	sp|Q9NSE4|SYIM_HUMAN		AVEYFQDNSPDSPELnK	65315.2				P04264_Q424	KRT1	sp|P04264|K2C1_HUMAN	P49959	TFTTqETITNAETAK	429152
Q9NTJ3_N55	SMC4	sp|Q9NTJ3|SMC4_HUMAN		TIIQnPTDQQK	47076.2				P04264_Q452	KRT1	sp|P04264|K2C1_HUMAN	P50213	EWFLqAAK	58479
Q9NTZ6_N443	RBM12	sp|Q9NTZ6|RBM12_HUMAN		TLQTMQnFQK	79302.5				P04264_Q453	KRT1	sp|P04264|K2C1_HUMAN	P50395	MqASIEK	58479
Q9NUQ8_N147	ABCF3	sp|Q9NUQ8|ABCF3_HUMAN		EVYEGEVTELTPCETEnPMGGYGK	73398.7				P04406_Q185	GAPDH	sp|P04406|G3P_HUMAN	P50402	VDNDENEHqLSLR	107781
Q9NVT9_N30	ARMC1	sp|Q9NVT9|ARMC1_HUMAN		SDATADDLIDVVEGnR	57963.3				P04406_Q204	GAPDH	sp|P04406|G3P_HUMAN	P50416	MSVqPTVSLGGFEITPPVVLR	3056848
Q9NX14_N65	NDUFB11	sp|Q9NX14|NDUBB_HUMAN		InPDGSQSVVEVPYAR	156434				P04406_Q264	GAPDH	sp|P04406|G3P_HUMAN	P50454	TIDDLEDELYAqK	676555
Q9NYF8_N203	BCLAF1	sp|Q9NYF8|BCLF1_HUMAN		DKPnPQLIYDDEIPSLK	111207				P04406_Q78	GAPDH	sp|P04406|G3P_HUMAN	P50502	VETSDEEIHDLHqR	6.36865e+06
Q9NYL9_N182	TMOD3	sp|Q9NYL9|TMOD3_HUMAN		GYAIELPEDIEEnR	125233				P04439_Q248	HLA-A	sp|P04439|HLAA_HUMAN	P50552	qATVGDINTERPGMLDFTGK	62152.6
Q9NYU2_N1159	UGGT1	sp|Q9NYU2|UGGG1_HUMAN		YDAFGEDSSSAMGVEnR	37608.3				P04439_Q250	HLA-A	sp|P04439|HLAA_HUMAN	P50570	FIIPqIVK	62152.6
Q9NZB2_N592	FAM120A	sp|Q9NZB2|F120A_HUMAN		GPAFVnPLIPESPEEEELFR	102004				P04439_Q56	HLA-A	sp|P04439|HLAA_HUMAN	P50613	GLTSVINqK	182714
Q9NZI8_N322	IGF2BP1	sp|Q9NZI8|IF2B1_HUMAN		VEQLGAEGnVEESQK	14108.1				P04439_Q94	HLA-A	sp|P04439|HLAA_HUMAN	P50851	LKDDEVAqLK	92862.8
Q9NZM1_N685	MYOF	sp|Q9NZM1|MYOF_HUMAN		SIFTPTnQIR	44002				P04439_Q96	HLA-A	sp|P04439|HLAA_HUMAN	P50895	SADTLWDIqK	92862.8
Q9P0V9_N116	SEPTIN10	sp|Q9P0V9|SEP10_HUMAN		TVDFTQDSnYLLTGGQDK	51387.4				P04792_Q128	HSPB1	sp|P04792|HSPB1_HUMAN	P50897	qFLQAAEAIDDIPFGITSNSDVFSK;qFLqAAEAIDDIPFGITSNSDVFSK	40742.3
Q9P2J5_N211	LARS1	sp|Q9P2J5|SYLC_HUMAN		ILnPLLDR	65815.9				P04792_Q152	HSPB1	sp|P04792|HSPB1_HUMAN	P50914	HNqLPLVIEFTEQTAPK;HNqLPLVIEFTEqTAPK	3.35191e+06
Q9P2W9_N197	STX18	sp|Q9P2W9|STX18_HUMAN		QADnPHVALYQAR	50549				P04792_Q175	HSPB1	sp|P04792|HSPB1_HUMAN	P50990	HNqLPLVIEFTEqTAPK	6.01352e+06
Q9UBC2_N16	EPS15L1	sp|Q9UBC2|EP15R_HUMAN		DAVITVPVFFnQAER	8533.28				P04792_Q190	HSPB1	sp|P04792|HSPB1_HUMAN	P50991	PHLMSqELPEDWDK	1.72648e+06
Q9UBF2_N428	COPG2	sp|Q9UBF2|COPG2_HUMAN		nPEDLSAETMAK	12814.1				P04792_Q31	HSPB1	sp|P04792|HSPB1_HUMAN	P51003	qLAPIWDK	558675
Q9UBI6_N61	GNG12	sp|Q9UBI6|GBG12_HUMAN		AASITSEVFnK	80901.2				P04792_Q80	HSPB1	sp|P04792|HSPB1_HUMAN	P51114	FLESGGqDGAGDDDDLEDLEEAEEPDMEEDDDqK;KFLESGGqDGAGDDDDLEDLEEAEEPDMEEDDDqK	704157
Q9UBM7_N141	DHCR7	sp|Q9UBM7|DHCR7_HUMAN		EFLGTYnK	38865.2				P04843_Q211	RPN1	sp|P04843|RPN1_HUMAN	P51116	VDATEESDLAqQYGVR;VDATEESDLAqqYGVR	421723
Q9UBQ0_N126	VPS29	sp|Q9UBQ0|VPS29_HUMAN		ALIDYENSnK	49826.2				P04843_Q269	RPN1	sp|P04843|RPN1_HUMAN	P51148	YSDMIVAAIqAEK	388311
Q9UBS4_N57	DNAJB11	sp|Q9UBS4|DJB11_HUMAN		DEESGGGSnPFQHLEK;KDEESGGGSnPFQHLEK	20166.8				P04843_Q363	RPN1	sp|P04843|RPN1_HUMAN	P51149	LDYSDFqIVK	199363
Q9UBV2_N101	SEL1L	sp|Q9UBV2|SE1L1_HUMAN		VLQEYTSDDMnVAPGDR	110542				P04843_Q534	RPN1	sp|P04843|RPN1_HUMAN	P51153	VERqVFGEATK;qVFGEATK	197960
Q9UBV2_N98	SEL1L	sp|Q9UBV2|SE1L1_HUMAN		LLELFPVnR	134905				P04843_Q552	RPN1	sp|P04843|RPN1_HUMAN	P51397	QVFGEATKqPGITFIAAK;qPGITFIAAK;qPGITFIAAKFDGILGMAYPR	97524.4
Q9UH65_N106	SWAP70	sp|Q9UH65|SWP70_HUMAN		LTLDESYDLVVEnK	41021.2				P04843_Q87	RPN1	sp|P04843|RPN1_HUMAN	P51398	ISVNNVLPVFDNLMqqK	44649.8
Q9UHD9_N51	UBQLN2	sp|Q9UHD9|UBQL2_HUMAN			39492.2				P04844_Q232	RPN2	sp|P04844|RPN2_HUMAN	P51452	LVDqNIFSFYLSR	74313.9
Q9UIJ7_N202	AK3	sp|Q9UIJ7|KAD3_HUMAN			58295.3				P04844_Q235	RPN2	sp|P04844|RPN2_HUMAN	P51532	DPDAqPGGELMLGGTDSK;LVDQNIFSFYLSRDPDAqPGGELMLGGTDSK	74313.9
Q9UIQ6_N719	LNPEP	sp|Q9UIQ6|LCAP_HUMAN			127507				P04844_Q298	RPN2	sp|P04844|RPN2_HUMAN	P51570	AIGAVPLIqGEYMIPCEK	87972.6
Q9UJS0_N652	SLC25A13	sp|Q9UJS0|S2513_HUMAN			68492.3				P04844_Q302	RPN2	sp|P04844|RPN2_HUMAN	P51572	YSqAVPAVTEGPIPEVLK	87972.6
Q9UKY7_N123	CDV3	sp|Q9UKY7|CDV3_HUMAN			350.036				P04844_Q445	RPN2	sp|P04844|RPN2_HUMAN	P51580	TPAqYDASELK	201908
Q9ULX6_N547	AKAP8L	sp|Q9ULX6|AKP8L_HUMAN			64376.7				P04844_Q517	RPN2	sp|P04844|RPN2_HUMAN	P51610	AEDGSVIDYELIDqDAR;AEDGSVIDYELIDqDARDLYDAGVK;RAEDGSVIDYELIDqDAR;RAEDGSVIDYELIDqDARDLYDAGVK	186512
Q9UMR2_N417	DDX19B	sp|Q9UMR2|DD19B_HUMAN			22090.5				P04844_Q527	RPN2	sp|P04844|RPN2_HUMAN	P51648	SVPHLqK	57111.3
Q9UPQ0_N110	LIMCH1	sp|Q9UPQ0|LIMC1_HUMAN			25761.5				P04899_Q172	GNAI2	sp|P04899|GNAI2_HUMAN	P51659	SLYYYIqQDTK;SLYYYIqqDTK	33626
Q9UPT5_N137	EXOC7	sp|Q9UPT5|EXOC7_HUMAN			49020.2				P04899_Q173	GNAI2	sp|P04899|GNAI2_HUMAN	P51665	qDIAFAYQR;qDIAFAYqR	33626
Q9UQ80_N204	PA2G4	sp|Q9UQ80|PA2G4_HUMAN			123180				P04899_Q305	GNAI2	sp|P04899|GNAI2_HUMAN	P51688	APSDLYqIILK	134088
Q9UQN3_N127	CHMP2B	sp|Q9UQN3|CHM2B_HUMAN			60639				P04908_Q105	H2AC4	sp|P04908|H2A1B_HUMAN	P51784	SEqFINLR	188246
Q9Y265_N145	RUVBL1	sp|Q9Y265|RUVB1_HUMAN			17856.8				P04908_Q113	H2AC4	sp|P04908|H2A1B_HUMAN	P51809	qLAGEDMEISVK	188246
Q9Y295_N237	DRG1	sp|Q9Y295|DRG1_HUMAN			65194.5				P04908_Q25	H2AC4	sp|P04908|H2A1B_HUMAN	P51812	ALTVPELTqQVFDAK;ALTVPELTqqVFDAK	1033969
Q9Y2B0_N59	CNPY2	sp|Q9Y2B0|CNPY2_HUMAN			303194				P04908_Q85	H2AC4	sp|P04908|H2A1B_HUMAN	P51858	EVDEqMLNVQNK;EVDEqMLNVqNK	222945
Q9Y2L1_N882	DIS3	sp|Q9Y2L1|RRP44_HUMAN			57877.8				P05023_Q18	ATP1A1	sp|P05023|AT1A1_HUMAN	P51991	MAVTFIGNSTAIqELFK	142884
Q9Y2W6_N502	TDRKH	sp|Q9Y2W6|TDRKH_HUMAN			39704.5				P05023_Q225	ATP1A1	sp|P05023|AT1A1_HUMAN	P52209	FWEVISDEHGIDPTGTYHGDSDLqLDR	107091
Q9Y2X3_N387	NOP58	sp|Q9Y2X3|NOP58_HUMAN			37609.8				P05023_Q528	ATP1A1	sp|P05023|AT1A1_HUMAN	P52292	qEILAALEK	267880
Q9Y305_N217	ACOT9	sp|Q9Y305|ACOT9_HUMAN			91902.9				P05023_Q539	ATP1A1	sp|P05023|AT1A1_HUMAN	P52294	GSIVWqEVFDDK	97357.1
Q9Y383_N148	LUC7L2	sp|Q9Y383|LC7L2_HUMAN			92672.6				P05023_Q654	ATP1A1	sp|P05023|AT1A1_HUMAN	P52298	VEPLDFGGTqK	74607.1
Q9Y3A5_N8	SBDS	sp|Q9Y3A5|SBDS_HUMAN			38578.5				P05023_Q677	ATP1A1	sp|P05023|AT1A1_HUMAN	P52306	DRSSFYVNGLTLGGqK;SSFYVNGLTLGGqK	180318
Q9Y3F4_N113	STRAP	sp|Q9Y3F4|STRAP_HUMAN			42724.9				P05091_Q361	ALDH2	sp|P05091|ALDH2_HUMAN	P52435	CSVIRDSLLqDGEFSMDLR;DSLLqDGEFSMDLR	59074.1
Q9Y446_N658	PKP3	sp|Q9Y446|PKP3_HUMAN			47101.6				P05091_Q366	ALDH2	sp|P05091|ALDH2_HUMAN	P52565	ADSELQLVEqR;ADSELqLVEqR	59074.1
Q9Y4L1_N110	HYOU1	sp|Q9Y4L1|HYOU1_HUMAN			22728.1				P05091_Q500	ALDH2	sp|P05091|ALDH2_HUMAN	P52594	AELEIqK	62588.9
Q9Y4L1_N181	HYOU1	sp|Q9Y4L1|HYOU1_HUMAN			59302.8				P05141_Q37	SLC25A5	sp|P05141|ADT2_HUMAN	P52597	LAPVPFFSLLqYE	441036
Q9Y570_N122	PPME1	sp|Q9Y570|PPME1_HUMAN			252330				P05141_Q39	SLC25A5	sp|P05141|ADT2_HUMAN	P52701	ADSELqLVEqR	449651
Q9Y5B9_N195	SUPT16H	sp|Q9Y5B9|SP16H_HUMAN			87296.8				P05141_Q65	SLC25A5	sp|P05141|ADT2_HUMAN	P52732	KEENLADWYSqVITK	61138.5
Q9Y5J7_N22	TIMM9	sp|Q9Y5J7|TIM9_HUMAN			49513.6				P05141_Q97	SLC25A5	sp|P05141|ADT2_HUMAN	P52756	GNAAWqEqLK	971421
Q9Y5X3_N323	SNX5	sp|Q9Y5X3|SNX5_HUMAN			45473.7				P05161_Q55	ISG15	sp|P05161|ISG15_HUMAN	P52758	DqDLEPGAPSMGAK	27983.2
Q9Y678_N17	COPG1	sp|Q9Y678|COPG1_HUMAN			127052				P05165_Q247	PCCA	sp|P05165|PCCA_HUMAN	P52788	AYVDDTPAEqMK	57845.5
Q9Y6D5_N1317	ARFGEF2	sp|Q9Y6D5|BIG2_HUMAN			4046.16				P05165_Q436	PCCA	sp|P05165|PCCA_HUMAN	P52815	EVIPVNVPEAqEEMK	33321.4
Q9Y6E2_N223	BZW2	sp|Q9Y6E2|5MP1_HUMAN			42740.4				P05166_Q167	PCCB	sp|P05166|PCCB_HUMAN	P52888	GDIIqLqR	18846.7
Q9Y6Y8_N643	SEC23IP	sp|Q9Y6Y8|S23IP_HUMAN			29395				P05166_Q241	PCCB	sp|P05166|PCCB_HUMAN	P52907	VAVqGDVVR	37658.2
									P05166_Q507	PCCB	sp|P05166|PCCB_HUMAN	P52943	SLYDEVAAqGEVVR;SLYDEVAAqGEVVRK	52603.8
									P05198_Q126	EIF2S1	sp|P05198|IF2A_HUMAN	P52948	EYIPGqPPLSqSSDSSPTR;EYIPGqPPLSqSSDSSPTRNSEPAGLETPEAK	489373
									P05198_Q132	EIF2S1	sp|P05198|IF2A_HUMAN	P53004	EqWPqCPTIK	496528
									P05198_Q253	EIF2S1	sp|P05198|IF2A_HUMAN	P53007	HNDDEqYAWESSAGGSFTVR	126314
									P05387_Q57	RPLP2	sp|P05387|RLA2_HUMAN	P53396	EDqTEYLEER;EDqTEYLEERR;EDqTEYLEERRIK	527866
									P05388_Q126	RPLP0	sp|P05388|RLA0_HUMAN	P53597	HSqFIGYPITLFVEK	111255
									P05388_Q139	RPLP0	sp|P05388|RLA0_HUMAN	P53618	YIDqEELNK;YIDqEELNKTK	143373
									P05388_Q159	RPLP0	sp|P05388|RLA0_HUMAN	P53621	HFSVEGqLEFR	459412
									P05388_Q19	RPLP0	sp|P05388|RLA0_HUMAN	P53634	EMLqqSK;GVVDSEDLPLNISREMLqQSK;GVVDSEDLPLNISREMLqqSK	660350
									P05455_Q215	SSB	sp|P05455|LA_HUMAN	P53701	EMLqqSK;GVVDSEDLPLNISREMLqqSK	23696.7
									P05455_Q322	SSB	sp|P05455|LA_HUMAN	P53816	FYEqFSK	525670
									P05455_Q323	SSB	sp|P05455|LA_HUMAN	P53990	LGIHEDSqNR;LGIHEDSqNRK	485493
									P05556_Q129	ITGB1	sp|P05556|ITB1_HUMAN	P53992	DqVANSAFVER	191494
									P05783_Q139	KRT18	sp|P05783|K1C18_HUMAN	P53999	GDDLqAIK	1.81752e+06
									P05783_Q176	KRT18	sp|P05783|K1C18_HUMAN	P54105	SEEEqSSSSVK	559863
									P05783_Q198	KRT18	sp|P05783|K1C18_HUMAN	P54136	MIAGqVLDINLAAEPK	2.31154e+06
									P05783_Q20	KRT18	sp|P05783|K1C18_HUMAN	P54252	ELDSLqTEAESLDNTVK	1.0973e+06
									P05783_Q225	KRT18	sp|P05783|K1C18_HUMAN	P54577	ELAEqLEFIK	1.91218e+06
									P05783_Q227	KRT18	sp|P05783|K1C18_HUMAN	P54578	qSAEDILLK	1.99179e+06
									P05783_Q255	KRT18	sp|P05783|K1C18_HUMAN	P54652	AAAEVNqDYGLDPK;RAAAEVNqDYGLDPK	2.43485e+06
									P05783_Q273	KRT18	sp|P05783|K1C18_HUMAN	P54709	EFAqIIK	23384.3
									P05783_Q285	KRT18	sp|P05783|K1C18_HUMAN	P54727	ETAIELGYLTAEqFDEWVK	23384.3
									P05783_Q304	KRT18	sp|P05783|K1C18_HUMAN	P54802	YYGAqTVR	1.28195e+06
									P05783_Q359	KRT18	sp|P05783|K1C18_HUMAN	P54819	DAYERDLEADIIGDTSGHFqK;DLEADIIGDTSGHFqK	465588
									P05783_Q361	KRT18	sp|P05783|K1C18_HUMAN	P54868	DAFVAIVqSVK	471975
									P05783_Q403	KRT18	sp|P05783|K1C18_HUMAN	P54886	SLHqAIEGDTSGDFLK	99296.1
									P05783_Q406	KRT18	sp|P05783|K1C18_HUMAN	P54920	WSAGLTSSqVDLYIPK	99833.6
									P05783_Q78	KRT18	sp|P05783|K1C18_HUMAN	P55010	ITqDAqLK	363436
									P05783_Q85	KRT18	sp|P05783|K1C18_HUMAN	P55036	qPMNAASGAAMSLAGAEK	510821
									P05787_Q114	KRT8	sp|P05787|K2C8_HUMAN	P55039	DDVAqTDLLqIDPNFGSK	1.5041e+06
									P05787_Q115	KRT8	sp|P05787|K2C8_HUMAN	P55060	EDFDSLLqSAK	2.06857e+06
									P05787_Q127	KRT8	sp|P05787|K2C8_HUMAN	P55072	GENSWFSTqVDTVATK	296098
									P05787_Q128	KRT8	sp|P05787|K2C8_HUMAN	P55081	MELqPPEASIAVVSIPR	678588
									P05787_Q129	KRT8	sp|P05787|K2C8_HUMAN	P55084	GqSEDPGSLLSLFR	455629
									P05787_Q150	KRT8	sp|P05787|K2C8_HUMAN	P55145	ADLLLSTqPGREEGSPLELER	5525528
									P05787_Q156	KRT8	sp|P05787|K2C8_HUMAN	P55209	SEWSDLLSDLqK	5562030
									P05787_Q169	KRT8	sp|P05787|K2C8_HUMAN	P55263	GqIEEAGWSYVGGWTGQGGSK	2.74924e+06
									P05787_Q226	KRT8	sp|P05787|K2C8_HUMAN	P55265	SFEqISANITK	752271
									P05787_Q236	KRT8	sp|P05787|K2C8_HUMAN	P55327	ALVFqPVAELK	260792
									P05787_Q238	KRT8	sp|P05787|K2C8_HUMAN	P55735	DqTDFEHRIPK	260792
									P05787_Q266	KRT8	sp|P05787|K2C8_HUMAN	P55786	HSqFIGYPITLYLEK	7778898
									P05787_Q283	KRT8	sp|P05787|K2C8_HUMAN	P55809	NPDDITqEEYGEFYK	7431861
									P05787_Q290	KRT8	sp|P05787|K2C8_HUMAN	P55854	YHTSqSGDEMTSLSEYVSR	13343499
									P05787_Q318	KRT8	sp|P05787|K2C8_HUMAN	P55884	EqVANSAFVER	13421505
									P05787_Q340	KRT8	sp|P05787|K2C8_HUMAN	P55957	GFEVVYMTEPIDEYCVqqLK	6982995
									P05787_Q361	KRT8	sp|P05787|K2C8_HUMAN	P56134	IDIIPNPqER	11567041
									P05787_Q375	KRT8	sp|P05787|K2C8_HUMAN	P56192	LAVVDPLFGMqPIR	2297313
									P05787_Q407	KRT8	sp|P05787|K2C8_HUMAN	P56199	IqTDSVVATLK	125996
									P06132_Q116	UROD	sp|P06132|DCUP_HUMAN	P56211	NANTFISPqqR	92340.4
									P06280_Q250	GLA	sp|P06280|AGAL_HUMAN	P56377	TREEIqEVR	15238.3
									P06396_Q150	GSN	sp|P06396|GELS_HUMAN	P56378	EIEDAAqFATADPEPPLEELGYHIYSSDPPFEVR	77039.6
									P06396_Q187	GSN	sp|P06396|GELS_HUMAN	P56385	qQEVETELK;qqEVETELK	107857
									P06396_Q323	GSN	sp|P06396|GELS_HUMAN	P56537	qqEVETELK	26879.2
									P06396_Q374	GSN	sp|P06396|GELS_HUMAN	P56545	VELqELNDR;VELqELNDRFANYIDK	291024
									P06396_Q376	GSN	sp|P06396|GELS_HUMAN	P57081	ILLAELEqLK	242475
									P06396_Q557	GSN	sp|P06396|GELS_HUMAN	P57105	qVDqLTNDK	43819.2
									P06396_Q619	GSN	sp|P06396|GELS_HUMAN	P57735	LqEEMLQREEAENTLqSFR	201596
									P06396_Q628	GSN	sp|P06396|GELS_HUMAN	P57740	EEAENTLqSFR;LQEEMLqREEAENTLqSFR;LqEEMLQREEAENTLqSFR	463604
									P06396_Q631	GSN	sp|P06396|GELS_HUMAN	P57764	qDVDNASLAR	520160
									P06396_Q69	GSN	sp|P06396|GELS_HUMAN	P58107	KVESLqEEIAFLK;VESLqEEIAFLK	129279
									P06400_Q344	RB1	sp|P06400|RB_HUMAN	P58546	qqYESVAAK	76691.3
									P06400_Q354	RB1	sp|P06400|RB_HUMAN	P59998	QqYESVAAKNLQEAEEWYK;qqYESVAAK	76691.3
									P06401_Q285	PGR	sp|P06401|PRGR_HUMAN	P60174	NLqEAEEWYK	117433
									P06401_Q322	PGR	sp|P06401|PRGR_HUMAN	P60228	qVQSLTCEVDALK;qVqSLTCEVDALK	61968.9
									P06401_Q381	PGR	sp|P06401|PRGR_HUMAN	P60510	EMEENFAVEAANYqDTIGR	82717.9
									P06493_Q98	CDK1	sp|P06493|CDK1_HUMAN	P60520	LqDEIQNMK;LqDEIqNMK	197561
									P06576_Q101	ATP5F1B	sp|P06576|ATPB_HUMAN	P60604	LqDEIqNMK	156145
									P06576_Q271	ATP5F1B	sp|P06576|ATPB_HUMAN	P60660	EYqDLLNVK	517371
									P06576_Q313	ATP5F1B	sp|P06576|ATPB_HUMAN	P60842	DGqVINETSQHHDDLE;DGqVINETSqHHDDLE	99382
									P06576_Q332	ATP5F1B	sp|P06576|ATPB_HUMAN	P60866	DGqVINETSqHHDDLE	134856
									P06576_Q343	ATP5F1B	sp|P06576|ATPB_HUMAN	P60900	LLqDSVDFSLADAINTEFK	134856
									P06576_Q358	ATP5F1B	sp|P06576|ATPB_HUMAN	P60903	DNYVPEVSALDqEIIEVDPDTK;RDNYVPEVSALDqEIIEVDPDTK	301038
									P06576_Q435	ATP5F1B	sp|P06576|ATPB_HUMAN	P60953	IRDWYqK	517717
									P06703_Q49	S100A6	sp|P06703|S10A6_HUMAN	P60981	DYSHYYTTIqDLR;DYSHYYTTIqDLRDK;qGPGPSRDYSHYYTTIqDLRDK	3.14816e+06
									P06703_Q7	S100A6	sp|P06703|S10A6_HUMAN	P60983	IVLqIDNAR;IVLqIDNARLAADDFR	12699.1
									P06730_Q198	EIF4E	sp|P06730|IF4E_HUMAN	P61011	FETEqALR;TKFETEqALR	37316.5
									P06730_Q57	EIF4E	sp|P06730|IF4E_HUMAN	P61019	TDLEMqIEGLK;VLDELTLARTDLEMqIEGLK	50323.2
									P06733_Q275	ENO1	sp|P06733|ENOA_HUMAN	P61020	GqVGGQVSVEVDSAPGTDLAK;GqVGGqVSVEVDSAPGTDLAK	4719200
									P06733_Q298	ENO1	sp|P06733|ENOA_HUMAN	P61077	SqYEVMAEQNR;SqYEVMAEQNRK;SqYEVMAEqNR;SqYEVMAEqNRK	682683
									P06733_Q305	ENO1	sp|P06733|ENOA_HUMAN	P61088	SqYEVMAEqNR;SqYEVMAEqNRK	672968
									P06733_Q314	ENO1	sp|P06733|ENOA_HUMAN	P61106	EVAGHTEqLQMSR;EVAGHTEqLqMSR;TEELNREVAGHTEqLqMSR	6.49622e+06
									P06733_Q346	ENO1	sp|P06733|ENOA_HUMAN	P61158	TIqGLEIELqSQLSMK	379671
									P06733_Q355	ENO1	sp|P06733|ENOA_HUMAN	P61163	TIQGLEIELqSQLSMK;TIqGLEIELqSQLSMK	365920
									P06733_Q361	ENO1	sp|P06733|ENOA_HUMAN	P61201	ADSERqNqEYQR	86670.6
									P06733_Q392	ENO1	sp|P06733|ENOA_HUMAN	P61204	ADSERQNqEYqR;ADSERqNqEYQR	51006.7
									P06733_Q409	ENO1	sp|P06733|ENOA_HUMAN	P61221	LEqEIATYR;SRLEqEIATYR	13509.7
									P06733_Q87	ENO1	sp|P06733|ENOA_HUMAN	P61224	SLLEGqEDHYNNLSASK;SLLEGqEDHYNNLSASKVL	1.53032e+06
									P06737_Q370	PYGL	sp|P06737|PYGL_HUMAN	P61247	qSSATSSFGGLGGGSVR	56037.3
									P06737_Q548	PYGL	sp|P06737|PYGL_HUMAN	P61254	ITMqNLNDR;LTMqNLNDRLASYLDK	51403.7
									P06737_Q666	PYGL	sp|P06737|PYGL_HUMAN	P61289	WTLLqEqK	9022.24
									P06737_Q745	PYGL	sp|P06737|PYGL_HUMAN	P61313	LPDIFEAqIAGLR	57354.7
									P06744_Q11	GPI	sp|P06744|G6PI_HUMAN	P61421	SMqDVVEDFK	1.03672e+06
									P06744_Q198	GPI	sp|P06744|G6PI_HUMAN	P61586	TLNETELTELqSqISDTSVVLSMDNSR	531865
									P06744_Q216	GPI	sp|P06744|G6PI_HUMAN	P61604	AqYEEMAK	642753
									P06744_Q231	GPI	sp|P06744|G6PI_HUMAN	P61619	AEAEAWYqTK	210207
									P06744_Q9	GPI	sp|P06744|G6PI_HUMAN	P61758	FETLqAQAGK;FETLqAqAGK	987588
									P06748_Q252	NPM1	sp|P06748|NPM_HUMAN	P61764	LqAEIDNIK	459408
									P06748_Q41	NPM1	sp|P06748|NPM_HUMAN	P61803	qEELEAALQR;qEELEAALqR	1.95931e+06
									P06748_Q84	NPM1	sp|P06748|NPM_HUMAN	P61916	EYqELMSVK;QLREYqELMSVK	968788
									P06753_Q264	TPM3	sp|P06753|TPM3_HUMAN	P61966	EVTINqSLLAPLR;EVTINqSLLAPLRLDADPSLQR;EVTINqSLLAPLRLDADPSLqR	49721.7
									P07099_Q65	EPHX1	sp|P07099|HYEP_HUMAN	P61970	EVTINQSLLAPLRLDADPSLqR;EVTINqSLLAPLRLDADPSLqR;LDADPSLqR	395488
									P07108_Q34	DBI	sp|P07108|ACBP_HUMAN	P61978	VRqEESEqIK;qEESEqIK	559679
									P07195_Q124	LDHB	sp|P07195|LDHB_HUMAN	P61981	VRQEESEqIK;VRqEESEqIK;qEESEqIK	898675
									P07195_Q307	LDHB	sp|P07195|LDHB_HUMAN	P62072	qVYEEEYGSSLEDDVVGDTSGYYQR;qVYEEEYGSSLEDDVVGDTSGYYqR	92695.4
									P07195_Q316	LDHB	sp|P07195|LDHB_HUMAN	P62081	qEISAAFK	900553
									P07195_Q328	LDHB	sp|P07195|LDHB_HUMAN	P62140	VLqGLEIELqSQLSMK	1.23636e+06
									P07237_Q171	P4HB	sp|P07237|PDIA1_HUMAN	P62191	AIVAIENPADVSVISSRNTGqR	200259
									P07237_Q174	P4HB	sp|P07237|PDIA1_HUMAN	P62195	SGALDVLqMK	190377
									P07237_Q233	P4HB	sp|P07237|PDIA1_HUMAN	P62241	qLVSDEDK	25993.3
									P07237_Q243	P4HB	sp|P07237|PDIA1_HUMAN	P62244	PFETLLSqNQGGK;PFETLLSqNqGGK	25993.3
									P07237_Q358	P4HB	sp|P07237|PDIA1_HUMAN	P62249	PFETLLSqNqGGK	27315.1
									P07237_Q402	P4HB	sp|P07237|PDIA1_HUMAN	P62253	EEVVTVETWqEGSLK	117191
									P07237_Q475	P4HB	sp|P07237|PDIA1_HUMAN	P62258	FqDGDLTLYQSNTILR;FqDGDLTLYqSNTILR	356267
									P07237_Q501	P4HB	sp|P07237|PDIA1_HUMAN	P62263	DqqEAALVDMVNDGVEDLR	356267
									P07237_Q92	P4HB	sp|P07237|PDIA1_HUMAN	P62269	WMEEqAqSLIDK	3.01149e+06
									P07237_Q93	P4HB	sp|P07237|PDIA1_HUMAN	P62277	DGGAWGTEqR	3.06006e+06
									P07305_Q37	H1-0	sp|P07305|H10_HUMAN	P62280	MTDSFTEqADqVTAEVGK	50324.6
									P07311_Q96	ACYP1	sp|P07311|ACYP1_HUMAN	P62310	DFDPAVTEYIqR	76959.9
									P07339_Q177	CTSD	sp|P07339|CATD_HUMAN	P62314	EAVLDVIPTDIHqR	685969
									P07339_Q185	CTSD	sp|P07339|CATD_HUMAN	P62316	IQLVEEELDRAqER;IqLVEEELDRAqER	1.97537e+06
									P07339_Q220	CTSD	sp|P07339|CATD_HUMAN	P62318	MELqEIQLK;MELqEIqLK	25967.1
									P07339_Q221	CTSD	sp|P07339|CATD_HUMAN	P62328	ENAIDRAEqAEADKK	25967.1
									P07339_Q226	CTSD	sp|P07339|CATD_HUMAN	P62330	SIDDLEDELYAqK	53762.7
									P07339_Q240	CTSD	sp|P07339|CATD_HUMAN	P62333	qLEDELVSLQK;qLEDELVSLqK	686784
									P07339_Q322	CTSD	sp|P07339|CATD_HUMAN	P62424	IqLVEEELDR;IqLVEEELDRAQER;IqLVEEELDRAqER	828164
									P07339_Q57	CTSD	sp|P07339|CATD_HUMAN	P62495	LqSEPESIRK	467996
									P07355_Q108	ANXA2	sp|P07355|ANXA2_HUMAN	P62701	RLqELDAASK	1.39537e+06
									P07355_Q193	ANXA2	sp|P07355|ANXA2_HUMAN	P62826	VAqLCDFNPK	1.11393e+06
									P07355_Q226	ANXA2	sp|P07355|ANXA2_HUMAN	P62847	LTqEPESIR;LTqEPESIRK	34761.8
									P07355_Q320	ANXA2	sp|P07355|ANXA2_HUMAN	P62851	qFVPGDEPR;qFVPGDEPREK	522563
									P07355_Q321	ANXA2	sp|P07355|ANXA2_HUMAN	P62873	APGAEEYAqqDVLK	535054
									P07355_Q69	ANXA2	sp|P07355|ANXA2_HUMAN	P62879	YLGDLSGGqVLK	436160
									P07355_Q76	ANXA2	sp|P07355|ANXA2_HUMAN	P62888	ADGGTqVIDTK	329956
									P07384_Q236	CAPN1	sp|P07384|CAN1_HUMAN	P62913	SSGPYGGGGqYFAK	97820.5
									P07384_Q476	CAPN1	sp|P07384|CAN1_HUMAN	P62937	EDSqRPGAHLTVK	45548.3
									P07384_Q553	CAPN1	sp|P07384|CAN1_HUMAN	P62942	LTAELIEqAAqYTNAVR	62998.2
									P07437_Q291	TUBB	sp|P07437|TBB5_HUMAN	P62995	GLLqSGqIPGR	4.50897e+06
									P07437_Q292	TUBB	sp|P07437|TBB5_HUMAN	P63000	AGIFqSVK	4487884
									P07437_Q329	TUBB	sp|P07437|TBB5_HUMAN	P63010	PqLGMIDR	761449
									P07437_Q334	TUBB	sp|P07437|TBB5_HUMAN	P63098	qqVPSGESAILDR	674727
									P07437_Q375	TUBB	sp|P07437|TBB5_HUMAN	P63104	QqVPSGESAILDR;qqVPSGESAILDR	25517.9
									P07437_Q43	TUBB	sp|P07437|TBB5_HUMAN	P63165	VVSEDFLqDVSASTK	164743
									P07602_Q430	PSAP	sp|P07602|SAP_HUMAN	P63172	LqLLEDDK	376032
									P07686_Q406	HEXB	sp|P07686|HEXB_HUMAN	P63173	FYPLEIDYGqDEEAVK	181025
									P07686_Q475	HEXB	sp|P07686|HEXB_HUMAN	P63208	PVqDLIK	621897
									P07737_Q69	PFN1	sp|P07737|PROF1_HUMAN	P63220	AMVEYEIDLqK	345135
									P07737_Q80	PFN1	sp|P07737|PROF1_HUMAN	P63241	TTNFAGILSqGLR	111952
									P07741_Q11	APRT	sp|P07741|APT_HUMAN	P63244	YEVEDFTGVYEEVDEEqYSK	252176
									P07741_Q113	APRT	sp|P07741|APT_HUMAN	P63261	SSALqWLTPEqTSGK	29563.3
									P07741_Q178	APRT	sp|P07741|APT_HUMAN	P67775	TLTGTAALTVqSQEDNLR	51573.9
									P07741_Q7	APRT	sp|P07741|APT_HUMAN	P67809	VVINGqEVK	220500
									P07814_Q1030	EPRS1	sp|P07814|SYEP_HUMAN	P67936	GVVPLAGTDGETTTqGLDGLSER	39950.6
									P07814_Q135	EPRS1	sp|P07814|SYEP_HUMAN	P68104	ALqASALNAWR	48875
									P07814_Q137	EPRS1	sp|P07814|SYEP_HUMAN	P68366	YEGSGEDGGAAAqSLYIANHAY	48875
									P07814_Q1465	EPRS1	sp|P07814|SYEP_HUMAN	P68371	TLPTPSPEAYqAMLLR	148478
									P07814_Q298	EPRS1	sp|P07814|SYEP_HUMAN	P69849	EFLqINSLGK	578309
									P07814_Q524	EPRS1	sp|P07814|SYEP_HUMAN	P78330	EGIPPDqQR	222515
									P07814_Q671	EPRS1	sp|P07814|SYEP_HUMAN	P78344	qLEDGRTLSDYNIQK;qLEDGRTLSDYNIqK	93563.2
									P07814_Q673	EPRS1	sp|P07814|SYEP_HUMAN	P78347	TLSDYNIqK;qLEDGRTLSDYNIqK	93563.2
									P07814_Q760	EPRS1	sp|P07814|SYEP_HUMAN	P78356	LqEIEEFK	45658
									P07814_Q833	EPRS1	sp|P07814|SYEP_HUMAN	P78371	qGAGDSLIAGSAMSK	206593
									P07814_Q876	EPRS1	sp|P07814|SYEP_HUMAN	P78527	EIAEAYLGYPVTNAVITVPAYFNDSqR	143293
									P07814_Q881	EPRS1	sp|P07814|SYEP_HUMAN	P78549	AqIHDLVLVGGSTR	143293
									P07858_Q89	CTSB	sp|P07858|CATB_HUMAN	P80217	LLqDFFNGR;LLqDFFNGRDLNK	91382.7
									P07858_Q92	CTSB	sp|P07858|CATB_HUMAN	P80303	SINPDEAVAYGAAVqAAILMGDK	91382.7
									P07900_Q159	HSP90AA1	sp|P07900|HS90A_HUMAN	P80723	AEDEVqRER	468053
									P07900_Q194	HSP90AA1	sp|P07900|HS90A_HUMAN	P82650	NqVALNPQNTVFDAK;NqVALNPqNTVFDAK	5.91783e+06
									P07900_Q212	HSP90AA1	sp|P07900|HS90A_HUMAN	P82663	FGDPVVqSDMK;KFGDPVVqSDMK	60400.4
									P07900_Q287	HSP90AA1	sp|P07900|HS90A_HUMAN	P82909	ADqLTEEQIAEFK;ADqLTEEqIAEFK	7622145
									P07900_Q334	HSP90AA1	sp|P07900|HS90A_HUMAN	P82921	ALLqEMPLTALLR	96264.9
									P07900_Q404	HSP90AA1	sp|P07900|HS90A_HUMAN	P82930	AGYIIPLqGPGLTTTESR	213813
									P07900_Q405	HSP90AA1	sp|P07900|HS90A_HUMAN	P82933	VTSEGAGLqLqK	183677
									P07900_Q440	HSP90AA1	sp|P07900|HS90A_HUMAN	P82970	YqEqELPPSPPSAPR	2.05167e+06
									P07900_Q454	HSP90AA1	sp|P07900|HS90A_HUMAN	P82979	VPLPSLSPTMqAGTIAR	97699.1
									P07900_Q501	HSP90AA1	sp|P07900|HS90A_HUMAN	P83731	GIDLTqVK	2.70867e+06
									P07910_Q194	HNRNPC	sp|P07910|HNRPC_HUMAN	P84085	AAGTEGPFqEVDGVATTR	44616.4
									P07910_Q237	HNRNPC	sp|P07910|HNRPC_HUMAN	P84090	DDqHFTVTGLHK	70282.9
									P07910_Q78	HNRNPC	sp|P07910|HNRPC_HUMAN	P84095	TAFqEALDAAGDK	213996
									P07942_Q1289	LAMB1	sp|P07942|LAMB1_HUMAN	P84098	LVPqqLAH	60305.7
									P07942_Q1305	LAMB1	sp|P07942|LAMB1_HUMAN	P84157	SMASGGGVPTDEEqATGLER	80944.8
									P07942_Q1477	LAMB1	sp|P07942|LAMB1_HUMAN	P98175	DLECVTNLqEVAR	54680.1
									P07954_Q108	FH	sp|P07954|FUMH_HUMAN	P98194	YGDSGEqIAGFVK	217339
									P07954_Q227	FH	sp|P07954|FUMH_HUMAN	P99999	ESPLqTPTEDGSEEPGSETSDAK	118976
									P07954_Q496	FH	sp|P07954|FUMH_HUMAN	Q00059	LTVADALEPVqFEDGqK	87811.3
									P07954_Q71	FH	sp|P07954|FUMH_HUMAN	Q00169	SYPGSqLDILIDqGK	99874.1
									P08133_Q155	ANXA6	sp|P08133|ANXA6_HUMAN	Q00325	PVTTPEEIAqVATISANGDK;QSKPVTTPEEIAqVATISANGDK	113544
									P08133_Q595	ANXA6	sp|P08133|ANXA6_HUMAN	Q00341	ISSIqSIVPALEIANAHR;ISSIqSIVPALEIANAHRK	75131.1
									P08133_Q651	ANXA6	sp|P08133|ANXA6_HUMAN	Q00610	VGLqVVAVK	177069
									P08185_Q296	SERPINA6	sp|P08185|CBG_HUMAN	Q00653	DMAIATGGAVFGEEGLTLNLEDVqPHDLGK	52516.4
									P08185_Q336	SERPINA6	sp|P08185|CBG_HUMAN	Q00688	IqEIIEQLDVTTSEYEK;IqEIIEqLDVTTSEYEK	80842.3
									P08185_Q339	SERPINA6	sp|P08185|CBG_HUMAN	Q00765	ALMLqGVDLLADAVAVTMGPK	80842.3
									P08195_Q123	SLC3A2	sp|P08195|4F2_HUMAN	Q00796	IMqSSSEVGYDAMAGDFVNMVEK	47257.5
									P08195_Q274	SLC3A2	sp|P08195|4F2_HUMAN	Q00839	TVIIEqSWGSPK	173796
									P08195_Q279	SLC3A2	sp|P08195|4F2_HUMAN	Q01082	LVqDVANNTNEEAGDGTTTATVLAR	173796
									P08195_Q295	SLC3A2	sp|P08195|4F2_HUMAN	Q01105	ELDESLqVAER	394291
									P08195_Q322	SLC3A2	sp|P08195|4F2_HUMAN	Q01433	TWNDPSVqQDIK;TWNDPSVqqDIK	71839.7
									P08195_Q4	SLC3A2	sp|P08195|4F2_HUMAN	Q01518	TWNDPSVqqDIK	36989
									P08195_Q512	SLC3A2	sp|P08195|4F2_HUMAN	Q01581	PYIqVDIGGGqTK;TKPYIqVDIGGGqTK	437761
									P08195_Q600	SLC3A2	sp|P08195|4F2_HUMAN	Q01628	VTHAVVTVPAYFNDAqR	1.02693e+06
									P08237_Q140	PFKM	sp|P08237|PFKAM_HUMAN	Q01650	SqIFSTASDNQPTVTIK;SqIFSTASDNqPTVTIK	58087.1
									P08237_Q447	PFKM	sp|P08237|PFKAM_HUMAN	Q01780	ITITNDqNRLTPEEIER	39842.6
									P08237_Q480	PFKM	sp|P08237|PFKAM_HUMAN	Q01813	NGRVEIIANDqGNR	32645.3
									P08237_Q721	PFKM	sp|P08237|PFKAM_HUMAN	Q01995	IEWLESHqDADIEDFK	205899
									P08237_Q729	PFKM	sp|P08237|PFKAM_HUMAN	Q02218	ELEEIVqPIISK	55442.4
									P08238_Q207	HSP90AB1	sp|P08238|HS90B_HUMAN	Q02241	NqLTSNPENTVFDAK	57263.5
									P08238_Q298	HSP90AB1	sp|P08238|HS90B_HUMAN	Q02252	TVTNAVVTVPAYFNDSqR	4.51344e+06
									P08238_Q461	HSP90AB1	sp|P08238|HS90B_HUMAN	Q02338	GPAVGIDLGTTYSCVGVFqHGK	547296
									P08238_Q493	HSP90AB1	sp|P08238|HS90B_HUMAN	Q02539	TLSSSTqASIEIDSLYEGIDFYTSITR	2.68723e+06
									P08238_Q523	HSP90AB1	sp|P08238|HS90B_HUMAN	Q02543	VEIIANDqGNR;VEIIANDqGNRTTPSYVAFTDTER	40742.6
									P08238_Q524	HSP90AB1	sp|P08238|HS90B_HUMAN	Q02790	SqIHDIVLVGGSTR;SqIHDIVLVGGSTRIPK	40742.6
									P08238_Q80	HSP90AB1	sp|P08238|HS90B_HUMAN	Q02809	LLqDFFNGK	5.56108e+06
									P08243_Q60	ASNS	sp|P08243|ASNS_HUMAN	Q02818	SINPDEAVAYGAAVqAAILSGDK	37061.8
									P08397_Q34	HMBS	sp|P08397|HEM3_HUMAN	Q02878	QTqTFTTYSDNQPGVLIQVYEGER	83635.2
									P08493_Q47	MGP	sp|P08493|MGP_HUMAN	Q02880	EDIERMVqEAEK;MVqEAEK	67227.3
									P08493_Q48	MGP	sp|P08493|MGP_HUMAN	Q02952	NqVAMNPTNTVFDAK	67227.3
									P08559_Q308	PDHA1	sp|P08559|ODPA_HUMAN	Q02978	EEFEHqQK;EEFEHqqK	130371
									P08559_Q351	PDHA1	sp|P08559|ODPA_HUMAN	Q03001	EEFEHqqK	51485.2
									P08621_Q79	SNRNP70	sp|P08621|RU17_HUMAN	Q03252	LYqSAGGMPGGMPGGFPGGGAPPSGGASSGPTIEEVD	214958
									P08621_Q80	SNRNP70	sp|P08621|RU17_HUMAN	Q03518	FDDAVVqSDMK;RFDDAVVqSDMK	168692
									P08670_Q108	VIM	sp|P08670|VIME_HUMAN	Q03701	GTADVTHDLqEMK	921356
									P08670_Q137	VIM	sp|P08670|VIME_HUMAN	Q04206	TPEELFHPLGADSqV	909455
									P08670_Q160	VIM	sp|P08670|VIME_HUMAN	Q04323	VVVHqETEIADE	242266
									P08670_Q163	VIM	sp|P08670|VIME_HUMAN	Q04446	AALGPLVTGLYDVqAFK	242266
									P08670_Q190	VIM	sp|P08670|VIME_HUMAN	Q04637	TYYMSGGLqPVPIVFR	50986.2
									P08670_Q195	VIM	sp|P08670|VIME_HUMAN	Q04695	ILEDNSIPqVK	41918.4
									P08670_Q204	VIM	sp|P08670|VIME_HUMAN	Q04760	DAINqGMDEELERDEK	156071
									P08670_Q208	VIM	sp|P08670|VIME_HUMAN	Q04837	VFLLGEEVAqYDGAYK	312152
									P08670_Q228	VIM	sp|P08670|VIME_HUMAN	Q04917	AEqWNVNYVETSAK	450948
									P08670_Q274	VIM	sp|P08670|VIME_HUMAN	Q05639	VVLDGEEVqIDILDTAGqEDYAAIR	66744.7
									P08670_Q275	VIM	sp|P08670|VIME_HUMAN	Q05682	AEEWGVqYVETSAK	66744.7
									P08670_Q285	VIM	sp|P08670|VIME_HUMAN	Q06124	ALqATVGNSYK	349801
									P08670_Q322	VIM	sp|P08670|VIME_HUMAN	Q06203	VWVqAFK	204403
									P08670_Q324	VIM	sp|P08670|VIME_HUMAN	Q06210	AFTGFIVEADTPGIqIGR	128505
									P08670_Q359	VIM	sp|P08670|VIME_HUMAN	Q06323	LEVqATDREENK	156546
									P08670_Q366	VIM	sp|P08670|VIME_HUMAN	Q06481	NENTEGSPqEDGVELEGLK	679130
									P08670_Q370	VIM	sp|P08670|VIME_HUMAN	Q06787	NSYVAGqYDDAASYQR;NSYVAGqYDDAASYqR	407948
									P08670_Q384	VIM	sp|P08670|VIME_HUMAN	Q06830	NSYVAGqYDDAASYqR	181609
									P08670_Q453	VIM	sp|P08670|VIME_HUMAN	Q07020	VqPNEAVYTK	189005
									P08670_Q460	VIM	sp|P08670|VIME_HUMAN	Q07021	IFTPLLHqIELEK	189005
									P08670_Q81	VIM	sp|P08670|VIME_HUMAN	Q07065	qSEPFFK	572676
									P08708_Q93	RPS17	sp|P08708|RS17_HUMAN	Q07157	VLLEEGEAqR	310421
									P08727_Q117	KRT19	sp|P08727|K1C19_HUMAN	Q07666	ADFAqACqDAGVR	36466.6
									P08727_Q135	KRT19	sp|P08727|K1C19_HUMAN	Q07812	VVEIAPAAHLDPqLR	276991
									P08727_Q154	KRT19	sp|P08727|K1C19_HUMAN	Q07866	VEGRPGASLPPLDLqALEK	5.77178e+06
									P08727_Q173	KRT19	sp|P08727|K1C19_HUMAN	Q07955	GDILVVATGqPEMVK	3.96809e+06
									P08727_Q203	KRT19	sp|P08727|K1C19_HUMAN	Q07960	EqVPGFTPR	3650362
									P08727_Q228	KRT19	sp|P08727|K1C19_HUMAN	Q08211	IFHELTqTDK	4211661
									P08727_Q232	KRT19	sp|P08727|K1C19_HUMAN	Q08257	FSDIqIR	4.33141e+06
									P08727_Q255	KRT19	sp|P08727|K1C19_HUMAN	Q08378	LDIDPETITWqR	1.24564e+06
									P08727_Q262	KRT19	sp|P08727|K1C19_HUMAN	Q08379	ITIGqAPTEK	684052
									P08727_Q288	KRT19	sp|P08727|K1C19_HUMAN	Q08380	AYIqENLELVEK	839535
									P08727_Q290	KRT19	sp|P08727|K1C19_HUMAN	Q08426	GALALAqAVqR	839535
									P08727_Q304	KRT19	sp|P08727|K1C19_HUMAN	Q08499	AAqAPSSFQLLYDLK;AAqAPSSFqLLYDLK	168770
									P08727_Q311	KRT19	sp|P08727|K1C19_HUMAN	Q08722	AAqAPSSFqLLYDLK	232785
									P08727_Q359	KRT19	sp|P08727|K1C19_HUMAN	Q08752	IYGADDIELLPEAqHK	30925.9
									P08727_Q361	KRT19	sp|P08727|K1C19_HUMAN	Q08945	THLSLSHNPEqK	60880.2
									P08727_Q364	KRT19	sp|P08727|K1C19_HUMAN	Q08AM6	PASGCEAETqTEELK	29954.3
									P08727_Q375	KRT19	sp|P08727|K1C19_HUMAN	Q08J23	EFGATECINPqDFSK	888865
									P08727_Q387	KRT19	sp|P08727|K1C19_HUMAN	Q09028	PNIVLFSGSSHqDLSqR	956160
									P08727_Q8	KRT19	sp|P08727|K1C19_HUMAN	Q09161	GYGFVHFETqEAAER	309876
									P08727_Q85	KRT19	sp|P08727|K1C19_HUMAN	Q09666	SLGYAYVNFqQPADAER;SLGYAYVNFqqPADAER	228368
									P08729_Q127	KRT7	sp|P08729|K2C7_HUMAN	Q10471	VDEAVAVLqAHqAK	926387
									P08729_Q129	KRT7	sp|P08729|K2C7_HUMAN	Q10472	AEDNADTLALVFEAPNqEK	926387
									P08729_Q144	KRT7	sp|P08729|K2C7_HUMAN	Q10570	LVqGSILK	17796.9
									P08729_Q170	KRT7	sp|P08729|K2C7_HUMAN	Q10589	qALEGLGDLK	1775897
									P08729_Q237	KRT7	sp|P08729|K2C7_HUMAN	Q10713	TTETqVLVASAqK	3438.34
									P08729_Q239	KRT7	sp|P08729|K2C7_HUMAN	Q12765	TTETQVLVASAqK;TTETqVLVASAqK	3438.34
									P08729_Q267	KRT7	sp|P08729|K2C7_HUMAN	Q12769	AqLGPDESK	165328
									P08729_Q284	KRT7	sp|P08729|K2C7_HUMAN	Q12774	TEqAISFAK	407878
									P08729_Q291	KRT7	sp|P08729|K2C7_HUMAN	Q12788	KYEqGFITDPVVLSPK;YEqGFITDPVVLSPK	1.26128e+06
									P08729_Q293	KRT7	sp|P08729|K2C7_HUMAN	Q12792	VAqGVSGAVqDK	1.19173e+06
									P08729_Q319	KRT7	sp|P08729|K2C7_HUMAN	Q12797	VAQGVSGAVqDK;VAqGVSGAVqDK	1.2829e+06
									P08729_Q354	KRT7	sp|P08729|K2C7_HUMAN	Q12802	TSSAqVEGGVHSLHSYEK	1.46965e+06
									P08729_Q362	KRT7	sp|P08729|K2C7_HUMAN	Q12874	ESAEFqTqLEK	1.46615e+06
									P08729_Q376	KRT7	sp|P08729|K2C7_HUMAN	Q12888	ESAEFQTqLEK;ESAEFqTqLEK	840298
									P08729_Q70	KRT7	sp|P08729|K2C7_HUMAN	Q12893	AIESMEqQLSELK;AIESMEqqLSELK	245397
									P08729_Q85	KRT7	sp|P08729|K2C7_HUMAN	Q12904	AIESMEqqLSELK	188201
									P08729_Q89	KRT7	sp|P08729|K2C7_HUMAN	Q12905	SqEqILEILR	657908
									P08729_Q94	KRT7	sp|P08729|K2C7_HUMAN	Q12906	KLELDILPLqEANAELSEK;LELDILPLqEANAELSEK	657908
									P08758_Q127	ANXA5	sp|P08758|ANXA5_HUMAN	Q12929	LSqELEYLTEDVK	280201
									P08758_Q150	ANXA5	sp|P08758|ANXA5_HUMAN	Q12931	IqqLTEEIGR	283852
									P08758_Q51	ANXA5	sp|P08758|ANXA5_HUMAN	Q12959	LDELqASDVSVK	332670
									P08779_Q341	KRT16	sp|P08779|K1C16_HUMAN	Q12965	FLADqQSEIDGLK;FLADqqSEIDGLK	6526.32
									P08779_Q348	KRT16	sp|P08779|K1C16_HUMAN	Q12974	AIqDHLLEVEqSK	6526.32
									P08865_Q84	RPSA	sp|P08865|RSSA_HUMAN	Q12981	FLADqqSEIDGLK	34373
									P08865_Q9	RPSA	sp|P08865|RSSA_HUMAN	Q12986	LTELYNAYVETqDqLLLEK	445344
									P09001_Q63	MRPL3	sp|P09001|RM03_HUMAN	Q12996	VESEQqYFEIEK	49726.8
									P09211_Q136	GSTP1	sp|P09211|GSTP1_HUMAN	Q13011	LESALTELEqLR;LESALTELEqLRK	113406
									P09211_Q138	GSTP1	sp|P09211|GSTP1_HUMAN	Q13042	AAVLqQVLER;AAVLqqVLER	113406
									P09211_Q40	GSTP1	sp|P09211|GSTP1_HUMAN	Q13043	AAVLqqVLER	188913
									P09211_Q57	GSTP1	sp|P09211|GSTP1_HUMAN	Q13045	ISTqLDFASK	604903
									P09211_Q65	GSTP1	sp|P09211|GSTP1_HUMAN	Q13057	ESLLAEqR	531244
									P09211_Q84	GSTP1	sp|P09211|GSTP1_HUMAN	Q13085	EDVDDLVSqLR	8957.53
									P09211_Q85	GSTP1	sp|P09211|GSTP1_HUMAN	Q13098	TYLISSIPLqGAFNYK	8957.53
									P09234_Q45	SNRPC	sp|P09234|RU1C_HUMAN	Q13123	TDLNPDNLqGGDDLDPNYVLSSR	45852.3
									P09234_Q47	SNRPC	sp|P09234|RU1C_HUMAN	Q13137	LLIEMEqR	45852.3
									P09382_Q73	LGALS1	sp|P09382|LEG1_HUMAN	Q13144	LEQGqAIDDLMPAqK	305270
									P09417_Q63	QDPR	sp|P09417|DHPR_HUMAN	Q13148	DISqAYYTVYK	96850.8
									P09417_Q66	QDPR	sp|P09417|DHPR_HUMAN	Q13151	DYPDFSPSVDAEAIqK	96850.8
									P09467_Q229	FBP1	sp|P09467|F16P1_HUMAN	Q13162	TVGMVAGDEETYEVFADLFDPVIqER	134106
									P09467_Q313	FBP1	sp|P09467|F16P1_HUMAN	Q13177	VLAVNqENEQLMEDYEK;VLAVNqENEqLMEDYEK	79483.3
									P09493_Q103	TPM1	sp|P09493|TPM1_HUMAN	Q13185	LLETIDqLYLEYAK	943281
									P09493_Q144	TPM1	sp|P09493|TPM1_HUMAN	Q13200	AGTqIENIEEDFRDGLK	820838
									P09493_Q147	TPM1	sp|P09493|TPM1_HUMAN	Q13206	RDqALTEEHAR	953285
									P09493_Q24	TPM1	sp|P09493|TPM1_HUMAN	Q13232	GISqEQMNEFR	68443.9
									P09493_Q263	TPM1	sp|P09493|TPM1_HUMAN	Q13242	ETADTDTADqVMASFK	73647.4
									P09493_Q38	TPM1	sp|P09493|TPM1_HUMAN	Q13243	PEFTqEVFK	454619
									P09493_Q47	TPM1	sp|P09493|TPM1_HUMAN	Q13247	YAVDDVqYVDEIASVLTSqK	437585
									P09493_Q93	TPM1	sp|P09493|TPM1_HUMAN	Q13257	YAVDDVQYVDEIASVLTSqK;YAVDDVqYVDEIASVLTSqK	1.52297e+06
									P09496_Q104	CLTA	sp|P09496|CLCA_HUMAN	Q13263	NIYVLqELDNPGAK	62926.9
									P09497_Q115	CLTB	sp|P09497|CLCB_HUMAN	Q13277	ILELDqFK;RILELDqFK	42803.1
									P09497_Q197	CLTB	sp|P09497|CLCB_HUMAN	Q13283	TEGDEEAEEEqEENLEASGDYK	114681
									P09497_Q98	CLTB	sp|P09497|CLCB_HUMAN	Q13308	NIPPYFVALVPqEEELDDQK;NIPPYFVALVPqEEELDDqK	68546.9
									P09543_Q225	CNP	sp|P09543|CN37_HUMAN	Q13309	IqVTPPGFqLVFLPFADDK;IqVTPPGFqLVFLPFADDKR	106902
									P09543_Q270	CNP	sp|P09543|CN37_HUMAN	Q13310	IMATPEqVGK	98730.9
									P09543_Q271	CNP	sp|P09543|CN37_HUMAN	Q13315	KqELLEALTK;qELLEALTK	98730.9
									P09601_Q145	HMOX1	sp|P09601|HMOX1_HUMAN	Q13330	EDIIqGFR	66541.2
									P09622_Q172	DLD	sp|P09622|DLDH_HUMAN	Q13347	VDEEqMK	188742
									P09651_Q346	HNRNPA1	sp|P09651|ROA1_HUMAN	Q13356	VITMFVqR	1.11971e+06
									P09651_Q96	HNRNPA1	sp|P09651|ROA1_HUMAN	Q13363	qVFAENK	611566
									P09661_Q11	SNRPA1	sp|P09661|RU2A_HUMAN	Q13371	YAPTEAqLNAVDALIDSMSLAK	56782.9
									P09661_Q14	SNRPA1	sp|P09661|RU2A_HUMAN	Q13404	DqVTAqEIFQDNHEDGPTAK	56782.9
									P09661_Q225	SNRPA1	sp|P09661|RU2A_HUMAN	Q13405	VNPIqGLASK	57360
									P09661_Q228	SNRPA1	sp|P09661|RU2A_HUMAN	Q13409	qFAEMYVAK	57360
									P09669_Q72	COX6C	sp|P09669|COX6C_HUMAN	Q13423	GEGqLGPAER	179646
									P09874_Q150	PARP1	sp|P09874|PARP1_HUMAN	Q13428	YVEPIEDVPCGNIVGLVGVDqFLVK	47789.9
									P09874_Q270	PARP1	sp|P09874|PARP1_HUMAN	Q13434	GVqYLNEIK	149103
									P09874_Q271	PARP1	sp|P09874|PARP1_HUMAN	Q13435	DSVVAGFqWATK	149103
									P09874_Q460	PARP1	sp|P09874|PARP1_HUMAN	Q13438	GGGqIIPTAR	550125
									P09874_Q573	PARP1	sp|P09874|PARP1_HUMAN	Q13439	VNFTVDqIR	259024
									P09874_Q647	PARP1	sp|P09874|PARP1_HUMAN	Q13442	qSVEADINGLR;qSVEADINGLRR	439364
									P09874_Q670	PARP1	sp|P09874|PARP1_HUMAN	Q13444	ELTTEIDNNIEqISSYK	245157
									P09874_Q694	PARP1	sp|P09874|PARP1_HUMAN	Q13451	TqEEIVAK	177596
									P09874_Q875	PARP1	sp|P09874|PARP1_HUMAN	Q13464	EVSqPDWTPPPEVTLVLTK;VREVSqPDWTPPPEVTLVLTK	33932.1
									P09884_Q65	POLA1	sp|P09884|DPOLA_HUMAN	Q13490	YGIVDYMIEqSGPPSK	38047.5
									P09960_Q117	LTA4H	sp|P09960|LKHA4_HUMAN	Q13492	LqDTYNLDTDTISK	139878
									P09960_Q123	LTA4H	sp|P09960|LKHA4_HUMAN	Q13505	qLDEGEISTIDK	139878
									P09960_Q44	LTA4H	sp|P09960|LKHA4_HUMAN	Q13509	VSVLDYLSYAVYqQGDLDK;VSVLDYLSYAVYqqGDLDK	61224.7
									P09960_Q70	LTA4H	sp|P09960|LKHA4_HUMAN	Q13526	VSVLDYLSYAVYqqGDLDK	89973.3
									P09972_Q126	ALDOC	sp|P09972|ALDOC_HUMAN	Q13535	LLELDPEHqR	120812
									P09972_Q307	ALDOC	sp|P09972|ALDOC_HUMAN	Q13541	qEDEWDKPR	38423.2
									P09972_Q355	ALDOC	sp|P09972|ALDOC_HUMAN	Q13561	AEEDKLEqIK	29683.7
									P0CG29_Q234	GSTT2	sp|P0CG29|GST2_HUMAN	Q13564	LEEqRPER	60136
									P0CG29_Q47	GSTT2	sp|P0CG29|GST2_HUMAN	Q13576	PFMTGAAEqIK	57838.6
									P0CG47_Q40	UBB	sp|P0CG47|UBB_HUMAN	Q13596	qFVTPADVVSGNPK	939207
									P0CG47_Q49	UBB	sp|P0CG47|UBB_HUMAN	Q13610	MDEMATTqISKDELDELK	727566
									P0CG47_Q62	UBB	sp|P0CG47|UBB_HUMAN	Q13616	qDLFAVDTqVGTVTSLTAGGSGGSWK	2.624e+06
									P0DJ07_Q48	PET100	sp|P0DJ07|PT100_HUMAN	Q13617	qVLLSEPEEAAALYR	65569.7
									P0DMU7_Q40	CT45A6	sp|P0DMU7|CT456_HUMAN	Q13618	TPLLLMLGqEDR	46983.8
									P0DMV8_Q154	HSPA1A	sp|P0DMV8|HS71A_HUMAN	Q13619	GLLPEELTPLILATqK	20135.3
									P0DMV8_Q330	HSPA1A	sp|P0DMV8|HS71A_HUMAN	Q13620	ASSTSPVEISEWLDqK	204080
									P0DMV8_Q351	HSPA1A	sp|P0DMV8|HS71A_HUMAN	Q13630	LLYDLADqLHAAVGASR	493500
									P0DMV8_Q376	HSPA1A	sp|P0DMV8|HS71A_HUMAN	Q13636	AAVDAGFVPNDMqVGQTGK;AAVDAGFVPNDMqVGqTGK	327076
									P0DMV8_Q532	HSPA1A	sp|P0DMV8|HS71A_HUMAN	Q13637	AAVDAGFVPNDMqVGqTGK	362915
									P0DMV8_Q58	HSPA1A	sp|P0DMV8|HS71A_HUMAN	Q13685	DPEAPIFqVADYGIVADLFK	100589
									P0DMV8_Q64	HSPA1A	sp|P0DMV8|HS71A_HUMAN	Q13740	VLVAqHDVYK	111545
									P0DMV8_Q84	HSPA1A	sp|P0DMV8|HS71A_HUMAN	Q13796	TqVELLEAPTPALK	212811
									P0DP23_Q4	CALM1	sp|P0DP23|CALM1_HUMAN	Q13813	TAIqAAGYPDK	917774
									P0DP23_Q9	CALM1	sp|P0DP23|CALM1_HUMAN	Q13823	ESLqQMAEVTR;ESLqqMAEVTR	933965
									P10155_Q274	RO60	sp|P10155|RO60_HUMAN	Q14008	LIELqAGK	19358.2
									P10253_Q827	GAA	sp|P10253|LYAG_HUMAN	Q14011	SLEDqVEMLR	55363.8
									P10253_Q900	GAA	sp|P10253|LYAG_HUMAN	Q14061	LWEEqLAAAK	220389
									P10253_Q902	GAA	sp|P10253|LYAG_HUMAN	Q14103	AqQEqELAADAFK	220389
									P10301_Q194	RRAS	sp|P10301|RRAS_HUMAN	Q14108	MPPYDEqTqAFIDAAQEAR	51727.5
									P10301_Q196	RRAS	sp|P10301|RRAS_HUMAN	Q14116	qDADSLqR	51727.5
									P10515_Q104	DLAT	sp|P10515|ODP2_HUMAN	Q14118	ATPEqYqILK	147171
									P10515_Q374	DLAT	sp|P10515|ODP2_HUMAN	Q14126	LFqEDDEIPLYLK	191003
									P10586_Q364	PTPRF	sp|P10586|PTPRF_HUMAN	Q14137	IYVDDGLISLqVK	86857.1
									P10586_Q875	PTPRF	sp|P10586|PTPRF_HUMAN	Q14139	FGVEqDVDMVFASFIR	32640.2
									P10599_Q12	TXN	sp|P10599|THIO_HUMAN	Q14151	MqHLIAR	4223632
									P10606_Q125	COX5B	sp|P10606|COX5B_HUMAN	Q14152	EAEAAIYHLqLFEELR	83218.1
									P10606_Q126	COX5B	sp|P10606|COX5B_HUMAN	Q14157	DPVqEAWAEDVDLR	83218.1
									P10606_Q43	COX5B	sp|P10606|COX5B_HUMAN	Q14160	TDDEVVqREEEAIqLDGLNASQIR	143288
									P10619_Q261	CTSA	sp|P10619|PPGB_HUMAN	Q14165	FqSSHHPTDITSLDqYVER	166235
									P10619_Q436	CTSA	sp|P10619|PPGB_HUMAN	Q14166	FQSSHHPTDITSLDqYVER;FqSSHHPTDITSLDqYVER	354709
									P10636_Q49	MAPT	sp|P10636|TAU_HUMAN	Q14195	LTESPCALVASqYGWSGNMER	47845.8
									P10644_Q275	PRKAR1A	sp|P10644|KAP0_HUMAN	Q14197	DISTNYYASqK	207871
									P10644_Q280	PRKAR1A	sp|P10644|KAP0_HUMAN	Q14203	VEEEPEEEPEETAEDTTEDTEqDEDEEMDVGTDEEEETAK	207871
									P10768_Q215	ESD	sp|P10768|ESTD_HUMAN	Q14204	FAFqAEVNR	63184.1
									P10768_Q222	ESD	sp|P10768|ESTD_HUMAN	Q14240	ISTLPqLNSALVqDLAK	63184.1
									P10809_Q170	HSPD1	sp|P10809|CH60_HUMAN	Q14241	qEAIPDEVIK;qEAIPDEVIKK	1.8175e+06
									P10809_Q255	HSPD1	sp|P10809|CH60_HUMAN	Q14247	SIEDMTEEAFqK	375707
									P10809_Q296	HSPD1	sp|P10809|CH60_HUMAN	Q14257	GGDISVCEWYqR	447247
									P10809_Q338	HSPD1	sp|P10809|CH60_HUMAN	Q14258	NGVQAMVEFDSVqSAqR	127910
									P10809_Q372	HSPD1	sp|P10809|CH60_HUMAN	Q14315	FSTPEqAAK	1.27264e+06
									P10809_Q377	HSPD1	sp|P10809|CH60_HUMAN	Q14318	LPLqLDDAVRPEAEGEEEGR	1.28516e+06
									P10809_Q42	HSPD1	sp|P10809|CH60_HUMAN	Q14331	GFVEIqTPK	236229
									P10809_Q496	HSPD1	sp|P10809|CH60_HUMAN	Q14376	LAEPSqLLK	66752.3
									P10809_Q66	HSPD1	sp|P10809|CH60_HUMAN	Q14432	qEGLESVLK	243731
									P10809_Q99	HSPD1	sp|P10809|CH60_HUMAN	Q14435	SPPGqVTEAVK	464600
									P10909_Q332	CLU	sp|P10909|CLUS_HUMAN	Q14444	LLNVGFqEALK	174540
									P11021_Q109	HSPA5	sp|P11021|BIP_HUMAN	Q14498	EGILSDEIYCPPETAVLLGSYAVqAK	799303
									P11021_Q110	HSPA5	sp|P11021|BIP_HUMAN	Q14527	IAqDLEMYGINYFEIK	719256
									P11021_Q129	HSPA5	sp|P11021|BIP_HUMAN	Q14562	LqDYEEK	203363
									P11021_Q136	HSPA5	sp|P11021|BIP_HUMAN	Q14566	ELSEqIqR	203363
									P11021_Q180	HSPA5	sp|P11021|BIP_HUMAN	Q14573	ALqLEEER;ALqLEEERK	313664
									P11021_Q449	HSPA5	sp|P11021|BIP_HUMAN	Q14643	AqEEAERLEADR	971184
									P11021_Q458	HSPA5	sp|P11021|BIP_HUMAN	Q14671	SqEQLAAELAEYTAK;SqEqLAAELAEYTAK	658952
									P11021_Q530	HSPA5	sp|P11021|BIP_HUMAN	Q14676	EDEVEEWqHR;RKEDEVEEWqHR	36142.7
									P11021_Q57	HSPA5	sp|P11021|BIP_HUMAN	Q14677	qLLTLSSELSQAR;qLLTLSSELSQARDENK;qLLTLSSELSQARDENKR;qLLTLSSELSqAR;qLLTLSSELSqARDENK	51473.8
									P11021_Q609	HSPA5	sp|P11021|BIP_HUMAN	Q14683	qLLTLSSELSqAR;qLLTLSSELSqARDENK	690418
									P11021_Q628	HSPA5	sp|P11021|BIP_HUMAN	Q14684	VSAqEVR	2.99908e+06
									P11021_Q83	HSPA5	sp|P11021|BIP_HUMAN	Q14694	ENPLqFK	62809.4
									P11142_Q154	HSPA8	sp|P11142|HSP7C_HUMAN	Q14696	FYPEDVAEELIqDITqK	920609
									P11142_Q22	HSPA8	sp|P11142|HSP7C_HUMAN	Q14697	FYPEDVAEELIQDITqK;FYPEDVAEELIqDITqK	49504.5
									P11142_Q279	HSPA8	sp|P11142|HSP7C_HUMAN	Q14738	LqAETEELEEEK	29071.1
									P11142_Q33	HSPA8	sp|P11142|HSP7C_HUMAN	Q14746	FMqASEDLLK	890907
									P11142_Q330	HSPA8	sp|P11142|HSP7C_HUMAN	Q14749	IqILEGWK	510686
									P11142_Q351	HSPA8	sp|P11142|HSP7C_HUMAN	Q14764	DPANFqYPAESVLAYK	1.85411e+06
									P11142_Q376	HSPA8	sp|P11142|HSP7C_HUMAN	Q14789	EGHLSPDIVAEqK	1.88848e+06
									P11142_Q426	HSPA8	sp|P11142|HSP7C_HUMAN	Q14802	IqEPNTFPAILR	12669.7
									P11142_Q520	HSPA8	sp|P11142|HSP7C_HUMAN	Q14839	AFqNVFAPR	102038
									P11142_Q58	HSPA8	sp|P11142|HSP7C_HUMAN	Q14847	WqTLLSVDDLVEK	85110.3
									P11142_Q595	HSPA8	sp|P11142|HSP7C_HUMAN	Q14956	qLYEFDIK	1.08522e+06
									P11142_Q596	HSPA8	sp|P11142|HSP7C_HUMAN	Q14966	SDVLVEYqGEGR	926804
									P11142_Q612	HSPA8	sp|P11142|HSP7C_HUMAN	Q14974	SPYqEFTDHLVK	192716
									P11142_Q84	HSPA8	sp|P11142|HSP7C_HUMAN	Q14978	YGDGIqLTR	1481999
									P11166_Q242	SLC2A1	sp|P11166|GTR1_HUMAN	Q14980	FLDqNLqK	84926.3
									P11166_Q491	SLC2A1	sp|P11166|GTR1_HUMAN	Q14C86	VLLqEEGTR	172674
									P11171_Q857	EPB41	sp|P11171|EPB41_HUMAN	Q14CX7	VqEqELTR	104758
									P11172_Q19	UMPS	sp|P11172|UMPS_HUMAN	Q15006	ETqTECEWTVDTSK	47975
									P11177_Q138	PDHB	sp|P11177|ODPB_HUMAN	Q15007	SVEEVASEIqPFLR	37227.2
									P11177_Q345	PDHB	sp|P11177|ODPB_HUMAN	Q15019	DLIDFDDRqqIYAAEK	510013
									P11177_Q41	PDHB	sp|P11177|ODPB_HUMAN	Q15020	LLEAqIASGGVVDPVNSVFLPK	132818
									P11177_Q62	PDHB	sp|P11177|ODPB_HUMAN	Q15021	LLEAqIATGGIIDPK	335388
									P11233_Q148	RALA	sp|P11233|RALA_HUMAN	Q15022	TGSqYDIqDAIDK	8961.33
									P11233_Q63	RALA	sp|P11233|RALA_HUMAN	Q15029	GIVDSITGqR	59260.2
									P11233_Q72	RALA	sp|P11233|RALA_HUMAN	Q15031	LSLqDAVSQGVIDqDMATR	59260.2
									P11234_Q153	RALB	sp|P11234|RALB_HUMAN	Q15046	LqDTSSYAK	137535
									P11279_Q329	LAMP1	sp|P11279|LAMP1_HUMAN	Q15050	qWVDTDDTSSENTVVPPETYVK	115683
									P11279_Q360	LAMP1	sp|P11279|LAMP1_HUMAN	Q15052	ESSETPDqFMTADETR	80900.6
									P11310_Q232	ACADM	sp|P11310|ACADM_HUMAN	Q15054	VLAPqISFAPEIASEEERK	77530.6
									P11387_Q704	TOP1	sp|P11387|TOP1_HUMAN	Q15057	SLASDITDEqK	340308
									P11388_Q1249	TOP2A	sp|P11388|TOP2A_HUMAN	Q15059	LLELqEVDSLLR	84930.9
									P11413_Q111	G6PD	sp|P11413|G6PD_HUMAN	Q15067	EAIINLATqPK	525404
									P11413_Q119	G6PD	sp|P11413|G6PD_HUMAN	Q15070	VAPGYYTLTADqDAR	467613
									P11413_Q395	G6PD	sp|P11413|G6PD_HUMAN	Q15075	DVVSFEqPEFSVSR	98237.3
									P11413_Q471	G6PD	sp|P11413|G6PD_HUMAN	Q15084	VADPTPFHIqAEVTMK	29509
									P11413_Q83	G6PD	sp|P11413|G6PD_HUMAN	Q15118	SPEEGAETPVYLALLPPDAEGPHGqFVSEK	157427
									P11441_Q85	UBL4A	sp|P11441|UBL4A_HUMAN	Q15125	ELFPIAAqVDK	147016
									P11498_Q129	PC	sp|P11498|PYC_HUMAN	Q15126	SLYPLTFIqVK	50013.9
									P11498_Q132	PC	sp|P11498|PYC_HUMAN	Q15149	AYVAVDGIPqGVLER	50013.9
									P11498_Q286	PC	sp|P11498|PYC_HUMAN	Q15181	TqNDVDIADVAYYFEK	62361.7
									P11498_Q988	PC	sp|P11498|PYC_HUMAN	Q15185	TNVLYELAqYASEPSEqELLR	68625.6
									P11586_Q218	MTHFD1	sp|P11586|C1TC_HUMAN	Q15223	IqTLTSSVR	181121
									P11586_Q30	MTHFD1	sp|P11586|C1TC_HUMAN	Q15233	VDqSILTGESVSVIK	539344
									P11586_Q470	MTHFD1	sp|P11586|C1TC_HUMAN	Q15257	LDEFGEqLSK	198765
									P11586_Q493	MTHFD1	sp|P11586|C1TC_HUMAN	Q15276	ASGqAFELILSPR	218975
									P11586_Q531	MTHFD1	sp|P11586|C1TC_HUMAN	Q15291	DLSLEEIqK	442045
									P11586_Q548	MTHFD1	sp|P11586|C1TC_HUMAN	Q15293	VVqDAqTFAEWK	284867
									P11586_Q725	MTHFD1	sp|P11586|C1TC_HUMAN	Q15363	qPPVSPGTALVGSqK	106678
									P11586_Q800	MTHFD1	sp|P11586|C1TC_HUMAN	Q15365	APPSVFAEVPqAQPVLVFK;APPSVFAEVPqAqPVLVFK	50309.7
									P11586_Q803	MTHFD1	sp|P11586|C1TC_HUMAN	Q15366	APPSVFAEVPqAqPVLVFK	50309.7
									P11586_Q807	MTHFD1	sp|P11586|C1TC_HUMAN	Q15370	EPESILqVLSQMEK;EPESILqVLSqMEK	297761
									P11586_Q813	MTHFD1	sp|P11586|C1TC_HUMAN	Q15388	EPESILqVLSqMEK	243901
									P11586_Q846	MTHFD1	sp|P11586|C1TC_HUMAN	Q15393	qVEYLVNEK	568761
									P11586_Q877	MTHFD1	sp|P11586|C1TC_HUMAN	Q15404	YIqDFqR	35309.8
									P11717_Q992	IGF2R	sp|P11717|MPRI_HUMAN	Q15417	FLESLPEEEqQR;FLESLPEEEqqR	33854.1
									P11766_Q244	ADH5	sp|P11766|ADHX_HUMAN	Q15418	FLESLPEEEqqR	131230
									P11908_Q13	PRPS2	sp|P11908|PRPS2_HUMAN	Q15424	VAASEEqEFAEGFVK	11146.1
									P11908_Q17	PRPS2	sp|P11908|PRPS2_HUMAN	Q15428	TDSVIIADqTPTPTR	11146.1
									P11940_Q148	PABPC1	sp|P11940|PABP1_HUMAN	Q15435	GSLLGCSIDITSAADSEAITFqK	46242.2
									P11940_Q60	PABPC1	sp|P11940|PABP1_HUMAN	Q15436	YIDSADLEPITSqEEPVR	624811
									P11940_Q61	PABPC1	sp|P11940|PABP1_HUMAN	Q15437	FVGqDVEGER	621956
									P11940_Q615	PABPC1	sp|P11940|PABP1_HUMAN	Q15459	IYqYVINK	189547
									P11940_Q618	PABPC1	sp|P11940|PABP1_HUMAN	Q15477	EVRqLAEDFLK;qLAEDFLK	189547
									P12004_Q108	PCNA	sp|P12004|PCNA_HUMAN	Q15528	qVSDLISVLR;qVSDLISVLREANQAINPK	143211
									P12004_Q8	PCNA	sp|P12004|PCNA_HUMAN	Q15554	LLqLVEDR	60367.1
									P12081_Q294	HARS1	sp|P12081|HARS1_HUMAN	Q15599	NFYqEHPDLAR	171041
									P12081_Q410	HARS1	sp|P12081|HARS1_HUMAN	Q15637	TAqEVETYRR	102609
									P12081_Q417	HARS1	sp|P12081|HARS1_HUMAN	Q15643	RFDEATqLR	260346
									P12081_Q44	HARS1	sp|P12081|HARS1_HUMAN	Q15645	IALDFqR	78180.6
									P12236_Q4	SLC25A6	sp|P12236|ADT3_HUMAN	Q15691	qSVFPFESGK;qSVFPFESGKPFK	60928.7
									P12268_Q112	IMPDH2	sp|P12268|IMDH2_HUMAN	Q15717	IqVLVEPDHFK	150193
									P12268_Q441	IMPDH2	sp|P12268|IMDH2_HUMAN	Q15758	qTYFLPVIGLVDAEK	139324
									P12268_Q448	IMPDH2	sp|P12268|IMDH2_HUMAN	Q15773	AMEVDERPTEqYSDIGGLDK	203691
									P12268_Q498	IMPDH2	sp|P12268|IMDH2_HUMAN	Q15785	LAGPqLVqMFIGDGAK	120510
									P12270_Q1001	TPR	sp|P12270|TPR_HUMAN	Q15814	MATVWDEAEqDGIGEEVLK	139789
									P12270_Q1003	TPR	sp|P12270|TPR_HUMAN	Q15833	GATELTHEDYMEGILEVqAK	139789
									P12270_Q1031	TPR	sp|P12270|TPR_HUMAN	Q15836	MSTEEIIqR	110259
									P12270_Q1032	TPR	sp|P12270|TPR_HUMAN	Q15847	EqLAIAEFAR	86838.9
									P12270_Q1193	TPR	sp|P12270|TPR_HUMAN	Q15906	SLLVIPNTLAVNAAqDSTDLVAK	51130.1
									P12270_Q1195	TPR	sp|P12270|TPR_HUMAN	Q15907	qAGVFEPTIVK	51130.1
									P12270_Q1308	TPR	sp|P12270|TPR_HUMAN	Q15942	VLCELADLqDK	42685.7
									P12270_Q136	TPR	sp|P12270|TPR_HUMAN	Q16181	qLELENLTTqETR	96496.9
									P12270_Q1369	TPR	sp|P12270|TPR_HUMAN	Q16186	FIMGDSSVqDqWK	38561.2
									P12270_Q1370	TPR	sp|P12270|TPR_HUMAN	Q16204	GSPLNAAPYGIESMSqDTEVR	38561.2
									P12270_Q170	TPR	sp|P12270|TPR_HUMAN	Q16513	NqREHTALLK	187729
									P12270_Q32	TPR	sp|P12270|TPR_HUMAN	Q16531	IqEVADELQK;IqEVADELqK	135876
									P12270_Q325	TPR	sp|P12270|TPR_HUMAN	Q16537	IqEVADELqK	106352
									P12270_Q33	TPR	sp|P12270|TPR_HUMAN	Q16543	LGLqSLR	116881
									P12270_Q333	TPR	sp|P12270|TPR_HUMAN	Q16555	qIFNGTFVK	106352
									P12270_Q406	TPR	sp|P12270|TPR_HUMAN	Q16576	QqELTHQEHR;qqELTHQEHR	31469
									P12270_Q408	TPR	sp|P12270|TPR_HUMAN	Q16625	NqGIEEALK	31469
									P12270_Q53	TPR	sp|P12270|TPR_HUMAN	Q16626	VLqLTSWDEDAWASK	40983.6
									P12270_Q592	TPR	sp|P12270|TPR_HUMAN	Q16643	GWLRDPSASPGDAGEqAIR	71572.1
									P12270_Q6	TPR	sp|P12270|TPR_HUMAN	Q16658	qILDEAGK	62765.5
									P12270_Q7	TPR	sp|P12270|TPR_HUMAN	Q16666	ALASqLqDSLK	47065.2
									P12270_Q717	TPR	sp|P12270|TPR_HUMAN	Q16698	MqEAMTqEVSDVFSDTTTPIK	124127
									P12270_Q809	TPR	sp|P12270|TPR_HUMAN	Q16718	MQEAMTqEVSDVFSDTTTPIK;MqEAMTqEVSDVFSDTTTPIK	110262
									P12270_Q940	TPR	sp|P12270|TPR_HUMAN	Q16719	ETVqTTEDQILK;ETVqTTEDQILKR;ETVqTTEDqILK	90492.6
									P12273_Q79	PIP	sp|P12273|PIP_HUMAN	Q16740	STVEGIqASVK	79589.9
									P12277_Q116	CKB	sp|P12277|KCRB_HUMAN	Q16822	ELTPqVVSAAR	33084.7
									P12277_Q365	CKB	sp|P12277|KCRB_HUMAN	Q16836	ETVQTTEDqILK;ETVqTTEDqILK	48842.1
									P12277_Q371	CKB	sp|P12277|KCRB_HUMAN	Q16850	AVAGNISDPGLqK	48525
									P12277_Q380	CKB	sp|P12277|KCRB_HUMAN	Q16851	SISADDDLqESSR	48525
									P12429_Q130	ANXA3	sp|P12429|ANXA3_HUMAN	Q16854	SLSEqPVMDTATATEQAK;SLSEqPVMDTATATEqAK	165531
									P12429_Q28	ANXA3	sp|P12429|ANXA3_HUMAN	Q16881	SLSEqPVMDTATATEqAK	124288
									P12532_Q127	CKMT1A	sp|P12532|KCRU_HUMAN	Q16890	GLDVDSLVIEHIqVNK	52347.5
									P12814_Q270	ACTN1	sp|P12814|ACTN1_HUMAN	Q16891	EqIVPKPEEEVAQK;EqIVPKPEEEVAqK	55886
									P12814_Q274	ACTN1	sp|P12814|ACTN1_HUMAN	Q1ED39	YADLTEDqLPSCESLK	27365.9
									P12814_Q509	ACTN1	sp|P12814|ACTN1_HUMAN	Q1KMD3	ALPFWNEEIVPqIK	85094.2
									P12814_Q51	ACTN1	sp|P12814|ACTN1_HUMAN	Q27J81	PMqFLGDEETVR;PMqFLGDEETVRK	37651.5
									P12814_Q616	ACTN1	sp|P12814|ACTN1_HUMAN	Q29RF7	AMEAVAAqGK	49905.1
									P12814_Q745	ACTN1	sp|P12814|ACTN1_HUMAN	Q2M2I5	DAGYEFDICFTSVqK	48448.7
									P12814_Q828	ACTN1	sp|P12814|ACTN1_HUMAN	Q2M389	VVqVSAGDSHTAALTDDGR	208827
									P12830_Q264	CDH1	sp|P12830|CADH1_HUMAN	Q2NL82	SMVPVqVqLDVPVVK	57248.9
									P12955_Q127	PEPD	sp|P12955|PEPD_HUMAN	Q2T9J0	YqqPFEDFR	77392
									P12955_Q139	PEPD	sp|P12955|PEPD_HUMAN	Q2TAY7	qGTEIDGR	94230.5
									P12956_Q106	XRCC6	sp|P12956|XRCC6_HUMAN	Q32MZ4	TLVLSNLSYSATEETLqEVFEK	126842
									P12956_Q121	XRCC6	sp|P12956|XRCC6_HUMAN	Q32P41	GqISETLK	784784
									P12956_Q20	XRCC6	sp|P12956|XRCC6_HUMAN	Q32P44	FLSqIESDR	483959
									P12956_Q416	XRCC6	sp|P12956|XRCC6_HUMAN	Q3KQU3	SEYSELDEDESqAPYDPNGKPER	394550
									P12956_Q423	XRCC6	sp|P12956|XRCC6_HUMAN	Q3LXA3	IqAGDPVAR	394550
									P12956_Q426	XRCC6	sp|P12956|XRCC6_HUMAN	Q3YEC7	AAAVLPVLDLAqR	68254.1
									P12956_Q433	XRCC6	sp|P12956|XRCC6_HUMAN	Q3ZAQ7	EIELIGSGGFGqVFK	68254.1
									P12956_Q458	XRCC6	sp|P12956|XRCC6_HUMAN	Q49A26	YMSPEqISSqDYGK	541102
									P12956_Q597	XRCC6	sp|P12956|XRCC6_HUMAN	Q4G0X9	YqDILVFR	519692
									P13010_Q312	XRCC5	sp|P13010|XRCC5_HUMAN	Q4J6C6	IESDVqEPTEPEDDLDIMLGNK	309076
									P13010_Q330	XRCC5	sp|P13010|XRCC5_HUMAN	Q4KMQ1	PFMLDEEGDTqTEETqPSETK	26358.3
									P13010_Q43	XRCC5	sp|P13010|XRCC5_HUMAN	Q4V328	LYqAGEGR	182523
									P13010_Q45	XRCC5	sp|P13010|XRCC5_HUMAN	Q4ZG55	SEIDLVqIK	37525.9
									P13010_Q450	XRCC5	sp|P13010|XRCC5_HUMAN	Q52LJ0	VqASLAANTFTITGHAETK	163178
									P13010_Q547	XRCC5	sp|P13010|XRCC5_HUMAN	Q53EL6	LqIWDTAGQER;LqIWDTAGqER	160645
									P13010_Q551	XRCC5	sp|P13010|XRCC5_HUMAN	Q53FA7	GAqAAIVVYDITNEESFAR	160645
									P13073_Q154	COX4I1	sp|P13073|COX41_HUMAN	Q53FV1	qVSIEEGERK	115762
									P13639_Q227	EEF2	sp|P13639|EF2_HUMAN	Q53GQ0	VAAALPGMESTqDR	209756
									P13639_Q243	EEF2	sp|P13639|EF2_HUMAN	Q53GS7	LVFLGEqSVGK	1384323
									P13639_Q477	EEF2	sp|P13639|EF2_HUMAN	Q53GS9	VSYqDYEIEISDASEVEK	81493.3
									P13639_Q670	EEF2	sp|P13639|EF2_HUMAN	Q53H12	GAVYSFDPVGSYqR	1.12678e+06
									P13639_Q684	EEF2	sp|P13639|EF2_HUMAN	Q53HC9	AGGSASAMLqPLLDNQVGFK	418409
									P13639_Q720	EEF2	sp|P13639|EF2_HUMAN	Q53LP3	GVGDDqLGEESEERDDHLLPM	57694.6
									P13639_Q8	EEF2	sp|P13639|EF2_HUMAN	Q53T59	DqIAqLEASLAAAK	981361
									P13645_Q246	KRT10	sp|P13645|K1C10_HUMAN	Q567U6	qLADETLLK	335398
									P13645_Q357	KRT10	sp|P13645|K1C10_HUMAN	Q58FF8	qIEYEYK	42795.2
									P13667_Q157	PDIA4	sp|P13667|PDIA4_HUMAN	Q5BJF2	EELEqTYHAK	138716
									P13667_Q169	PDIA4	sp|P13667|PDIA4_HUMAN	Q5F1R6	IqELEDLLAK	224286
									P13667_Q282	PDIA4	sp|P13667|PDIA4_HUMAN	Q5H9L2	NSqGEEVAqR	138771
									P13674_Q138	P4HA1	sp|P13674|P4HA1_HUMAN	Q5H9R7	TTIPEEEEEEEEAAGVVVEEELFHqqGTPR	96633.8
									P13674_Q193	P4HA1	sp|P13674|P4HA1_HUMAN	Q5J8M3	TTIPEEEEEEEEAAGVVVEEELFHQqGTPR;TTIPEEEEEEEEAAGVVVEEELFHqqGTPR	57642.9
									P13674_Q217	P4HA1	sp|P13674|P4HA1_HUMAN	Q5JPH6	SLETENSALqLqVTEREEVR	50338.5
									P13674_Q218	P4HA1	sp|P13674|P4HA1_HUMAN	Q5JRA6	TKPqDMISAGGESVAGITAISGKPGDK	35173.2
									P13674_Q239	P4HA1	sp|P13674|P4HA1_HUMAN	Q5JRX3	DTMSDqALEALSASLGTR	183655
									P13674_Q328	P4HA1	sp|P13674|P4HA1_HUMAN	Q5JSH3	qAEPELDLR;qAEPELDLRSIK	62949.7
									P13674_Q55	P4HA1	sp|P13674|P4HA1_HUMAN	Q5JTH9	LAAAISEVVSqTPASTTqAGAPPR	18802.6
									P13693_Q106	TPT1	sp|P13693|TCTP_HUMAN	Q5JTJ3	qPFLPGEVK	290050
									P13693_Q121	TPT1	sp|P13693|TCTP_HUMAN	Q5JTV8	LKPqYLEELPGQLK;LKPqYLEELPGqLK;PqYLEELPGQLK;PqYLEELPGqLK	295186
									P13797_Q351	PLS3	sp|P13797|PLST_HUMAN	Q5M775	LKPqYLEELPGqLK;PqYLEELPGqLK	56058.1
									P13797_Q8	PLS3	sp|P13797|PLST_HUMAN	Q5RKV6	qFSMFLGK	51018.9
									P13798_Q386	APEH	sp|P13798|ACPH_HUMAN	Q5SRE5	IAAYLqSDqFCK	40740.6
									P13798_Q394	APEH	sp|P13798|ACPH_HUMAN	Q5SSJ5	SqWLDVK	40740.6
									P13798_Q4	APEH	sp|P13798|ACPH_HUMAN	Q5T160	ITqSNAILR	150739
									P13798_Q673	APEH	sp|P13798|ACPH_HUMAN	Q5T1M5	AVVGEEALTSDDLLYLEFLqK	130563
									P13804_Q100	ETFA	sp|P13804|ETFA_HUMAN	Q5T2T1	AVVqVFEGTSGIDAK	288913
									P13804_Q202	ETFA	sp|P13804|ETFA_HUMAN	Q5T2W1	VAqYMADVLEDSK	403493
									P13804_Q240	ETFA	sp|P13804|ETFA_HUMAN	Q5T440	VqENLLANGVDLVTYITR	83700.6
									P13804_Q262	ETFA	sp|P13804|ETFA_HUMAN	Q5T4S7	GFGFGqGAGALVHSE	153759
									P13804_Q265	ETFA	sp|P13804|ETFA_HUMAN	Q5T5P2	GYGYGqGAGTLSTDK	106396
									P13804_Q309	ETFA	sp|P13804|ETFA_HUMAN	Q5T6F2	AGqSAAGAAPGGGVDTR	86216.8
									P13804_Q80	ETFA	sp|P13804|ETFA_HUMAN	Q5T9A4	AFGPGLqGGSAGSPAR	156703
									P13807_Q76	GYS1	sp|P13807|GYS1_HUMAN	Q5TDH0	LqVEPAVDTSGVqCYGPGIEGQGVFR	53805.4
									P13929_Q232	ENO3	sp|P13929|ENOB_HUMAN	Q5TEC6	ALTqTGGPHVK	153950
									P14314_Q128	PRKCSH	sp|P14314|GLU2B_HUMAN	Q5TFE4	VANPSGNLTETYVqDR	312546
									P14314_Q129	PRKCSH	sp|P14314|GLU2B_HUMAN	Q5TH69	VEYTPYEEGLHSVDVTYDGSPVPSSPFqVPVTEGCDPSR	314646
									P14314_Q163	PRKCSH	sp|P14314|GLU2B_HUMAN	Q5VIR6	ANLPqSFqVDTSK	871385
									P14314_Q172	PRKCSH	sp|P14314|GLU2B_HUMAN	Q5VT79	ANLPQSFqVDTSK;ANLPqSFqVDTSK	674725
									P14314_Q201	PRKCSH	sp|P14314|GLU2B_HUMAN	Q5VTR2	AGVAPLqVK	419153
									P14314_Q208	PRKCSH	sp|P14314|GLU2B_HUMAN	Q5VW32	GLVEPVDVVDNADGTqTVNYVPSR	156973
									P14314_Q211	PRKCSH	sp|P14314|GLU2B_HUMAN	Q5VW36	DAGEGLLAVqITDPEGK;DAGEGLLAVqITDPEGKPK	156973
									P14314_Q362	PRKCSH	sp|P14314|GLU2B_HUMAN	Q5VYK3	VAqPTITDNK	44112.7
									P14314_Q364	PRKCSH	sp|P14314|GLU2B_HUMAN	Q5VZE5	LPqLPITNFSR	44112.7
									P14324_Q143	FDPS	sp|P14324|FPPS_HUMAN	Q5XKP0	YNEqHVPGSPFTAR	87294.8
									P14324_Q149	FDPS	sp|P14324|FPPS_HUMAN	Q63ZY3	KNGqHVASSPIPVVISqSEIGDASR;NGqHVASSPIPVVISqSEIGDASR	87294.8
									P14324_Q348	FDPS	sp|P14324|FPPS_HUMAN	Q641Q2	FADqHVPGSPFSVK	160193
									P14324_Q350	FDPS	sp|P14324|FPPS_HUMAN	Q658Y4	IPEISIqDMTAQVTSPSGK;IPEISIqDMTAqVTSPSGK	160193
									P14406_Q36	COX7A2	sp|P14406|CX7A2_HUMAN	Q66K14	IPEISIqDMTAqVTSPSGK	924033
									P14618_Q184	PKM	sp|P14618|KPYM_HUMAN	Q66PJ3	GqHVPGSPFqFTVGPLGEGGAHK	1.43334e+06
									P14618_Q235	PKM	sp|P14618|KPYM_HUMAN	Q68CZ2	DGSCGVAYVVqEPGDYEVSVK	66189.6
									P14618_Q378	PKM	sp|P14618|KPYM_HUMAN	Q68D06	LTVSSLqESGLK;RLTVSSLqESGLK	319200
									P14618_Q393	PKM	sp|P14618|KPYM_HUMAN	Q68E01	VNqPASFAVSLNGAK	31540.7
									P14618_Q479	PKM	sp|P14618|KPYM_HUMAN	Q68EM7	VHSPSGALEECYVTEIDqDK	778888
									P14625_Q50	HSP90B1	sp|P14625|ENPL_HUMAN	Q6AWC2	ATCAPqHGAPGPGPADASK	50485.1
									P14625_Q513	HSP90B1	sp|P14625|ENPL_HUMAN	Q6DD88	SAGqGEVLVYVEDPAGHqEEAK	116844
									P14625_Q526	HSP90B1	sp|P14625|ENPL_HUMAN	Q6EEV4	SAGQGEVLVYVEDPAGHqEEAK;SAGqGEVLVYVEDPAGHqEEAK	143071
									P14625_Q57	HSP90B1	sp|P14625|ENPL_HUMAN	Q6EMK4	VTVLFAGqHIAK	50485.1
									P14625_Q651	HSP90B1	sp|P14625|ENPL_HUMAN	Q6FI81	VTAqGPGLEPSGNIANK	14537.7
									P14625_Q681	HSP90B1	sp|P14625|ENPL_HUMAN	Q6GMV3	GTVEPqLEAR	409999
									P14625_Q776	HSP90B1	sp|P14625|ENPL_HUMAN	Q6GQQ9	SADFVVEAIGDDVGTLGFSVEGPSqAK	127447
									P14625_Q79	HSP90B1	sp|P14625|ENPL_HUMAN	Q6GYQ0	DAPqDFHPDR;DAPqDFHPDRVK	286138
									P14635_Q417	CCNB1	sp|P14635|CCNB1_HUMAN	Q6IA86	IANLqTDLSDGLR;RIANLqTDLSDGLR	38277.9
									P14635_Q424	CCNB1	sp|P14635|CCNB1_HUMAN	Q6IAA8	VqVQDNEGCPVEALVK;VqVqDNEGCPVEALVK	38277.9
									P14735_Q502	IDE	sp|P14735|IDE_HUMAN	Q6IBS0	LIALLEVLSqK	70323.9
									P14735_Q883	IDE	sp|P14735|IDE_HUMAN	Q6IN85	LDVqFSGLTK	105771
									P14854_Q58	COX6B1	sp|P14854|CX6B1_HUMAN	Q6KB66	YTPVqQGPVGVNVTYGGDPIPK;YTPVqqGPVGVNVTYGGDPIPK	59361.7
									P14866_Q242	HNRNPL	sp|P14866|HNRPL_HUMAN	Q6KC79	YTPVqqGPVGVNVTYGGDPIPK	6032.94
									P14866_Q245	HNRNPL	sp|P14866|HNRPL_HUMAN	Q6L8Q7	HNqRPTFR	6032.94
									P14866_Q490	HNRNPL	sp|P14866|HNRPL_HUMAN	Q6NSW5	DqEFTVK	99418.6
									P14868_Q155	DARS1	sp|P14868|SYDC_HUMAN	Q6NUK1	SNPFAHLAEPLDPVqPGK	265666
									P14868_Q219	DARS1	sp|P14868|SYDC_HUMAN	Q6NUM6	YqqAGLPLIVLAGK	156123
									P14923_Q121	JUP	sp|P14923|PLAK_HUMAN	Q6NUM9	VTqSNFAVGYK	156647
									P14923_Q386	JUP	sp|P14923|PLAK_HUMAN	Q6NUQ1	TDEFQLHTNVNDGTEFGGSIYqK	140674
									P15121_Q27	AKR1B1	sp|P15121|ALDR_HUMAN	Q6NUQ4	YqIDPDACFSAK	152088
									P15291_Q233	B4GALT1	sp|P15291|B4GT1_HUMAN	Q6NXG1	VNNSSLIGLGYTqTLK	49443.1
									P15311_Q131	EZR	sp|P15311|EZRI_HUMAN	Q6NYC1	WNTDNTLGTEITVEDqLAR	16688.6
									P15311_Q196	EZR	sp|P15311|EZRI_HUMAN	Q6NYC8	LqDPFSLYR	72137.6
									P15311_Q352	EZR	sp|P15311|EZRI_HUMAN	Q6NZI2	DEPqRETLK	225288
									P15311_Q368	EZR	sp|P15311|EZRI_HUMAN	Q6NZY4	VTLVVGASqDIIPqLK	246237
									P15311_Q370	EZR	sp|P15311|EZRI_HUMAN	Q6P1J9	AAVqVLDDIEK	246237
									P15311_Q374	EZR	sp|P15311|EZRI_HUMAN	Q6P1K2	TELqNTLR	459481
									P15311_Q383	EZR	sp|P15311|EZRI_HUMAN	Q6P1M0	VqLVVGDGR	387195
									P15311_Q414	EZR	sp|P15311|EZRI_HUMAN	Q6P1M3	LILPVGPAGGNqMLEQYDK;LILPVGPAGGNqMLEqYDK	386132
									P15311_Q416	EZR	sp|P15311|EZRI_HUMAN	Q6P1N0	LILPVGPAGGNqMLEqYDK	392041
									P15311_Q446	EZR	sp|P15311|EZRI_HUMAN	Q6P1N9	LqDGSIK	271620
									P15311_Q530	EZR	sp|P15311|EZRI_HUMAN	Q6P2Q9	PqEqLTLEPYER	48726.8
									P15311_Q540	EZR	sp|P15311|EZRI_HUMAN	Q6P4E1	SAGVqCFGPTAEAAqLESSK	48726.8
									P15311_Q68	EZR	sp|P15311|EZRI_HUMAN	Q6P597	HGIPTAqWK	60819.4
									P15311_Q77	EZR	sp|P15311|EZRI_HUMAN	Q6P996	GVEITGFPEAqALGLEVFHAGTALK	289271
									P15311_Q95	EZR	sp|P15311|EZRI_HUMAN	Q6P9B6	AIAFLqqPR	67809.9
									P15311_Q99	EZR	sp|P15311|EZRI_HUMAN	Q6PD62	EqTEqILR	125533
									P15408_Q153	FOSL2	sp|P15408|FOSL2_HUMAN	Q6PGP7	ILSGPFVqK	48059.6
									P15531_Q42	NME1	sp|P15531|NDKA_HUMAN	Q6PI48	DqITAGNAAR	1137839
									P15559_Q203	NQO1	sp|P15559|NQO1_HUMAN	Q6PID6	AVEILAqEMMTDLPSSFEEK	107783
									P15559_Q67	NQO1	sp|P15559|NQO1_HUMAN	Q6PIU2	KLEEEGEqFVK	221957
									P15559_Q89	NQO1	sp|P15559|NQO1_HUMAN	Q6PJT7	ERLDqPMTEIVSR;LDqPMTEIVSR	631645
									P15586_Q127	GNS	sp|P15586|GNS_HUMAN	Q6PKG0	NEEDAAELVALAqAVNAR	135509
									P15586_Q249	GNS	sp|P15586|GNS_HUMAN	Q6RW13	ALPAVqqNNLDEDLIR;ALPAVqqNNLDEDLIRK	53318.5
									P15586_Q294	GNS	sp|P15586|GNS_HUMAN	Q6UB35	QNRYDGqVAVFGSDLQEK;YDGqVAVFGSDLqEK	141718
									P15586_Q342	GNS	sp|P15586|GNS_HUMAN	Q6UW68	YDGqVAVFGSDLqEK	119545
									P15586_Q417	GNS	sp|P15586|GNS_HUMAN	Q6VY07	GNVqVVIPFLTESYSSSqDPPEK	238178
									P15880_Q267	RPS2	sp|P15880|RS2_HUMAN	Q6WCQ1	qPAENVNQYLTDPK;qPAENVNqYLTDPK	784984
									P15924_Q100	DSP	sp|P15924|DESP_HUMAN	Q6Y7W6	qPAENVNqYLTDPK	61440.4
									P15924_Q1060	DSP	sp|P15924|DESP_HUMAN	Q6YN16	LAGTqPLEVLEAVQR;LAGTqPLEVLEAVqR	48616.5
									P15924_Q1063	DSP	sp|P15924|DESP_HUMAN	Q6ZRV2	LqTSSVLVSGLR	48616.5
									P15924_Q1179	DSP	sp|P15924|DESP_HUMAN	Q6ZTK2	AAVATFLqSVqVPEFTPK	154414
									P15924_Q1531	DSP	sp|P15924|DESP_HUMAN	Q6ZXV5	AAVATFLQSVqVPEFTPK;AAVATFLqSVqVPEFTPK	92238.5
									P15924_Q1533	DSP	sp|P15924|DESP_HUMAN	Q709C8	qFLDYFK	92238.5
									P15924_Q1954	DSP	sp|P15924|DESP_HUMAN	Q70CQ2	GDFCIqVGR	49207.7
									P15924_Q2009	DSP	sp|P15924|DESP_HUMAN	Q70J99	TFIAIKPDGVqR	178519
									P15924_Q2084	DSP	sp|P15924|DESP_HUMAN	Q712K3	qHYIDLK	38747.9
									P15924_Q2085	DSP	sp|P15924|DESP_HUMAN	Q71RC2	LVDPqEMLR	38747.9
									P15924_Q2128	DSP	sp|P15924|DESP_HUMAN	Q71UM5	IDTIEIITDRqSGK	74625.2
									P15924_Q2371	DSP	sp|P15924|DESP_HUMAN	Q75QN2	qEMQEVQSSR;qEMQEVqSSR;qEMqEVQSSR	76290
									P15924_Q2527	DSP	sp|P15924|DESP_HUMAN	Q7KZ85	QEMqEVqSSR;qEMQEVqSSR	43858.6
									P15924_Q2531	DSP	sp|P15924|DESP_HUMAN	Q7KZF4	NYYEqWGK	43858.6
									P15924_Q2648	DSP	sp|P15924|DESP_HUMAN	Q7L014	GSNTTSHLHqAVAK;RGSNTTSHLHqAVAK	126172
									P15924_Q2672	DSP	sp|P15924|DESP_HUMAN	Q7L0Y3	ATAAPAGAPPqPQDLEFTK;ATAAPAGAPPqPqDLEFTK	25709.9
									P15924_Q2682	DSP	sp|P15924|DESP_HUMAN	Q7L1Q6	ATAAPAGAPPqPqDLEFTK	25709.9
									P15924_Q2765	DSP	sp|P15924|DESP_HUMAN	Q7L2E3	TIAqGNLSNTDVqAAK	51375.2
									P15927_Q106	RPA2	sp|P15927|RFA2_HUMAN	Q7L2H7	TIAQGNLSNTDVqAAK;TIAqGNLSNTDVqAAK	45300.7
									P16070_Q723	CD44	sp|P16070|CD44_HUMAN	Q7L4I2	IIDTGGGFILEEEEEEEqK	222417
									P16083_Q188	NQO2	sp|P16083|NQO2_HUMAN	Q7L576	SqETGDLDVGGLqETDK	79804.9
									P16083_Q89	NQO2	sp|P16083|NQO2_HUMAN	Q7L5D6	qSTDEEVTSLAK	115204
									P16144_Q1065	ITGB4	sp|P16144|ITB4_HUMAN	Q7L775	CSEGVFLLTTTPRPVIVEPLEqLDDEDGLPEK;PVIVEPLEqLDDEDGLPEK	47537.3
									P16144_Q1319	ITGB4	sp|P16144|ITB4_HUMAN	Q7L8W6	DFMIqGGDFTR;DFMIqGGDFTRGDGTGGK	28877.4
									P16144_Q927	ITGB4	sp|P16144|ITB4_HUMAN	Q7L9L4	DTNGSqFFITTVK	103602
									P16144_Q996	ITGB4	sp|P16144|ITB4_HUMAN	Q7LG56	ALTSqLTDEELAQGR;ALTSqLTDEELAqGR	57459.6
									P16152_Q106	CBR1	sp|P16152|CBR1_HUMAN	Q7RTP0	ALTSqLTDEELAqGR	48416.3
									P16152_Q267	CBR1	sp|P16152|CBR1_HUMAN	Q7Z2K6	IETqDIqALR	289110
									P16219_Q59	ACADS	sp|P16219|ACADS_HUMAN	Q7Z2T5	DLTLDqAYSYAVENAK	38237.7
									P16278_Q408	GLB1	sp|P16278|BGAL_HUMAN	Q7Z2W4	ALIEVLqPLIAEHqAR	65242.7
									P16278_Q452	GLB1	sp|P16278|BGAL_HUMAN	Q7Z2W9	DEILPTTPISEqK	72466.8
									P16422_Q204	EPCAM	sp|P16422|EPCAM_HUMAN	Q7Z2Z2	GGKPEPPAMPqPVPTA	46843.1
									P16435_Q391	POR	sp|P16435|NCPR_HUMAN	Q7Z3B4	TqNVLGEK	20062.1
									P16435_Q399	POR	sp|P16435|NCPR_HUMAN	Q7Z406	IRELTAVVqK	20062.1
									P16435_Q58	POR	sp|P16435|NCPR_HUMAN	Q7Z417	PLLqSEEDVSqFDSK	62302.5
									P16615_Q177	ATP2A2	sp|P16615|AT2A2_HUMAN	Q7Z422	YPqLLPGIR	267533
									P16615_Q259	ATP2A2	sp|P16615|AT2A2_HUMAN	Q7Z478	HELqANCYEEVK	260605
									P16949_Q18	STMN1	sp|P16949|STMN1_HUMAN	Q7Z4S6	EILVGDVGqTVDDPYATFVK	77946.3
									P16949_Q51	STMN1	sp|P16949|STMN1_HUMAN	Q7Z4V5	IRVDVADqAqDK	913946
									P17050_Q140	NAGA	sp|P17050|NAGAB_HUMAN	Q7Z4W1	DDRGPPqRPK	95826.7
									P17050_Q143	NAGA	sp|P17050|NAGAB_HUMAN	Q7Z5L9	EDDSSASTSqSTR	95826.7
									P17096_Q32	HMGA1	sp|P17096|HMGA1_HUMAN	Q7Z6K5	TGSESSqTGTSTTSSR	141903
									P17096_Q45	HMGA1	sp|P17096|HMGA1_HUMAN	Q7Z6Z7	VAPAqPSEEGPGR;VAPAqPSEEGPGRK	141903
									P17174_Q12	GOT1	sp|P17174|AATC_HUMAN	Q7Z739	ELHEqLVALDK	423468
									P17174_Q14	GOT1	sp|P17174|AATC_HUMAN	Q7Z7F7	YENGAFqER	400775
									P17174_Q283	GOT1	sp|P17174|AATC_HUMAN	Q7Z7K0	LLSSYLqK	133022
									P17174_Q287	GOT1	sp|P17174|AATC_HUMAN	Q86SF2	VIqGLYSGVTTVELDTLAAETAATLTTK	133022
									P17174_Q370	GOT1	sp|P17174|AATC_HUMAN	Q86TG7	EqGPYETYEGSPVSK	176682
									P17480_Q163	UBTF	sp|P17480|UBF1_HUMAN	Q86U42	TVWEISqK	83134.1
									P17480_Q166	UBTF	sp|P17480|UBF1_HUMAN	Q86U44	SPAGLqVLNDYLADK	83134.1
									P17480_Q370	UBTF	sp|P17480|UBF1_HUMAN	Q86UE4	SIqADGLVWGSSK	200612
									P17480_Q371	UBTF	sp|P17480|UBF1_HUMAN	Q86UK7	LAqLEEAK	132735
									P17535_Q134	JUND	sp|P17535|JUND_HUMAN	Q86UP2	HVVqSISTQQEK;HVVqSISTqQEK	38575.4
									P17544_Q50	ATF7	sp|P17544|ATF7_HUMAN	Q86UT8	HVVqSISTqQEK	31789.8
									P17655_Q256	CAPN2	sp|P17655|CAN2_HUMAN	Q86V48	IELLGSYDPqK	41839.4
									P17812_Q348	CTPS1	sp|P17812|PYRG1_HUMAN	Q86V81	EAYMGNVLQGGEGqAPTR;EAYMGNVLqGGEGqAPTR	150224
									P17812_Q502	CTPS1	sp|P17812|PYRG1_HUMAN	Q86VI3	NEqDAYAINSYTR	96948.7
									P17812_Q95	CTPS1	sp|P17812|PYRG1_HUMAN	Q86VP6	MLEIDPqK	59749.5
									P17844_Q288	DDX5	sp|P17844|DDX5_HUMAN	Q86VX2	LGSIAIqGAIEK	308466
									P17844_Q452	DDX5	sp|P17844|DDX5_HUMAN	Q86W56	EAYMGNVLqGGEGqAPTR	156361
									P17844_Q473	DDX5	sp|P17844|DDX5_HUMAN	Q86WB0	ALFPGDSEIDqLFR	507619
									P17844_Q60	DDX5	sp|P17844|DDX5_HUMAN	Q86WX3	VSETEYSALEqSTK	83272.5
									P17844_Q71	DDX5	sp|P17844|DDX5_HUMAN	Q86X55	AGTVVLDDVELREAqR	54773.6
									P17858_Q372	PFKL	sp|P17858|PFKAL_HUMAN	Q86XP3	DAqPSFSAEDIAK	83231.4
									P17931_Q150	LGALS3	sp|P17931|LEG3_HUMAN	Q86XZ4	DYLDFLDDEEDqGIYqSK	385530
									P17931_Q187	LGALS3	sp|P17931|LEG3_HUMAN	Q86Y56	DIFDqLAK	122452
									P17931_Q201	LGALS3	sp|P17931|LEG3_HUMAN	Q86Y82	GSSGVGLTAAVTTDqETGER	151092
									P17980_Q130	PSMC3	sp|P17980|PRS6A_HUMAN	Q86YQ8	TPMENIGLqDSLLSR	61715
									P17980_Q184	PSMC3	sp|P17980|PRS6A_HUMAN	Q86YZ3	PVLTqESATYIAEEYSR	379145
									P17980_Q255	PSMC3	sp|P17980|PRS6A_HUMAN	Q8IUD2	TVDLqDAEEAVELVQYAYFK	51393
									P17980_Q258	PSMC3	sp|P17980|PRS6A_HUMAN	Q8IUR7	DSEEPFSSVEIqAALSK	51393
									P17980_Q26	PSMC3	sp|P17980|PRS6A_HUMAN	Q8IV36	EIPAWVPFDPAAqITK	87508.4
									P17980_Q428	PSMC3	sp|P17980|PRS6A_HUMAN	Q8IVD9	WEAEPVYVqR	46655.7
									P17980_Q43	PSMC3	sp|P17980|PRS6A_HUMAN	Q8IVF2	AqLDPAFIK	453509
									P17987_Q435	TCP1	sp|P17987|TCPA_HUMAN	Q8IVL6	AEEGIAAGGVMDVNTALqEVLK	355184
									P17987_Q458	TCP1	sp|P17987|TCPA_HUMAN	Q8IVM0	LVEALCAEHqINLIK	140918
									P17987_Q500	TCP1	sp|P17987|TCPA_HUMAN	Q8IVT2	qDPPVTHDLR	222487
									P17987_Q82	TCP1	sp|P17987|TCPA_HUMAN	Q8IWB7	ISVREPMqTGIK	221439
									P18031_Q157	PTPN1	sp|P18031|PTN1_HUMAN	Q8IWE2	TSIAIDTIINqK	92553.9
									P18031_Q166	PTPN1	sp|P18031|PTN1_HUMAN	Q8IWX8	qMSLLLR	92553.9
									P18031_Q288	PTPN1	sp|P18031|PTN1_HUMAN	Q8IWZ3	LELAqYR	33544.9
									P18031_Q290	PTPN1	sp|P18031|PTN1_HUMAN	Q8IX04	EVAAFAqFGSDLDAATQQLLSR;EVAAFAqFGSDLDAATqQLLSR	33544.9
									P18031_Q366	PTPN1	sp|P18031|PTN1_HUMAN	Q8IX12	EVAAFAqFGSDLDAATqQLLSR	24866
									P18077_Q21	RPL35A	sp|P18077|RL35A_HUMAN	Q8IXM3	qGqYSPMAIEEQVAVIYAGVR	22100.7
									P18085_Q101	ARF4	sp|P18085|ARF4_HUMAN	Q8IY81	QGqYSPMAIEEQVAVIYAGVR;qGqYSPMAIEEQVAVIYAGVR	632896
									P18085_Q108	ARF4	sp|P18085|ARF4_HUMAN	Q8IYB3	NVqAEEMVEFSSGLK	547104
									P18085_Q146	ARF4	sp|P18085|ARF4_HUMAN	Q8IYJ3	TqIPTqR	115922
									P18124_Q116	RPL7	sp|P18124|RL7_HUMAN	Q8IYQ7	ALRETLPAEqDLTTK;ETLPAEqDLTTK	230504
									P18206_Q180	VCL	sp|P18206|VINC_HUMAN	Q8IYW2	AqPAqPADEPAEK	31064.2
									P18206_Q221	VCL	sp|P18206|VINC_HUMAN	Q8IZ69	LVqIEYALAAVAGGAPSVGIK	37581.8
									P18206_Q249	VCL	sp|P18206|VINC_HUMAN	Q8IZ73	VFqVEYAMK	193302
									P18206_Q297	VCL	sp|P18206|VINC_HUMAN	Q8IZH2	YSGSEGSTqTLTK	60660.9
									P18206_Q301	VCL	sp|P18206|VINC_HUMAN	Q8N122	SqPSETERLTDDY	100176
									P18206_Q575	VCL	sp|P18206|VINC_HUMAN	Q8N129	LFFLqVK	223210
									P18206_Q577	VCL	sp|P18206|VINC_HUMAN	Q8N163	IqVWHEEHR	223210
									P18206_Q588	VCL	sp|P18206|VINC_HUMAN	Q8N183	IAqDLEMYGVNYFSIK	163637
									P18206_Q593	VCL	sp|P18206|VINC_HUMAN	Q8N1F7	VTTMDAELEFAIqPNTTGK	163637
									P18206_Q63	VCL	sp|P18206|VINC_HUMAN	Q8N335	qLFDqVVK	461189
									P18206_Q662	VCL	sp|P18206|VINC_HUMAN	Q8N3C0	QLFDqVVK;qLFDqVVK	224040
									P18206_Q674	VCL	sp|P18206|VINC_HUMAN	Q8N3D4	AqqELEEQTR;AqqELEEQTRR	409647
									P18206_Q68	VCL	sp|P18206|VINC_HUMAN	Q8N3R9	AQqELEEqTRR;AqqELEEQTR;AqqELEEQTRR	472973
									P18206_Q814	VCL	sp|P18206|VINC_HUMAN	Q8N3U4	ALELEqER;ALELEqERK	207932
									P18615_Q121	NELFE	sp|P18615|NELFE_HUMAN	Q8N3V7	TqEQLALEMAELTAR;TqEqLALEMAELTAR	173290
									P18615_Q53	NELFE	sp|P18615|NELFE_HUMAN	Q8N4P3	ISqLEMAR	115289
									P18615_Q64	NELFE	sp|P18615|NELFE_HUMAN	Q8N4Q1	ESEAVEWqqK	115289
									P18621_Q118	RPL17	sp|P18621|RL17_HUMAN	Q8N5I2	ESEAVEWQqK;ESEAVEWqqK	166723
									P18621_Q155	RPL17	sp|P18621|RL17_HUMAN	Q8N5M9	AqMVqEDLEK	1.95154e+06
									P18621_Q166	RPL17	sp|P18621|RL17_HUMAN	Q8N5Q1	qRIDEFESM	1.97762e+06
									P18669_Q149	PGAM1	sp|P18669|PGAM1_HUMAN	Q8N6H7	FYPEDVSEELIqDITQR;FYPEDVSEELIqDITqR	493184
									P18669_Q174	PGAM1	sp|P18669|PGAM1_HUMAN	Q8N6L1	PSPIqEESIPIALSGR	525978
									P18669_Q231	PGAM1	sp|P18669|PGAM1_HUMAN	Q8N6R0	GVTqYYAYVTER	708959
									P18669_Q249	PGAM1	sp|P18669|PGAM1_HUMAN	Q8N766	SIEEqLGTEIK;SIEEqLGTEIKPIPSNIDK	230489
									P18669_Q60	PGAM1	sp|P18669|PGAM1_HUMAN	Q8N7H5	LLEPLVTqVTTLVNTSNK	46422.1
									P18754_Q123	RCC1	sp|P18754|RCC1_HUMAN	Q8N8A6	qTTITSHFAK	66570.6
									P18754_Q167	RCC1	sp|P18754|RCC1_HUMAN	Q8N8N7	VNPqISDEKDEDEK	136283
									P18754_Q169	RCC1	sp|P18754|RCC1_HUMAN	Q8N8S7	LFIGGLPNYLNDDqVK	136283
									P19174_Q1254	PLCG1	sp|P19174|PLCG1_HUMAN	Q8N983	STESLqANVQR;STESLqANVqR	44214.6
									P19174_Q1255	PLCG1	sp|P19174|PLCG1_HUMAN	Q8N9L9	LATqLTGPVMPVR	44214.6
									P19338_Q450	NCL	sp|P19338|NUCL_HUMAN	Q8N9N7	EAAEqDVEK	209267
									P19338_Q503	NCL	sp|P19338|NUCL_HUMAN	Q8N9T8	RTDEAAFqK;TDEAAFqK	188659
									P19367_Q771	HK1	sp|P19367|HXK1_HUMAN	Q8NBF6	LGEMWSEqSAK	35704.8
									P19367_Q789	HK1	sp|P19367|HXK1_HUMAN	Q8NBJ4	GqPIYIqFSNHK	112663
									P19387_Q217	POLR2C	sp|P19387|RPB3_HUMAN	Q8NBJ5	HqNVqLPR	44009
									P19388_Q174	POLR2E	sp|P19388|RPAB1_HUMAN	Q8NBN3	EGqEDqGLTK	79289.6
									P19404_Q87	NDUFV2	sp|P19404|NDUV2_HUMAN	Q8NBN7	ADMETLqR	161897
									P19525_Q280	EIF2AK2	sp|P19525|E2AK2_HUMAN	Q8NBS9	GFqEVVTPNIFNSR	13197.7
									P19525_Q459	EIF2AK2	sp|P19525|E2AK2_HUMAN	Q8NC44	FLGDIEVWDqAEK	461753
									P19525_Q463	EIF2AK2	sp|P19525|E2AK2_HUMAN	Q8NC51	qLENSLNEFGEK	461753
									P19623_Q49	SRM	sp|P19623|SPEE_HUMAN	Q8NC56	qVMVVPVGPTCDEYAqK	48830.8
									P20042_Q108	EIF2S2	sp|P20042|IF2B_HUMAN	Q8NC96	qVDAESWK	107742
									P20042_Q32	EIF2S2	sp|P20042|IF2B_HUMAN	Q8NCA5	VPLEVqEADEAK	125168
									P20042_Q37	EIF2S2	sp|P20042|IF2B_HUMAN	Q8NCM8	LqqTEAELR	125168
									P20073_Q351	ANXA7	sp|P20073|ANXA7_HUMAN	Q8NCN5	SSAqDPqAVLGALGR	74221.7
									P20073_Q453	ANXA7	sp|P20073|ANXA7_HUMAN	Q8NDX5	VDEAIALFqK	253263
									P20290_Q124	BTF3	sp|P20290|BTF3_HUMAN	Q8NE71	EAFLqEVWK	57714.6
									P20338_Q65	RAB4A	sp|P20338|RAB4A_HUMAN	Q8NEM2	VqGSDSDEEVVVATTR	1.87752e+06
									P20338_Q72	RAB4A	sp|P20338|RAB4A_HUMAN	Q8NF37	ITPAHDqNDYEVGqR	2397669
									P20339_Q94	RAB5A	sp|P20339|RAB5A_HUMAN	Q8NFH3	GFVPSPTSqPGGHESLVDR	25251.9
									P20340_Q135	RAB6A	sp|P20340|RAB6A_HUMAN	Q8NFH4	qVLEPSFR	41067.4
									P20340_Q181	RAB6A	sp|P20340|RAB6A_HUMAN	Q8NFH5	MAqFDAK	353985
									P20340_Q22	RAB6A	sp|P20340|RAB6A_HUMAN	Q8NFQ8	FAETqPK	246940
									P20591_Q127	MX1	sp|P20591|MX1_HUMAN	Q8NFV4	ALIAAqYSGAQVR;ALIAAqYSGAqVR	37758.2
									P20618_Q159	PSMB1	sp|P20618|PSB1_HUMAN	Q8NHH9	AAAPAPEEEMDECEqALAAEPK	463929
									P20618_Q174	PSMB1	sp|P20618|PSB1_HUMAN	Q8NHP8	KLDPGSEETqTLVR;LDPGSEETqTLVR	36544.1
									P20645_Q262	M6PR	sp|P20645|MPRD_HUMAN	Q8NI35	EYFSWEGAFqHVGK	53441.1
									P20700_Q169	LMNB1	sp|P20700|LMNB1_HUMAN	Q8TAE8	TISFDIPPqEILTK	164291
									P20700_Q172	LMNB1	sp|P20700|LMNB1_HUMAN	Q8TAG9	DSEAqRLPDSFK	164291
									P20700_Q183	LMNB1	sp|P20700|LMNB1_HUMAN	Q8TAQ2	LLAqTTLR	450023
									P20700_Q235	LMNB1	sp|P20700|LMNB1_HUMAN	Q8TAT6	LPVqLqR	134887
									P20700_Q266	LMNB1	sp|P20700|LMNB1_HUMAN	Q8TB36	EASMVITESPAALqLR	260098
									P20700_Q322	LMNB1	sp|P20700|LMNB1_HUMAN	Q8TB37	YLqTLTTIAAEK	58546.9
									P20700_Q535	LMNB1	sp|P20700|LMNB1_HUMAN	Q8TBA6	TLGqAEALDK	94336.9
									P20700_Q541	LMNB1	sp|P20700|LMNB1_HUMAN	Q8TBC4	qTIDNSQGAYQEAFDISKK;qTIDNSQGAYqEAFDISK;qTIDNSqGAYQEAFDISK	94336.9
									P20700_Q572	LMNB1	sp|P20700|LMNB1_HUMAN	Q8TBX8	QTIDNSqGAYQEAFDISKK;qTIDNSqGAYQEAFDISK	20941.5
									P20700_Q573	LMNB1	sp|P20700|LMNB1_HUMAN	Q8TC07	AVTEqGAELSNEER	63479.7
									P20700_Q61	LMNB1	sp|P20700|LMNB1_HUMAN	Q8TCC3	GqPFDVGPR	160357
									P20700_Q63	LMNB1	sp|P20700|LMNB1_HUMAN	Q8TCJ2	ELIFqETAR	160357
									P20810_Q104	CAST	sp|P20810|ICAL_HUMAN	Q8TCS8	VVPIASLTPYqSK	32007.5
									P20810_Q289	CAST	sp|P20810|ICAL_HUMAN	Q8TCT9	GWFDAEGqALDGVSISDLK	158298
									P20810_Q302	CAST	sp|P20810|ICAL_HUMAN	Q8TD06	VSYGIGDEEHDqEGR	316150
									P20810_Q545	CAST	sp|P20810|ICAL_HUMAN	Q8TD19	EAAGEGPALYEDPPDqK	31190.2
									P20810_Q552	CAST	sp|P20810|ICAL_HUMAN	Q8TDD1	AHWTPFEGqK	31190.2
									P21127_Q532	CDK11B	sp|P21127|CD11B_HUMAN	Q8TDM6	GEVAYIDGqVLVPPGYGqDVR	70419
									P21266_Q130	GSTM3	sp|P21266|GSTM3_HUMAN	Q8TDX7	qEEFESIEEALPDTDVLYMTR	362194
									P21266_Q138	GSTM3	sp|P21266|GSTM3_HUMAN	Q8TE02	EATAGNPGGqTVR	292007
									P21266_Q141	GSTM3	sp|P21266|GSTM3_HUMAN	Q8TE68	SFEEAFqK	23866.8
									P21266_Q203	GSTM3	sp|P21266|GSTM3_HUMAN	Q8TE77	HEqNIDCGGGYVK	93299.5
									P21266_Q206	GSTM3	sp|P21266|GSTM3_HUMAN	Q8TED1	IDNSqVESGSLEDDWDFLPPK;IDNSqVESGSLEDDWDFLPPKK	93299.5
									P21266_Q49	GSTM3	sp|P21266|GSTM3_HUMAN	Q8TEM1	EqFLDGDGWTSR	319572
									P21266_Q76	GSTM3	sp|P21266|GSTM3_HUMAN	Q8TEX9	KPEDWDEEMDGEWEPPVIqNPEYK	565883
									P21281_Q456	ATP6V1B2	sp|P21281|VATB2_HUMAN	Q8TF01	qIDNPDYK	60688.3
									P21281_Q97	ATP6V1B2	sp|P21281|VATB2_HUMAN	Q8WTS6	qDEEQRLKEEEEDK;qDEEqRLK;qDEEqRLKEEEEDK	141655
									P21283_Q74	ATP6V1C1	sp|P21283|VATC1_HUMAN	Q8WTV0	GLqTSQDAR;GLqTSqDAR	274419
									P21283_Q88	ATP6V1C1	sp|P21283|VATC1_HUMAN	Q8WTW3	GLqTSqDAR	17178
									P21291_Q184	CSRP1	sp|P21291|CSRP1_HUMAN	Q8WUA2	DMAqLPETEIAPAK	93400.6
									P21291_Q75	CSRP1	sp|P21291|CSRP1_HUMAN	Q8WUD4	DMEIAqTqK	200099
									P21333_Q10	FLNA	sp|P21333|FLNA_HUMAN	Q8WUF5	TPELNLDqFHDK	124578
									P21333_Q1078	FLNA	sp|P21333|FLNA_HUMAN	Q8WUM0	KTDAPqPDVK;KTDAPqPDVKEEEEEK;TDAPqPDVKEEEEEKEEEK	135888
									P21333_Q1248	FLNA	sp|P21333|FLNA_HUMAN	Q8WUM4	SDAEEDGGTVSqEEEDR;SDAEEDGGTVSqEEEDRKPK	18209.8
									P21333_Q1259	FLNA	sp|P21333|FLNA_HUMAN	Q8WUY3	VESTDVSDLLHqYR	18209.8
									P21333_Q1287	FLNA	sp|P21333|FLNA_HUMAN	Q8WVB6	AIGSASEGAqSSLqEVYHK	145006
									P21333_Q1310	FLNA	sp|P21333|FLNA_HUMAN	Q8WVM8	LFqVEYAIEAIK	726384
									P21333_Q1346	FLNA	sp|P21333|FLNA_HUMAN	Q8WVQ1	LGSTAIGIqTSEGVCLAVEK	40517.7
									P21333_Q1469	FLNA	sp|P21333|FLNA_HUMAN	Q8WVX9	qPVLSqTEAR	161780
									P21333_Q1472	FLNA	sp|P21333|FLNA_HUMAN	Q8WVY7	FqIATVTEK	181800
									P21333_Q1484	FLNA	sp|P21333|FLNA_HUMAN	Q8WW22	qVLLGDqIPK	76584.2
									P21333_Q1507	FLNA	sp|P21333|FLNA_HUMAN	Q8WW59	LLANMVYqYK	393059
									P21333_Q1583	FLNA	sp|P21333|FLNA_HUMAN	Q8WWB7	GYSYDLEVEqAYDLAR	1.43957e+06
									P21333_Q1817	FLNA	sp|P21333|FLNA_HUMAN	Q8WWH5	AIYqATYR	542098
									P21333_Q182	FLNA	sp|P21333|FLNA_HUMAN	Q8WWI1	ATAGAYIASqTVK	34461.5
									P21333_Q1941	FLNA	sp|P21333|FLNA_HUMAN	Q8WWM7	ALSEIAGMTLPYDTLDqVR	236478
									P21333_Q2028	FLNA	sp|P21333|FLNA_HUMAN	Q8WWY3	VqTFPFLGR	158635
									P21333_Q2041	FLNA	sp|P21333|FLNA_HUMAN	Q8WX92	LGLTEDqFIR	158635
									P21333_Q2123	FLNA	sp|P21333|FLNA_HUMAN	Q8WX93	TEqEEDEELLSESR	439137
									P21333_Q2172	FLNA	sp|P21333|FLNA_HUMAN	Q8WXA9	DVYIVqDLMETDLYK	664188
									P21333_Q2177	FLNA	sp|P21333|FLNA_HUMAN	Q8WXF1	GqVFDVGPR	612511
									P21333_Q2219	FLNA	sp|P21333|FLNA_HUMAN	Q8WXX5	EVVSAqPATFLAR	51926.5
									P21333_Q2227	FLNA	sp|P21333|FLNA_HUMAN	Q8WYA6	AAGIDEqENWHEGK	51926.5
									P21333_Q2300	FLNA	sp|P21333|FLNA_HUMAN	Q8WYP5	LYGSGDqEAWQK;LYGSGDqEAWqK	67806.6
									P21333_Q2341	FLNA	sp|P21333|FLNA_HUMAN	Q8WZ42	LYGSGDqEAWqK	238553
									P21333_Q2349	FLNA	sp|P21333|FLNA_HUMAN	Q92499	SWIEEqAMGSFLSVAK	28191.6
									P21333_Q2385	FLNA	sp|P21333|FLNA_HUMAN	Q92504	TIqVDNTDAEGR	72318.8
									P21333_Q2546	FLNA	sp|P21333|FLNA_HUMAN	Q92520	EKEDDVPqFTSAGENFDK	59003.8
									P21333_Q313	FLNA	sp|P21333|FLNA_HUMAN	Q92522	SSPVDLVTATDqK	339297
									P21333_Q327	FLNA	sp|P21333|FLNA_HUMAN	Q92538	EAEALLqLNGDFLVR	408730
									P21333_Q363	FLNA	sp|P21333|FLNA_HUMAN	Q92542	qEGDTFYIK;qEGDTFYIKTSTTVR	45622
									P21333_Q387	FLNA	sp|P21333|FLNA_HUMAN	Q92544	VGEEFEEqTVDGRPCK	272291
									P21333_Q433	FLNA	sp|P21333|FLNA_HUMAN	Q92552	MESYHKPDQqK;MESYHKPDqqK	841150
									P21333_Q618	FLNA	sp|P21333|FLNA_HUMAN	Q92576	qAFTDVATGSLGQGLGAACGMAYTGK;qAFTDVATGSLGqGLGAACGMAYTGK	31533.3
									P21333_Q668	FLNA	sp|P21333|FLNA_HUMAN	Q92598	ILATPPqEDAPSVDIANIR	589638
									P21333_Q68	FLNA	sp|P21333|FLNA_HUMAN	Q92599	DDqVTVIGAGVTLHEALAAAELLK;SKDDqVTVIGAGVTLHEALAAAELLK	108641
									P21333_Q710	FLNA	sp|P21333|FLNA_HUMAN	Q92604	MFGIDRDAIAqAVR	258466
									P21333_Q712	FLNA	sp|P21333|FLNA_HUMAN	Q92609	MESYHKPDqqK	258069
									P21333_Q86	FLNA	sp|P21333|FLNA_HUMAN	Q92614	ATAPqTqHVSPMR	44150.2
									P21333_Q910	FLNA	sp|P21333|FLNA_HUMAN	Q92615	SIqLDGLVWGASK	773050
									P21333_Q941	FLNA	sp|P21333|FLNA_HUMAN	Q92616	LqIQCVVEDDK;LqIqCVVEDDK	247740
									P21333_Q942	FLNA	sp|P21333|FLNA_HUMAN	Q92620	FEEHVqSVDIAAFNK	230233
									P21333_Q95	FLNA	sp|P21333|FLNA_HUMAN	Q92621	FYEqMNGPVAGASR	26140.5
									P21333_Q989	FLNA	sp|P21333|FLNA_HUMAN	Q92665	qENGASVILR	237581
									P21399_Q16	ACO1	sp|P21399|ACOHC_HUMAN	Q92667	IASLEVENqSLR	54830.3
									P21399_Q760	ACO1	sp|P21399|ACOHC_HUMAN	Q92673	DEAAGGAAAAAAEAGAASGEqAAAPGEEAAAGEEGAAGGDPqEAK	36502.4
									P21399_Q761	ACO1	sp|P21399|ACOHC_HUMAN	Q92696	PqEAAVAPEKPPASDETK	36502.4
									P21796_Q166	VDAC1	sp|P21796|VDAC1_HUMAN	Q92734	EELqANGSAPAADK	296244
									P21796_Q196	VDAC1	sp|P21796|VDAC1_HUMAN	Q92759	YAVELEGqqPISVPPSTNSTVYR	15289.5
									P21796_Q226	VDAC1	sp|P21796|VDAC1_HUMAN	Q92797	ETLqLVDSTTSYGLTGAVFSqDK	61870.2
									P21796_Q249	VDAC1	sp|P21796|VDAC1_HUMAN	Q92805	ETLQLVDSTTSYGLTGAVFSqDK;ETLqLVDSTTSYGLTGAVFSqDK	257003
									P21796_Q90	VDAC1	sp|P21796|VDAC1_HUMAN	Q92817	qGqDNLSSVK	515020
									P21912_Q235	SDHB	sp|P21912|SDHB_HUMAN	Q92841	ILDqGEDFPASEMTR	33986.5
									P21926_Q139	CD9	sp|P21926|CD9_HUMAN	Q92878	SLNILTAFqK	155953
									P21964_Q170	COMT	sp|P21964|COMT_HUMAN	Q92882	FDTqYPYGEK	47198.7
									P21964_Q175	COMT	sp|P21964|COMT_HUMAN	Q92888	LqAVTDDHIR	47198.7
									P22033_Q734	MMUT	sp|P22033|MUTA_HUMAN	Q92890	YVAVMPPHIGDqPLTGAYTVTLDGR	53211.2
									P22059_Q208	OSBP	sp|P22059|OSBP1_HUMAN	Q92896	TVAGqDAVIVLLGTR	125714
									P22061_Q137	PCMT1	sp|P22061|PIMT_HUMAN	Q92900	THLPGFVEqAEALK	242098
									P22061_Q190	PCMT1	sp|P22061|PIMT_HUMAN	Q92905	FSMVVqDGIVK	93020.7
									P22061_Q194	PCMT1	sp|P22061|PIMT_HUMAN	Q92922	FFPLESWqIGK	46341.6
									P22061_Q199	PCMT1	sp|P22061|PIMT_HUMAN	Q92945	ELALGqDR	21740.5
									P22087_Q294	FBL	sp|P22087|FBRL_HUMAN	Q92947	AqAELVGTADEATR;AqAELVGTADEATRAEIqIR	96029.6
									P22087_Q296	FBL	sp|P22087|FBRL_HUMAN	Q92973	AqAELVGTADEATRAEIqIR	96029.6
									P22102_Q102	GART	sp|P22102|PUR2_HUMAN	Q92974	qAQIEVVPSASALIIK;qAqIEVVPSASALIIK	48191.5
									P22102_Q123	GART	sp|P22102|PUR2_HUMAN	Q92995	AqFAqPEILIGTIPGAGGTQR	54241.1
									P22102_Q361	GART	sp|P22102|PUR2_HUMAN	Q93008	IqTYLqSTK	38309.6
									P22102_Q430	GART	sp|P22102|PUR2_HUMAN	Q93009	NPDSqYGELIEK	71343.1
									P22102_Q431	GART	sp|P22102|PUR2_HUMAN	Q93034	APVAGTCYqAEWDDYVPK	71343.1
									P22102_Q745	GART	sp|P22102|PUR2_HUMAN	Q93050	LYEqLSGK	97182.8
									P22102_Q748	GART	sp|P22102|PUR2_HUMAN	Q93052	qAGPASVPLRTEEEFK;qAGPASVPLRTEEEFKK	97182.8
									P22102_Q905	GART	sp|P22102|PUR2_HUMAN	Q93062	TVAYTEqK	57357.4
									P22102_Q92	GART	sp|P22102|PUR2_HUMAN	Q969E2	FVMqEEFSR	48191.5
									P22234_Q38	PAICS	sp|P22234|PUR6_HUMAN	Q969F1	FLqDYFDGNLK	118438
									P22307_Q257	SCP2	sp|P22307|SCP2_HUMAN	Q969G3	ELSDFISYLqR	33862.6
									P22307_Q450	SCP2	sp|P22307|SCP2_HUMAN	Q969G5	EATNPPVIqEEK	451234
									P22314_Q1013	UBA1	sp|P22314|UBA1_HUMAN	Q969H8	SEIIPMFSNLASDEqDSVR	515682
									P22314_Q363	UBA1	sp|P22314|UBA1_HUMAN	Q969N2	TDLVPAFqNLMK	108480
									P22314_Q374	UBA1	sp|P22314|UBA1_HUMAN	Q969Q5	IGPILDNSTLqSEVK;IGPILDNSTLqSEVKPILEK	119994
									P22314_Q375	UBA1	sp|P22314|UBA1_HUMAN	Q969S3	LTqDQDVDVK;LTqDqDVDVK	119994
									P22314_Q454	UBA1	sp|P22314|UBA1_HUMAN	Q969Z0	YFAqEALTVLSLA	148080
									P22314_Q463	UBA1	sp|P22314|UBA1_HUMAN	Q96A33	SEIVPLFTSLASDEqDSVR	148080
									P22314_Q608	UBA1	sp|P22314|UBA1_HUMAN	Q96A49	SALqELEELK	79274.1
									P22314_Q622	UBA1	sp|P22314|UBA1_HUMAN	Q96A57	AIELFSVGqGPAK	79274.1
									P22314_Q658	UBA1	sp|P22314|UBA1_HUMAN	Q96A65	SYqFWDTqPVPK	109939
									P22314_Q665	UBA1	sp|P22314|UBA1_HUMAN	Q96A72	SYQFWDTqPVPK;SYqFWDTqPVPK	53044
									P22314_Q683	UBA1	sp|P22314|UBA1_HUMAN	Q96AB3	DIPVVHqLLTR	843209
									P22314_Q692	UBA1	sp|P22314|UBA1_HUMAN	Q96AC1	GSETDSAqDqPVK	888552
									P22314_Q71	UBA1	sp|P22314|UBA1_HUMAN	Q96AE4	FIEDELqIPVK	58756.7
									P22314_Q792	UBA1	sp|P22314|UBA1_HUMAN	Q96AG4	GqTPYPGVENSEIYDYLR	179025
									P22314_Q795	UBA1	sp|P22314|UBA1_HUMAN	Q96AQ6	HLqDLSGR	218435
									P22314_Q974	UBA1	sp|P22314|UBA1_HUMAN	Q96AX1	GTTGTqASFLqLFEGDDHK	128692
									P22392_Q111	NME2	sp|P22392|NDKB_HUMAN	Q96B36	qEGGDNDLIER	196337
									P22392_Q17	NME2	sp|P22392|NDKB_HUMAN	Q96BJ3	VqAEDEANGLqTTPASR	485972
									P22392_Q50	NME2	sp|P22392|NDKB_HUMAN	Q96BP3	ISGTTALqEALK	377086
									P22570_Q483	FDXR	sp|P22570|ADRO_HUMAN	Q96C01	FAEASEEAVSVqR	71644.2
									P22626_Q148	HNRNPA2B1	sp|P22626|ROA2_HUMAN	Q96C19	SGTVDPqELqK	58120.1
									P22626_Q191	HNRNPA2B1	sp|P22626|ROA2_HUMAN	Q96C36	TYNFLPEFLVSTqK	223762
									P22626_Q194	HNRNPA2B1	sp|P22626|ROA2_HUMAN	Q96C57	PFqESYALDLDEVIK	127331
									P22626_Q197	HNRNPA2B1	sp|P22626|ROA2_HUMAN	Q96C90	VAEqTPLSALYLASLIK	235717
									P22626_Q43	HNRNPA2B1	sp|P22626|ROA2_HUMAN	Q96CN7	VAFTGSTEVGHLIqK	274716
									P22695_Q311	UQCRC2	sp|P22695|QCR2_HUMAN	Q96CN9	PTVFGGVqDDMR	36235.5
									P22695_Q34	UQCRC2	sp|P22695|QCR2_HUMAN	Q96CP2	EEIFGPVqPLFK	994444
									P22695_Q36	UQCRC2	sp|P22695|QCR2_HUMAN	Q96CS3	IVEDAPPIDLqAEAqHASGEVEEPPR	940711
									P22695_Q363	UQCRC2	sp|P22695|QCR2_HUMAN	Q96CT7	VSDSISAqYPVVDHEFDAVVVGAGGAGLR	59460.9
									P22695_Q372	UQCRC2	sp|P22695|QCR2_HUMAN	Q96CV9	TFEGVDPqTTSMR	150290
									P23025_Q85	XPA	sp|P23025|XPA_HUMAN	Q96CW1	TDDYLDqPCLETVNR	48647.4
									P23142_Q148	FBLN1	sp|P23142|FBLN1_HUMAN	Q96CX2	EVEPALELLEPIDqK	50725.4
									P23142_Q159	FBLN1	sp|P23142|FBLN1_HUMAN	Q96D46	FqLLEGPPESMGR	50725.4
									P23193_Q56	TCEA1	sp|P23193|TCEA1_HUMAN	Q96DB5	YLDEDTIYHLqPSGR	138891
									P23246_Q452	SFPQ	sp|P23246|SFPQ_HUMAN	Q96DG6	IMGTSPLqIDR;IMGTSPLqIDRAEDR	80689.7
									P23284_Q103	PPIB	sp|P23284|PPIB_HUMAN	Q96DV4	VSqEHPVVLTK	237232
									P23284_Q151	PPIB	sp|P23284|PPIB_HUMAN	Q96DZ1	TAVDSGIPLLTNFqVTK	583143
									P23368_Q501	ME2	sp|P23368|MAOM_HUMAN	Q96EK5	LFAEAVqK	164083
									P23368_Q509	ME2	sp|P23368|MAOM_HUMAN	Q96EK6	SLGqWLqEEK	105065
									P23368_Q61	ME2	sp|P23368|MAOM_HUMAN	Q96EP5	IEFEGqPVDFVDPNK	113500
									P23368_Q64	ME2	sp|P23368|MAOM_HUMAN	Q96ER9	qNLIAEVSTK	113500
									P23381_Q210	WARS1	sp|P23381|SYWC_HUMAN	Q96EV2	VLILGSGGLSIGqAGEFDYSGSqAVK	98552.3
									P23381_Q439	WARS1	sp|P23381|SYWC_HUMAN	Q96EY1	AqTAHIVLEDGTK	22516.3
									P23381_Q446	WARS1	sp|P23381|SYWC_HUMAN	Q96EY8	qADTVYFLPITPQFVTEVIK;qADTVYFLPITPqFVTEVIK	22516.3
									P23396_Q226	RPS3	sp|P23396|RS3_HUMAN	Q96FQ6	qADTVYFLPITPqFVTEVIK	713424
									P23396_Q238	RPS3	sp|P23396|RS3_HUMAN	Q96FV9	AFAMTNqILVEK	1.08058e+06
									P23396_Q56	RPS3	sp|P23396|RS3_HUMAN	Q96FW1	TFEESFqK	173976
									P23396_Q74	RPS3	sp|P23396|RS3_HUMAN	Q96FZ7	IEqEFLTEALPVK	77290.4
									P23443_Q374	RPS6KB1	sp|P23443|KS6B1_HUMAN	Q96G03	DTSSSTVVSTqR	50573
									P23443_Q381	RPS6KB1	sp|P23443|KS6B1_HUMAN	Q96G23	ETTYYDVLGVKPNATqEELK	50573
									P23526_Q145	AHCY	sp|P23526|SAHH_HUMAN	Q96GA3	EVEETDEMDqVELVDFDPNQER;EVEETDEMDqVELVDFDPNqER	155907
									P23528_Q136	CFL1	sp|P23528|COF1_HUMAN	Q96GA7	EVEETDEMDqVELVDFDPNqER	89682.8
									P23528_Q62	CFL1	sp|P23528|COF1_HUMAN	Q96GE9	AVELLGDIVqNCSLEDSqIEK	7654737
									P23588_Q173	EIF4B	sp|P23588|IF4B_HUMAN	Q96GQ7	AVELLGDIVQNCSLEDSqIEK;AVELLGDIVqNCSLEDSqIEK	265316
									P23588_Q175	EIF4B	sp|P23588|IF4B_HUMAN	Q96GX9	DLGLAqDSATSTK	265316
									P23588_Q330	EIF4B	sp|P23588|IF4B_HUMAN	Q96H20	EFqDAGEQVVSSPADVAEK;EFqDAGEqVVSSPADVAEK	12523.7
									P23588_Q353	EIF4B	sp|P23588|IF4B_HUMAN	Q96HE7	EFqDAGEqVVSSPADVAEK	39709.4
									P23588_Q426	EIF4B	sp|P23588|IF4B_HUMAN	Q96HQ2	TVASPGVTVEEAVEqIDIGGVTLLR	21010.7
									P23588_Q516	EIF4B	sp|P23588|IF4B_HUMAN	Q96HS1	VTVVCEPEDYVVVSTEMqSSESK	317592
									P23786_Q98	CPT2	sp|P23786|CPT2_HUMAN	Q96HU1	TLFGLHLSqK	46566.3
									P23919_Q157	DTYMK	sp|P23919|KTHY_HUMAN	Q96HW7	RAEISNAIDqYVTGTIGEDEDLIK	75860.7
									P23919_Q58	DTYMK	sp|P23919|KTHY_HUMAN	Q96HY6	STGEAFVqFASK	74289.4
									P23921_Q45	RRM1	sp|P23921|RIR1_HUMAN	Q96HY7	STGEAFVqFASQEIAEK;STGEAFVqFASqEIAEK	43055.3
									P23921_Q550	RRM1	sp|P23921|RIR1_HUMAN	Q96I24	GLPWSCSADEVqR	389766
									P23921_Q688	RRM1	sp|P23921|RIR1_HUMAN	Q96I36	YLIPNATqPESK	114216
									P24534_Q13	EEF1B2	sp|P24534|EF1B_HUMAN	Q96I51	LAEqAERYDDMAAAMK	399829
									P24534_Q166	EEF1B2	sp|P24534|EF1B_HUMAN	Q96I99	AVTEqGHELSNEER	178459
									P24539_Q134	ATP5PB	sp|P24539|AT5F1_HUMAN	Q96IX5	IEAELqDICNDVLELLDK	477917
									P24539_Q225	ATP5PB	sp|P24539|AT5F1_HUMAN	Q96IY1	SAYqEAMDISK	84113.4
									P24539_Q230	ATP5PB	sp|P24539|AT5F1_HUMAN	Q96IZ0	VETELqGVCDTVLGLLDSHLIK	50411.1
									P24666_Q123	ACP1	sp|P24666|PPAC_HUMAN	Q96IZ7	ALSVGNIDDALqCYSEAIK	152611
									P24752_Q101	ACAT1	sp|P24752|THIL_HUMAN	Q96J02	AMADPEVqqIMSDPAMR	224874
									P24752_Q211	ACAT1	sp|P24752|THIL_HUMAN	Q96J66	LILEqMqK	409150
									P24752_Q372	ACAT1	sp|P24752|THIL_HUMAN	Q96JB5	DPqALSEHLK	208465
									P24752_Q73	ACAT1	sp|P24752|THIL_HUMAN	Q96JI7	ISSPTETERCIESLIAVFqK	58933.8
									P24752_Q96	ACAT1	sp|P24752|THIL_HUMAN	Q96JJ3	GDGRDLqELGDSDK	181562
									P24941_Q211	CDK2	sp|P24941|CDK2_HUMAN	Q96JM3	SVGFIGAGqLAFALAK	49884
									P25106_Q359	ACKR3	sp|P25106|ACKR3_HUMAN	Q96K17	EGATVYATGTHAqVEDGR	61724.7
									P25205_Q16	MCM3	sp|P25205|MCM3_HUMAN	Q96K21	LGAqALLGAAK	44241.5
									P25205_Q273	MCM3	sp|P25205|MCM3_HUMAN	Q96K76	ETVqHSDVLFLAVK	167325
									P25205_Q29	MCM3	sp|P25205|MCM3_HUMAN	Q96KB5	DVDHLFqK	44841.4
									P25205_Q298	MCM3	sp|P25205|MCM3_HUMAN	Q96KG9	ESMTDAILqTDqTLTEK	230911
									P25205_Q33	MCM3	sp|P25205|MCM3_HUMAN	Q96KP1	LqESIEYEDLGK	44841.4
									P25205_Q386	MCM3	sp|P25205|MCM3_HUMAN	Q96KP4	TILSNqTVDIPENVDITLK	311341
									P25205_Q472	MCM3	sp|P25205|MCM3_HUMAN	Q96KR1	VLqPTVFPVVPR	39936.5
									P25205_Q584	MCM3	sp|P25205|MCM3_HUMAN	Q96LD4	LAqGEYIAPEK	144826
									P25205_Q640	MCM3	sp|P25205|MCM3_HUMAN	Q96M27	SqIDDLYSTIK	29367.2
									P25205_Q786	MCM3	sp|P25205|MCM3_HUMAN	Q96MH6	TqMLDQEELLASTR;TqMLDqEELLASTR	57259.5
									P25311_Q162	AZGP1	sp|P25311|ZA2G_HUMAN	Q96MW1	TqMLDqEELLASTR	35514.9
									P25311_Q176	AZGP1	sp|P25311|ZA2G_HUMAN	Q96N67	SATLASIDAELqK	51397.6
									P25325_Q157	MPST	sp|P25325|THTM_HUMAN	Q96NB2	qLEESVDALSEELVQLR;qLEESVDALSEELVqLR	94788.9
									P25398_Q19	RPS12	sp|P25398|RS12_HUMAN	Q96NY8	qLEESVDALSEELVqLR	96355.9
									P25398_Q73	RPS12	sp|P25398|RS12_HUMAN	Q96P16	SAEIDSDDTGGSAAqK	50802.7
									P25685_Q160	DNAJB1	sp|P25685|DNJB1_HUMAN	Q96P47	ISFLENNLEqLTK	130660
									P25705_Q190	ATP5F1A	sp|P25705|ATPA_HUMAN	Q96P48	DVLEGYNGTIFAYGqTSSGK	157356
									P25705_Q229	ATP5F1A	sp|P25705|ATPA_HUMAN	Q96P70	SVFVGNIPYEATEEqLK	547298
									P25705_Q323	ATP5F1A	sp|P25705|ATPA_HUMAN	Q96PC5	IFYPEIEEVqALDDTER	162833
									P25705_Q439	ATP5F1A	sp|P25705|ATPA_HUMAN	Q96PK6	ITIIPqDPVLFSGSLR	707088
									P25705_Q448	ATP5F1A	sp|P25705|ATPA_HUMAN	Q96PU8	ILVLDEATAAVDLETDDLIqSTIR	30703.8
									P25705_Q458	ATP5F1A	sp|P25705|ATPA_HUMAN	Q96Q11	EDTSEqVVPVLVK	30703.8
									P25705_Q473	ATP5F1A	sp|P25705|ATPA_HUMAN	Q96QD9	TYASTEqEqDAEENGVTGVSGPGK	14727.1
									P25705_Q475	ATP5F1A	sp|P25705|ATPA_HUMAN	Q96QK1	ELEDAqAGSGTIGR	14727.1
									P25705_Q91	ATP5F1A	sp|P25705|ATPA_HUMAN	Q96QR8	GLqAPAGEPTqEASGVAAAK	332237
									P25786_Q117	PSMA1	sp|P25786|PSA1_HUMAN	Q96RE7	EEENVGIDITEPLYMqR	55296.7
									P25786_Q121	PSMA1	sp|P25786|PSA1_HUMAN	Q96RP9	LHGLDEEAEqK;RLHGLDEEAEqK	55296.7
									P25786_Q203	PSMA1	sp|P25786|PSA1_HUMAN	Q96RQ3	TSVLAAANPIESqWNPK	568441
									P25786_Q245	PSMA1	sp|P25786|PSA1_HUMAN	Q96RT1	LSEEASqALIEAYVDMR	459585
									P25786_Q248	PSMA1	sp|P25786|PSA1_HUMAN	Q96S52	qLESLIR	459585
									P25787_Q21	PSMA2	sp|P25787|PSA2_HUMAN	Q96S59	YqQLFEDIR;YqqLFEDIR	194278
									P25788_Q23	PSMA3	sp|P25788|PSA3_HUMAN	Q96S66	YqqLFEDIR	225596
									P25815_Q26	S100P	sp|P25815|S100P_HUMAN	Q96SB3	SGFDDPGIFYSDSFGGDAqADEGqAR	82199.8
									P26006_Q1040	ITGA3	sp|P26006|ITA3_HUMAN	Q96SB4	LqELPDAVPHGEMPR	81917.2
									P26038_Q105	MSN	sp|P26038|MOES_HUMAN	Q96SI9	VLGIqVDTDGSGR	98498.9
									P26038_Q173	MSN	sp|P26038|MOES_HUMAN	Q96SK2	SFAGAVSPqEEEEFR;SFAGAVSPqEEEEFRR	86461.6
									P26038_Q196	MSN	sp|P26038|MOES_HUMAN	Q96SN8	qLEAIVR	77917.2
									P26038_Q21	MSN	sp|P26038|MOES_HUMAN	Q96ST2	LqPFATEADVEEALR	674759
									P26038_Q28	MSN	sp|P26038|MOES_HUMAN	Q96ST3	FAIGSqVSEHSIIK	706703
									P26038_Q32	MSN	sp|P26038|MOES_HUMAN	Q96T51	FLqEFYqDDELGK	780314
									P26038_Q362	MSN	sp|P26038|MOES_HUMAN	Q96TA1	QVVqGLLSETYLEAHR;qVVqGLLSETYLEAHR	282670
									P26038_Q363	MSN	sp|P26038|MOES_HUMAN	Q96TA2	qIAEEDFYEK	282670
									P26038_Q377	MSN	sp|P26038|MOES_HUMAN	Q96TC7	SqLLSYIDR	422428
									P26038_Q414	MSN	sp|P26038|MOES_HUMAN	Q99417	SLEqNIqLPAALLSR	481213
									P26038_Q416	MSN	sp|P26038|MOES_HUMAN	Q99426	LFADAVqELLPqYK	480302
									P26038_Q430	MSN	sp|P26038|MOES_HUMAN	Q99436	YYGGAEVVDEIELLCqR	417298
									P26038_Q446	MSN	sp|P26038|MOES_HUMAN	Q99439	TGLIDYNqLALTAR	460500
									P26038_Q447	MSN	sp|P26038|MOES_HUMAN	Q99442	qFREDDFR	528137
									P26038_Q450	MSN	sp|P26038|MOES_HUMAN	Q99447	NFTTEqVTAMLLSK	942488
									P26038_Q453	MSN	sp|P26038|MOES_HUMAN	Q99456	qDLPALEEK;qDLPALEEKPR	942488
									P26038_Q569	MSN	sp|P26038|MOES_HUMAN	Q99459	AESEEMETSqAGSK	74190.7
									P26038_Q95	MSN	sp|P26038|MOES_HUMAN	Q99460	LEDTENWLYEDGEDqPK	200334
									P26038_Q99	MSN	sp|P26038|MOES_HUMAN	Q99470	FqESEERPK	208749
									P26196_Q123	DDX6	sp|P26196|DDX6_HUMAN	Q99471	EDqYDHLDAADMTK	248403
									P26196_Q311	DDX6	sp|P26196|DDX6_HUMAN	Q99519	VEPPKEEqK	47140.6
									P26196_Q452	DDX6	sp|P26196|DDX6_HUMAN	Q99541	SNLAYDIVqLPTGLTGIK	202521
									P26232_Q34	CTNNA2	sp|P26232|CTNA2_HUMAN	Q99543	SqEDPYLSIYDPPVPDFTIMK	91501.6
									P26358_Q164	DNMT1	sp|P26358|DNMT1_HUMAN	Q99567	LLASSDPLAqIAEDK	22820.9
									P26358_Q310	DNMT1	sp|P26358|DNMT1_HUMAN	Q99570	AVTEILqDIqYK	18277.1
									P26368_Q274	U2AF2	sp|P26368|U2AF2_HUMAN	Q99571	qIIVDPLSFSEER	92158
									P26373_Q111	RPL13	sp|P26373|RL13_HUMAN	Q99575	LLEPLVTqVTTLVNTNSK	569009
									P26373_Q115	RPL13	sp|P26373|RL13_HUMAN	Q99584	TSVqTEDDqLIAGQSAR	689064
[truncated: 5,158 more rows]

## Sheet: Deamidation (30 min)
Index	Gene	Protein	Protein ID	Peptide	BE_A_S3_A2_1_2985 Intensity			Index	Gene	Protein	Protein ID	Peptide	BE_A_S3_A2_1_2985 Intensity
A0A2R8Y4L2_Q96	HNRNPA1L3	sp|A0A2R8Y4L2|RA1L3_HUMAN	A0A2R8Y4L2	EDSqRPDAHLTVK	38982.7			B1AL46_N76	NUTM2E	sp|B1AL46|NTM2E_HUMAN	B1AL46	MSGVLCSRnLFTFK	35587
A0MZ66_Q248	SHTN1	sp|A0MZ66|SHOT1_HUMAN	A0MZ66	qSHLLLQSSIPDQQLLK	40907.5			O00232_N86	PSMD12	sp|O00232|PSD12_HUMAN	O00232	EWDLLNEnIMLLSK	7611.92
A0MZ66_Q254	SHTN1	sp|A0MZ66|SHOT1_HUMAN	A3KN83	QqLELLEEDKK	40545.3			O00567_N545	NOP56	sp|O00567|NOP56_HUMAN	O00567	EETVnDPEEAGHR	27171.3
A0MZ66_Q309	SHTN1	sp|A0MZ66|SHOT1_HUMAN	O00139	NIAIISEAASSGISLqADR	76671.4			O00571_N155	DDX3X	sp|O00571|DDX3X_HUMAN	O00571	LEQELFSGGnTGINFEK	79857.3
A3KN83_Q949	SBNO1	sp|A3KN83|SBNO1_HUMAN	O00151	QqVQVVGLQEREVK	260568			O14979_N261	HNRNPDL	sp|O14979|HNRDL_HUMAN	O14979	EYFGAFGEIEnIELPMDTK	43073.3
O00139_Q393	KIF2A	sp|O00139|KIF2A_HUMAN	O00154	qSTSFLVLQEILESEEK	11674.2			O15020_N260	SPTBN2	sp|O15020|SPTN2_HUMAN	O15020	LLDPEDVnVDQPDEK	58562.6
O00151_Q212	PDLIM1	sp|O00151|PDLI1_HUMAN	O00159	qEQEEEGRK	74174.6			O43677_N63	NDUFC1	sp|O43677|NDUC1_HUMAN	O43677	QHnEDILEYK	58638.6
O00154_Q184	ACOT7	sp|O00154|BACH_HUMAN	O00231	qKGDVVLQSDHVIETLTK	16029.2			O60502_N699	OGA	sp|O60502|OGA_HUMAN	O60502	LLPIDGAnDLFFQPPPLTPTSK	56410.4
O00154_Q186	ACOT7	sp|O00154|BACH_HUMAN	O00425	EqSILELGSLLAK	16667.6			O60506_N69	SYNCRIP	sp|O60506|HNRPQ_HUMAN	O60506	EFnEDGALAVLQQFK	28821.6
O00159_Q988	MYO1C	sp|O00159|MYO1C_HUMAN	O14734	DqTPDENDQVVVK	17285.5			O60814_N64	H2BC12	sp|O60814|H2B1K_HUMAN	O60814	AMGIMnSFVNDIFER	29072.2					Nitrile (peptides)					Nitrile (proteins)
O00231_Q48	PSMD11	sp|O00231|PSD11_HUMAN	O14828	LPVLYqVER	27996.6			O95373_N286	IPO7	sp|O95373|IPO7_HUMAN	O95373	EYnEFAEVFLK	19077					N	Q				N	Q
O00425_Q527	IGF2BP3	sp|O00425|IF2B3_HUMAN	O14929	ELqHAALGGTATR	100587			P00883_N361	ALDOA	contam_sp|P00883|ALDOA_RABIT	P00883	YTPSGQAGAAASESLFISnHAY	4295.57				30 mins	140	762			30 mins	111	575
O14734_Q97	ACOT8	sp|O14734|ACOT8_HUMAN	O15144	qYATLDVYNPFETR;qYATLDVYNPFETREPPPAYEPPAPAPLPPPSAPSLQPSR	52328.4			P01008_N176	SERPINC1	sp|P01008|ANT3_HUMAN	P01008	LVSAnRLFGDK	618555
O14828_Q121	SCAMP3	sp|O14828|SCAM3_HUMAN	O15372	LLVTDMSDAEqYR	34859.4			P02545_N283	LMNA	sp|P02545|LMNA_HUMAN	P02545	QSAERNSnLVGAAHEELQQSR	243356
O14828_Q34	SCAMP3	sp|O14828|SCAM3_HUMAN	O15394	ELqAHGADELLK	20092.8			P02545_N56	LMNA	sp|P02545|LMNA_HUMAN	P02769	SLETEnAGLR	53504.1
O14929_Q347	HAT1	sp|O14929|HAT1_HUMAN	O15498	QVqIDGLVVLK	21134.4			P02769_N144	ALB	contam_sp|P02769|ALBU_BOVIN	P02786	LKPDPnTLCDEFK	19064.5
O15144_Q68	ARPC2	sp|O15144|ARPC2_HUMAN	O43175	QAFLqVFVQPHIIQLK	1.90714e+06			P02786_N215	TFRC	sp|P02786|TFR1_HUMAN	P04075	LVYLVEnPGGYVAYSK	234802
O15372_Q40	EIF3H	sp|O15372|EIF3H_HUMAN	O43242	qVDRIDWPVGSPATIHYPALDGHLSR	28309.2			P04075_N120	ALDOA	sp|P04075|ALDOA_HUMAN	P04406	GVVPLAGTnGETTTQGLDGLSER	130686
O15394_Q297	NCAM2	sp|O15394|NCAM2_HUMAN	O43264	EELIAELqDCEGLIVR	30305.8			P04406_N72	GAPDH	sp|P04406|G3P_HUMAN	P04792	LVINGnPITIFQER;LVINGnPITIFQERDPSK;LVInGnPITIFQERDPSK	223112
O15498_Q104	YKT6	sp|O15498|YKT6_HUMAN	O43390	EREqQDLEFAK;EqqDLEFAK	15774.2			P04792_N177	HSPB1	sp|P04792|HSPB1_HUMAN	P04843	LATQSnEITIPVTFESR	95245.5
O43175_Q46	PHGDH	sp|O43175|SERA_HUMAN	O43491	qNILYHLGEEWQK	18870.6			P04843_N159	RPN1	sp|P04843|RPN1_HUMAN	P05023	QFVVFEGnHYFYSPYPTK	78341
O43242_Q516	PSMD3	sp|O43242|PSMD3_HUMAN	O43570	QqLERDSVVLSLLK	33154.4			P05023_N181	ATP1A1	sp|P05023|AT1A1_HUMAN	P05387	MSInAEEVVVGDLVEVK	4143.3
O43264_Q171	ZW10	sp|O43264|ZW10_HUMAN	O43583	VTEGLVDVILYHqPDDK	33652.4			P05387_N40	RPLP2	sp|P05387|RLA2_HUMAN	P05783	ILDSVGIEADDDRLnK	10725.2
O43264_Q98	ZW10	sp|O43264|ZW10_HUMAN	O43660	qASTLIDRPAPHFER	31043.3			P05783_N180	KRT18	sp|P05783|K1C18_HUMAN	P05787	QSVEnDIHGLR;QSVEnDIHGLRK	26366.6
O43390_Q281	HNRNPR	sp|O43390|HNRPR_HUMAN	O43670	qFLLTNNGHSVK	138875			P05783_N193	KRT18	sp|P05783|K1C18_HUMAN	P06733	VIDDTnITR	153507
O43491_Q527	EPB41L2	sp|O43491|E41L2_HUMAN	O43707	qEAGISEGQGTAGEEEEK;qEAGISEGQGTAGEEEEKK;qEAGISEGqGTAGEEEEK	3948.34			P05787_N167	KRT8	sp|P05787|K2C8_HUMAN	P06744	LEAELGnMQGLVEDFK	70766.4
O43570_Q86	CA12	sp|O43570|CAH12_HUMAN	O43819	QEAGISEGqGTAGEEEEKK;qEAGISEGqGTAGEEEEK	2544.02			P05787_N177	KRT8	sp|P05787|K2C8_HUMAN	P06748	nKYEDEINKR	5136.5
O43583_Q76	DENR	sp|O43583|DENR_HUMAN	O43837	qYPANQGQEVEYFVAGTHPYPPGPGVALTADTK	20339.7			P05787_N184	KRT8	sp|P05787|K2C8_HUMAN	P07737	NKYEDEInK;YEDEInK	26058.5
O43583_Q84	DENR	sp|O43583|DENR_HUMAN	O43865	ALFPSTAqAQAAVQGPVGTDFK	17209.6			P06733_N154	ENO1	sp|P06733|ENOA_HUMAN	P07900	HIADLAGNSEVILPVPAFNVInGGSHAGNK	69588.3
O43660_Q81	PLRG1	sp|O43660|PLRG1_HUMAN	O60341	qLEAIDQLHLEYAK;qLEAIDqLHLEYAK	34909.5			P06733_N161	ENO1	sp|P06733|ENOA_HUMAN	P08670	EIFDSRGnPTVEVDLFTSK;GnPTVEVDLFTSK	48023.6
O43660_Q86	PLRG1	sp|O43660|PLRG1_HUMAN	O60437	QqSNEHLRR	68622.8			P06733_N17	ENO1	sp|P06733|ENOA_HUMAN	P08727	FTASAGIQVVGDDLTVTnPK	40813.4
O43670_Q291	ZNF207	sp|O43670|ZN207_HUMAN	O60506	qFASQANVVGPWIQTK	30754.7			P06733_N324	ENO1	sp|P06733|ENOA_HUMAN	P08729	SnTPILVDGK	67155.6
O43707_Q522	ACTN4	sp|O43707|ACTN4_HUMAN	O60568	ETTDTDTADqVIASFK	456695			P06744_N108	GPI	sp|P06744|G6PI_HUMAN	P09211	VDnDENEHQLSLR	28659.2
O43707_Q528	ACTN4	sp|O43707|ACTN4_HUMAN	O60664	qVAQASHSYR;qVAqASHSYR	464540			P06748_N35	NPM1	sp|P06748|NPM_HUMAN	P09382	DRSSFYVnGLTLGGQK;SSFYVnGLTLGGQK	82104.6
O43707_Q645	ACTN4	sp|O43707|ACTN4_HUMAN	O60701	EqTEGEYSSLEHESAR	33234.2			P06748_N38	NPM1	sp|P06748|NPM_HUMAN	P09493	ADLInNLGTIAK	97688.7
O43707_Q653	ACTN4	sp|O43707|ACTN4_HUMAN	O60749	EIEIAEqDMSALISLR	46311.5			P07737_N62	PFN1	sp|P07737|PROF1_HUMAN	P0DMV8	ADLINnLGTIAK;ADLINnLGTIAKSGTK	29241.4
O43707_Q847	ACTN4	sp|O43707|ACTN4_HUMAN	O60762	QqPPAVQFVPPLPEWK	17898.6			P07900_N105	HSP90AA1	sp|P07900|HS90A_HUMAN	P0DP23	HnDDEQYAWESSAGGSFTVR	30785.8
O43819_Q197	SCO2	sp|O43819|SCO2_HUMAN	O60763	QqPEVEVTHETLQR;qqPEVEVTHETLQR	41965.4			P07900_N106	HSP90AA1	sp|P07900|HS90A_HUMAN	P10809	SLTnDWEDHLAVK	86947.5
O43819_Q200	SCO2	sp|O43819|SCO2_HUMAN	O60814	EqILEEFSK	41820.7			P07900_N155	HSP90AA1	sp|P07900|HS90A_HUMAN	P11021	ELHInLIPNK	1.39163e+06
O43837_Q166	IDH3B	sp|O43837|IDH3B_HUMAN	O75044	qVGYEDQWLQLLR	19746.4			P07900_N318	HSP90AA1	sp|P07900|HS90A_HUMAN	P11142	EMEEnFAVEAANYQDTIGR	34057.6
O43865_Q125	AHCYL1	sp|O43865|SAHH2_HUMAN	O75083	QEqSYFVR	20954.8			P07900_N79	HSP90AA1	sp|P07900|HS90A_HUMAN	P12004	ETnLDSLPLVDTHSK	298003
O60341_Q633	KDM1A	sp|O60341|KDM1A_HUMAN	O75131	EqIVVDLSHPGVSEDDQVSR;EqIVVDLSHPGVSEDDqVSR	21745.9			P08670_N350	VIM	sp|P08670|VIME_HUMAN	P13639	KnHEEEISTLR;nHEEEISTLR	78753.3
O60437_Q870	PPL	sp|O60437|PEPL_HUMAN	O75208	qFLESSELPR	27810.4			P08670_N427	VIM	sp|P08670|VIME_HUMAN	P14209	SQYEVMAEQnR;SQYEVMAEQnRK	183859
O60506_Q258	SYNCRIP	sp|O60506|HNRPQ_HUMAN	O75369	QqQFENLDQQLR;QqQFENLDQQLRK	37631.6			P08727_N217	KRT19	sp|P08727|K1C19_HUMAN	P14625	VDALnDEINFLR	13216.1
O60568_Q616	PLOD3	sp|O60568|PLOD3_HUMAN	O75391	qLNYTIGEVPISFVDR;qLNYTIGEVPISFVDRVYGESK	19467.3			P08727_N263	KRT19	sp|P08727|K1C19_HUMAN	P15531	EVTInQSLLAPLR;EVTInQSLLAPLRLDADPSLQR	66683
O60664_Q233	PLIN3	sp|O60664|PLIN3_HUMAN	O75494	qSEDLGSQFTEIFIK;qSEDLGSqFTEIFIK	98726.6			P08729_N219	KRT7	sp|P08729|K2C7_HUMAN	P17931	AFLASPEYVNLPInGNGKQ	22720
O60701_Q375	UGDH	sp|O60701|UGDH_HUMAN	O75506	qVHPDTGISSK	26288.9			P08729_N223	KRT7	sp|P08729|K2C7_HUMAN	P18124	DSnNLCLHFNPR	21939.6
O60749_Q260	SNX2	sp|O60749|SNX2_HUMAN	O75521	FVqVSEDSGR	1704.42			P08729_N69	KRT7	sp|P08729|K2C7_HUMAN	P22061	EnAIDRAEQAEADK;EnAIDRAEQAEADKK	139863
O60749_Q311	SNX2	sp|O60749|SNX2_HUMAN	O75694	FATASADGqIYIYDGK	138090			P09211_N205	GSTP1	sp|P09211|GSTP1_HUMAN	P24752	ELEQVCnPIISGLYQGAGGPGPGGFGAQGPK	39499.1
O60762_Q219	DPM1	sp|O60762|DPM1_HUMAN	O75884	qTSDGNWLMVHR	32236.6			P09211_N207	GSTP1	sp|P09211|GSTP1_HUMAN	P25705	DGnGYISAAELR;VFDKDGnGYISAAELR	92922.3
O60763_Q105	USO1	sp|O60763|USO1_HUMAN	O75937	QqPPNSFSQQHSETQGAEKPDPESSHSPPR	11816.4			P09382_N40	LGALS1	sp|P09382|LEG1_HUMAN	P26599	LVQDVANnTNEEAGDGTTTATVLAR	7393.63
O60814_Q48	H2BC12	sp|O60814|H2B1K_HUMAN	O76054	EATTDFTVDSRPLTqVGGDHIK	2030.81			P09493_N17	TPM1	sp|P09493|TPM1_HUMAN	P27348	EIGnIISDAMK;EIGnIISDAMKK	2758.78
O75044_Q130	SRGAP2	sp|O75044|SRGP2_HUMAN	O76070	VLFASqEIPASPFR	140006			P0DMV8_N604	HSPA1A	sp|P0DMV8|HS71A_HUMAN	P27797	SQIFSTASDnQPTVTIK	1036.43
O75083_Q212	WDR1	sp|O75083|WDR1_HUMAN	O76094	YTPTQQGNMqVLVTYGGDPIPK	155911			P0DP23_N98	CALM1	sp|P0DP23|CALM1_HUMAN	P30084	STAGDTHLGGEDFDnR	5630.11
O75131_Q168	CPNE3	sp|O75131|CPNE3_HUMAN	O94776	EVSDFIqDSGqIK	255697			P10809_N104	HSPD1	sp|P10809|CH60_HUMAN	P30101	MVnHFIAEFK	7160.2
O75208_Q53	COQ9	sp|O75208|COQ9_HUMAN	O94782	QIEIqFAQGDRK	103589			P10809_N106	HSPD1	sp|P10809|CH60_HUMAN	P31937	VEIIAnDQGNR;VEIIAnDQGNRTTPSYVAFTDTER	22227.5
O75369_Q1260	FLNB	sp|O75369|FLNB_HUMAN	O94832	NIADLMTqAGVEELESENK	98736.6			P10809_N184	HSPD1	sp|P10809|CH60_HUMAN	P31946	VEIIANDQGnR	279917
O75369_Q828	FLNB	sp|O75369|FLNB_HUMAN	O94973	qNYVDLVSSLSPSLESSSQVEPGTDRK	6988.18			P11021_N457	HSPA5	sp|P11021|BIP_HUMAN	P31948	FSASGELGnGNIK	24957.3
O75369_Q919	FLNB	sp|O75369|FLNB_HUMAN	O94979	QYSHHSSVqDAVSQLDSELMDITK	12091.9			P11142_N235	HSPA8	sp|P11142|HSP7C_HUMAN	P32119	CAGnEDIITLRAEDNADTLALVFEAPNQEK	36040.1
O75391_Q61	SPAG7	sp|O75391|SPAG7_HUMAN	O95202	EqQEVADRLETK;EqqEVADRLETK	73287.9			P11142_N239	HSPA8	sp|P11142|HSP7C_HUMAN	P34897	nMSVIAHVDHGK	155141
O75391_Q65	SPAG7	sp|O75391|SPAG7_HUMAN	O95235	qREEEIEAQEK;qREEEIEAqEK	73287.9			P11142_N31	HSPA8	sp|P11142|HSP7C_HUMAN	P34931	EnAEQGEVDMESHR	48560.2
O75494_Q84	SRSF10	sp|O75494|SRS10_HUMAN	O95299	QqYEHSVQISR	65469.5			P11142_N35	HSPA8	sp|P11142|HSP7C_HUMAN	P35241	EIFLRELISnASDALDK;ELISnASDALDK	48991.1
O75506_Q58	HSBP1	sp|O75506|HSBP1_HUMAN	O95347	EDLRPSAPqQEGEASK;EDLRPSAPqqEGEASK	5400.32			P12004_N177	PCNA	sp|P12004|PCNA_HUMAN	P35527	nIIHGSDSVESAEK	29468.7
O75521_Q109	ECI2	sp|O75521|ECI2_HUMAN	O95373	GTqGATAGASSELDASK	137921			P12004_N179	PCNA	sp|P12004|PCNA_HUMAN	P38646	GnDVAFHFNPR	28599.6
O75694_Q1172	NUP155	sp|O75694|NU155_HUMAN	O95630	QIDqFLVVAR;qIDqFLVVAR	13978.2			P12004_N84	PCNA	sp|P12004|PCNA_HUMAN	P41091	EAnNFLWPFK	8470.8
O75884_Q146	RBBP9	sp|O75884|RBBP9_HUMAN	O95757	qFESLPATHIR	41343.3			P13639_N21	EEF2	sp|P13639|EF2_HUMAN	P43686	LILPVGPAGGnQMLEQYDK	3177.57
O75937_Q191	DNAJC8	sp|O75937|DNJC8_HUMAN	O95782	ISYVVqSLKEYEGK	5593.36			P14209_N158	CD99	sp|P14209|CD99_HUMAN	P46777	EAYMGnVLQGGEGQAPTR	11166.8
O76054_Q277	SEC14L2	sp|O76054|S14L2_HUMAN	O95785	QEqEEYQREGIPWK	48016.5			P14625_N107	HSP90B1	sp|P14625|ENPL_HUMAN	P46781	EIVTnFLAGFEA	52741.1
O76070_Q106	SNCG	sp|O76070|SYUG_HUMAN	O95861	FFQPTEMASqDFFQR	81005.6			P15531_N115	NME1	sp|P15531|NDKA_HUMAN	P48643	NQAFIEMnTEEAANTMVNYYTSVTPVLR	57691.4
O76094_Q603	SRP72	sp|O76094|SRP72_HUMAN	O95994	qVQHILASASPSGR	785401			P17931_N153	LGALS3	sp|P17931|LEG3_HUMAN	P48735	QTIDnSQGAYQEAFDISK;QTIDnSQGAYQEAFDISKK	7982.09
O94776_Q192	MTA2	sp|O94776|MTA2_HUMAN	O96011	EDVqDYSEDLQEIK;EDVqDYSEDLQEIKK;EDVqDYSEDLqEIK;EDVqDYSEDLqEIKK	31553.3			P18124_N205	RPL7	sp|P18124|RL7_HUMAN	P49411	LFPnSLDQTDMHGDSEYNIMFGPDICGPGTK	17842.8
O94776_Q93	MTA2	sp|O94776|MTA2_HUMAN	P00338	QqSVAHQQSGSELALR	10558			P18124_N206	RPL7	sp|P18124|RL7_HUMAN	P49756	ESVnAAFEMTLTEGSK	14512.9
O94782_Q738	USP1	sp|O94782|UBP1_HUMAN	P00387	CEVLqYSAR	23743.3			P22061_N189	PCMT1	sp|P22061|PIMT_HUMAN	P51149	FLQDYFDGnLK	28020.9
O94832_Q420	MYO1D	sp|O94832|MYO1D_HUMAN	P00390	QqEELDALKK	55163.8			P24752_N93	ACAT1	sp|P24752|THIL_HUMAN	P53999	EATnPPVIQEEK;EATnPPVIQEEKPK	99955.1
O94973_Q835	AP2A2	sp|O94973|AP2A2_HUMAN	P00558	QqEVEAITLELEELKR	8513.01			P25705_N546	ATP5F1A	sp|P25705|ATPA_HUMAN	P54920	TPVGFIGLGNMGnPMAK	12067.7
O94979_Q179	SEC31A	sp|O94979|SC31A_HUMAN	P00568	QLqDIATLADQRR;QLqDIATLADqRR	21050			P26599_N102	PTBP1	sp|P26599|PTBP1_HUMAN	P61978	QTTVSnSQQAYQEAFEISK;QTTVSnSQQAYQEAFEISKK	28703.4
O94979_Q181	SEC31A	sp|O94979|SC31A_HUMAN	P00883	QqQLEQEQFHAFEEMIR	205296			P26599_N108	PTBP1	sp|P26599|PTBP1_HUMAN	P62258	ELDPTnMTYITNQAAVYFEK	30460.7
O95202_Q577	LETM1	sp|O95202|LETM1_HUMAN	P00918	qNLEGDHSDAPMETETSFK	44281.2			P27348_N144	YWHAQ	sp|P27348|1433T_HUMAN	P62330	EGGLGPLnIPLLADVTR;EGGLGPLnIPLLADVTRR	23500.7
O95235_Q661	KIF20A	sp|O95235|KI20A_HUMAN	P02545	YGGAPqALTLK	33109.1			P27797_N115	CALR	sp|P27797|CALR_HUMAN	P62937	VVDFIDEGVnIGLEVK	628.697
O95299_Q257	NDUFA10	sp|O95299|NDUAA_HUMAN	P02769	TYIqTELPFK	30061.4			P30084_N245	ECHS1	sp|P30084|ECHM_HUMAN	P63261	NQVAMnPQNTVFDAK	15634.9
O95347_Q742	SMC2	sp|O95347|SMC2_HUMAN	P02786	QPCPSqYSAIKEEDLVVWVDPLDGTK	62546.7			P30101_N360	PDIA3	sp|P30101|PDIA3_HUMAN	P67809	EAILnDEIYCPPETAVLLASYAVQAK	33292
O95347_Q817	SMC2	sp|O95347|SMC2_HUMAN	P02794	HLSPDGqYVPR	59840.4			P30101_N486	PDIA3	sp|P30101|PDIA3_HUMAN	P68032	EIETYHnLLEGGQEDFESSGAGK	512737
O95373_Q993	IPO7	sp|O95373|IPO7_HUMAN	P04075	qLESHLSLGR	305557			P31937_N52	HIBADH	sp|P31937|3HIDH_HUMAN	P68133	ETAEnYLGHTAK	6026.68
O95630_Q155	STAMBP	sp|O95630|STABP_HUMAN	P04083	QqEGESRLNLVQR;QqEGESRLNLVQRNVNIFK	10318.9			P31946_N146	YWHAB	sp|P31946|1433B_HUMAN	P82914	ERVEAVnMAEGIIHDTETK	101096
O95757_Q501	HSPA4L	sp|O95757|HS74L_HUMAN	P04264	qVVESAYEVIK;qVVESAYEVIKLK	20375.6			P31948_N258	STIP1	sp|P31948|STIP1_HUMAN	Q00610	QATInIGTIGHVAHGK	23503
O95782_Q851	AP2A1	sp|O95782|AP2A1_HUMAN	P04406	DqLIYNLLK	121216			P31948_N264	STIP1	sp|P31948|STIP1_HUMAN	Q01105	EnAPAIIFIDEIDAIATK	10719.3
O95785_Q1376	WIZ	sp|O95785|WIZ_HUMAN	P04792	SVGMIAGGTGITPMLqVIR	138073			P32119_N100	PRDX2	sp|P32119|PRDX2_HUMAN	Q02338	EnPVYEK	36019.3
O95861_Q103	BPNT1	sp|O95861|BPNT1_HUMAN	P04844	QEPqPQGPPPAAGAVASYDYLVIGGGSGGLASAR	19171.1			P34897_N453	SHMT2	sp|P34897|GLYM_HUMAN	Q04695	QVVnIPSFIVR;QVVnIPSFIVRLDSQK	98857.3
O95861_Q98	BPNT1	sp|O95861|BPNT1_HUMAN	P05023	TGqATVASGIPAGWMGLDCGPESSK	18044.4			P34931_N64	HSPA1L	sp|P34931|HS71L_HUMAN	Q04837	QMAEIAVnAVLTVADMER	31024.3
O95994_Q123	AGR2	sp|O95994|AGR2_HUMAN	P05067	EVqQGEEFER;EVqQGEEFERR;EVqqGEEFER	136266			P35241_N112	RDX	sp|P35241|RADI_HUMAN	Q05209	EMnPALGIDCLHK	13315.7
O96011_Q47	PEX11B	sp|O96011|PX11B_HUMAN	P05114	MPHSHPALTPEqK	8073.6			P35527_N456	KRT9	sp|P35527|K1C9_HUMAN	Q05639	LnEHFLNTTDFLDTIK	37633.7
P00338_Q101	LDHA	sp|P00338|LDHA_HUMAN	P05141	qSPVDIDTHTAK	648826			P38646_N180	HSPA9	sp|P38646|GRP75_HUMAN	Q06830	KYEEIDnAPEER	261624
P00338_Q233	LDHA	sp|P00338|LDHA_HUMAN	P05783	LADALqELR	30851.4			P38646_N583	HSPA9	sp|P38646|GRP75_HUMAN	Q07157	EYSSELnAPSQESDSHPR	120615
P00338_Q7	LDHA	sp|P00338|LDHA_HUMAN	P05787	qSAERNSNLVGAAHEELQQSR	57609.7			P41091_N43	EIF2S3	sp|P41091|IF2G_HUMAN	Q09666	EAInVEQAFQTIAR;EAInVEQAFQTIARNALK	497947
P00387_Q189	CYB5R3	sp|P00387|NB5R3_HUMAN	P06132	qEPERNECFLSHK;qEPERNECFLSHKDDSPDLPK	150323			P43686_N257	PSMC4	sp|P43686|PRS6B_HUMAN	Q13523	QSSSSRDDnMFQIGK	27564.5
P00390_Q51	GSR	sp|P00390|GSHR_HUMAN	P06396	qVDGDNSHVEMK	32810.9			P46777_N250	RPL5	sp|P46777|RL5_HUMAN	Q14240	AIDIYEQVGTnAMDSPLLK	136828
P00558_Q300	PGK1	sp|P00558|PGK1_HUMAN	P06576	qNYHQDSEAAINR	97897			P46781_N143	RPS9	sp|P46781|RS9_HUMAN	Q58FF8	ELREnTQTTIK	189028
P00568_Q100	AK1	sp|P00568|KAD1_HUMAN	P06733	PYQYPALTPEqK;PYqYPALTPEqK	102909			P48643_N191	CCT5	sp|P48643|TCPE_HUMAN	Q6DD88	HLIPAAnTGESK	10344.4
P00883_Q12	ALDOA	contam_sp|P00883|ALDOA_RABIT	P06748	YTPSGqAGAAASESLFVSNHAY	14545.3			P48643_N486	CCT5	sp|P48643|TCPE_HUMAN	Q8IWT6	EAAEnSLVAYK	42382.5
P00918_Q28	CA2	sp|P00918|CAH2_HUMAN	P07108	qLLLTADDR;qLLLTADDRVNPCIGGVILFHETLYQK	21228.3			P48735_N428	IDH2	sp|P48735|IDHP_HUMAN	Q8NC51	DAIILIFAnKQDLPDAMK	26347.5
P02545_Q246	LMNA	sp|P02545|LMNA_HUMAN	P07237	ADDGRPFPqVIK	25820.1			P49411_N100	TUFM	sp|P49411|EFTU_HUMAN	Q8WXI7	HTGPGILSMANAGPnTNGSQFFICTAK	40870
P02545_Q276	LMNA	sp|P02545|LMNA_HUMAN	P07339	qAWFIENEEQEYVQTVK	55202.3			P49756_N223	RBM25	sp|P49756|RBM25_HUMAN	Q92817	EGMnIVEAMER	45983.8
P02769_Q118	ALB	contam_sp|P02769|ALBU_BOVIN	P07437	qISNLQQSISDAEQR;qISNLQQSISDAEQRGENALK	170730			P51149_N161	RAB7A	sp|P51149|RAB7A_HUMAN	Q96ER3	FEDEnFILK	66162.9
P02786_Q28	TFRC	sp|P02786|TFR1_HUMAN	P07737	AENGKLVINGNPITIFqERDPSK;LVINGNPITIFqER;LVINGNPITIFqERDPSK	232162			P53999_N62	SUB1	sp|P53999|TCP4_HUMAN	Q96FW1	VAPEEHPVLLTEAPLnPK	385404
P02794_Q11	FTH1	sp|P02794|FRIH_HUMAN	P07814	HEERqDEHGYISR;qDEHGYISR	99741.8			P54920_N191	NAPA	sp|P54920|SNAA_HUMAN	Q99459	DLYAnTVLSGGTTMYPGIADR	111907
P04075_Q12	ALDOA	sp|P04075|ALDOA_HUMAN	P07900	LATqSNEITIPVTFESR;LATqSNEITIPVTFESRAqLGGPEAAK	32457.5			P61978_N173	HNRNPK	sp|P61978|HNRPK_HUMAN	Q9BQE3	QPREDGnEEDK	117218
P04075_Q348	ALDOA	sp|P04075|ALDOA_HUMAN	P07954	EDqVIQLMNAIFSK;EDqVIqLMNAIFSK	19820.7			P62258_N113	YWHAE	sp|P62258|1433E_HUMAN	Q9C005	YPIEHGIITnWDDMEK	38769.4
P04075_Q4	ALDOA	sp|P04075|ALDOA_HUMAN	P08133	TGqEVVFVAEPDNK	142665			P62258_N147	YWHAE	sp|P62258|1433E_HUMAN	Q9H2U2	DLYAnNVMSGGTTMYPGIADR	21867.5
P04075_Q61	ALDOA	sp|P04075|ALDOA_HUMAN	P08238	QEIqHLFREPEK	55791.2			P62330_N122	ARF6	sp|P62330|ARF6_HUMAN	Q9H7H0	LLSLEMAnK	114264
P04075_Q96	ALDOA	sp|P04075|ALDOA_HUMAN	P08559	DMTSEqLDDILK	47365.8			P62937_N106	PPIA	sp|P62937|PPIA_HUMAN	Q9HC38	VGEQAQVVIIDMnDPSNPIR	9806.59
P04083_Q10	ANXA1	sp|P04083|ANXA1_HUMAN	P08670	qYTSIHHGVVEVDAAVTPEER	129324			P62937_N137	PPIA	sp|P62937|PPIA_HUMAN		EnPYYDSR	288435
P04264_Q418	KRT1	sp|P04264|K2C1_HUMAN	P08727	qAEVANQETKEDLPAENGETKTEESPASDEAGEK	61681.5			P62937_N87	PPIA	sp|P62937|PPIA_HUMAN		EFHLnESGDPSSK	102424
P04406_Q78	GAPDH	sp|P04406|G3P_HUMAN	P08729	qIFLGGVDK;qIFLGGVDKR	32253.9			P63261_N111	ACTG1	sp|P63261|ACTG_HUMAN		QVAEVnLWGTVR	1.18997e+06
P04792_Q128	HSPB1	sp|P04792|HSPB1_HUMAN	P09132	qSVENDIHGLR;qSVENDIHGLRK	13963.8			P63261_N296	ACTG1	sp|P63261|ACTG_HUMAN		GQVGGEInVEMDAAPGVDLSR	100982
P04792_Q175	HSPB1	sp|P04792|HSPB1_HUMAN	P09211	LqLETEIEALK;VIDDTNITRLqLETEIEALK	145803			P67809_N260	YBX1	sp|P67809|YBOX1_HUMAN		QATTIIADnIIFLSDQTK	43284.2
P04844_Q232	RPN2	sp|P04844|RPN2_HUMAN	P09496	QAqEYEALLNIK;qAqEYEALLNIK	9614.13			P68032_N80	ACTC1	sp|P68032|ACTC_HUMAN		SFDGNTLLnR	121285
P04844_Q445	RPN2	sp|P04844|RPN2_HUMAN	P09543	GGMGSGGLATGIAGGLAGMGGIqNEK	9552.33			P68133_N298	ACTA1	sp|P68133|ACTS_HUMAN		EGnASGVSLLEALDTILPPTRPTDK	16219.5
P04844_Q527	RPN2	sp|P04844|RPN2_HUMAN	P09651	ETMqSLNDR;ETMqSLNDRLASYLDR;ETMqSLNDRLASYLDRVR	682104			P82914_N99	MRPS15	sp|P82914|RT15_HUMAN		QGGLGPMnIPLVSDPK;QGGLGPMnIPLVSDPKR	188030
P05023_Q677	ATP1A1	sp|P05023|AT1A1_HUMAN	P09874	FLEQqNK;FLEqqNK;VRFLEqqNK	339720			Q00610_N56	CLTC	sp|Q00610|CLH1_HUMAN		LnYAQWYPIVVFLnPDSK	15969.6
P05067_Q727	APP	sp|P05067|A4_HUMAN	P09972	RqLETLGqEK;qLETLGQEK;qLETLGQEKLK;qLETLGqEK;qLETLGqEKLK	6557.58			Q00610_N897	CLTC	sp|Q00610|CLH1_HUMAN		EAIQQQQnQLVWVSEGK	25055.9
P05114_Q62	HMGN1	sp|P05114|HMGN1_HUMAN	P0CG38	LEAELGNMqGLVEDFK;LKLEAELGNMqGLVEDFK	48316.5			Q01105_N159	SET	sp|Q01105|SET_HUMAN		AEGPEVDVnLPK	446178
P05141_Q97	SLC25A5	sp|P05141|ADT2_HUMAN	P0CG39	qLYEEEIR;qLYEEEIRELQSQISDTSVVLSMDNSR	7815.17			Q02338_N168	BDH1	sp|Q02338|BDH_HUMAN		ELEFLKKLnDADPDDK	32697.4
P05783_Q176	KRT18	sp|P05783|K1C18_HUMAN	P0CG47	ELqSQISDTSVVLSMDNSR;ELqSqISDTSVVLSMDNSR;QLYEEEIRELqSQISDTSVVLSMDNSR	814860			Q04695_N238	KRT17	sp|Q04695|K1C17_HUMAN		GVAInFVTEEDKR	25107.3
P05783_Q198	KRT18	sp|P05783|K1C18_HUMAN	P0DMV8	ELqSqISDTSVVLSMDNSR;QLYEEEIRELQSqISDTSVVLSMDNSR	22510.6			Q04837_N136	SSBP1	sp|Q04837|SSBP_HUMAN		nTEDITQEEYGEFYK	275241
P05783_Q361	KRT18	sp|P05783|K1C18_HUMAN	P10398	AqYEDIANR;AqYEDIANRSR	443654			Q05209_N457	PTPN12	sp|Q05209|PTN12_HUMAN		ESGHSnWLGDPEEPLTGFSWR	64068.8
P05783_Q78	KRT18	sp|P05783|K1C18_HUMAN	P10599	AEAESMYqIK;SRAEAESMYqIK	11065.1			Q05639_N222	EEF1A2	sp|Q05639|EF1A2_HUMAN		nDFAFMLHLIDQYDPLYSK	5703.29
P05783_Q85	KRT18	sp|P05783|K1C18_HUMAN	P10809	YEELqSLAGK	19358.5			Q06830_N101	PRDX1	sp|Q06830|PRDX1_HUMAN		QISYnYSDLDQSNVTEETPEGEEHHPVADTENK	492268
P05787_Q115	KRT8	sp|P05787|K2C8_HUMAN	P11021	LqAEIEGLK	140461			Q07157_N717	TJP1	sp|Q07157|ZO1_HUMAN		EnEVEEVKEEGPK	42648.6
P05787_Q150	KRT8	sp|P05787|K2C8_HUMAN	P11142	ASLEAAIADAEqR;ASLEAAIADAEqRGELAIK	45753.2			Q07157_N729	TJP1	sp|Q07157|ZO1_HUMAN		DSLYVnGFTQR	42648.6
P05787_Q169	KRT8	sp|P05787|K2C8_HUMAN	P11171	LSELEAALqR;LSELEAALqRAK	26059.9			Q07157_N795	TJP1	sp|Q07157|ZO1_HUMAN		CSIKTAVAKnMLDPITGQK	20183.8
P05787_Q226	KRT8	sp|P05787|K2C8_HUMAN	P11498	qDMARQLREYQELMNVK	698516			Q09666_N772	AHNAK	sp|Q09666|AHNK_HUMAN		EVDKALADDLEKnFPSLK	554676
P05787_Q236	KRT8	sp|P05787|K2C8_HUMAN	P11940	QDMARqLREYQELMNVK;qLREYQELMNVK	729864			Q13523_N740	PRP4K	sp|Q13523|PRP4K_HUMAN		EYAEDDnIYQQK	23585.2
P05787_Q238	KRT8	sp|P05787|K2C8_HUMAN	P12004	EYqELMNVK;QDMARQLREYqELMNVK;QLREYqELMNVK	78513.1			Q14240_N375	EIF4A2	sp|Q14240|IF4A2_HUMAN		ILQEAQnLMALTNVDTPLK	51842.1
P05787_Q266	KRT8	sp|P05787|K2C8_HUMAN	P12270	qMLDDFGPHR	110407			Q58FF8_N214	HSP90AB2P	sp|Q58FF8|H90B2_HUMAN		QLnDLWDQIEQAHLELR	144647
P05787_Q283	KRT8	sp|P05787|K2C8_HUMAN	P12694	EVqGFESATFLGYFK	102920			Q6DD88_N94	ATL3	sp|Q6DD88|ATLA3_HUMAN		TIGGGDDSFnTFFSETGAGK	19026
P05787_Q290	KRT8	sp|P05787|K2C8_HUMAN	P12814	QTqVSVLPEGGETPLFK;qTqVSVLPEGGETPLFK	205944			Q8IWT6_N370	LRRC8A	sp|Q8IWT6|LRC8A_HUMAN		ERPPnPIEFLASYLLK	6442.88
P05787_Q318	KRT8	sp|P05787|K2C8_HUMAN	P13473	QGqIIYNWQGAQSTQDEVAASAILTAQLDEELGGTPVQSR	110629			Q8NC51_N245	SERBP1	sp|Q8NC51|SERB1_HUMAN		ESnEEEQVWHFLGK	191304
P05787_Q340	KRT8	sp|P05787|K2C8_HUMAN	P13667	EPGLqIWR;EPGLqIWRVEK	80033.4			Q8NC51_N275	SERBP1	sp|Q8NC51|SERB1_HUMAN		FLEnPDLSQTEEK	64554.9
P05787_Q361	KRT8	sp|P05787|K2C8_HUMAN	P13798	qFAPIHAEAPEFMEMSVEQEILVTGIK	127737			Q8WXI7_N13282	MUC16	sp|Q8WXI7|MUC16_HUMAN		LGNDFMGITLASSQAVSnAR	22348.5
P05787_Q365	KRT8	sp|P05787|K2C8_HUMAN	P13804	SPDDPSRYISPDqLADLYK;YISPDqLADLYK	121526			Q92817_N1848	EVPL	sp|Q92817|EVPL_HUMAN			229168
P05787_Q370	KRT8	sp|P05787|K2C8_HUMAN	P13995	FTASAGIqVVGDDLTVTNPK	5595066			Q96ER3_N466	SAAL1	sp|Q96ER3|SAAL1_HUMAN			47815.3
P05787_Q375	KRT8	sp|P05787|K2C8_HUMAN	P14324	MSVqPTVSLGGFEITPPVVLR	9174127			Q96FW1_N66	OTUB1	sp|Q96FW1|OTUB1_HUMAN			55954.5
P06132_Q323	UROD	sp|P06132|DCUP_HUMAN	P14406	qATVGDINTERPGMLDFTGK	10483.9			Q99459_N368	CDC5L	sp|Q99459|CDC5L_HUMAN			26091.6
P06396_Q150	GSN	sp|P06396|GELS_HUMAN	P14618	QFLqAAEAIDDIPFGITSNSDVFSK;qFLqAAEAIDDIPFGITSNSDVFSK	44858.6			Q99459_N736	CDC5L	sp|Q99459|CDC5L_HUMAN			17352.9
P06396_Q376	GSN	sp|P06396|GELS_HUMAN	P14868	HNqLPLVIEFTEQTAPK;HNqLPLVIEFTEqTAPK	66826.2			Q9BQE3_N50	TUBA1C	sp|Q9BQE3|TBA1C_HUMAN			46448
P06396_Q488	GSN	sp|P06396|GELS_HUMAN	P15311	VDATEESDLAqQYGVR;VDATEESDLAqqYGVR	11866.8			Q9C005_N79	DPY30	sp|Q9C005|DPY30_HUMAN			21275.5
P06396_Q69	GSN	sp|P06396|GELS_HUMAN	P15927	QVFGEATKqPGITFIAAK;qPGITFIAAK;qPGITFIAAKFDGILGMAYPR	12999.2			Q9H2U2_N323	PPA2	sp|Q9H2U2|IPYR2_HUMAN			23843.3
P06576_Q162	ATP5F1B	sp|P06576|ATPB_HUMAN	P17174	EAESCDCLqGFQLTHSLGGGTGSGMGTLLISK	69479.4			Q9H7H0_N120	METTL17	sp|Q9H7H0|MET17_HUMAN			63564.9
P06576_Q180	ATP5F1B	sp|P06576|ATPB_HUMAN	P17342	EVDEqMLNVQNK;EVDEqMLNVqNK	142607			Q9HC38_N114	GLOD4	sp|Q9HC38|GLOD4_HUMAN			8983.82
P06733_Q275	ENO1	sp|P06733|ENOA_HUMAN	P17480	EIVHLqAGQCGNQIGAK	42444.4
P06733_Q314	ENO1	sp|P06733|ENOA_HUMAN	P17844	DRSSFYVNGLTLGGqK;SSFYVNGLTLGGqK	32102.3
P06748_Q84	NPM1	sp|P06748|NPM_HUMAN	P17931	QFAYqNSWGLTTR	23425.2
P07108_Q34	DBI	sp|P07108|ACBP_HUMAN	P17980	HNDDEqYAWESSAGGSFTVR	1.4239e+06
P07237_Q174	P4HB	sp|P07237|PDIA1_HUMAN	P18206	EDqTEYLEER;EDqTEYLEERR;EDqTEYLEERRIK	20983.6
P07237_Q233	P4HB	sp|P07237|PDIA1_HUMAN	P18621	YIDqEELNK;YIDqEELNKTK	128772
P07237_Q92	P4HB	sp|P07237|PDIA1_HUMAN	P18858	ETAIELGYLTAEqFDEWVK	153897
P07237_Q93	P4HB	sp|P07237|PDIA1_HUMAN	P19338	QRqEVCQSYK	90138.3
P07339_Q185	CTSD	sp|P07339|CATD_HUMAN	P19367	NPDDITqEEYGEFYK	2130.37
P07437_Q131	TUBB	sp|P07437|TBB5_HUMAN	P19525	EqVANSAFVER	19521.8
P07437_Q329	TUBB	sp|P07437|TBB5_HUMAN	P20338	EIEDAAqFATADPEPPLEELGYHIYSSDPPFEVR	217388
P07437_Q8	TUBB	sp|P07437|TBB5_HUMAN	P20700	VELqELNDR;VELqELNDRFANYIDK	22503.7
P07737_Q69	PFN1	sp|P07737|PROF1_HUMAN	P21281	ILLAELEqLK	29432.8
P07814_Q1270	EPRS1	sp|P07814|SYEP_HUMAN	P21333	QVqSLTCEVDALK;qVqSLTCEVDALK	44547
P07900_Q159	HSP90AA1	sp|P07900|HS90A_HUMAN	P21399	EYqDLLNVK	2527686
P07900_Q194	HSP90AA1	sp|P07900|HS90A_HUMAN	P21912	DGqVINETSQHHDDLE;DGqVINETSqHHDDLE	1.26919e+06
P07900_Q287	HSP90AA1	sp|P07900|HS90A_HUMAN	P22314	IVLqIDNAR;IVLqIDNARLAADDFR	73709.5
P07954_Q496	FH	sp|P07954|FUMH_HUMAN	P22392	FETEqALR;TKFETEqALR	46206
P08133_Q56	ANXA6	sp|P08133|ANXA6_HUMAN	P22626	SqYEVMAEQNR;SqYEVMAEQNRK;SqYEVMAEqNR;SqYEVMAEqNRK	40597.5
P08238_Q298	HSP90AB1	sp|P08238|HS90B_HUMAN	P23526	EVAGHTEqLQMSR;EVAGHTEqLqMSR;TEELNREVAGHTEqLqMSR	38447
P08238_Q493	HSP90AB1	sp|P08238|HS90B_HUMAN	P23528	qSSATSSFGGLGGGSVR	443529
P08559_Q351	PDHA1	sp|P08559|ODPA_HUMAN	P23786	FETLqAQAGK;FETLqAqAGK	55981
P08670_Q108	VIM	sp|P08670|VIME_HUMAN	P23921	qEELEAALQR;qEELEAALqR	128372
P08670_Q137	VIM	sp|P08670|VIME_HUMAN	P24539	qLREYQELMSVK	12914.9
P08670_Q324	VIM	sp|P08670|VIME_HUMAN	P25398	EYqELMSVK;QLREYqELMSVK	35561.9
P08670_Q384	VIM	sp|P08670|VIME_HUMAN	P25685	EVTINqSLLAPLR;EVTINqSLLAPLRLDADPSLQR;EVTINqSLLAPLRLDADPSLqR	79304.7
P08670_Q453	VIM	sp|P08670|VIME_HUMAN	P25705	qEDGSLCLVQFPSRK	6753.82
P08727_Q154	KRT19	sp|P08727|K1C19_HUMAN	P26006	AFLASPEYVNLPINGNGKq	72811.6
P08727_Q173	KRT19	sp|P08727|K1C19_HUMAN	P26038	ELEEWYARqDEQLQK	252216
P08727_Q255	KRT19	sp|P08727|K1C19_HUMAN	P26368	qFVPGDEPR;qFVPGDEPREK	363173
P08727_Q288	KRT19	sp|P08727|K1C19_HUMAN	P26641	EDSqRPGAHLTVK	873174
P08727_Q8	KRT19	sp|P08727|K1C19_HUMAN	P27348	QqVPSGESAILDR;qqVPSGESAILDR	54404.7
P08729_Q291	KRT7	sp|P08729|K2C7_HUMAN	P27695	GVVPLAGTDGETTTqGLDGLSER	52896.2
P08729_Q354	KRT7	sp|P08729|K2C7_HUMAN	P27797	LCYVALDFEqEMAMAASSSSLEK	7915.99
P08729_Q371	KRT7	sp|P08729|K2C7_HUMAN	P27824	LCYVALDFEqEMAMVASSSSLEK	1.56773e+06
P08729_Q376	KRT7	sp|P08729|K2C7_HUMAN	P28070	EGIPPDqQR	1.77315e+06
P08729_Q70	KRT7	sp|P08729|K2C7_HUMAN	P29353	qLEDGRTLSDYNIQK;qLEDGRTLSDYNIqK	61435.5
P09132_Q88	SRP19	sp|P09132|SRP19_HUMAN	P29401	QTqIFTTYSDNQPGVLIQVYEGER	117099
P09211_Q210	GSTP1	sp|P09211|GSTP1_HUMAN	P29692	ELEqVCNPIISGLYQGAGGPGPGGFGAQGPK	60946.8
P09496_Q150	CLTA	sp|P09496|CLCA_HUMAN	P30050	QqFYHSVQDLSGGSR	161485
P09543_Q225	CNP	sp|P09543|CN37_HUMAN	P30086	TAFqEALDAAGDK	80698.3
P09651_Q96	HNRNPA1	sp|P09651|ROA1_HUMAN	P30101	qSKPVTTPEEIAQVATISANGDK	294739
P09874_Q271	PARP1	sp|P09874|PARP1_HUMAN	P30154	PVTTPEEIAqVATISANGDK;QSKPVTTPEEIAqVATISANGDK	43292.1
P09972_Q126	ALDOC	sp|P09972|ALDOC_HUMAN	P30533	IqEIIEQLDVTTSEYEK;IqEIIEqLDVTTSEYEK	106826
P0CG38_Q925	POTEI	sp|P0CG38|POTEI_HUMAN	P31937	NGRVEIIANDqGNR	16150.3
P0CG39_Q888	POTEJ	sp|P0CG39|POTEJ_HUMAN	P31946	ELEEIVqPIISK	47341.5
P0CG47_Q40	UBB	sp|P0CG47|UBB_HUMAN	P33176	TVTNAVVTVPAYFNDSqR	47252.8
P0CG47_Q49	UBB	sp|P0CG47|UBB_HUMAN	P33992	QTqTFTTYSDNQPGVLIQVYEGER	798753
P0DMV8_Q426	HSPA1A	sp|P0DMV8|HS71A_HUMAN	P33993	FDDAVVqSDMK;RFDDAVVqSDMK	216883
P0DMV8_Q601	HSPA1A	sp|P0DMV8|HS71A_HUMAN	P34932	VVVHqETEIADE	57662.4
P10398_Q153	ARAF	sp|P10398|ARAF_HUMAN	P35222	IVGDLAqFMVQNGLSR	46585.9
P10599_Q12	TXN	sp|P10599|THIO_HUMAN	P35237	qAHLTNQYMQR	14211.9
P10809_Q158	HSPD1	sp|P10809|CH60_HUMAN	P35241	AEDNADTLALVFEAPNqEK	179157
P10809_Q170	HSPD1	sp|P10809|CH60_HUMAN	P35251	QRNGALDqQKDELDVR	181927
P10809_Q372	HSPD1	sp|P10809|CH60_HUMAN	P35579	FLADqQSEIDGLK;FLADqqSEIDGLK	19464.8
P11021_Q57	HSPA5	sp|P11021|BIP_HUMAN	P35580	FLADqqSEIDGLK	64584.2
P11021_Q628	HSPA5	sp|P11021|BIP_HUMAN	P35606	qLDTETNLHLNTK	497623
P11142_Q154	HSPA8	sp|P11142|HSP7C_HUMAN	P36639	QGqIINPSEDPHLPK	37335.1
P11142_Q426	HSPA8	sp|P11142|HSP7C_HUMAN	P37802	QFGAqANVIGPWIQTK	530298
P11142_Q84	HSPA8	sp|P11142|HSP7C_HUMAN	P37837	EqTVSVSGAFQINTFDLR	75194.4
P11171_Q857	EPB41	sp|P11171|EPB41_HUMAN	P38606	EVSqPDWTPPPEVTLVLTK;VREVSqPDWTPPPEVTLVLTK	82250.1
P11498_Q919	PC	sp|P11498|PYC_HUMAN	P38646	qPALSAACLGPEVTTQYGGQYR	183478
P11940_Q375	PABPC1	sp|P11940|PABP1_HUMAN	P39023	qFNYTHICAGASAFGK	4263.75
P12004_Q108	PCNA	sp|P12004|PCNA_HUMAN	P39748	QEVRqEVEEWVASGNK	193369
P12270_Q1590	TPR	sp|P12270|TPR_HUMAN	P40121	QDFVqHFSQIVR	25585.2
P12270_Q32	TPR	sp|P12270|TPR_HUMAN	P40763	LFqEDDEIPLYLK	36810
P12270_Q33	TPR	sp|P12270|TPR_HUMAN	P40818	IYVDDGLISLqVK	36810
P12270_Q879	TPR	sp|P12270|TPR_HUMAN	P40926	QqQFNVQALVAVGDHASK	2928.78
P12694_Q87	BCKDHA	sp|P12694|ODBA_HUMAN	P41091	qLLTLSSELSQAR;qLLTLSSELSQARDENK;qLLTLSSELSQARDENKR;qLLTLSSELSqAR;qLLTLSSELSqARDENK	54311.1
P12814_Q638	ACTN1	sp|P12814|ACTN1_HUMAN	P41250	qWVDTDDTSSENTVVPPETYVK	59494.1
P13473_Q335	LAMP2	sp|P13473|LAMP2_HUMAN	P41567	EPESILqVLSQMEK;EPESILqVLSqMEK	19823.8
P13667_Q169	PDIA4	sp|P13667|PDIA4_HUMAN	P42166	qAYSSLQTVTLLR	13232.6
P13798_Q23	APEH	sp|P13798|ACPH_HUMAN	P42330	QLqEERPELSESELTR	32880.7
P13804_Q102	ETFA	sp|P13804|ETFA_HUMAN	P42704	EVRqLAEDFLK;qLAEDFLK	40017
P13995_Q55	MTHFD2	sp|P13995|MTDC_HUMAN	P42765	qSVFPFESGK;qSVFPFESGKPFK	17041.5
P14324_Q85	FDPS	sp|P14324|FPPS_HUMAN	P43121	QIqELVEAIVLPMNHK	287479
P14406_Q36	COX7A2	sp|P14406|CX7A2_HUMAN	P43243	QqELTHQEHR;qqELTHQEHR	17126.9
P14618_Q184	PKM	sp|P14618|KPYM_HUMAN	P43246	MQEAMTqEVSDVFSDTTTPIK;MqEAMTqEVSDVFSDTTTPIK	49499.9
P14868_Q83	DARS1	sp|P14868|SYDC_HUMAN	P43304	ETVqTTEDQILK;ETVqTTEDQILKR;ETVqTTEDqILK	117635
P15311_Q530	EZR	sp|P15311|EZRI_HUMAN	P43353	EqIVPKPEEEVAQK;EqIVPKPEEEVAqK	28620.6
P15927_Q106	RPA2	sp|P15927|RFA2_HUMAN	P46013	QELqEEEEQTKPPR	1175.28
P17174_Q283	GOT1	sp|P17174|AATC_HUMAN	P46063	qKVEGTEPTTAFNLFVGNLNFNK	11429.2
P17342_Q314	NPR3	sp|P17342|ANPRC_HUMAN	P46781	qTHNNAVVK	48554.6
P17480_Q426	UBTF	sp|P17480|UBF1_HUMAN	P46940	YMSPEqISSqDYGK	185667
P17844_Q288	DDX5	sp|P17844|DDX5_HUMAN	P47897	LQIWDTAGqER;LqIWDTAGqER	42657
P17931_Q187	LGALS3	sp|P17931|LEG3_HUMAN	P47985	EELEqTYHAK	5396.69
P17980_Q196	PSMC3	sp|P17980|PRS6A_HUMAN	P48147	qIYPPINVLPSLSR	96815.4
P18206_Q180	VCL	sp|P18206|VINC_HUMAN	P48444	QMqLENVSVALEFLDRESIK	397731
P18206_Q593	VCL	sp|P18206|VINC_HUMAN	P48507	YNEqHVPGSPFTAR	5920.5
P18206_Q63	VCL	sp|P18206|VINC_HUMAN	P48637	CSYqPTMEGVHTVHVTFAGVPIPR	16957
P18621_Q155	RPL17	sp|P18621|RL17_HUMAN	P48643	QAPqTIHLPSGEILDVFDAAER	555096
P18858_Q212	LIG1	sp|P18858|DNLI1_HUMAN	P49321	QqYLQSIEEREK	71077.2
P19338_Q296	NCL	sp|P19338|NUCL_HUMAN	P49327	QNRYDGqVAVFGSDLQEK;YDGqVAVFGSDLqEK	16457.4
P19367_Q502	HK1	sp|P19367|HXK1_HUMAN	P49368	qMNPHIR	93145.9
P19525_Q459	EIF2AK2	sp|P19525|E2AK2_HUMAN	P49736	qLYVLGHEAMK	492028
P19525_Q463	EIF2AK2	sp|P19525|E2AK2_HUMAN	P49748	qHYIDLK	492028
P20338_Q72	RAB4A	sp|P20338|RAB4A_HUMAN	P49750	qEMQEVQSSR;qEMQEVqSSR;qEMqEVQSSR	32295.3
P20700_Q266	LMNB1	sp|P20700|LMNB1_HUMAN	P49756	QAqYLGMSCDGPFKPDHYRY	138594
P21281_Q387	ATP6V1B2	sp|P21281|VATB2_HUMAN	P49768	EILVGDVGqTVDDPYATFVK	15390.8
P21333_Q103	FLNA	sp|P21333|FLNA_HUMAN	P50395	ELHEqLVALDK	228931
P21333_Q1941	FLNA	sp|P21333|FLNA_HUMAN	P50552	EqGPYETYEGSPVSK	117302
P21333_Q447	FLNA	sp|P21333|FLNA_HUMAN	P50851	qASIQHIQNAIDTEK	54413.9
P21399_Q740	ACO1	sp|P21399|ACOHC_HUMAN	P50897	EqEHMINWVEK	28914.3
P21912_Q169	SDHB	sp|P21912|SDHB_HUMAN	P50990	qAHLCVLASNCDEPMYVK	166654
P22314_Q454	UBA1	sp|P22314|UBA1_HUMAN	P50991	qDPPVTHDLR	174809
P22314_Q538	UBA1	sp|P22314|UBA1_HUMAN	P51398	EVAAFAqFGSDLDAATQQLLSR;EVAAFAqFGSDLDAATqQLLSR	80296.4
P22314_Q58	UBA1	sp|P22314|UBA1_HUMAN	P51530	QGqYSPMAIEEQVAVIYAGVR;qGqYSPMAIEEQVAVIYAGVR	33467.4
P22392_Q50	NME2	sp|P22392|NDKB_HUMAN	P52292	QPQqVIHGEK	87876.8
P22626_Q191	HNRNPA2B1	sp|P22626|ROA2_HUMAN	P52788	ERqEAEEAK	63283
P22626_Q194	HNRNPA2B1	sp|P22626|ROA2_HUMAN	P52895	LFIGGLPNYLNDDqVK	94469.6
P23526_Q415	AHCY	sp|P23526|SAHH_HUMAN	P53597	KLDPGSEETqTLVR;LDPGSEETqTLVR	14365.4
P23528_Q62	CFL1	sp|P23528|COF1_HUMAN	P53999	qTIDNSQGAYQEAFDISKK;qTIDNSQGAYqEAFDISK;qTIDNSqGAYQEAFDISK	808777
P23786_Q98	CPT2	sp|P23786|CPT2_HUMAN	P54105	QTIDNSqGAYQEAFDISKK;qTIDNSqGAYQEAFDISK	18572.6
P23921_Q550	RRM1	sp|P23921|RIR1_HUMAN	P54136	QGFGELLqAVPLADSFR	39389.5
P24539_Q140	ATP5PB	sp|P24539|AT5F1_HUMAN	P54578	EqFLDGDGWTSR	202945
P24539_Q144	ATP5PB	sp|P24539|AT5F1_HUMAN	P55072	QDEEqRLKEEEEDK;qDEEqRLK;qDEEqRLKEEEEDK	632223
P24539_Q212	ATP5PB	sp|P24539|AT5F1_HUMAN	P55081	TPELNLDqFHDK	103649
P25398_Q46	RPS12	sp|P25398|RS12_HUMAN	P55265	QVLGqMVIDEELLGDGHSYSPR;qVLGqMVIDEELLGDGHSYSPR	24170.9
P25685_Q160	DNAJB1	sp|P25685|DNJB1_HUMAN	P55769	EAEALLqLNGDFLVR	146923
P25705_Q448	ATP5F1A	sp|P25705|ATPA_HUMAN	P55809	qAFTDVATGSLGQGLGAACGMAYTGK;qAFTDVATGSLGqGLGAACGMAYTGK	12480.8
P25705_Q475	ATP5F1A	sp|P25705|ATPA_HUMAN	P55854	SSILLDVKPWDDETDMAqLEACVR	29129.1
P26006_Q415	ITGA3	sp|P26006|ITA3_HUMAN	P56192	QAqIEVVPSASALIIK;qAqIEVVPSASALIIK	91234.7
P26038_Q394	MSN	sp|P26038|MOES_HUMAN	P57740	LYEqLSGK	43588.5
P26368_Q274	U2AF2	sp|P26368|U2AF2_HUMAN	P58107	qAGPASVPLRTEEEFK;qAGPASVPLRTEEEFKK	45432.5
P26641_Q410	EEF1G	sp|P26641|EF1G_HUMAN	P59998	QISqEHTPVALEAYFVPLVK	132267
P27348_Q140	YWHAQ	sp|P27348|1433T_HUMAN	P60174	QVTSNSLSGTqEDGLDDPRLEK;qVTSNSLSGTqEDGLDDPRLEK	34951.5
P27348_Q146	YWHAQ	sp|P27348|1433T_HUMAN	P60660	EFqDAGEQVVSSPADVAEK;EFqDAGEqVVSSPADVAEK	129009
P27695_Q245	APEX1	sp|P27695|APEX1_HUMAN	P61201	QTTVSNSqQAYQEAFEISK;QTTVSNSqQAYQEAFEISKK	11139.4
P27797_Q26	CALR	sp|P27797|CALR_HUMAN	P61247	LAEqAERYDDMAAAMK	175598
P27797_Q365	CALR	sp|P27797|CALR_HUMAN	P61586	AVTEqGHELSNEER	370619
P27824_Q178	CANX	sp|P27824|CALX_HUMAN	P61978	EVLqALEELAVNYDQK	25823.1
P28070_Q114	PSMB4	sp|P28070|PSB4_HUMAN	P62136	qAVEQQIQSHR	281027
P29353_Q503	SHC1	sp|P29353|SHC1_HUMAN	P62258	QPAEHLqLLEEAAK	91104
P29401_Q115	TKT	sp|P29401|TKT_HUMAN	P62269	QVVqGLLSETYLEAHR;qVVqGLLSETYLEAHR	33921.6
P29401_Q127	TKT	sp|P29401|TKT_HUMAN	P62753	qDLPALEEK;qDLPALEEKPR	38836.4
P29692_Q213	EEF1D	sp|P29692|EF1D_HUMAN	P62826	TMqNTNDVETAR	542.913
P30050_Q70	RPL12	sp|P30050|RL12_HUMAN	P62891	ADFSGMSqTDLSLSK	36521
P30086_Q183	PEBP1	sp|P30086|PEBP1_HUMAN	P62942	QLqALSSELAQARDETK;qLqALSSELAQARDETK	27847.5
P30101_Q131	PDIA3	sp|P30101|PDIA3_HUMAN	P63104	QLqLDEDAELERQLHEDEEFAR	8789.62
P30154_Q129	PPP2R1B	sp|P30154|2AAB_HUMAN	P63244	EqEVNILK	32064.2
P30533_Q142	LRPAP1	sp|P30533|AMRP_HUMAN	P63261	qTLENERGELANEVK	30108.3
P31937_Q79	HIBADH	sp|P31937|3HIDH_HUMAN	P67775	qIATLHAQVADMK;qIATLHAQVADMKK;qIATLHAqVADMK	37437.9
P31946_Q148	YWHAB	sp|P31946|1433B_HUMAN	P67809	QAqQERDELADEIANSSGK;qAqQERDELADEIANSSGK	102949
P31946_Q17	YWHAB	sp|P31946|1433B_HUMAN	P68082	QLLqANPILEAFGNAK;qLLqANPILEAFGNAK	98759.9
P31946_Q34	YWHAB	sp|P31946|1433B_HUMAN	P68366	EqADFAIEALAK	93509.8
P33176_Q493	KIF5B	sp|P33176|KINH_HUMAN	P78316	DVDRIIGLDqVAGMSETALPGAFK;IIGLDqVAGMSETALPGAFK	12007.3
P33176_Q699	KIF5B	sp|P33176|KINH_HUMAN	P78345	TELEDTLDTTAAQqELR;TELEDTLDTTAAqqELR	138713
P33992_Q97	MCM5	sp|P33992|MCM5_HUMAN	P78371	QEEELqAKDEELLK	459551
P33993_Q290	MCM7	sp|P33993|MCM7_HUMAN	P78406	QqALTVSTDPEHRFELALQLGELK;qqALTVSTDPEHR	15585.2
P34932_Q186	HSPA4	sp|P34932|HSP74_HUMAN	P78527	ELqEESGLTVDALHK	5166.5
P35222_Q203	CTNNB1	sp|P35222|CTNB1_HUMAN	P80723	QMEqISQFLQAAER	9217.5
P35237_Q307	SERPINB6	sp|P35237|SPB6_HUMAN	P82921	AAqASDLEK	2507.55
P35241_Q529	RDX	sp|P35241|RADI_HUMAN	P82933	EILqEEEDLAEIVQLVGK;EILqEEEDLAEIVqLVGK	394023
P35251_Q208	RFC1	sp|P35251|RFC1_HUMAN	P83731	SQVFSTAADGqTQVEIK;SQVFSTAADGqTqVEIK	43834.3
P35579_Q1167	MYH9	sp|P35579|MYH9_HUMAN	P84085	ERLEqQVPVNQVFGQDEMIDVIGVTK	85660
P35579_Q1220	MYH9	sp|P35579|MYH9_HUMAN	Q00059	QLqQAQAAGAEQEVEK	1.32713e+06
P35579_Q1358	MYH9	sp|P35579|MYH9_HUMAN	Q00839	EAHqLFLEPEVLDPESVELK	357645
P35579_Q1365	MYH9	sp|P35579|MYH9_HUMAN	Q01082	qGSTQGRLDDFFK	478412
P35579_Q1700	MYH9	sp|P35579|MYH9_HUMAN	Q01105	QAALqVAEGFISR;qAALqVAEGFISR	360341
P35579_Q213	MYH9	sp|P35579|MYH9_HUMAN	Q01459	QqMLEQHLQDVR;QqMLEQHLQDVRK	69289.8
P35579_Q409	MYH9	sp|P35579|MYH9_HUMAN	Q01518	QqQDYFHSILGPGNIK	51567.3
P35579_Q623	MYH9	sp|P35579|MYH9_HUMAN	Q01780	SqETECTYFSTPLLLGK	1049.55
P35580_Q1166	MYH10	sp|P35580|MYH10_HUMAN	Q01995	qATINIGTIGHVAHGK	20687.5
P35580_Q855	MYH10	sp|P35580|MYH10_HUMAN	Q02338	QqGDLVRK	121667
P35606_Q633	COPB2	sp|P35606|COPB2_HUMAN	Q02790	TLTTVqGIADDYDK;TLTTVqGIADDYDKK	52280.3
P36639_Q54	NUDT1	sp|P36639|8ODP_HUMAN	Q02818	qEDKDDLDVTELTNEDLLDQLVK;qEDKDDLDVTELTNEDLLDqLVK	27275.3
P37802_Q92	TAGLN2	sp|P37802|TAGL2_HUMAN	Q04637	qNVQVFEFQLTAEDMK	300140
P37837_Q280	TALDO1	sp|P37837|TALDO_HUMAN	Q04695	AILqENGCLSDSDMFSqAGLR	122123
P38606_Q484	ATP6V1A	sp|P38606|VATA_HUMAN	Q04837	QTMqVDEHARPQTTLEQLQK	20140.5
P38646_Q479	HSPA9	sp|P38646|GRP75_HUMAN	Q04917	QGqGQSEPGEYEQR	32109.3
P39023_Q203	RPL3	sp|P39023|RL3_HUMAN	Q05209	EWSqHINGASHSR	84637.4
P39748_Q112	FEN1	sp|P39748|FEN1_HUMAN	Q05682	SFqqSSLSR	34755.7
P39748_Q281	FEN1	sp|P39748|FEN1_HUMAN	Q06124	qVGVGYVDSIQRK;qVGVGYVDSIqR	151990
P39748_Q333	FEN1	sp|P39748|FEN1_HUMAN	Q06481	QEqLETARK	50833.9
P40121_Q311	CAPG	sp|P40121|CAPG_HUMAN	Q06830	qLLHDALAQDLHK	49502.6
P40763_Q142	STAT3	sp|P40763|STAT3_HUMAN	Q07021	ELFqTPGHTEELVAAGK	119683
P40818_Q82	USP8	sp|P40818|UBP8_HUMAN	Q07065	ELFqTPGHTEEAVAAGK	29899.6
P40926_Q281	MDH2	sp|P40926|MDHM_HUMAN	Q07157	qESGSEIHVEVK	957635
P41091_Q39	EIF2S3	sp|P41091|IF2G_HUMAN	Q08211	qKPSNTEDFIEDIVK	437221
P41250_Q74	GARS1	sp|P41250|GARS_HUMAN	Q08257	qVVNIPSFIVR;qVVNIPSFIVRLDSQK	75271.1
P41567_Q48	EIF1	sp|P41567|EIF1_HUMAN	Q08378	qNVAYEYLCHLEEAK	16147.5
P42166_Q104	TMPO	sp|P42166|LAP2A_HUMAN	Q08379	EELqSGVDAANSAAQQYQR;EELqSGVDAANSAAQQYqR	16741
P42330_Q279	AKR1C3	sp|P42330|AK1C3_HUMAN	Q08945	qSPEHNLTHPELSVAVEMLSSVALINR	56358.1
P42704_Q496	LRPPRC	sp|P42704|LPPRC_HUMAN	Q08J23	qLSSSVTGLTNIEEENCQR	98886
P42704_Q509	LRPPRC	sp|P42704|LPPRC_HUMAN	Q12846	qHLEITGGQVR	98886
P42765_Q218	ACAA2	sp|P42765|THIM_HUMAN	Q12904	EIEqEAAVELSQLRDPQHDLDR;EIEqEAAVELSQLRDPQHDLDRVK;EIEqEAAVELSqLR	176493
P43121_Q80	MCAM	sp|P43121|MUC18_HUMAN	Q12906	qSNPLLIHVDTK	20585.4
P43243_Q308	MATR3	sp|P43243|MATR3_HUMAN	Q12931	qHTFVETESVR	13758.5
P43243_Q6	MATR3	sp|P43243|MATR3_HUMAN	Q12959	QFDIqLLTHNDPK	120280
P43243_Q7	MATR3	sp|P43243|MATR3_HUMAN	Q12965	qIEINTISASFGGLASR	120280
P43246_Q160	MSH2	sp|P43246|MSH2_HUMAN	Q13084	qMAEIAVNAVLTVADMER	2680.61
P43304_Q591	GPD2	sp|P43304|GPDM_HUMAN	Q13162	QqHVIETLIGK;QqHVIETLIGKK	59271.2
P43353_Q42	ALDH3B1	sp|P43353|AL3B1_HUMAN	Q13177	QqISLATQMVR	1785.7
P46013_Q1232	MKI67	sp|P46013|KI67_HUMAN	Q13200	EAqLYAAQAHLK;EAqLYAAqAHLK	29613.2
P46013_Q1354	MKI67	sp|P46013|KI67_HUMAN	Q13206	MVVPGLDGAqIPR	24930.8
P46013_Q561	MKI67	sp|P46013|KI67_HUMAN	Q13247	EDGLAqQQTQLNLR	20595
P46063_Q292	RECQL	sp|P46063|RECQ1_HUMAN	Q13263	EqGVTFPSGDIQEQLIR;EqGVTFPSGDIqEQLIR	116158
P46781_Q140	RPS9	sp|P46781|RS9_HUMAN	Q13330	qAHTMDPQLR;qAHTMDPqLR	485373
P46940_Q37	IQGAP1	sp|P46940|IQGA1_HUMAN	Q13409	EIqVQHPAAK;EIqVqHPAAK	41716.9
P46940_Q372	IQGAP1	sp|P46940|IQGA1_HUMAN	Q13425	qINIHNLSAFYDSELFR	36949
P46940_Q439	IQGAP1	sp|P46940|IQGA1_HUMAN	Q13439	ALEqFATVVEAK	21958.1
P46940_Q478	IQGAP1	sp|P46940|IQGA1_HUMAN	Q13442	qSNVIADHRDFK	16756.7
P47897_Q255	QARS1	sp|P47897|SYQ_HUMAN	Q13547	ERqEIEK	5417.88
P47985_Q186	UQCRFS1	sp|P47985|UCRI_HUMAN	Q13561	AAVqELSSSILAGEDPEER	92491.5
P48147_Q666	PREP	sp|P48147|PPCE_HUMAN	Q13564	EIRPALELLEPIEqK	30405.9
P48444_Q45	ARCN1	sp|P48444|COPD_HUMAN	Q13813	FLMANGqLVK	9806.84
P48507_Q210	GCLM	sp|P48507|GSH0_HUMAN	Q13895	qQPGPSEHIER;qqPGPSEHIER	50843.4
P48637_Q142	GSS	sp|P48637|GSHB_HUMAN	Q14152	QqPGPSEHIER;QqPGPSEHIERR;qqPGPSEHIER	33858
P48643_Q184	CCT5	sp|P48643|TCPE_HUMAN	Q14157	QHEqPGQGIAPDAVNGQR	14978.9
P48643_Q504	CCT5	sp|P48643|TCPE_HUMAN	Q14241	VGVGTSFGLPqTR	398882
P48643_Q516	CCT5	sp|P48643|TCPE_HUMAN	Q14444	ETIPLqETSLYTQDR;ETIPLqETSLYTqDR	91163.2
P49321_Q538	NASP	sp|P49321|NASP_HUMAN	Q14558	ELEVqHPAAK	85861.2
P49327_Q1168	FASN	sp|P49327|FAS_HUMAN	Q14677	QMqVLHPAAR	380211
P49327_Q2212	FASN	sp|P49327|FAS_HUMAN	Q14683	qRFDQPLEASTWLK	207660
P49327_Q259	FASN	sp|P49327|FAS_HUMAN	Q14694	LVITASqSLENKELCILR	152025
P49327_Q71	FASN	sp|P49327|FAS_HUMAN	Q14746	qPPIDNIIR;qPPIDNIIRAGLIPK	17362.5
P49368_Q71	CCT3	sp|P49368|TCPG_HUMAN	Q14789	qFGNILILSGDVNLAESDLAYTR	74207
P49736_Q871	MCM2	sp|P49736|MCM2_HUMAN	Q14966	qNVQVFEFQLTSEEMK	45523.1
P49748_Q542	ACADVL	sp|P49748|ACADV_HUMAN	Q14980	qGTFHSQQALEYGTK;qGTFHSQqALEYGTK	173812
P49750_Q1699	YLPM1	sp|P49750|YLPM1_HUMAN	Q15005	QGTFHSqQALEYGTK	17139.2
P49756_Q303	RBM25	sp|P49756|RBM25_HUMAN	Q15019	EqISDIDDAVR	504357
P49768_Q362	PSEN1	sp|P49768|PSN1_HUMAN	Q15075	qSSSSRDDNMFQIGK	198722
P50395_Q378	GDI2	sp|P50395|GDIB_HUMAN	Q15149	qqPDTEAVLNGK	6373.9
P50395_Q86	GDI2	sp|P50395|GDIB_HUMAN	Q15233	EFEDRGFVqVDDGRK;GFVqVDDGR;GFVqVDDGRK	11039.6
P50552_Q144	VASP	sp|P50552|VASP_HUMAN	Q15276	RVEIMEEESEq	7935.57
P50552_Q145	VASP	sp|P50552|VASP_HUMAN	Q15365	ETVVEVPqVTWEDIGGLEDVK;ETVVEVPqVTWEDIGGLEDVKR	190139
P50851_Q1282	LRBA	sp|P50851|LRBA_HUMAN	Q15388	ELqELVQYPVEHPDK;ELqELVqYPVEHPDK	12671.7
P50851_Q2193	LRBA	sp|P50851|LRBA_HUMAN	Q15393	qTNPSAMEVEEDDPVPEIR;qTNPSAMEVEEDDPVPEIRR	85436.1
P50897_Q259	PPT1	sp|P50897|PPT1_HUMAN	Q15418	QPPIqSTAGAVPVRNEK	60538.9
P50990_Q79	CCT8	sp|P50990|TCPQ_HUMAN	Q15424	qGTTPPIWHLTDK	136840
P50991_Q82	CCT4	sp|P50991|TCPD_HUMAN	Q15599	QqIQSIQQSIER	627574
P51398_Q176	DAP3	sp|P51398|RT29_HUMAN	Q15691	qHEADADLINAGK	215409
P51398_Q180	DAP3	sp|P51398|RT29_HUMAN	Q15847	VAGqDGSVVQFK;VAGqDGSVVqFK	144231
P51530_Q72	DNA2	sp|P51530|DNA2_HUMAN	Q15942	QqGVLALRPYLQK	35380.5
P52292_Q109	KPNA2	sp|P52292|IMA1_HUMAN	Q16643	QSqLVVDWLESIAK	64700.1
P52788_Q157	SMS	sp|P52788|SPSY_HUMAN	Q16658	qLSQAGSFSDGTHGGLR;qLSqAGSFSDGTHGGLR	8372.81
P52895_Q279	AKR1C2	sp|P52895|AK1C2_HUMAN	Q16836	ELLLqPVTISR	31832.1
P53597_Q67	SUCLG1	sp|P53597|SUCA_HUMAN	Q16864	TATPqQAQEVHEK;TATPqqAQEVHEK	339064
P53597_Q73	SUCLG1	sp|P53597|SUCA_HUMAN	Q16881	ELASqPDVDGFLVGGASLK;ELASqPDVDGFLVGGASLKPEFVDIINAK;ELASqPDVDGFLVGGASLKPEFVDIINAKQ	351979
P53999_Q116	SUB1	sp|P53999|TCP4_HUMAN	Q16891	EAFqLFDR;EAFqLFDRTGDGK	89547.4
P53999_Q54	SUB1	sp|P53999|TCP4_HUMAN	Q3KQV9	qLHQSCQTDDGEDDLKK	1.1518e+06
P54105_Q19	CLNS1A	sp|P54105|ICLN_HUMAN	Q4G0F5	QLHqSCQTDDGEDDLK	149498
P54105_Q20	CLNS1A	sp|P54105|ICLN_HUMAN	Q4VC31	LITEDVqGK	149498
P54136_Q356	RARS1	sp|P54136|SYRC_HUMAN	Q53EU6	qEPVKPEEGR;qEPVKPEEGRDMANR	33614.6
P54578_Q494	USP14	sp|P54578|UBP14_HUMAN	Q53GS9	ELRENTqTTIK	223145
P55072_Q473	VCP	sp|P55072|TERA_HUMAN	Q58FF8	IMRPTDVPDqGLLCDLLWSDPDK	66310.9
P55072_Q490	VCP	sp|P55072|TERA_HUMAN	Q5H9R7	DSTLIMqLLR	360306
P55072_Q714	VCP	sp|P55072|TERA_HUMAN	Q5SSJ5	YSqVLANGLDNK	326813
P55081_Q14	MFAP1	sp|P55081|MFAP1_HUMAN	Q5T2W1	EDDVRqYVVR	21515.6
P55265_Q346	ADAR	sp|P55265|DSRAD_HUMAN	Q5T3I0	FNVWDTAGqEK	12967
P55769_Q115	SNU13	sp|P55769|NH2L1_HUMAN	Q5T9A4	qNRPIPQWIR	44819.8
P55769_Q117	SNU13	sp|P55769|NH2L1_HUMAN	Q6DD88	GWEEGVAqMSVGqR;QEVIRGWEEGVAqMSVGQR	7269.86
P55809_Q356	OXCT1	sp|P55809|SCOT1_HUMAN	Q6DT37	EMqPTHPIR	23583.1
P55854_Q24	SUMO3	sp|P55854|SUMO3_HUMAN	Q6P1K2	qEVISTSSK	40966.6
P56192_Q193	MARS1	sp|P56192|SYMC_HUMAN	Q6P1Q0	SYELPDGqVITIGNER;SYELPDGqVITIGNERFR	59853
P57740_Q267	NUP107	sp|P57740|NU107_HUMAN	Q6P2Q9	qEYDESGPSIVHR;qEYDESGPSIVHRK;qEYDESGPSIVHRKCF	7878.83
P58107_Q431	EPPK1	sp|P58107|EPIPL_HUMAN	Q6UWE0	HqGVMVGMGQK;HqGVMVGMGqK	22383.6
P59998_Q49	ARPC4	sp|P59998|ARPC4_HUMAN	Q6Y288	DSYVGDEAqSK;DSYVGDEAqSKR	49184.5
P60174_Q180	TPI1	sp|P60174|TPIS_HUMAN	Q6Y7W6	QITqVYGFYDECLRK	26697.2
P60174_Q224	TPI1	sp|P60174|TPIS_HUMAN	Q70J99	QRqPREDGNEEDK	44258
P60660_Q17	MYL6	sp|P60660|MYL6_HUMAN	Q7KZ85	ENqGDETQGQQPPQRR	37759.7
P61201_Q174	COPS2	sp|P61201|CSN2_HUMAN	Q7L014	EDVFVHqTAIK;EDVFVHqTAIKK	19009.3
P61201_Q177	COPS2	sp|P61201|CSN2_HUMAN	Q7L1Q6	VEADIAGHGqEVLIR	19772.9
P61247_Q92	RPS3A	sp|P61247|RS3A_HUMAN	Q7L576	qLFHPEQLITGK;qLFHPEQLITGKEDAANNYAR;qLFHPEqLITGK	64548.5
P61586_Q136	RHOA	sp|P61586|RHOA_HUMAN	Q7L8L6	QAqREDALELTEK	273684
P61978_Q175	HNRNPK	sp|P61978|HNRPK_HUMAN	Q7Z417	QqVSGWTPAHVR	141101
P62136_Q198	PPP1CA	sp|P62136|PP1A_HUMAN	Q7Z4H3	VqDDEVGDGTTSVTVLAAELLR	713.324
P62258_Q222	YWHAE	sp|P62258|1433E_HUMAN	Q7Z6Z7	qNKPTGFALGSIEGR	12807.4
P62269_Q97	RPS18	sp|P62269|RS18_HUMAN	Q7Z7F7	qDAQVVLYR;qDAqVVLYR	75753.9
P62753_Q155	RPS6	sp|P62753|RS6_HUMAN	Q86UP2	qITQSALLAEAR;qITqSALLAEAR	52061.6
P62826_Q69	RAN	sp|P62826|RAN_HUMAN	Q86V81	ESEPqAAAEPAEAK	82156.4
P62891_Q19	RPL39	sp|P62891|RL39_HUMAN	Q86XP3	EKPDqDAEGKAEEK	115656
P62942_Q66	FKBP1A	sp|P62942|FKB1A_HUMAN	Q8IVT2	TVMVqEGNVESAYR	56803.4
P63104_Q161	YWHAZ	sp|P63104|1433Z_HUMAN	Q8IWJ2	qIEEFNIGKR	130432
P63244_Q272	RACK1	sp|P63244|RACK1_HUMAN	Q8IYI6	qINWTVLYR	1199538
P63261_Q246	ACTG1	sp|P63261|ACTG_HUMAN	Q8IYW2	VqESADELqK	187596
P63261_Q360	ACTG1	sp|P63261|ACTG_HUMAN	Q8N1G4	VQESADELqK;VqESADELqK	22191.1
P63261_Q41	ACTG1	sp|P63261|ACTG_HUMAN	Q8N335	EqLPIFK	187223
P63261_Q49	ACTG1	sp|P63261|ACTG_HUMAN	Q8N5Q1	LqAALDDEEAGGRPAMEPGNGSLDLGGDSAGR	39095.4
P63261_Q59	ACTG1	sp|P63261|ACTG_HUMAN	Q8N766	EKPYFPIPEEYTFIqNVPLEDR	112781
P67775_Q125	PPP2CA	sp|P67775|PP2AA_HUMAN	Q8NBJ4	NFILDQTNVSAAAqR;NFILDqTNVSAAAqR	197623
P67809_Q254	YBX1	sp|P67809|YBOX1_HUMAN	Q8NC51	EIEELqSQAQALSQEGK	179418
P67809_Q267	YBX1	sp|P67809|YBOX1_HUMAN	Q8NEF9	qRLEMNLGLQK	92620.1
P67809_Q88	YBX1	sp|P67809|YBOX1_HUMAN	Q8TAQ2	EqQEAIEHIDEVQNEIDRLNEQASEEILK;EqqEAIEHIDEVQNEIDR	23827.7
P68082_Q27	MB	contam_sp|P68082|MYG_HORSE	Q8TBC4	QqTEEMWEVLKPK	42079
P68366_Q85	TUBA4A	sp|P68366|TBA4A_HUMAN	Q8TCG1	SSLFAqINQGESITHALK	228302
P68366_Q91	TUBA4A	sp|P68366|TBA4A_HUMAN	Q8TDD1	QqINEMHLLIQQAR	167907
P78316_Q210	NOP14	sp|P78316|NOP14_HUMAN	Q8WUM4	QMEqVAQFLK	73099.4
P78345_Q100	RPP38	sp|P78345|RPP38_HUMAN	Q8WXF1	qVAEVNLWGTVR	35432.6
P78345_Q99	RPP38	sp|P78345|RPP38_HUMAN	Q8WXH0	ATESGAqSAPLPMEGVDISPK	22560
P78371_Q91	CCT2	sp|P78371|TCPB_HUMAN	Q8WXI7	qFEHLDPQNQHTFEAR	16157.7
P78406_Q225	RAE1	sp|P78406|RAE1L_HUMAN	Q8WZ42	EFLPEGqDIGAFVAEQK;EFLPEGqDIGAFVAEqK	128000
P78527_Q2765	PRKDC	sp|P78527|PRKDC_HUMAN	Q92538	AqPPSSAASR	39966.1
P78527_Q2951	PRKDC	sp|P78527|PRKDC_HUMAN	Q92616	QVTqLAIDTEERLK;qVTqLAIDTEERLK	53825.7
P80723_Q43	BASP1	sp|P80723|BASP1_HUMAN	Q92734	qAPGPARDYSQYYR	67132.6
P80723_Q60	BASP1	sp|P80723|BASP1_HUMAN	Q92769	TMqALEIELQSQLSMK;TMqALEIELqSQLSMK	83059.8
P82921_Q15	MRPS21	sp|P82921|RT21_HUMAN	Q92805	TIVEEVqDGK	1739.44
P82933_Q77	MRPS9	sp|P82933|RT09_HUMAN	Q92817	qATTIIADNIIFLSDQTK;qATTIIADNIIFLSDqTK	12313.6
P83731_Q48	RPL24	sp|P83731|RL24_HUMAN	Q92878	LAEqAERYDDMASAMK	161460
P84085_Q101	ARF5	sp|P84085|ARF5_HUMAN	Q92890	QLqLYEIHGAQK	19850.3
P84085_Q108	ARF5	sp|P84085|ARF5_HUMAN	Q92900	QqEAALELEELKK;qqEAALELEELK	19850.3
Q00059_Q64	TFAM	sp|Q00059|TFAM_HUMAN	Q92945	TTTTNTqVEGDDEAAFLER	43007.9
Q00839_Q39	HNRNPU	sp|Q00839|HNRPU_HUMAN	Q93050	ESqSHPGDFVLSVR	17752.4
Q00839_Q477	HNRNPU	sp|Q00839|HNRPU_HUMAN	Q93100	QqLVETHLAR	80580.6
Q00839_Q589	HNRNPU	sp|Q00839|HNRPU_HUMAN	Q96A49	qITVNDLPVGR	59887.1
Q01082_Q1440	SPTBN1	sp|Q01082|SPTB2_HUMAN	Q96AE4	LVQAFqFTDK;LVqAFqFTDK	29921.4
Q01082_Q522	SPTBN1	sp|Q01082|SPTB2_HUMAN	Q96B36	ATAVMPDGqFK	3934.52
Q01105_Q41	SET	sp|Q01105|SET_HUMAN	Q96CS3	qGGLGPMNIPLVSDPK;qGGLGPMNIPLVSDPKR	133955
Q01459_Q370	CTBS	sp|Q01459|DIAC_HUMAN	Q96DB5	EVSFqSTGESEWK	20305.3
Q01518_Q260	CAP1	sp|Q01518|CAP1_HUMAN	Q96E11	QREELGqGLQGVEQK	2664.6
Q01780_Q565	EXOSC10	sp|Q01780|EXOSX_HUMAN	Q96G03	STLqTMESDIYTEVR	23450
Q01995_Q93	TAGLN	sp|Q01995|TAGL_HUMAN	Q96GA3	EAIQQqQNQLVWVSEGK	25924.9
Q02338_Q163	BDH1	sp|Q02338|BDH_HUMAN	Q96HE7	qLYHLGVVEAYSGLTK	31732.1
Q02790_Q14	FKBP4	sp|Q02790|FKBP4_HUMAN	Q96HY7	ILGTAGTEEGqK	25308.2
Q02818_Q137	NUCB1	sp|Q02818|NUCB1_HUMAN	Q96PZ0	QqLDLTEQQGRK	210805
Q04637_Q1411	EIF4G1	sp|Q04637|IF4G1_HUMAN	Q96QK1	QQNqEITDQLEEEKK	49866.5
Q04637_Q57	EIF4G1	sp|Q04637|IF4G1_HUMAN	Q96RQ3	ELEGLAGqLQAQVQDNEGLSR	22352.4
Q04637_Q785	EIF4G1	sp|Q04637|IF4G1_HUMAN	Q99460	QELqETQERLEAATQQNQQLR	436633
Q04695_Q123	KRT17	sp|Q04695|K1C17_HUMAN	Q99570	qGTQYTFSSIEREEYGK	14780.8
Q04695_Q308	KRT17	sp|Q04695|K1C17_HUMAN	Q99584	ESTqLSPADLTEGKPTDPSK	14258
Q04695_Q416	KRT17	sp|Q04695|K1C17_HUMAN	Q99613	QELqNLRDEIK	69734.6
Q04837_Q128	SSBP1	sp|Q04837|SSBP_HUMAN	Q99623	QqSIAGSADSKPIDVSR	273328
Q04917_Q16	YWHAH	sp|Q04917|1433F_HUMAN	Q99714	QqREDITQSAQHALR	59417.2
Q05209_Q299	PTPN12	sp|Q05209|PTN12_HUMAN	Q99715	EDITqSAQHALR	38687.8
Q05682_Q559	CALD1	sp|Q05682|CALD1_HUMAN	Q99729	GTITIQDTGIGMTqEELVSNLGTIAR	174034
Q05682_Q87	CALD1	sp|Q05682|CALD1_HUMAN	Q99733	qIIEEQSGSYIWVPAK	13099.7
Q06124_Q141	PTPN11	sp|Q06124|PTN11_HUMAN	Q99996	QVqFHQGFGDLAVLK	23285
Q06481_Q451	APLP2	sp|Q06481|APLP2_HUMAN	Q9BQ61	QDPqLHPEDPERR;qDPqLHPEDPERR	79592.6
Q06830_Q141	PRDX1	sp|Q06830|PRDX1_HUMAN	Q9BQG0	qITLNDLPVGR	119260
Q06830_Q164	PRDX1	sp|Q06830|PRDX1_HUMAN	Q9BRJ2	ELLqHPFLK	18547.5
Q06830_Q25	PRDX1	sp|Q06830|PRDX1_HUMAN	Q9BRK5	QLqDELEMLVER;qLqDELEMLVER	70527.3
Q06830_Q94	PRDX1	sp|Q06830|PRDX1_HUMAN	Q9BS26	YSTPATLEQNYIVCELqqK	1185180
Q07021_Q212	C1QBP	sp|Q07021|C1QBP_HUMAN	Q9BTT0	qAGEVTYADAHK	38157.6
Q07065_Q153	CKAP4	sp|Q07065|CKAP4_HUMAN	Q9BTV4	qGSGSSQPMEVQEGYGFGSGDDPYSSAEPHVSGVK	569146
Q07065_Q315	CKAP4	sp|Q07065|CKAP4_HUMAN	Q9BVK6	qLESLPATHIR	1.59362e+06
Q07157_Q793	TJP1	sp|Q07157|ZO1_HUMAN	Q9BVV6	QqILHSEEFLSFFDHSTR	14642.5
Q08211_Q249	DHX9	sp|Q08211|DHX9_HUMAN	Q9BW71	QATHDqAVQALK	42667.5
Q08257_Q186	CRYZ	sp|Q08257|QOR_HUMAN	Q9BY77	NLIEqLEqDK	95629.6
Q08378_Q1306	GOLGA3	sp|Q08378|GOGA3_HUMAN	Q9BYN8	qMTTQGEELREQK	38677.7
Q08379_Q192	GOLGA2	sp|Q08379|GOGA2_HUMAN	Q9BZD4	qYTSPEEIDAQLQAEK	39705
Q08379_Q482	GOLGA2	sp|Q08379|GOGA2_HUMAN	Q9BZK7	QqTDIAVNWAGGLHHAK	31109.4
Q08379_Q669	GOLGA2	sp|Q08379|GOGA2_HUMAN	Q9C0C2	QqLVASHLEK	26688.7
Q08945_Q397	SSRP1	sp|Q08945|SSRP1_HUMAN	Q9GZS3	LLLqLEATK	284180
Q08945_Q400	SSRP1	sp|Q08945|SSRP1_HUMAN	Q9GZT3	QqGRYPGVSNYQVEEDIGK	279883
Q08J23_Q454	NSUN2	sp|Q08J23|NSUN2_HUMAN	Q9H0A0	qKLDILDQER;qKLDILDQERADLEK	34648.1
Q12846_Q84	STX4	sp|Q12846|STX4_HUMAN	Q9H0G5	qFQDAGHFDAENIKK;qFqDAGHFDAENIK	76797.9
Q12904_Q139	AIMP1	sp|Q12904|AIMP1_HUMAN	Q9H0U4	QFqDAGHFDAENIK;QFqDAGHFDAENIKK;qFqDAGHFDAENIK	228455
Q12906_Q310	ILF3	sp|Q12906|ILF3_HUMAN	Q9H410	QqQEELEAEHGTGDK;QqQEELEAEHGTGDKPAAPR	250115
Q12906_Q316	ILF3	sp|Q12906|ILF3_HUMAN	Q9H444	EEqHQLAVTAYLK	57339.9
Q12931_Q165	TRAP1	sp|Q12931|TRAP1_HUMAN	Q9H4L4	qRELEIEERER	7883.91
Q12959_Q886	DLG1	sp|Q12959|DLG1_HUMAN	Q9H7H0	EFRGqENGLDGTK	23665
Q12965_Q898	MYO1E	sp|Q12965|MYO1E_HUMAN	Q9H900	QRPqATAEQIR	28013.5
Q13084_Q175	MRPL28	sp|Q13084|RM28_HUMAN	Q9H910	NIqFAHANK	172150
Q13162_Q213	PRDX4	sp|Q13162|PRDX4_HUMAN	Q9HB90	EqLMREEAEQK	10107.6
Q13177_Q496	PAK2	sp|Q13177|PAK2_HUMAN	Q9HC38	EIqGFFSFPVDNLR	37597.7
Q13200_Q53	PSMD2	sp|Q13200|PSMD2_HUMAN	Q9HCS7	ELVEFAqDDDRLREER	29992.3
Q13206_Q298	DDX10	sp|Q13206|DDX10_HUMAN	Q9HD20	QVqSQAHGLQMR	186487
Q13206_Q299	DDX10	sp|Q13206|DDX10_HUMAN	Q9HD33	qADFVQTPITGIFGGHIR;qADFVqTPITGIFGGHIR	186487
Q13247_Q132	SRSF6	sp|Q13247|SRSF6_HUMAN	Q9HD34	QAIIqQWLEGTLSESTHK	19668.1
Q13263_Q435	TRIM28	sp|Q13263|TIF1B_HUMAN	Q9NPD8	QVTALqEEGTLGLYHAQLK	63823.5
Q13263_Q441	TRIM28	sp|Q13263|TIF1B_HUMAN	Q9NPL8	QSqETEARPSIMK	90226.5
Q13330_Q113	MTA1	sp|Q13330|MTA1_HUMAN	Q9NQW7	QELTSqAERAEELGQELK	3653.47
Q13409_Q215	DYNC1I2	sp|Q13409|DC1I2_HUMAN	Q9NQZ2	QqLSSLITDLQSSISNLSQAK	72925.3
Q13425_Q178	SNTB2	sp|Q13425|SNTB2_HUMAN	Q9NR30	EELEqASQAHGAR;EELEqASqAHGAR	39113.4
Q13439_Q357	GOLGA4	sp|Q13439|GOGA4_HUMAN	Q9NRX1	QEATRqDHAQQLATAAEER;qDHAQQLATAAEER	26561.8
Q13439_Q360	GOLGA4	sp|Q13439|GOGA4_HUMAN	Q9NTZ6	QDHAQqLATAAEEREASLR;QDHAqqLATAAEER	26561.8
Q13439_Q393	GOLGA4	sp|Q13439|GOGA4_HUMAN	Q9NU22	qQNELAELHANLAR	58944.2
Q13439_Q397	GOLGA4	sp|Q13439|GOGA4_HUMAN	Q9NUB1	QqREAEFTK	53753.7
Q13442_Q16	PDAP1	sp|Q13442|HAP28_HUMAN	Q9NUQ2	qQPTQFINPETPGYVGFANLPNQVHR	16426.7
Q13547_Q128	HDAC1	sp|Q13547|HDAC1_HUMAN	Q9NVA2	QqPTQFINPETPGYVGFANLPNQVHR;QqPTQFINPETPGYVGFANLPNQVHRK	121677
Q13561_Q148	DCTN2	sp|Q13561|DCTN2_HUMAN	Q9NVD7	QqHQEQQALQQSTTAK	307626
Q13561_Q180	DCTN2	sp|Q13561|DCTN2_HUMAN	Q9NVI1	qAQENLHDQVQEQK	218776
Q13564_Q439	NAE1	sp|Q13564|ULA1_HUMAN	Q9NVI7	QEHCSqLESHLK	32116.2
Q13813_Q1418	SPTAN1	sp|Q13813|SPTN1_HUMAN	Q9NVM6	qLAEAHAQAK	368476
Q13813_Q743	SPTAN1	sp|Q13813|SPTN1_HUMAN	Q9NWY4	QAqEEAERLR	37043.5
Q13813_Q745	SPTAN1	sp|Q13813|SPTN1_HUMAN	Q9P2E9	QVqVALETAQR	210126
Q13895_Q65	BYSL	sp|Q13895|BYST_HUMAN	Q9P2R7	QRqLAEEDAAR;qLAEEDAAR	70176.1
Q14152_Q549	EIF3A	sp|Q14152|EIF3A_HUMAN	Q9UBC2	EqMAQQLAEETQGFQR	32103.4
Q14152_Q860	EIF3A	sp|Q14152|EIF3A_HUMAN	Q9UBS4	QRqLEMSAEAER;qLEMSAEAER;qLEMSAEAERLK	408882
Q14157_Q153	UBAP2L	sp|Q14157|UBP2L_HUMAN	Q9UBW7	QqSDHDAERLR	69818.1
Q14157_Q30	UBAP2L	sp|Q14157|UBP2L_HUMAN	Q9UFN0	qTNLENLDQAFSVAER;qTNLENLDQAFSVAERDLGVTR;qTNLENLDqAFSVAER	409671
Q14241_Q649	ELOA	sp|Q14241|ELOA1_HUMAN	Q9UH65	QqQDQVDRNIK	4238.33
Q14444_Q135	CAPRIN1	sp|Q14444|CAPR1_HUMAN	Q9UHF7	QLqGIQIQEAETRDQVK	68334.1
Q14558_Q141	PRPSAP1	sp|Q14558|KPRA_HUMAN	Q9UI12	QqSHFAMMHGGTGFAGIDSSSPEVK	11045.5
Q14677_Q140	CLINT1	sp|Q14677|EPN4_HUMAN	Q9UII2	qVTITGSAASISLAQYLINAR;qVTITGSAASISLAqYLINAR	22503.3
Q14683_Q702	SMC1A	sp|Q14683|SMC1A_HUMAN	Q9UJU6	IVSAqSLAEDDVE	58512.2
Q14694_Q594	USP10	sp|Q14694|UBP10_HUMAN	Q9UJZ1	MqGQEAVLAMSSR	190894
Q14694_Q599	USP10	sp|Q14694|UBP10_HUMAN	Q9UKD2	QVLqHPWVTQK	213123
Q14746_Q632	COG2	sp|Q14746|COG2_HUMAN	Q9UKG1	ELPEqLQEHAIEDK;ELPEqLqEHAIEDK	20014.7
Q14789_Q2622	GOLGB1	sp|Q14789|GOGB1_HUMAN	Q9UKK9	qDPFQESGLHLSPTAAEAK	126904
Q14966_Q1491	ZNF638	sp|Q14966|ZN638_HUMAN	Q9UKN8	QGqETAVAPSLVAPALNKPK;qGqETAVAPSLVAPALNK	37213.9
Q14980_Q1318	NUMA1	sp|Q14980|NUMA1_HUMAN	Q9ULA0	QqVEGTAQEAVSAAGAAAQQVVDQATEAGQK	233313
Q14980_Q463	NUMA1	sp|Q14980|NUMA1_HUMAN	Q9ULC3	EVEELEqLTQQLMQDMEHPQR	3029.97
Q14980_Q487	NUMA1	sp|Q14980|NUMA1_HUMAN	Q9ULV3	QqTLEAEEAKR	84053.7
Q14980_Q579	NUMA1	sp|Q14980|NUMA1_HUMAN	Q9ULW0	qIWTLEQPPDEAGSAAVCLR	235100
Q14980_Q584	NUMA1	sp|Q14980|NUMA1_HUMAN	Q9UM54	qDRFAGLHFFNPVPVMK	39418.1
Q14980_Q870	NUMA1	sp|Q14980|NUMA1_HUMAN	Q9UNL2	DDIGIILINqYIAEMVR	31283.3
Q14980_Q871	NUMA1	sp|Q14980|NUMA1_HUMAN	Q9UPN3	qLDSTIGIHPVCAEVFTTLSVTK	133960
Q15005_Q184	SPCS2	sp|Q15005|SPCS2_HUMAN	Q9UPN4	qAAAHTDHLR;qAAAHTDHLRDVLR	61111.3
Q15019_Q4	SEPTIN2	sp|Q15019|SEPT2_HUMAN	Q9UQB8	EFqSPLILDEDQAREPQLQES	71029.8
Q15019_Q5	SEPTIN2	sp|Q15019|SEPT2_HUMAN	Q9Y230	QqEVVLWR	250828
Q15075_Q489	EEA1	sp|Q15075|EEA1_HUMAN	Q9Y237	qLYESLMAAHASR	54923
Q15075_Q593	EEA1	sp|Q15075|EEA1_HUMAN	Q9Y262	DIFKEEqQKNYSK	97321.3
Q15075_Q595	EEA1	sp|Q15075|EEA1_HUMAN	Q9Y266	EqLIIPQVPLFNILAK	90047.6
Q15075_Q706	EEA1	sp|Q15075|EEA1_HUMAN	Q9Y2B0	NTEDITqEEYGEFYK	27749.7
Q15149_Q1511	PLEC	sp|Q15149|PLEC_HUMAN	Q9Y2I9	QEIIEqLLSNIFHK	2017.62
Q15149_Q1630	PLEC	sp|Q15149|PLEC_HUMAN	Q9Y2Z0	qTPMASSPRPK	55265.5
Q15149_Q1701	PLEC	sp|Q15149|PLEC_HUMAN	Q9Y3B8	QEGqNYGFFLR	37199.8
Q15149_Q1955	PLEC	sp|Q15149|PLEC_HUMAN	Q9Y3C4	QqHQEEEDILDVRDEK	58212.8
Q15149_Q2489	PLEC	sp|Q15149|PLEC_HUMAN	Q9Y3C6	EALNLAQMQEqTLQLEQQSK	59766.2
Q15149_Q2512	PLEC	sp|Q15149|PLEC_HUMAN	Q9Y3F4	EqLQALIPYVLNPSK;EqLqALIPYVLNPSK	33664.8
Q15149_Q2577	PLEC	sp|Q15149|PLEC_HUMAN	Q9Y3I0	QVLCYqLGPGPGPWqR	52363.9
Q15149_Q350	PLEC	sp|Q15149|PLEC_HUMAN	Q9Y450	CFYQLQPAMTqQIYDK	39469.4
Q15233_Q281	NONO	sp|Q15233|NONO_HUMAN	Q9Y490	QqTDFLDIYHAFRK	104334
Q15276_Q544	RABEP1	sp|Q15276|RABE1_HUMAN	Q9Y4D1	qTDVGITHFR	82304.8
Q15365_Q245	PCBP1	sp|Q15365|PCBP1_HUMAN	Q9Y4K4	qRVESHFDLELR	228427
Q15365_Q326	PCBP1	sp|Q15365|PCBP1_HUMAN	Q9Y4L1	QqREEELREILTELEAK	17110.9
Q15388_Q137	TOMM20	sp|Q15388|TOM20_HUMAN	Q9Y520	QAADLTqELPSVLLLHQLAK	28302.8
Q15393_Q707	SF3B3	sp|Q15393|SF3B3_HUMAN	Q9Y5K5	QREEEERqQQEEALR	11282.5
Q15418_Q671	RPS6KA1	sp|Q15418|KS6A1_HUMAN	Q9Y624	qASQHALRPAP	308687
Q15424_Q177	SAFB	sp|Q15424|SAFB1_HUMAN	Q9Y678	ALQqFLYVqMAK	109279
Q15599_Q292	NHERF2	sp|Q15599|NHRF2_HUMAN	Q9Y6E2	QEEERqDGGQNESFK	34650.7
Q15599_Q296	NHERF2	sp|Q15599|NHRF2_HUMAN	Q9Y6G5	qSVEHFTK	33837.1
Q15691_Q133	MAPRE1	sp|Q15691|MARE1_HUMAN	Q9Y6I3	ELQEqMSRGDPFK	162201
Q15847_Q12	ADIRF	sp|Q15847|ADIRF_HUMAN	Q9Y6K9	ERFDPTqFQDCIIQGLTETGTDLEAVAK	39616.8
Q15942_Q361	ZYX	sp|Q15942|ZYX_HUMAN	Q9Y6M9	QPNAqPQYLHGSK	4860.35
Q16643_Q240	DBN1	sp|Q16643|DREB_HUMAN		VNqNNLQAQVIVDYLCK	40594.7
Q16658_Q44	FSCN1	sp|Q16658|FSCN1_HUMAN		qGLETFKPDYSEqK	34630.1
Q16658_Q50	FSCN1	sp|Q16658|FSCN1_HUMAN		QITqLLPEDLRK	49466.4
Q16836_Q163	HADH	sp|Q16836|HCDH_HUMAN		EYNLEqQR	16338
Q16864_Q68	ATP6V1F	sp|Q16864|VATF_HUMAN		EYEqELSDDLHVER	96131.8
Q16881_Q614	TXNRD1	sp|Q16881|TRXR1_HUMAN		qDGSTIHIR	12196.1
Q16891_Q486	IMMT	sp|Q16891|MIC60_HUMAN		EqMEAEIAHLK	4226.11
Q3KQV9_Q489	UAP1L1	sp|Q3KQV9|UAP1L_HUMAN		qTEDSLASERDR;qTEDSLASERDRLTSK	17347.1
Q4G0F5_Q288	VPS26B	sp|Q4G0F5|VP26B_HUMAN		qQNYQQASSFPPHEELLK	18637.3
Q4VC31_Q55	MIX23	sp|Q4VC31|MIX23_HUMAN		qYNGVPLDGRPMNIQLVTSQIDAQR	5233.15
Q53EU6_Q419	GPAT3	sp|Q53EU6|GPAT3_HUMAN		QqLSAEELDAQLDAYNAR	25865.3
Q53GS9_Q407	USP39	sp|Q53GS9|UBP39_HUMAN		qEGHNLGLLHGDMDQSER	7975.07
Q58FF8_Q220	HSP90AB2P	sp|Q58FF8|H90B2_HUMAN		QATDHqELVEIPTRPLLTK	40842
Q5H9R7_Q250	PPP6R3	sp|Q5H9R7|PP6R3_HUMAN		QqQASDVHELQQK	6676.95
Q5SSJ5_Q150	HP1BP3	sp|Q5SSJ5|HP1B3_HUMAN		qLSQQSDGDRDLQEHR	7634.83
Q5T2W1_Q18	PDZK1	sp|Q5T2W1|NHRF3_HUMAN		APITqFLGR	86683.1
Q5T3I0_Q384	GPATCH4	sp|Q5T3I0|GPTC4_HUMAN		QLqLEAEEQRK	17570
Q5T9A4_Q83	ATAD3B	sp|Q5T9A4|ATD3B_HUMAN		ELLqTPNFR	654.283
Q6DD88_Q292	ATL3	sp|Q6DD88|ATLA3_HUMAN		PGqLSLLEGK	11368.8
Q6DT37_Q1207	CDC42BPG	sp|Q6DT37|MRCKG_HUMAN		qYLPNVKPDSSFK	13743.1
Q6DT37_Q1216	CDC42BPG	sp|Q6DT37|MRCKG_HUMAN		NYGRLQqDVLQFQK	13743.1
Q6P1K2_Q74	PMF1	sp|Q6P1K2|PMF1_HUMAN		qAALAGNDRNIDVFNVEDQKR	81610.2
Q6P1Q0_Q176	LETMD1	sp|Q6P1Q0|LTMD1_HUMAN		qISYNYSDLDQSNVTEETPEGEEHHPVADTENK	12746.1
Q6P2Q9_Q1345	PRPF8	sp|Q6P2Q9|PRP8_HUMAN		QQLqLPLHPSWEASR	8945.08
Q6P2Q9_Q675	PRPF8	sp|Q6P2Q9|PRP8_HUMAN		YYEAADTVTqFDNVR	6453.69
Q6UWE0_Q524	LRSAM1	sp|Q6UWE0|LRSM1_HUMAN		ELGLVDGqELAVADVTTPQTVLFK;ELGLVDGqELAVADVTTPqTVLFK	12427.2
Q6Y288_Q90	B3GLCT	sp|Q6Y288|B3GLT_HUMAN		QqETEHIPR	10956.9
Q6Y7W6_Q814	GIGYF2	sp|Q6Y7W6|GGYF2_HUMAN		QEqQEGPVGPAPSRPALQEK	61123.9
Q70J99_Q1080	UNC13D	sp|Q70J99|UN13D_HUMAN		qSNNEANLREEVLK	64205.1
Q7KZ85_Q719	SUPT6H	sp|Q7KZ85|SPT6H_HUMAN		QqEGFKPNYMENR	14328.3
Q7KZ85_Q724	SUPT6H	sp|Q7KZ85|SPT6H_HUMAN		NIQDVqSQISK	14328.3
Q7L014_Q921	DDX46	sp|Q7L014|DDX46_HUMAN		TNQLLQDIKLLENVTqEQNELLK	91027.4
Q7L1Q6_Q224	BZW1	sp|Q7L1Q6|5MP2_HUMAN		DSLYVNGFTqR	10337.3
Q7L1Q6_Q264	BZW1	sp|Q7L1Q6|5MP2_HUMAN		QVTqEAIR	40344.3
Q7L1Q6_Q31	BZW1	sp|Q7L1Q6|5MP2_HUMAN		qNAPMTLEEFRK	11520.5
Q7L576_Q884	CYFIP1	sp|Q7L576|CYFP1_HUMAN		qSVVVLMGSLAK	90226.2
Q7L8L6_Q155	FASTKD5	sp|Q7L8L6|FAKD5_HUMAN		NVMSAFGLTDDqVSGPPSAPAEDR	22742.3
Q7Z417_Q256	NUFIP2	sp|Q7Z417|NUFP2_HUMAN		QqTDMAVNWAGGLHHAK	65413.7
Q7Z417_Q268	NUFIP2	sp|Q7Z417|NUFP2_HUMAN		EqEILqLER	65413.7
Q7Z4H3_Q111	HDDC2	sp|Q7Z4H3|HDDC2_HUMAN		CSIKTAVAKNMLDPITGqK	38896.2
Q7Z6Z7_Q3652	HUWE1	sp|Q7Z6Z7|HUWE1_HUMAN		qKFDEIFSATR	498378
Q7Z7F7_Q108	MRPL55	sp|Q7Z7F7|RM55_HUMAN		QqLEEQTVELSTEVQSLYR	51647.5
Q7Z7F7_Q59	MRPL55	sp|Q7Z7F7|RM55_HUMAN		QVqHEESTEGEADHSGYAGELGFR	73458.4
Q86UP2_Q414	KTN1	sp|Q86UP2|KTN1_HUMAN		qPLWNHLLNYYK	74829.1
Q86UP2_Q618	KTN1	sp|Q86UP2|KTN1_HUMAN		RqLEDGDqPESK;qLEDGDQPESKK;qLEDGDqPESK	8437.4
Q86UP2_Q982	KTN1	sp|Q86UP2|KTN1_HUMAN		QAqVATGGGPGAPPGSQPDYSAAWAEYYR	36683.4
Q86UP2_Q983	KTN1	sp|Q86UP2|KTN1_HUMAN		qAEIENPLEDPVTGDYVHK	32283.8
Q86V81_Q165	ALYREF	sp|Q86V81|THOC4_HUMAN		QVqEYQDLLTPVLHHTTEGYPVVPK	75459.9
Q86V81_Q179	ALYREF	sp|Q86V81|THOC4_HUMAN		QSAqLTALAAQQQAAGKEEK	96463.5
Q86V81_Q237	ALYREF	sp|Q86V81|THOC4_HUMAN		MVMIqDGPQNTGADK	37678.1
Q86XP3_Q520	DDX42	sp|Q86XP3|DDX42_HUMAN		CqHAAEIITDLLR	28341
Q8IVT2_Q320	MISP	sp|Q8IVT2|MISP_HUMAN		GTPqQIDYAR	57413.7
Q8IWJ2_Q511	GCC2	sp|Q8IWJ2|GCC2_HUMAN		EAEDTqVFGDLPRPR	23465.7
Q8IYI6_Q30	EXOC8	sp|Q8IYI6|EXOC8_HUMAN		QqQDEAYLASLRADQEK	27059.3
Q8IYW2_Q81	CFAP46	sp|Q8IYW2|CFA46_HUMAN		FqIEANFPRR	2.67541e+06
Q8N1G4_Q417	LRRC47	sp|Q8N1G4|LRC47_HUMAN		QIqTEAAQLLTSFSEK	218873
Q8N335_Q184	GPD1L	sp|Q8N335|GPD1L_HUMAN		qISQMADDTVAELDRHLAVK	173793
Q8N5Q1_Q744	GARIN5B	sp|Q8N5Q1|GAR5B_HUMAN		YYAELCAPPGNSDPEqLK	46122.6
Q8N766_Q559	EMC1	sp|Q8N766|EMC1_HUMAN		VLLPTqK	80296.2
Q8NBJ4_Q136	GOLM1	sp|Q8NBJ4|GOLM1_HUMAN		LGAVDESLSEETqK	68758.6
Q8NBJ4_Q365	GOLM1	sp|Q8NBJ4|GOLM1_HUMAN		ELqMHSHLLK	42316.4
Q8NC51_Q241	SERBP1	sp|Q8NC51|SERB1_HUMAN		QRLEELqLFK	165593
Q8NEF9_Q397	SRFBP1	sp|Q8NEF9|SRFB1_HUMAN		LFDIFSqqVATVIQSR	21767.4
Q8TAQ2_Q23	SMARCC2	sp|Q8TAQ2|SMRC2_HUMAN		SEDPDqQYLILNTAR;SEDPDqqYLILNTAR	67865.3
Q8TBC4_Q442	UBA3	sp|Q8TBC4|UBA3_HUMAN		qEGIIFIGPPPSAIR	3461.87
Q8TCG1_Q559	CIP2A	sp|Q8TCG1|CIP2A_HUMAN		EALqLMATYLPK	67667
Q8TDD1_Q614	DDX54	sp|Q8TDD1|DDX54_HUMAN		VFAIqDPTLPLTSYK	49932.9
Q8TDD1_Q615	DDX54	sp|Q8TDD1|DDX54_HUMAN		ELVTqQLPHLLK;ELVTqqLPHLLK	43377.6
Q8WUM4_Q641	PDCD6IP	sp|Q8WUM4|PDC6I_HUMAN		qGTYGGYFRDQK	65857.2
Q8WXF1_Q376	PSPC1	sp|Q8WXF1|PSPC1_HUMAN		QVAqQEAQRAQFLVEK	18981.5
Q8WXH0_Q1447	SYNE2	sp|Q8WXH0|SYNE2_HUMAN		GqTHTLEDFQR;GqTHTLEDFqR	57665.9
Q8WXH0_Q3985	SYNE2	sp|Q8WXH0|SYNE2_HUMAN		LVAGEMGqNEPDQGGQR;LVAGEMGqNEPDQGGqR	50827.8
Q8WXI7_Q13286	MUC16	sp|Q8WXI7|MUC16_HUMAN		GGNTLTGMALNFIRqQNFR	18133.9
Q8WZ42_Q552	TTN	sp|Q8WZ42|TITIN_HUMAN		DLFSQTLYTVSVSAVHDEGESPPVTAqETTR	66695
Q92538_Q846	GBF1	sp|Q92538|GBF1_HUMAN		EVYqQQQYGSGGR	42729.9
Q92616_Q1317	GCN1	sp|Q92616|GCN1_HUMAN		qVPNESFFNFFNPLK	965.388
Q92734_Q191	TFG	sp|Q92734|TFG_HUMAN		PELSLEVqLqAER	84725.6
Q92769_Q129	HDAC2	sp|Q92769|HDAC2_HUMAN		QRqEEPPPGPQRPDQSAAAAGPGDPK	27582.4
Q92805_Q526	GOLGA1	sp|Q92805|GOGA1_HUMAN		YDLHqVK	284479
Q92805_Q530	GOLGA1	sp|Q92805|GOGA1_HUMAN		qLTNPYGSWR	284479
Q92817_Q1856	EVPL	sp|Q92817|EVPL_HUMAN		EIVRDLDqDGDK	229168
Q92878_Q174	RAD50	sp|Q92878|RAD50_HUMAN		qFVFDLHSGK	10981.3
Q92878_Q886	RAD50	sp|Q92878|RAD50_HUMAN		EEIqDEEDDDDYVEEGEEEEEEEEGGLRGEK	12724.4
Q92890_Q205	UFD1	sp|Q92890|UFD1_HUMAN		QRGDqLVPFSTK	149207
Q92900_Q893	UPF1	sp|Q92900|RENT1_HUMAN		QREEYqPATPGLGMFVEVK;QREEYqPATPGLGMFVEVKDPEDK	22564.2
Q92945_Q111	KHSRP	sp|Q92945|FUBP2_HUMAN		TqTDFYATK	16416.7
Q92945_Q657	KHSRP	sp|Q92945|FUBP2_HUMAN		EqREEEVEEEEKEEDEEK	56984
Q93050_Q199	ATP6V0A1	sp|Q93050|VPP1_HUMAN		SSGASVTTqPTEFK	112631
Q93100_Q386	PHKB	sp|Q93100|KPBB_HUMAN		EREVLqLQEEVK	37453.6
Q96A49_Q214	SYAP1	sp|Q96A49|SYAP1_HUMAN		TVIEDCNKVqEK	59672.8
Q96AE4_Q223	FUBP1	sp|Q96AE4|FUBP1_HUMAN		qDNCVHDLQAHNK	17175.6
Q96AE4_Q333	FUBP1	sp|Q96AE4|FUBP1_HUMAN		QqAGAQGPGSADLEDGEMGKR	15570.6
Q96AE4_Q434	FUBP1	sp|Q96AE4|FUBP1_HUMAN		ESAVGqMGWSGGLSLR	110357
Q96B36_Q234	AKT1S1	sp|Q96B36|AKTS1_HUMAN		ESGVGqTDWSGVEAGEFLK	45974.3
Q96CS3_Q292	FAF2	sp|Q96CS3|FAF2_HUMAN		QEqAHDDAIWSVAWGTNK;QEqAHDDAIWSVAWGTNKK	235114
Q96CS3_Q402	FAF2	sp|Q96CS3|FAF2_HUMAN		EHFAqFGHVR	56505.2
Q96DB5_Q300	RMDN1	sp|Q96DB5|RMD1_HUMAN		QTIqYIHPADAVK	12955.9
Q96E11_Q237	MRRF	sp|Q96E11|RRFM_HUMAN		ALAEDATVYEYDSIYDEMqK	17576.5
Q96E11_Q240	MRRF	sp|Q96E11|RRFM_HUMAN		QWLqEIDRYASENVNK;qWLqEIDR	38914.1
Q96G03_Q583	PGM2	sp|Q96G03|PGM2_HUMAN		QTWDqLLLHYQQEAK	50252
Q96GA3_Q44	LTV1	sp|Q96GA3|LTV1_HUMAN		QLAqIDGTLSTIEFQR	15642.8
Q96HE7_Q149	ERO1A	sp|Q96HE7|ERO1A_HUMAN		LEDIFqQEFSTPSR	155981
Q96HY7_Q546	DHTKD1	sp|Q96HY7|DHTK1_HUMAN		FLENPDLSqTEEK	20104.3
Q96PZ0_Q183	PUS7	sp|Q96PZ0|PUS7_HUMAN		qNPLDEQHIFQLPVRPTAVK	38099.8
Q96QK1_Q330	VPS35	sp|Q96QK1|VPS35_HUMAN		EqEPMPTVDSHEPR	3270.37
Q96QK1_Q331	VPS35	sp|Q96QK1|VPS35_HUMAN		GTGALIYVIDAqDDYMEALTR	3270.37
Q96QK1_Q505	VPS35	sp|Q96QK1|VPS35_HUMAN		LGNDFMGITLASSqAVSNAR	109785
Q96RQ3_Q144	MCCC1	sp|Q96RQ3|MCCA_HUMAN		EIINTYTEAVqTVDPFK	16979
Q99460_Q421	PSMD1	sp|Q99460|PSMD1_HUMAN		LLEQRAEqLAAEAERDQPLR	13920.4
Q99570_Q58	PIK3R4	sp|Q99570|PI3R4_HUMAN		LSSIqCICHVIKqGRCTLVTTLQMFK	153362
Q99584_Q44	S100A13	sp|Q99584|S10AD_HUMAN		qWVIPWHLNK	90287.7
Q99613_Q878	EIF3C	sp|Q99613|EIF3C_HUMAN		qVHIGQLYSTDK;qVHIGqLYSTDK	29194.4
Q99623_Q204	PHB2	sp|Q99623|PHB2_HUMAN		qKADEEEMLDNLPEAGDSR	65992.4
Q99714_Q107	HSD17B10	sp|Q99714|HCD2_HUMAN		QqYIEQSQAEIYHNR	28506.2
Q99714_Q138	HSD17B10	sp|Q99714|HCD2_HUMAN		QqADFVDLSFPTISSTGPNGAIIHYAPVPETNR	51395.9
Q99715_Q1287	COL12A1	sp|Q99715|COCA1_HUMAN		QSqQEAEEEEREEEEEAQIIQR	2140.75
Q99715_Q1649	COL12A1	sp|Q99715|COCA1_HUMAN		QDAqSLHGDIPQK	2951.2
Q99729_Q236	HNRNPAB	sp|Q99729|ROAA_HUMAN		EqLGEEIDSK	61937.6
Q99733_Q283	NAP1L4	sp|Q99733|NP1L4_HUMAN		QAEqLSAAGEGGDAGRMDTEEARPAK	19462.5
Q99996_Q2190	AKAP9	sp|Q99996|AKAP9_HUMAN		qWVAAGGHITFK	50587.4
Q99996_Q2192	AKAP9	sp|Q99996|AKAP9_HUMAN		qNMGPSGQTHPPPQTLPR	50587.4
Q9BQ61_Q81	TRIR	sp|Q9BQ61|TRIR_HUMAN		qSEAVHLQR	316964
Q9BQG0_Q123	MYBBP1A	sp|Q9BQG0|MBB1A_HUMAN		INqFYGAPTAVR	65283.5
Q9BRJ2_Q251	MRPL45	sp|Q9BRJ2|RM45_HUMAN		VLSASQAFAAqR	28062
Q9BRK5_Q247	SDF4	sp|Q9BRK5|CAB45_HUMAN		qYPWGVVQVENENHCDFVK	64342.7
Q9BS26_Q346	ERP44	sp|Q9BS26|ERP44_HUMAN		QIqEEITGNTEALSGRHER	8525.88
Q9BTT0_Q227	ANP32E	sp|Q9BTT0|AN32E_HUMAN		YYLQVCqSSGGIPK	24071.7
Q9BTV4_Q271	TMEM43	sp|Q9BTV4|TMM43_HUMAN		DALNLAQMqEQTLQLEQQSK	140261
Q9BVK6_Q77	TMED9	sp|Q9BVK6|TMED9_HUMAN		TLEqEIER	837335
Q9BVV6_Q681	KIAA0586	sp|Q9BVV6|TALD3_HUMAN		ELGYSLEqR	40253.7
Q9BW71_Q238	HIRIP3	sp|Q9BW71|HIRP3_HUMAN		QVLqLQASHRESEEALQK	17370.5
Q9BY77_Q413	POLDIP3	sp|Q9BY77|PDIP3_HUMAN		EqALQLAQK	59321.9
Q9BYN8_Q159	MRPS26	sp|Q9BYN8|RT26_HUMAN		QDAqDRLDEMDQQK	32439.3
Q9BZD4_Q381	NUF2	sp|Q9BZD4|NUF2_HUMAN		EqLTEEAR;EqLTEEAREGIK	14262.9
Q9BZK7_Q380	TBL1XR1	sp|Q9BZK7|TBL1R_HUMAN		GAGNNVLVIDGqQK	20151.9
Q9C0C2_Q1065	TNKS1BP1	sp|Q9C0C2|TB182_HUMAN		EWqEQFLIPNLALIDK	18878.4
Q9C0C2_Q1191	TNKS1BP1	sp|Q9C0C2|TB182_HUMAN		QqELEAVRK	2.39189e+06
Q9C0C2_Q1257	TNKS1BP1	sp|Q9C0C2|TB182_HUMAN		qEANHLQGSDGQQSVK	16555.6
Q9GZS3_Q13	SKIC8	sp|Q9GZS3|SKI8_HUMAN		qLENLEQQKYDDEDISEDIK	80738.5
Q9GZT3_Q41	SLIRP	sp|Q9GZT3|SLIRP_HUMAN		EqAEEERYFR	68974.2
Q9H0A0_Q369	NAT10	sp|Q9H0A0|NAT10_HUMAN		qLTQPETHFGR	61992.3
Q9H0G5_Q83	NSRP1	sp|Q9H0G5|NSRP1_HUMAN		ESMqMQVEAER	409227
Q9H0U4_Q104	RAB1B	sp|Q9H0U4|RAB1B_HUMAN		qNLIEELRK	794766
Q9H410_Q227	DSN1	sp|Q9H410|DSN1_HUMAN		qIYLSENPEETAAR	17738.9
Q9H444_Q81	CHMP4B	sp|Q9H444|CHM4B_HUMAN		EqTADGVAVIPVLQR;EqTADGVAVIPVLqR	65244.4
Q9H4L4_Q348	SENP3	sp|Q9H4L4|SENP3_HUMAN		qVDLIDLVRWK	22736.8
Q9H7H0_Q125	METTL17	sp|Q9H7H0|MET17_HUMAN		KEAVqTAAK	63564.9
Q9H900_Q501	ZWILCH	sp|Q9H900|ZWILC_HUMAN		QqIAEDPELTHSSSNK	28712.8
Q9H910_Q154	JPT2	sp|Q9H910|JUPI2_HUMAN		QAqTQTSPEHLVLQQK	147706
Q9HB90_Q147	RRAGC	sp|Q9HB90|RRAGC_HUMAN		QVqPQVQPQAHSQGPR	2079.31
Q9HC38_Q110	GLOD4	sp|Q9HC38|GLOD4_HUMAN		LALAGIGqPVK	8983.82
Q9HCS7_Q383	XAB2	sp|Q9HCS7|SYF1_HUMAN		QqEEEAERLR	131524
Q9HCS7_Q778	XAB2	sp|Q9HCS7|SYF1_HUMAN		QqSEEDLLLQDFSR;QqSEEDLLLQDFSRNLSAK	8254.33
Q9HD20_Q968	ATP13A1	sp|Q9HD20|AT131_HUMAN		ENLEqAFEVAER	12925.6
Q9HD20_Q976	ATP13A1	sp|Q9HD20|AT131_HUMAN		QLqEELAEHQVPVEK	12925.6
Q9HD33_Q183	MRPL47	sp|Q9HD33|RM47_HUMAN		QPAqELSPTPGGTAHQALK	121424
Q9HD34_Q69	LYRM4	sp|Q9HD34|LYRM4_HUMAN		ELqYIDAISNK	42712.5
Q9NPD8_Q155	UBE2T	sp|Q9NPD8|UBE2T_HUMAN		GTEVqVDDIK;GTEVqVDDIKR	37817.6
Q9NPL8_Q103	TIMMDC1	sp|Q9NPL8|TIDC1_HUMAN		GSMVGPFqEAAFALPVSGMDK	38554.5
Q9NQW7_Q373	XPNPEP1	sp|Q9NQW7|XPP1_HUMAN		QYEqQTYQVIPEVIK	8773.9
Q9NQZ2_Q151	UTP3	sp|Q9NQZ2|SAS10_HUMAN		ELTDEEAERLqLEIDQK;ELTDEEAERLqLEIDqK	20321.2
Q9NQZ2_Q152	UTP3	sp|Q9NQZ2|SAS10_HUMAN		EYGEqIDPSTHR;EYGEqIDPSTHRK	20377.8
Q9NR30_Q465	DDX21	sp|Q9NR30|DDX21_HUMAN		QqQQVHQVYIR	263873
Q9NR30_Q660	DDX21	sp|Q9NR30|DDX21_HUMAN		CQEAqNGSESEVWTHQSK	24158.7
Q9NRX1_Q34	PNO1	sp|Q9NRX1|PNO1_HUMAN		QqTPPGLCPLAGNSVHEDK;QqTPPGLCPLAGNSVHEDKK	30967.4
Q9NTZ6_Q381	RBM12	sp|Q9NTZ6|RBM12_HUMAN		qINQEYLISQVEGHQVSLK	7024.52
Q9NTZ6_Q393	RBM12	sp|Q9NTZ6|RBM12_HUMAN		qFEDELHPDLK	10366.8
Q9NU22_Q637	MDN1	sp|Q9NU22|MDN1_HUMAN		qGDTGDWIGTFLGHK	35407.3
Q9NUB1_Q383	ACSS1	sp|Q9NUB1|ACS2L_HUMAN		EqLAQAMFDHIPVGVGSK;EqLAqAMFDHIPVGVGSK	231831
Q9NUQ2_Q194	AGPAT5	sp|Q9NUQ2|PLCE_HUMAN		qIGNVAALPGIVHR	142178
Q9NVA2_Q254	SEPTIN11	sp|Q9NVA2|SEP11_HUMAN		ALSGVLEqDR	29319
Q9NVA2_Q261	SEPTIN11	sp|Q9NVA2|SEP11_HUMAN		qLLNLVVIGHVDAGK	28273.3
Q9NVD7_Q231	PARVA	sp|Q9NVD7|PARVA_HUMAN		qAAASATQTIAAAQHAASTPK	30384
Q9NVI1_Q1185	FANCI	sp|Q9NVI1|FANCI_HUMAN		QqVADLTAQLHELSR	7691.11
Q9NVI7_Q81	ATAD3A	sp|Q9NVI7|ATD3A_HUMAN		NPQQDYELVqR	14594.3
Q9NVM6_Q126	DNAJC17	sp|Q9NVM6|DJC17_HUMAN		qADNPHVALYQAR;qADNPHVALYqAR	97540.7
Q9NWY4_Q205	HPF1	sp|Q9NWY4|HPF1_HUMAN		EAGMqPQLQIR;EAGMqPqLQIR	474226
Q9P2E9_Q868	RRBP1	sp|Q9P2E9|RRBP1_HUMAN		qRAEVLQSTQR	33398.8
Q9P2R7_Q218	SUCLA2	sp|Q9P2R7|SUCB1_HUMAN		NqMLIEEEVQK	22180.2
Q9UBC2_Q446	EPS15L1	sp|Q9UBC2|EP15R_HUMAN		VIYSqPSAR	37774.2
Q9UBS4_Q330	DNAJB11	sp|Q9UBS4|DJB11_HUMAN		QEIFqEQLAAVPEFR	112706
Q9UBW7_Q489	ZMYM2	sp|Q9UBW7|ZMYM2_HUMAN		QYAPLLAVFSSqGQSELILLQK	40328.9
Q9UFN0_Q110	NIPSNAP3A	sp|Q9UFN0|NPS3A_HUMAN		LqAAFSLEK	11618.5
Q9UH65_Q353	SWAP70	sp|Q9UH65|SWP70_HUMAN		DFqYVDRDGK	69664.5
Q9UHF7_Q646	TRPS1	sp|Q9UHF7|TRPS1_HUMAN		QLESEREALqQQHSVQVDQLR	30856.3
Q9UI12_Q317	ATP6V1H	sp|Q9UI12|VATH_HUMAN		QLqEETPPGGPLTEALPPARK	14846.2
Q9UII2_Q52	ATP5IF1	sp|Q9UII2|ATIF1_HUMAN		QHPqPYIFPDSPGGTSYER	353196
Q9UJU6_Q289	DBNL	sp|Q9UJU6|DBNL_HUMAN			68195.9
Q9UJU6_Q292	DBNL	sp|Q9UJU6|DBNL_HUMAN			70747.6
Q9UJZ1_Q191	STOML2	sp|Q9UJZ1|STML2_HUMAN			935.423
Q9UKD2_Q24	MRTO4	sp|Q9UKD2|MRT4_HUMAN			75162.4
Q9UKG1_Q376	APPL1	sp|Q9UKG1|DP13A_HUMAN			11017.7
Q9UKK9_Q57	NUDT5	sp|Q9UKK9|NUDT5_HUMAN			24073.2
Q9UKN8_Q536	GTF3C4	sp|Q9UKN8|TF3C4_HUMAN			3421.82
Q9ULA0_Q25	DNPEP	sp|Q9ULA0|DNPEP_HUMAN			40384.9
Q9ULC3_Q176	RAB23	sp|Q9ULC3|RAB23_HUMAN			21548.7
Q9ULV3_Q346	CIZ1	sp|Q9ULV3|CIZ1_HUMAN			20947
Q9ULV3_Q376	CIZ1	sp|Q9ULV3|CIZ1_HUMAN			16073.2
Q9ULV3_Q378	CIZ1	sp|Q9ULV3|CIZ1_HUMAN			16039.7
Q9ULW0_Q245	TPX2	sp|Q9ULW0|TPX2_HUMAN			45410.7
Q9UM54_Q919	MYO6	sp|Q9UM54|MYO6_HUMAN			40852.7
Q9UNL2_Q10	SSR3	sp|Q9UNL2|SSRG_HUMAN			70406.8
Q9UPN3_Q257	MACF1	sp|Q9UPN3|MACF1_HUMAN			163533
Q9UPN3_Q4048	MACF1	sp|Q9UPN3|MACF1_HUMAN			48699.9
Q9UPN4_Q378	CEP131	sp|Q9UPN4|CP131_HUMAN			26324.1
Q9UQB8_Q163	BAIAP2	sp|Q9UQB8|BAIP2_HUMAN			310885
Q9Y230_Q422	RUVBL2	sp|Q9Y230|RUVB2_HUMAN			25711.2
Q9Y237_Q95	PIN4	sp|Q9Y237|PIN4_HUMAN			6428.51
Q9Y262_Q42	EIF3L	sp|Q9Y262|EIF3L_HUMAN			33182.7
Q9Y266_Q116	NUDC	sp|Q9Y266|NUDC_HUMAN			12942.3
Q9Y2B0_Q95	CNPY2	sp|Q9Y2B0|CNPY2_HUMAN			126523
Q9Y2I9_Q652	TBC1D30	sp|Q9Y2I9|TBC30_HUMAN			20034.1
Q9Y2Z0_Q158	SUGT1	sp|Q9Y2Z0|SGT1_HUMAN			16549.3
Q9Y3B8_Q131	REXO2	sp|Q9Y3B8|ORN_HUMAN			87358
Q9Y3C4_Q116	TPRKB	sp|Q9Y3C4|TPRKB_HUMAN			19271.9
Q9Y3C6_Q81	PPIL1	sp|Q9Y3C6|PPIL1_HUMAN			30667.7
Q9Y3F4_Q45	STRAP	sp|Q9Y3F4|STRAP_HUMAN			52679.8
Q9Y3I0_Q142	RTCB	sp|Q9Y3I0|RTCB_HUMAN			41667.4
Q9Y3I0_Q68	RTCB	sp|Q9Y3I0|RTCB_HUMAN			303031
Q9Y450_Q122	HBS1L	sp|Q9Y450|HBS1L_HUMAN			49596.5
Q9Y450_Q259	HBS1L	sp|Q9Y450|HBS1L_HUMAN			15411.4
Q9Y490_Q923	TLN1	sp|Q9Y490|TLN1_HUMAN			155990
Q9Y490_Q930	TLN1	sp|Q9Y490|TLN1_HUMAN			173455
Q9Y4D1_Q507	DAAM1	sp|Q9Y4D1|DAAM1_HUMAN			27652.7
Q9Y4K4_Q24	MAP4K5	sp|Q9Y4K4|M4K5_HUMAN			70741.6
Q9Y4L1_Q107	HYOU1	sp|Q9Y4L1|HYOU1_HUMAN			825163
Q9Y4L1_Q256	HYOU1	sp|Q9Y4L1|HYOU1_HUMAN			30804.6
Q9Y520_Q2813	PRRC2C	sp|Q9Y520|PRC2C_HUMAN			3479.3
Q9Y5K5_Q268	UCHL5	sp|Q9Y5K5|UCHL5_HUMAN			9199.78
Q9Y624_Q282	F11R	sp|Q9Y624|JAM1_HUMAN			16485.5
Q9Y678_Q614	COPG1	sp|Q9Y678|COPG1_HUMAN			123729
Q9Y6E2_Q335	BZW2	sp|Q9Y6E2|5MP1_HUMAN			5145.86
Q9Y6G5_Q58	COMMD10	sp|Q9Y6G5|COMDA_HUMAN			51273.9
Q9Y6I3_Q110	EPN1	sp|Q9Y6I3|EPN1_HUMAN			16569.7
Q9Y6K9_Q192	IKBKG	sp|Q9Y6K9|NEMO_HUMAN			42910.7
Q9Y6M9_Q141	NDUFB9	sp|Q9Y6M9|NDUB9_HUMAN			108467
Q9Y6M9_Q78	NDUFB9	sp|Q9Y6M9|NDUB9_HUMAN			148119

## Sheet: Deamidation (60 min)
Index	Gene	Protein	Protein ID	Peptide	BE_B_S3_A3_1_2986 Intensity			Index	Gene	Protein	Protein ID	Peptide	BE_B_S3_A3_1_2986 Intensity
O00232_N86	PSMD12	sp|O00232|PSD12_HUMAN	O00232	EWDLLNEnIMLLSK	12182			A0A2R8Y4L2_Q96	HNRNPA1L3	sp|A0A2R8Y4L2|RA1L3_HUMAN	A0A2R8Y4L2	EDSqRPDAHLTVK	32560.9
O00567_N545	NOP56	sp|O00567|NOP56_HUMAN	O00567	EETVnDPEEAGHR	42343.7			A0AVT1_Q57	UBA6	sp|A0AVT1|UBA6_HUMAN	A0AVT1	YVLGDTAMqK	5484.25
O00571_N155	DDX3X	sp|O00571|DDX3X_HUMAN	O00571	LEQELFSGGnTGINFEK	96632.2			A0MZ66_Q309	SHTN1	sp|A0MZ66|SHOT1_HUMAN	A0MZ66	QqLELLEEDKK	113418
O14828_N42	SCAMP3	sp|O14828|SCAM3_HUMAN	O14828	QYATLDVYnPFETR;QYATLDVYnPFETREPPPAYEPPAPAPLPPPSAPSLQPSR	27722.8			A3KN83_Q949	SBNO1	sp|A3KN83|SBNO1_HUMAN	A3KN83	NIAIISEAASSGISLqADR	279204
O14979_N261	HNRNPDL	sp|O14979|HNRDL_HUMAN	O14979	EYFGAFGEIEnIELPMDTK	79335.1			O00139_Q393	KIF2A	sp|O00139|KIF2A_HUMAN	O00139	QqVQVVGLQEREVK	22483.5
O43660_N85	PLRG1	sp|O43660|PLRG1_HUMAN	O43660	QYPAnQGQEVEYFVAGTHPYPPGPGVALTADTK	43536.7			O00151_Q212	PDLIM1	sp|O00151|PDLI1_HUMAN	O00151	qSTSFLVLQEILESEEK	172268
O43677_N63	NDUFC1	sp|O43677|NDUC1_HUMAN	O43677	QHnEDILEYK	25675.7			O00154_Q186	ACOT7	sp|O00154|BACH_HUMAN	O00154	QEqEEEGRK	18568
O60502_N699	OGA	sp|O60502|OGA_HUMAN	O60502	LLPIDGAnDLFFQPPPLTPTSK	144533			O00159_Q988	MYO1C	sp|O00159|MYO1C_HUMAN	O00159	qKGDVVLQSDHVIETLTK	65042.7
O60506_N69	SYNCRIP	sp|O60506|HNRPQ_HUMAN	O60506	EFnEDGALAVLQQFK	60271			O00231_Q48	PSMD11	sp|O00231|PSD11_HUMAN	O00231	EqSILELGSLLAK	48256.1				Nitrile (peptides)					Nitrile (proteins)
O60814_N64	H2BC12	sp|O60814|H2B1K_HUMAN	O60814	AMGIMnSFVNDIFER	27518.6			O00410_Q448	IPO5	sp|O00410|IPO5_HUMAN	O00410	VIAALLqTMEDQGNQR	12959.2				N	Q				N	Q
O75608_N194	LYPLA1	sp|O75608|LYPA1_HUMAN	O75608	TLVnPANVTFK	20715.3			O00425_Q527	IGF2BP3	sp|O00425|IF2B3_HUMAN	O00425	DqTPDENDQVVVK	62794.7			30 mins	132	706			30 mins	106	522
O95373_N286	IPO7	sp|O95373|IPO7_HUMAN	O95373	EYnEFAEVFLK	20906.3			O00541_Q526	PES1	sp|O00541|PESC_HUMAN	O00541	QRLAqEEESEAK	39909.6
O95865_N244	DDAH2	sp|O95865|DDAH2_HUMAN	O95865	GGGDLPnSQEALQK	482260			O00560_Q55	SDCBP	sp|O00560|SDCB1_HUMAN	O00560	LYPELSqYMGLSLNEEEIRANVAVVSGAPLQGQLVAR	14526.8
P01008_N176	SERPINC1	sp|P01008|ANT3_HUMAN	P01008	LVSAnRLFGDK	712898			O14602_Q33	EIF1AY	sp|O14602|IF1AY_HUMAN	O14602	EDGqEYAQVIK;EDGqEYAqVIK	28776.7
P02545_N283	LMNA	sp|P02545|LMNA_HUMAN	P02545	QSAERNSnLVGAAHEELQQSR	439934			O14734_Q97	ACOT8	sp|O14734|ACOT8_HUMAN	O14734	LPVLYqVER	53800
P02794_N12	FTH1	sp|P02794|FRIH_HUMAN	P02794	QnYHQDSEAAINR	58852.1			O14745_Q211	NHERF1	sp|O14745|NHRF1_HUMAN	O14745	qHGDVVSAIR	144488
P04075_N120	ALDOA	sp|P04075|ALDOA_HUMAN	P04075	GVVPLAGTnGETTTQGLDGLSER	49058			O14776_Q611	TCERG1	sp|O14776|TCRG1_HUMAN	O14776	EEqELMEEINEDEPVK	2419.7
P04406_N72	GAPDH	sp|P04406|G3P_HUMAN	P04406	LVINGnPITIFQER;LVINGnPITIFQERDPSK;LVInGnPITIFQERDPSK	149126			O14828_Q34	SCAMP3	sp|O14828|SCAM3_HUMAN	O14828	qYATLDVYNPFETR;qYATLDVYNPFETREPPPAYEPPAPAPLPPPSAPSLQPSR	32902.9
P04792_N102	HSPB1	sp|P04792|HSPB1_HUMAN	P04792	VSLDVnHFAPDELTVK	27365.2			O14974_Q162	PPP1R12A	sp|O14974|MYPT1_HUMAN	O14974	qGVDIEAARKEEER	4520.75
P04792_N177	HSPB1	sp|P04792|HSPB1_HUMAN	P04843	LATQSnEITIPVTFESR	45340.1			O14974_Q183	PPP1R12A	sp|O14974|MYPT1_HUMAN	O15144	qWLNSGHINDVR	42020.3
P04843_N159	RPN1	sp|P04843|RPN1_HUMAN	P05387	QFVVFEGnHYFYSPYPTK	54483.5			O15144_Q68	ARPC2	sp|O15144|ARPC2_HUMAN	O15212	ELqAHGADELLK	1.79124e+06
P05387_N40	RPLP2	sp|P05387|RLA2_HUMAN	P05783	ILDSVGIEADDDRLnK	23116.9			O15212_Q100	PFDN6	sp|O15212|PFD6_HUMAN	O15270	qSEQQRETLAQLQQEFQR	76310.4
P05783_N193	KRT18	sp|P05783|K1C18_HUMAN	P05787	VIDDTnITR	167705			O15212_Q36	PFDN6	sp|O15212|PFD6_HUMAN	O15355	QKLEAqLTENNIVK	40650.8
P05783_N391	KRT18	sp|P05783|K1C18_HUMAN	P06396	RLLEDGEDFnLGDALDSSNSMQTIQK	26571.3			O15270_Q208	SPTLC2	sp|O15270|SPTC2_HUMAN	O15372	qEIGNLDKHEELEELVAR	23508.1
P05787_N184	KRT8	sp|P05787|K2C8_HUMAN	P06576	NKYEDEInK;YEDEInK	61061.6			O15355_Q116	PPM1G	sp|O15355|PPM1G_HUMAN	O15498	ELAqIAGRPTEDEDEK	39595.7
P05787_N69	KRT8	sp|P05787|K2C8_HUMAN	P06733	GGLGGGYGGASGMGGITAVTVnQSLLSPLVLEVDPNIQAVR	1531.92			O15372_Q40	EIF3H	sp|O15372|EIF3H_HUMAN	O43156	QVqIDGLVVLK	18265.6
P06396_N305	GSN	sp|P06396|GELS_HUMAN	P06748	VSnGAGTMSVSLVADENPFAQGALK	24118.1			O15498_Q104	YKT6	sp|O15498|YKT6_HUMAN	O43175	qVDRIDWPVGSPATIHYPALDGHLSR	24439.6
P06576_N273	ATP5F1B	sp|P06576|ATPB_HUMAN	P07108	VALVYGQMnEPPGAR	7948.52			O43156_Q521	TTI1	sp|O43156|TTI1_HUMAN	O43264	qAAMILNELVTGAAGLEVEDLHEK	6248.8
P06733_N102	ENO1	sp|P06733|ENOA_HUMAN	P07900	LMIEMDGTEnK	80065.5			O43175_Q34	PHGDH	sp|O43175|SERA_HUMAN	O43324	qNLSKEELIAELQDCEGLIVR	30447.8
P06733_N161	ENO1	sp|P06733|ENOA_HUMAN	P08238	HIADLAGNSEVILPVPAFNVINGGSHAGnK	54158.4			O43175_Q46	PHGDH	sp|O43175|SERA_HUMAN	O43390	EELIAELqDCEGLIVR	28146
P06733_N17	ENO1	sp|P06733|ENOA_HUMAN	P08670	EIFDSRGnPTVEVDLFTSK;GnPTVEVDLFTSK	75175			O43264_Q171	ZW10	sp|O43264|ZW10_HUMAN	O43583	qNILYHLGEEWQK	36640.5
P06733_N324	ENO1	sp|P06733|ENOA_HUMAN	P08727	FTASAGIQVVGDDLTVTnPK	50788.4			O43264_Q98	ZW10	sp|O43264|ZW10_HUMAN	O43660	QqLERDSVVLSLLK	38136.4
P06748_N35	NPM1	sp|P06748|NPM_HUMAN	P08729	VDnDENEHQLSLR	79278.1			O43324_Q34	EEF1E1	sp|O43324|MCA3_HUMAN	O43681	QIPVLqTNNGPSLTGLTTIAAHLVK	42633.6
P06748_N38	NPM1	sp|P06748|NPM_HUMAN	P09211	DELHIVEAEAMnYEGSPIK	105307			O43390_Q281	HNRNPR	sp|O43390|HNRPR_HUMAN	O43707	VTEGLVDVILYHqPDDK	90561.9
P06748_N66	NPM1	sp|P06748|NPM_HUMAN	P0DMV8	QATVGDInTERPGMLDFTGK	71032.6			O43583_Q76	DENR	sp|O43583|DENR_HUMAN	O43865	qEAGISEGQGTAGEEEEK;qEAGISEGQGTAGEEEEKK;qEAGISEGqGTAGEEEEK	41970.1
P07108_N41	DBI	sp|P07108|ACBP_HUMAN	P0DP23	ADLInNLGTIAK	1.2488e+06			O43660_Q81	PLRG1	sp|O43660|PLRG1_HUMAN	O60437	qYPANQGQEVEYFVAGTHPYPPGPGVALTADTK	45633
P07900_N105	HSP90AA1	sp|P07900|HS90A_HUMAN	P10809	ADLINnLGTIAK;ADLINnLGTIAKSGTK	44956.2			O43681_Q348	GET3	sp|O43681|GET3_HUMAN	O60506	VNTFSALLLEPYKPPSAq	166075
P07900_N106	HSP90AA1	sp|P07900|HS90A_HUMAN	P11021	SLTnDWEDHLAVK	121980			O43707_Q522	ACTN4	sp|O43707|ACTN4_HUMAN	O60568	qLEAIDQLHLEYAK;qLEAIDqLHLEYAK	674793
P07900_N318	HSP90AA1	sp|P07900|HS90A_HUMAN	P11142	ELHInLIPNK	27434.1			O43707_Q657	ACTN4	sp|O43707|ACTN4_HUMAN	O60664	QFASqANVVGPWIQTK	54437.9
P07900_N79	HSP90AA1	sp|P07900|HS90A_HUMAN	P12004	nPDDITQEEYGEFYK	125797			O43865_Q125	AHCYL1	sp|O43865|SAHH2_HUMAN	O60678	EIEIAEqDMSALISLR	25289.7
P08238_N292	HSP90AB1	sp|P08238|HS90B_HUMAN	P13645	EMEEnFAVEAANYQDTIGR	33929.3			O60437_Q210	PPL	sp|O60437|PEPL_HUMAN	O60701	QqHLSSLQDYMQR	23444.9
P08670_N350	VIM	sp|P08670|VIME_HUMAN	P14209	ETnLDSLPLVDTHSK	23148.4			O60506_Q258	SYNCRIP	sp|O60506|HNRPQ_HUMAN	O60749	EqILEEFSK	49357.7
P08670_N427	VIM	sp|P08670|VIME_HUMAN	P14625	KnHEEEISTLR;nHEEEISTLR	127745			O60568_Q616	PLOD3	sp|O60568|PLOD3_HUMAN	O60762	qVGYEDQWLQLLR	30828.5
P08727_N217	KRT19	sp|P08727|K1C19_HUMAN	P15531	SQYEVMAEQnR;SQYEVMAEQnRK	315644			O60568_Q622	PLOD3	sp|O60568|PLOD3_HUMAN	O75044	QEqSYFVR	31744.5
P08727_N263	KRT19	sp|P08727|K1C19_HUMAN	P18124	VDALnDEINFLR	14179.9			O60664_Q233	PLIN3	sp|O60664|PLIN3_HUMAN	O75083	QFAqDFVMHTDVR	42779.7
P08729_N219	KRT7	sp|P08729|K2C7_HUMAN	P20810	LQAEIDnIK	35401.7			O60678_Q191	PRMT3	sp|O60678|ANM3_HUMAN	O75131	EqIVVDLSHPGVSEDDQVSR;EqIVVDLSHPGVSEDDqVSR	31111.7
P08729_N324	KRT7	sp|P08729|K2C7_HUMAN	P21333	EVTInQSLLAPLR;EVTInQSLLAPLRLDADPSLQR	23659.7			O60701_Q375	UGDH	sp|O60701|UGDH_HUMAN	O75348	QqQFENLDQQLR;QqQFENLDQQLRK	36352.4
P08729_N69	KRT7	sp|P08729|K2C7_HUMAN	P22626	AFLASPEYVNLPInGNGKQ	228287			O60749_Q311	SNX2	sp|O60749|SNX2_HUMAN	O75369	qLNYTIGEVPISFVDR;qLNYTIGEVPISFVDRVYGESK	101599
P09211_N205	GSTP1	sp|P09211|GSTP1_HUMAN	P23396	LLQDFFNGRDLnK	225654			O60762_Q219	DPM1	sp|O60762|DPM1_HUMAN	O75391	FVqVSEDSGR	31575.3
P09211_N207	GSTP1	sp|P09211|GSTP1_HUMAN	P24752	DGnGYISAAELR;VFDKDGnGYISAAELR	126730			O75044_Q130	SRGAP2	sp|O75044|SRGP2_HUMAN	O75494	FATASADGqIYIYDGK	41078.6
P0DMV8_N360	HSPA1A	sp|P0DMV8|HS71A_HUMAN	P25705	LVQDVANNTnEEAGDGTTTATVLAR	26618.4			O75083_Q212	WDR1	sp|O75083|WDR1_HUMAN	O75643	qTSDGNWLMVHR	180517
P0DP23_N98	CALM1	sp|P0DP23|CALM1_HUMAN	P27348	EIGnIISDAMK;EIGnIISDAMKK	8150.48			O75131_Q168	CPNE3	sp|O75131|CPNE3_HUMAN	O75884	EEAqAEIEQYR;EEAqAEIEqYR	129637
P10809_N106	HSPD1	sp|P10809|CH60_HUMAN	P30084	DnHLLGTFDLTGIPPAPR	37089.2			O75348_Q41	ATP6V1G1	sp|O75348|VATG1_HUMAN	O75937	EATTDFTVDSRPLTqVGGDHIK	47336.5
P10809_N184	HSPD1	sp|P10809|CH60_HUMAN	P30101	TVTnAVVTVPAYFNDSQR	318269			O75369_Q1260	FLNB	sp|O75369|FLNB_HUMAN	O76054	YTPTQQGNMqVLVTYGGDPIPK	80329.3
P11021_N476	HSPA5	sp|P11021|BIP_HUMAN	P31946	STAGDTHLGGEDFDnR	15812.4			O75369_Q919	FLNB	sp|O75369|FLNB_HUMAN	O76070	EVSDFIqDSGqIK	64829.4
P11142_N141	HSPA8	sp|P11142|HSP7C_HUMAN	P31948	MVnHFIAEFK	39302.6			O75391_Q61	SPAG7	sp|O75391|SPAG7_HUMAN	O76094	QIEIqFAQGDRK	112894
P11142_N235	HSPA8	sp|P11142|HSP7C_HUMAN	P32119	VEIIANDQGnR	51166.3			O75391_Q65	SPAG7	sp|O75391|SPAG7_HUMAN	O94832	qLPHFTSEHIK	112894
P11142_N239	HSPA8	sp|P11142|HSP7C_HUMAN	P35241	NQVAMnPTNTVFDAK;nQVAMnPTNTVFDAK	151488			O75494_Q84	SRSF10	sp|O75494|SRS10_HUMAN	O94973	EqQEVADRLETK;EqqEVADRLETK	64821
P11142_N35	HSPA8	sp|P11142|HSP7C_HUMAN	P35527	FSASGELGNGnIK	62165.6			O75643_Q1962	SNRNP200	sp|O75643|U520_HUMAN	O94979	qLSILVHPDK	820.549
P11142_N62	HSPA8	sp|P11142|HSP7C_HUMAN	P38646	ELTTEIDNnIEQISSYK	24524.3			O75884_Q146	RBBP9	sp|O75884|RBBP9_HUMAN	O95202	QqYEHSVQISR	42275.6
P12004_N179	PCNA	sp|P12004|PCNA_HUMAN	P41091	EnAEQGEVDMESHR	42671.1			O75937_Q79	DNAJC8	sp|O75937|DNJC8_HUMAN	O95235	EDLRPSAPqQEGEASK;EDLRPSAPqqEGEASK	3630.39
P13645_N354	KRT10	sp|P13645|K1C10_HUMAN	P43686	EIFLRELISnASDALDK;ELISnASDALDK	40900.1			O76054_Q277	SEC14L2	sp|O76054|S14L2_HUMAN	O95347	GTqGATAGASSELDASK	30138.1
P14209_N158	CD99	sp|P14209|CD99_HUMAN	P46777	nIIHGSDSVESAEK	15377			O76070_Q106	SNCG	sp|O76070|SYUG_HUMAN	O95373	QEqEEYQREGIPWK	59122.7
P14625_N107	HSP90B1	sp|P14625|ENPL_HUMAN	P46778	EAnNFLWPFK	31724			O76094_Q603	SRP72	sp|O76094|SRP72_HUMAN	O95757	FFQPTEMASqDFFQR	1.02347e+06
P15531_N115	NME1	sp|P15531|NDKA_HUMAN	P46781	QPDPDEnKPMEDK	17161.2			O94832_Q420	MYO1D	sp|O94832|MYO1D_HUMAN	O95782	QVqHILASASPSGR	35985.1
P18124_N205	RPL7	sp|P18124|RL7_HUMAN	P49411	VnQPASFAVSLNGAK	11984.2			O94973_Q835	AP2A2	sp|O94973|AP2A2_HUMAN	O95785	EDVqDYSEDLQEIK;EDVqDYSEDLQEIKK;EDVqDYSEDLqEIK;EDVqDYSEDLqEIKK	17772.4
P20810_N588	CAST	sp|P20810|ICAL_HUMAN	P49755	GFGDGYNGYGGGPGGGnFGGSPGYGGGR	44398.3			O94979_Q181	SEC31A	sp|O94979|SC31A_HUMAN	O95822	QqSVAHQQSGSELALR	115999
P21333_N2348	FLNA	sp|P21333|FLNA_HUMAN	P51149	FVDGLMIHSGDPVnYYVDTAVR	18859			O95202_Q577	LETM1	sp|O95202|LETM1_HUMAN	O95861	QqEELDALKK	64206.6
P22626_N255	HNRNPA2B1	sp|P22626|ROA2_HUMAN	P54652	EAYMGnVLQGGEGQAPTR	11153.2			O95235_Q661	KIF20A	sp|O95235|KI20A_HUMAN	O95865	QqEVEAITLELEELKR	29232.9
P23396_N165	RPS3	sp|P23396|RS3_HUMAN	P54920	EIVTnFLAGFEA	4488.68			O95347_Q742	SMC2	sp|O95347|SMC2_HUMAN	O95994	QLqDIATLADQRR;QLqDIATLADqRR	124523
P24752_N93	ACAT1	sp|P24752|THIL_HUMAN	P61978	QTIDnSQGAYQEAFDISK;QTIDnSQGAYQEAFDISKK	123176			O95347_Q817	SMC2	sp|O95347|SMC2_HUMAN	O96008	qNLEGDHSDAPMETETSFK	111314
P25705_N546	ATP5F1A	sp|P25705|ATPA_HUMAN	P62258	ESVnAAFEMTLTEGSK	22411.9			O95373_Q993	IPO7	sp|O95373|IPO7_HUMAN	O96011	YGGAPqALTLK	215509
P27348_N144	YWHAQ	sp|P27348|1433T_HUMAN	P62330	FLQDYFDGnLK	96956.8			O95757_Q501	HSPA4L	sp|O95757|HS74L_HUMAN	P00338	TYIqTELPFK	43209.3
P30084_N245	ECHS1	sp|P30084|ECHM_HUMAN	P62937	EATnPPVIQEEK;EATnPPVIQEEKPK	18537.2			O95782_Q851	AP2A1	sp|O95782|AP2A1_HUMAN	P00387	LLLSSSEWVqSEK	102399
P30101_N360	PDIA3	sp|P30101|PDIA3_HUMAN	P63261	QTTVSnSQQAYQEAFEISK;QTTVSnSQQAYQEAFEISKK	54851.2			O95785_Q1376	WIZ	sp|O95785|WIZ_HUMAN	P00390	QPCPSqYSAIKEEDLVVWVDPLDGTK	125345
P30101_N486	PDIA3	sp|P30101|PDIA3_HUMAN	P67809	ELDPTnMTYITNQAAVYFEK	696689			O95822_Q386	MLYCD	sp|O95822|DCMC_HUMAN	P00568	GGGDLPNSqEALQK;GGGDLPNSqEALqK	59239.9
P31946_N146	YWHAB	sp|P31946|1433B_HUMAN	P67936	EGGLGPLnIPLLADVTR;EGGLGPLnIPLLADVTRR	170732			O95861_Q103	BPNT1	sp|O95861|BPNT1_HUMAN	P02545	HLSPDGqYVPR	16608.4
P31948_N258	STIP1	sp|P31948|STIP1_HUMAN	P68032	EAILnDEIYCPPETAVLLASYAVQAK	5928.85			O95861_Q98	BPNT1	sp|O95861|BPNT1_HUMAN	P02786	qLSPTEAFPVLVGDMDNSGSLNAQVIHQLGPGLR	21500.5
P31948_N264	STIP1	sp|P31948|STIP1_HUMAN	P68133	EIETYHnLLEGGQEDFESSGAGK	10387			O95865_Q246	DDAH2	sp|O95865|DDAH2_HUMAN	P02794	qLESHLSLGR	482260
P32119_N100	PRDX2	sp|P32119|PRDX2_HUMAN	Q01105	ETAEnYLGHTAK	36638.5			O95994_Q123	AGR2	sp|O95994|AGR2_HUMAN	P04075	QqEGESRLNLVQR;QqEGESRLNLVQRNVNIFK	122551
P35241_N112	RDX	sp|P35241|RADI_HUMAN	Q05639	ERVEAVnMAEGIIHDTETK	20832.8			O96008_Q140	TOMM40	sp|O96008|TOM40_HUMAN	P04083	qVVESAYEVIK;qVVESAYEVIKLK	20404.3
P35527_N456	KRT9	sp|P35527|K1C9_HUMAN	Q06830	QATInIGTIGHVAHGK	43046			O96011_Q47	PEX11B	sp|O96011|PX11B_HUMAN	P04181	DqLIYNLLK	23267.6
P38646_N180	HSPA9	sp|P38646|GRP75_HUMAN	Q09666	EnAPAIIFIDEIDAIATK	90133.1			P00338_Q101	LDHA	sp|P00338|LDHA_HUMAN	P04264	SVGMIAGGTGITPMLqVIR	579598
P38646_N583	HSPA9	sp|P38646|GRP75_HUMAN	Q12906	EnPVYEK	54643.6			P00338_Q233	LDHA	sp|P00338|LDHA_HUMAN	P04792	QEPqPQGPPPAAGAVASYDYLVIGGGSGGLASAR	19909.9
P41091_N43	EIF2S3	sp|P41091|IF2G_HUMAN	Q13126	TnGKEPELLEPIPYEFMA	103973			P00338_Q7	LDHA	sp|P00338|LDHA_HUMAN	P04843	EVqQGEEFER;EVqQGEEFERR;EVqqGEEFER	88292.8
P43686_N257	PSMC4	sp|P43686|PRS6B_HUMAN	Q13151	QVVnIPSFIVR;QVVnIPSFIVRLDSQK	36189.1			P00387_Q189	CYB5R3	sp|P00387|NB5R3_HUMAN	P04844	qSAERNSNLVGAAHEELQQSR	102921
P46777_N250	RPL5	sp|P46777|RL5_HUMAN	Q13438	KYEEIDnAPEER	115029			P00390_Q51	GSR	sp|P00390|GSHR_HUMAN	P05114	MQqQLDEYQELLDIK;MQqQLDEYqELLDIK;MqqQLDEYQELLDIK	55232.4
P46778_N144	RPL21	sp|P46778|RL21_HUMAN	Q14240	RLEDLSESIVnDFAYMK	5491.31			P00568_Q100	AK1	sp|P00568|KAD1_HUMAN	P05455	EDLqELNDR;EDLqELNDRLAVYIDRVR	79391.8
P46781_N143	RPS9	sp|P46781|RS9_HUMAN	Q58FF8	EAInVEQAFQTIAR;EAInVEQAFQTIARNALK	346775			P02545_Q276	LMNA	sp|P02545|LMNA_HUMAN	P05783	qVDGDNSHVEMK	88871.8
P49411_N100	TUFM	sp|P49411|EFTU_HUMAN	Q86V81	NQVAMnPTNTIFDAK	40864.2			P02545_Q354	LMNA	sp|P02545|LMNA_HUMAN	P05787	qNYHQDSEAAINR	21426
P49755_N163	TMED10	sp|P49755|TMEDA_HUMAN	Q8IWZ3	AIDIYEQVGTnAMDSPLLK	19329.1			P02545_Q36	LMNA	sp|P02545|LMNA_HUMAN	P06132	ADDGRPFPqVIK	30188.7
P51149_N161	RAB7A	sp|P51149|RAB7A_HUMAN	Q8NBJ4	ELREnTQTTIK	150267			P02786_Q28	TFRC	sp|P02786|TFR1_HUMAN	P06396	qAWFIENEEQEYVQTVK	224479
P54652_N63	HSPA2	sp|P54652|HSP72_HUMAN	Q8NC51	HLIPAAnTGESK	2808.77			P02794_Q11	FTH1	sp|P02794|FRIH_HUMAN	P06576	ALQDPNVAAFMVEPIqGEAGVVVPDPGYLMGVR	114126
P54920_N191	NAPA	sp|P54920|SNAA_HUMAN	Q92616	DAIILIFAnKQDLPDAMK	70822.9			P02794_Q15	FTH1	sp|P02794|FRIH_HUMAN	P06733	qISNLQQSISDAEQR;qISNLQQSISDAEQRGENALK	52334.8
P61978_N173	HNRNPK	sp|P61978|HNRPK_HUMAN	Q92817	HTGPGILSMAnAGPNTNGSQFFICTAK	39950.6			P04075_Q96	ALDOA	sp|P04075|ALDOA_HUMAN	P06748	QISNLQqSISDAEQRGENALK	43154.4
P62258_N113	YWHAE	sp|P62258|1433E_HUMAN	Q96ER3	EGMnIVEAMER	44708.6			P04083_Q10	ANXA1	sp|P04083|ANXA1_HUMAN	P07108	LATqSNEITIPVTFESR;LATqSNEITIPVTFESRAqLGGPEAAK	154043
P62330_N122	ARF6	sp|P62330|ARF6_HUMAN	Q96FW1	FEDEnFILK	31905.8			P04181_Q233	OAT	sp|P04181|OAT_HUMAN	P07237	qLSSGVSEIR	4151.1
P62937_N102	PPIA	sp|P62937|PPIA_HUMAN	Q96QK1	VAPEEHPVLLTEAPLnPK	28052.3			P04264_Q418	KRT1	sp|P04264|K2C1_HUMAN	P07339	qFVVFEGNHYFYSPYPTK	11462.7
P62937_N137	PPIA	sp|P62937|PPIA_HUMAN	Q96TA1	DLYAnTVLSGGTTMYPGIADR	237620			P04264_Q424	KRT1	sp|P04264|K2C1_HUMAN	P07437	QEIqHLFREPEK	39899
P62937_N87	PPIA	sp|P62937|PPIA_HUMAN	Q9BQE3	QPREDGnEEDK	71443.9			P04792_Q175	HSPB1	sp|P04792|HSPB1_HUMAN	P07814	qAEVANQETKEDLPAENGETKTEESPASDEAGEK	143289
P63261_N111	ACTG1	sp|P63261|ACTG_HUMAN	Q9BRJ2	EEnVGLHQTLDQTLNELNCI	1050037			P04792_Q80	HSPB1	sp|P04792|HSPB1_HUMAN	P07900	qKLEEDAEMK	13127.1
P63261_N296	ACTG1	sp|P63261|ACTG_HUMAN	Q9BYX2	DLYANnVLSGGTTMYPGIADR	109077			P04843_Q152	RPN1	sp|P04843|RPN1_HUMAN	P07910	AqIFANTVDNAR;IIEDLRAqIFANTVDNAR	19667.7
P67809_N260	YBX1	sp|P67809|YBOX1_HUMAN	Q9H2U2	YPIEHGIITnWDDMEK	33905.8			P04844_Q527	RPN2	sp|P04844|RPN2_HUMAN	P07951	qSVENDIHGLR;qSVENDIHGLRK	285449
P67936_N231	TPM4	sp|P67936|TPM4_HUMAN	Q9UBB4	DLYAnNVMSGGTTMYPGIADR	24711.9			P05114_Q62	HMGN1	sp|P05114|HMGN1_HUMAN	P07954	QAqEYEALLNIK;qAqEYEALLNIK	206053
P68032_N299	ACTC1	sp|P68032|ACTC_HUMAN	Q9Y490	EFHLnESGDPSSK	83407.9			P05455_Q215	SSB	sp|P05455|LA_HUMAN	P08238	RqLETLGqEK;qLETLGQEK;qLETLGQEKLK;qLETLGqEK;qLETLGqEKLK	15077.7
P68032_N80	ACTC1	sp|P68032|ACTC_HUMAN		PGMVVTFAPVnITTEVK	185845			P05783_Q139	KRT18	sp|P05783|K1C18_HUMAN	P08559	LEAELGNMqGLVEDFK;LKLEAELGNMqGLVEDFK	87579.2
P68133_N298	ACTA1	sp|P68133|ACTS_HUMAN		QGGLGPMnIPLVSDPK;QGGLGPMnIPLVSDPKR	29924			P05783_Q176	KRT18	sp|P05783|K1C18_HUMAN	P08670	qLYEEEIR;qLYEEEIRELQSQISDTSVVLSMDNSR	129581
Q01105_N159	SET	sp|Q01105|SET_HUMAN		AEGPEVDVnLPK	320981			P05783_Q361	KRT18	sp|P05783|K1C18_HUMAN	P08727	ELqSQISDTSVVLSMDNSR;ELqSqISDTSVVLSMDNSR;QLYEEEIRELqSQISDTSVVLSMDNSR	204446
Q05639_N284	EEF1A2	sp|Q05639|EF1A2_HUMAN		LFPDTPLALDAnK	52202.8			P05787_Q150	KRT8	sp|P05787|K2C8_HUMAN	P08729	ELqSqISDTSVVLSMDNSR;QLYEEEIRELQSqISDTSVVLSMDNSR	44499.8
Q06830_N101	PRDX1	sp|Q06830|PRDX1_HUMAN		TWGADVInMTTVPEVVLAK	439372			P05787_Q169	KRT8	sp|P05787|K2C8_HUMAN	P08754	AqYEDIANR;AqYEDIANRSR	35237.5
Q09666_N772	AHNAK	sp|Q09666|AHNK_HUMAN		GFGFVYFQnHDAADK	797689			P05787_Q226	KRT8	sp|P05787|K2C8_HUMAN	P09132	AEAESMYqIK;SRAEAESMYqIK	552494
Q12906_N599	ILF3	sp|Q12906|ILF3_HUMAN		EIFFnILVPGAEEAQK	45802.9			P05787_Q236	KRT8	sp|P05787|K2C8_HUMAN	P09211	YEELqSLAGK	586943
Q13126_N195	MTAP	sp|Q13126|MTAP_HUMAN		GVAInFVTEEDKR	25521.4			P05787_Q238	KRT8	sp|P05787|K2C8_HUMAN	P09496	ASLEAAIADAEqR;ASLEAAIADAEqRGELAIK	266071
Q13151_N148	HNRNPA0	sp|Q13151|ROA0_HUMAN		nTEDITQEEYGEFYK	768264			P05787_Q266	KRT8	sp|P05787|K2C8_HUMAN	P09543	LSELEAALqR;LSELEAALqRAK	389908
Q13438_N624	OS9	sp|Q13438|OS9_HUMAN		QYnGVPLDGRPMNIQLVTSQIDAQR	21839.8			P05787_Q283	KRT8	sp|P05787|K2C8_HUMAN	P09651	qDMARQLREYQELMNVK	17110.5
Q14240_N375	EIF4A2	sp|Q14240|IF4A2_HUMAN		MVAADNQDTSnLPQLAVPAPR	87897.7			P05787_Q290	KRT8	sp|P05787|K2C8_HUMAN	P09874	QDMARqLREYQELMNVK;qLREYQELMNVK	42718.6
Q58FF8_N214	HSP90AB2P	sp|Q58FF8|H90B2_HUMAN		QAALAGNDRnIDVFNVEDQKR	85659.2			P05787_Q340	KRT8	sp|P05787|K2C8_HUMAN	P09972	EYqELMNVK;QDMARQLREYqELMNVK;QLREYqELMNVK	22437.6
Q86V81_N167	ALYREF	sp|Q86V81|THOC4_HUMAN		EnEVEEVKEEGPK	1448.23			P05787_Q361	KRT8	sp|P05787|K2C8_HUMAN	P0CG39	qMLDDFGPHR	156367
Q8IWZ3_N2122	ANKHD1	sp|Q8IWZ3|ANKH1_HUMAN		EnVNSLLPVFEEFLK	41769.3			P05787_Q365	KRT8	sp|P05787|K2C8_HUMAN	P0CG47	EVqGFESATFLGYFK	148847
Q8NBJ4_N374	GOLM1	sp|Q8NBJ4|GOLM1_HUMAN		CSIKTAVAKnMLDPITGQK	52922.5			P05787_Q370	KRT8	sp|P05787|K2C8_HUMAN	P0DMV8	QTqVSVLPEGGETPLFK;qTqVSVLPEGGETPLFK	442370
Q8NC51_N275	SERBP1	sp|Q8NC51|SERB1_HUMAN		EVDKALADDLEKnFPSLK	57310.7			P05787_Q375	KRT8	sp|P05787|K2C8_HUMAN	P10809	QGqIIYNWQGAQSTQDEVAASAILTAQLDEELGGTPVQSR	6.09203e+06
Q92616_N1291	GCN1	sp|Q92616|GCN1_HUMAN		EYAEDDnIYQQK	7990.95			P06132_Q323	UROD	sp|P06132|DCUP_HUMAN	P11021	AQPVqVAEGSEPDGFWEALGGK;AqPVqVAEGSEPDGFWEALGGK	7739.98
Q92817_N1848	EVPL	sp|Q92817|EVPL_HUMAN		EnDAVTIQVLNQLIQK	337196			P06396_Q150	GSN	sp|P06396|GELS_HUMAN	P11142	qFAPIHAEAPEFMEMSVEQEILVTGIK	41763.3
Q96ER3_N466	SAAL1	sp|Q96ER3|SAAL1_HUMAN		IREDLPNLESSEETEQInK	293126			P06396_Q376	GSN	sp|P06396|GELS_HUMAN	P11171	DYPVVSIEDPFDqDDWGAWQK;DYPVVSIEDPFDqDDWGAWqK	54925.6
Q96FW1_N66	OTUB1	sp|Q96FW1|OTUB1_HUMAN		EVTDMnLNVINEGGIDK	75906.1			P06396_Q488	GSN	sp|P06396|GELS_HUMAN	P11498	MSVqPTVSLGGFEITPPVVLR	14147.4
Q96QK1_N735	VPS35	sp|Q96QK1|VPS35_HUMAN		TIGGGDDSFnTFFSETGAGK	4664.73			P06396_Q631	GSN	sp|P06396|GELS_HUMAN	P11586	qATVGDINTERPGMLDFTGK	52701.6
Q96QK1_N767	VPS35	sp|Q96QK1|VPS35_HUMAN		QLTnPYGSWR	77518			P06576_Q162	ATP5F1B	sp|P06576|ATPB_HUMAN	P11940	QFLqAAEAIDDIPFGITSNSDVFSK;qFLqAAEAIDDIPFGITSNSDVFSK	54694.9
Q96TA1_N373	NIBAN2	sp|Q96TA1|NIBA2_HUMAN		QIELDLNRTFPNnK	9538.38			P06576_Q180	ATP5F1B	sp|P06576|ATPB_HUMAN	P12004	HNqLPLVIEFTEQTAPK;HNqLPLVIEFTEqTAPK	170428
Q9BQE3_N50	TUBA1C	sp|Q9BQE3|TBA1C_HUMAN		ESnEEEQVWHFLGK	67970.7			P06733_Q298	ENO1	sp|P06733|ENOA_HUMAN	P12081	VDATEESDLAqQYGVR;VDATEESDLAqqYGVR	26704.5
Q9BRJ2_N254	MRPL45	sp|Q9BRJ2|RM45_HUMAN		ELEEnLNIAIDVIDAYQK	33100.5			P06748_Q84	NPM1	sp|P06748|NPM_HUMAN	P12270	QVFGEATKqPGITFIAAK;qPGITFIAAK;qPGITFIAAKFDGILGMAYPR	13939.3
Q9BYX2_N681	TBC1D2	sp|Q9BYX2|TBD2A_HUMAN		EADESLnFEEQILEAAK	215744			P07108_Q34	DBI	sp|P07108|ACBP_HUMAN	P12694	EVDEqMLNVQNK;EVDEqMLNVqNK	1724777
Q9H2U2_N323	PPA2	sp|Q9H2U2|IPYR2_HUMAN			35837.4			P07237_Q174	P4HB	sp|P07237|PDIA1_HUMAN	P12814	QFAYqNSWGLTTR	110280
Q9UBB4_N196	ATXN10	sp|Q9UBB4|ATX10_HUMAN			23085.4			P07237_Q233	P4HB	sp|P07237|PDIA1_HUMAN	P13473	HNDDEqYAWESSAGGSFTVR	52049.6
Q9Y490_N2340	TLN1	sp|Q9Y490|TLN1_HUMAN			44568.9			P07237_Q92	P4HB	sp|P07237|PDIA1_HUMAN	P13645	EDqTEYLEER;EDqTEYLEERR;EDqTEYLEERRIK	56435.7
								P07339_Q185	CTSD	sp|P07339|CATD_HUMAN	P13667	YIDqEELNK;YIDqEELNKTK	62208.2
								P07437_Q329	TUBB	sp|P07437|TBB5_HUMAN	P13995	MIAGqVLDINLAAEPK	277651
								P07814_Q1270	EPRS1	sp|P07814|SYEP_HUMAN	P14314	qLEEEQQALQK	34174.9
								P07900_Q159	HSP90AA1	sp|P07900|HS90A_HUMAN	P14324	ETAIELGYLTAEqFDEWVK	1.40703e+06
								P07900_Q194	HSP90AA1	sp|P07900|HS90A_HUMAN	P14618	NPDDITqEEYGEFYK	1.36493e+06
								P07900_Q287	HSP90AA1	sp|P07900|HS90A_HUMAN	P14868	EqVANSAFVER	99533.1
								P07910_Q78	HNRNPC	sp|P07910|HNRPC_HUMAN	P15311	EIEDAAqFATADPEPPLEELGYHIYSSDPPFEVR	76519.1
								P07951_Q38	TPM2	sp|P07951|TPM2_HUMAN	P17480	VELqELNDR;VELqELNDRFANYIDK	12350.7
								P07954_Q496	FH	sp|P07954|FUMH_HUMAN	P17844	QqYESVAAKNLQEAEEWYK;qqYESVAAK	79408
								P08238_Q298	HSP90AB1	sp|P08238|HS90B_HUMAN	P17980	EYqDLLNVK	24925.7
								P08238_Q493	HSP90AB1	sp|P08238|HS90B_HUMAN	P18031	qGPGPSRDYSHYYTTIQDLR;qGPGPSRDYSHYYTTIQDLRDK;qGPGPSRDYSHYYTTIqDLRDK	313821
								P08559_Q351	PDHA1	sp|P08559|ODPA_HUMAN	P18206	IVLqIDNAR;IVLqIDNARLAADDFR	99445.3
								P08670_Q108	VIM	sp|P08670|VIME_HUMAN	P18621	FETEqALR;TKFETEqALR	104697
								P08670_Q275	VIM	sp|P08670|VIME_HUMAN	P18858	SqYEVMAEQNR;SqYEVMAEQNRK;SqYEVMAEqNR;SqYEVMAEqNRK	92657.7
								P08670_Q384	VIM	sp|P08670|VIME_HUMAN	P19338	EVAGHTEqLQMSR;EVAGHTEqLqMSR;TEELNREVAGHTEqLqMSR	69402.5
								P08727_Q119	KRT19	sp|P08727|K1C19_HUMAN	P19367	qSSATSSFGGLGGGSVR	50444.2
								P08727_Q154	KRT19	sp|P08727|K1C19_HUMAN	P20674	qLREYQELMSVK	141758
								P08727_Q173	KRT19	sp|P08727|K1C19_HUMAN	P20700	EYqELMSVK;QLREYqELMSVK	312880
								P08727_Q255	KRT19	sp|P08727|K1C19_HUMAN	P21333	EVTINqSLLAPLR;EVTINqSLLAPLRLDADPSLQR;EVTINqSLLAPLRLDADPSLqR	604204
								P08727_Q288	KRT19	sp|P08727|K1C19_HUMAN	P21399	ISqSNYIPTQQDVLR	312364
								P08727_Q8	KRT19	sp|P08727|K1C19_HUMAN	P21912	qEDGSLCLVQFPSRK	104435
								P08729_Q371	KRT7	sp|P08729|K2C7_HUMAN	P22314	AFLASPEYVNLPINGNGKq	453857
								P08729_Q376	KRT7	sp|P08729|K2C7_HUMAN	P22392	FqDGDLTLYQSNTILR;FqDGDLTLYqSNTILR	1.10163e+06
								P08729_Q70	KRT7	sp|P08729|K2C7_HUMAN	P22626	ELEEWYARqDEQLQK	95281.1
								P08754_Q164	GNAI3	sp|P08754|GNAI3_HUMAN	P23528	qFVPGDEPR;qFVPGDEPREK	92229
								P09132_Q88	SRP19	sp|P09132|SRP19_HUMAN	P23634	EDSqRPGAHLTVK	184147
								P09211_Q210	GSTP1	sp|P09211|GSTP1_HUMAN	P23786	QqVPSGESAILDR;qqVPSGESAILDR	95491.9
								P09211_Q57	GSTP1	sp|P09211|GSTP1_HUMAN	P23921	GVVPLAGTDGETTTqGLDGLSER	61023.8
								P09496_Q150	CLTA	sp|P09496|CLCA_HUMAN	P24539	LCYVALDFEqEMAMVASSSSLEK	292924
								P09543_Q225	CNP	sp|P09543|CN37_HUMAN	P25705	EGIPPDqQR	48562.7
								P09651_Q96	HNRNPA1	sp|P09651|ROA1_HUMAN	P26006	qLEDGRTLSDYNIQK;qLEDGRTLSDYNIqK	57010.3
								P09874_Q271	PARP1	sp|P09874|PARP1_HUMAN	P26038	QTqIFTTYSDNQPGVLIQVYEGER	26318.8
								P09972_Q126	ALDOC	sp|P09972|ALDOC_HUMAN	P26641	CqEVISWLDANTLAEK;CqEVISWLDANTLAEKDEFEHK	95441.3
								P0CG39_Q888	POTEJ	sp|P0CG39|POTEJ_HUMAN	P27348	ELEqVCNPIISGLYQGAGGPGPGGFGAQGPK	18390.3
								P0CG47_Q40	UBB	sp|P0CG47|UBB_HUMAN	P27797	qSKPVTTPEEIAQVATISANGDK	52924.2
								P0CG47_Q49	UBB	sp|P0CG47|UBB_HUMAN	P27816	PVTTPEEIAqVATISANGDK;QSKPVTTPEEIAqVATISANGDK	254558
								P0DMV8_Q426	HSPA1A	sp|P0DMV8|HS71A_HUMAN	P27824	NGRVEIIANDqGNR	386214
								P0DMV8_Q575	HSPA1A	sp|P0DMV8|HS71A_HUMAN	P28070	ELEEIVqPIISK	34524.9
								P0DMV8_Q601	HSPA1A	sp|P0DMV8|HS71A_HUMAN	P29353	QTqTFTTYSDNQPGVLIQVYEGER	88539.9
								P10809_Q158	HSPD1	sp|P10809|CH60_HUMAN	P29692	FDDAVVqSDMK;RFDDAVVqSDMK	442546
								P10809_Q170	HSPD1	sp|P10809|CH60_HUMAN	P30154	VVVHqETEIADE	502683
								P11021_Q57	HSPA5	sp|P11021|BIP_HUMAN	P30533	IVGDLAqFMVQNGLSR	58870.1
								P11021_Q628	HSPA5	sp|P11021|BIP_HUMAN	P31937	EqVPGFTPR	720663
								P11142_Q426	HSPA8	sp|P11142|HSP7C_HUMAN	P31946	qAHLTNQYMQR	689393
								P11142_Q84	HSPA8	sp|P11142|HSP7C_HUMAN	P33176	AEDNADTLALVFEAPNqEK	60001.4
								P11171_Q857	EPB41	sp|P11171|EPB41_HUMAN	P33992	TTETqVLVASAqK	86589.6
								P11498_Q919	PC	sp|P11498|PYC_HUMAN	P34932	TTETQVLVASAqK;TTETqVLVASAqK	202958
								P11586_Q30	MTHFD1	sp|P11586|C1TC_HUMAN	P35241	QRNGALDqQKDELDVR	32059.4
								P11940_Q375	PABPC1	sp|P11940|PABP1_HUMAN	P35250	FLADqQSEIDGLK;FLADqqSEIDGLK	75272.1
								P12004_Q108	PCNA	sp|P12004|PCNA_HUMAN	P35251	FLADqqSEIDGLK	401010
								P12081_Q410	HARS1	sp|P12081|HARS1_HUMAN	P35579	QLqEIFENYKK	58862
								P12081_Q417	HARS1	sp|P12081|HARS1_HUMAN	P35580	QGqIINPSEDPHLPK	58862
								P12270_Q1590	TPR	sp|P12270|TPR_HUMAN	P35606	QFGAqANVIGPWIQTK	110592
								P12270_Q1591	TPR	sp|P12270|TPR_HUMAN	P36405	EqTVSVSGAFQINTFDLR	30103.6
								P12270_Q32	TPR	sp|P12270|TPR_HUMAN	P36639	ADLEMqIESLTEELAYLK	46658.6
								P12270_Q33	TPR	sp|P12270|TPR_HUMAN	P37802	EVSqPDWTPPPEVTLVLTK;VREVSqPDWTPPPEVTLVLTK	46658.6
								P12270_Q676	TPR	sp|P12270|TPR_HUMAN	P38606	QEVRqEVEEWVASGNK	96644.4
								P12694_Q87	BCKDHA	sp|P12694|ODBA_HUMAN	P38646	ESLqQMAEVTR;ESLqqMAEVTR	54800.1
								P12814_Q638	ACTN1	sp|P12814|ACTN1_HUMAN	P39023	qDFVQHFSQIVR	78563.9
								P13473_Q335	LAMP2	sp|P13473|LAMP2_HUMAN	P39748	IYVDDGLISLqVK	40217.7
								P13645_Q272	KRT10	sp|P13645|K1C10_HUMAN	P40121	QqQFNVQALVAVGDHASK	9828.74
								P13667_Q169	PDIA4	sp|P13667|PDIA4_HUMAN	P40227	EDEVEEWqHR;RKEDEVEEWqHR	26342.6
								P13995_Q55	MTHFD2	sp|P13995|MTDC_HUMAN	P40763	qLLTLSSELSQAR;qLLTLSSELSQARDENK;qLLTLSSELSQARDENKR;qLLTLSSELSqAR;qLLTLSSELSqARDENK	22278.4
								P14314_Q128	PRKCSH	sp|P14314|GLU2B_HUMAN	P40926	QLqEERPELSESELTR	19523.4
								P14324_Q81	FDPS	sp|P14324|FPPS_HUMAN	P41250	EVRqLAEDFLK;qLAEDFLK	215346
								P14324_Q85	FDPS	sp|P14324|FPPS_HUMAN	P42166	qVSDLISVLR;qVSDLISVLREANQAINPK	295451
								P14618_Q184	PKM	sp|P14618|KPYM_HUMAN	P42704	QIqELVEAIVLPMNHK	62101
								P14868_Q83	DARS1	sp|P14868|SYDC_HUMAN	P42765	GSPLNAAPYGIESMSqDTEVR	98533.9
								P15311_Q446	EZR	sp|P15311|EZRI_HUMAN	P43243	QqELTHQEHR;qqELTHQEHR	30841.9
								P15311_Q530	EZR	sp|P15311|EZRI_HUMAN	P43304	qILDEAGK	6579.43
								P17480_Q426	UBTF	sp|P17480|UBF1_HUMAN	P43353	ETVqTTEDQILK;ETVqTTEDQILKR;ETVqTTEDqILK	153908
								P17844_Q288	DDX5	sp|P17844|DDX5_HUMAN	P46013	EqIVPKPEEEVAQK;EqIVPKPEEEVAqK	38570.2
								P17844_Q452	DDX5	sp|P17844|DDX5_HUMAN	P46063	QELqEEEEQTKPPR	82658.3
								P17980_Q196	PSMC3	sp|P17980|PRS6A_HUMAN	P46781	qKVEGTEPTTAFNLFVGNLNFNK	113800
								P18031_Q366	PTPN1	sp|P18031|PTN1_HUMAN	P46940	qTHNNAVVK	54806.8
								P18206_Q180	VCL	sp|P18206|VINC_HUMAN	P47985	EIYPYVIqELRPTLNELGISTPEELGLDKV	75113.7
								P18206_Q301	VCL	sp|P18206|VINC_HUMAN	P48147	EELEqTYHAK	300405
								P18206_Q63	VCL	sp|P18206|VINC_HUMAN	P48507	QMqLENVSVALEFLDRESIK	43339.5
								P18621_Q155	RPL17	sp|P18621|RL17_HUMAN	P48643	ALTqTGGPHVK	477152
								P18858_Q212	LIG1	sp|P18858|DNLI1_HUMAN	P49321	YNEqHVPGSPFTAR	75421.4
								P19338_Q296	NCL	sp|P19338|NUCL_HUMAN	P49327	QAPqTIHLPSGEILDVFDAAER	58272.7
								P19367_Q502	HK1	sp|P19367|HXK1_HUMAN	P49368	QqYLQSIEEREK	120175
								P20674_Q128	COX5A	sp|P20674|COX5A_HUMAN	P49591	qNRYDGQVAVFGSDLQEK	24979.2
								P20700_Q266	LMNB1	sp|P20700|LMNB1_HUMAN	P49736	QNRYDGqVAVFGSDLQEK;YDGqVAVFGSDLqEK	128035
								P21333_Q103	FLNA	sp|P21333|FLNA_HUMAN	P49748	qMNPHIR	326987
								P21333_Q1287	FLNA	sp|P21333|FLNA_HUMAN	P49756	qLYVLGHEAMK	24685.1
								P21333_Q1941	FLNA	sp|P21333|FLNA_HUMAN	P50502	qHYIDLK	68783.1
								P21399_Q740	ACO1	sp|P21399|ACOHC_HUMAN	P50552	qEMQEVQSSR;qEMQEVqSSR;qEMqEVQSSR	17092.4
								P21912_Q169	SDHB	sp|P21912|SDHB_HUMAN	P50851	EILVGDVGqTVDDPYATFVK	168020
								P22314_Q448	UBA1	sp|P22314|UBA1_HUMAN	P50897	qDYQAVRNEVPEEK	46593.9
								P22314_Q454	UBA1	sp|P22314|UBA1_HUMAN	P50990	ELHEqLVALDK	404548
								P22314_Q538	UBA1	sp|P22314|UBA1_HUMAN	P50991	EqGPYETYEGSPVSK	62307.6
								P22314_Q58	UBA1	sp|P22314|UBA1_HUMAN	P51398	qASIQHIQNAIDTEK	35849.9
								P22392_Q50	NME2	sp|P22392|NDKB_HUMAN	P51530	EqEHMINWVEK	102792
								P22626_Q191	HNRNPA2B1	sp|P22626|ROA2_HUMAN	P52292	EVAAFAqFGSDLDAATQQLLSR;EVAAFAqFGSDLDAATqQLLSR	60255.8
								P22626_Q194	HNRNPA2B1	sp|P22626|ROA2_HUMAN	P52788	QPQqVIHGEK	154169
								P23528_Q62	CFL1	sp|P23528|COF1_HUMAN	P52895	ERqEAEEAK	1364174
								P23634_Q548	ATP2B4	sp|P23634|AT2B4_HUMAN	P52907	KLDPGSEETqTLVR;LDPGSEETqTLVR	28716.8
								P23786_Q98	CPT2	sp|P23786|CPT2_HUMAN	P53597	qTIDNSQGAYQEAFDISKK;qTIDNSQGAYqEAFDISK;qTIDNSqGAYQEAFDISK	20847.7
								P23921_Q550	RRM1	sp|P23921|RIR1_HUMAN	P53602	QTIDNSqGAYQEAFDISKK;qTIDNSqGAYQEAFDISK	53826
								P24539_Q140	ATP5PB	sp|P24539|AT5F1_HUMAN	P53999	EqFLDGDGWTSR	275855
								P24539_Q144	ATP5PB	sp|P24539|AT5F1_HUMAN	P54105	qDEEQRLKEEEEDK;qDEEqRLK;qDEEqRLKEEEEDK	573635
								P24539_Q212	ATP5PB	sp|P24539|AT5F1_HUMAN	P54136	DMAqLPETEIAPAK	29442.9
								P25705_Q448	ATP5F1A	sp|P25705|ATPA_HUMAN	P55072	DMEIAqTqK	18570.8
								P26006_Q415	ITGA3	sp|P26006|ITA3_HUMAN	P55081	TPELNLDqFHDK	45489
								P26038_Q394	MSN	sp|P26038|MOES_HUMAN	P55769	QVLGqMVIDEELLGDGHSYSPR;qVLGqMVIDEELLGDGHSYSPR	50947.4
								P26641_Q410	EEF1G	sp|P26641|EF1G_HUMAN	P55809	EAEALLqLNGDFLVR	15725.5
								P27348_Q140	YWHAQ	sp|P27348|1433T_HUMAN	P55854	SSILLDVKPWDDETDMAqLEACVR	36624
								P27348_Q146	YWHAQ	sp|P27348|1433T_HUMAN	P56192	QISqEHTPVALEAYFVPLVK	89088.6
								P27797_Q26	CALR	sp|P27797|CALR_HUMAN	P59998	QVTSNSLSGTqEDGLDDPRLEK;qVTSNSLSGTqEDGLDDPRLEK	216330
								P27797_Q361	CALR	sp|P27797|CALR_HUMAN	P60174	EFqDAGEQVVSSPADVAEK;EFqDAGEqVVSSPADVAEK	231480
								P27797_Q365	CALR	sp|P27797|CALR_HUMAN	P60660	QTTVSNSqQAYQEAFEISK;QTTVSNSqQAYQEAFEISKK	300477
								P27816_Q480	MAP4	sp|P27816|MAP4_HUMAN	P60903	LAEqAERYDDMAAAMK	178986
								P27816_Q596	MAP4	sp|P27816|MAP4_HUMAN	P61163	AVTEqGHELSNEER	27202.3
								P27816_Q598	MAP4	sp|P27816|MAP4_HUMAN	P61247	qLDDKDEEINQQSQLVEK	27202.3
								P27824_Q178	CANX	sp|P27824|CALX_HUMAN	P61586	EVLqALEELAVNYDQK	36534.9
								P28070_Q114	PSMB4	sp|P28070|PSB4_HUMAN	P61978	qAVEQQIQSHR	407309
								P29353_Q503	SHC1	sp|P29353|SHC1_HUMAN	P62753	qPAEHLQLLEEAAK	111759
								P29692_Q213	EEF1D	sp|P29692|EF1D_HUMAN	P62826	qDLPALEEK;qDLPALEEKPR	459.423
								P30154_Q129	PPP2R1B	sp|P30154|2AAB_HUMAN	P62847	LEDTENWLYEDGEDqPK	42826.7
								P30533_Q142	LRPAP1	sp|P30533|AMRP_HUMAN	P62891	QLqALSSELAQARDETK;qLqALSSELAQARDETK	49448.4
								P31937_Q79	HIBADH	sp|P31937|3HIDH_HUMAN	P62942	IIILDEADSMTDGAqQALR;IIILDEADSMTDGAqqALR	62153.8
								P31946_Q148	YWHAB	sp|P31946|1433B_HUMAN	P63010	QLqLDEDAELERQLHEDEEFAR	284711
								P31946_Q17	YWHAB	sp|P31946|1433B_HUMAN	P63104	EqEVNILK	176613
								P31946_Q34	YWHAB	sp|P31946|1433B_HUMAN	P63261	qTLENERGELANEVK	61484.2
								P33176_Q431	KIF5B	sp|P33176|KINH_HUMAN	P67775	qIATLHAQVADMK;qIATLHAQVADMKK;qIATLHAqVADMK	44753.8
								P33176_Q493	KIF5B	sp|P33176|KINH_HUMAN	P67809	qVREMEAELEDERK	47493.5
								P33176_Q699	KIF5B	sp|P33176|KINH_HUMAN	P68366	QAqQERDELADEIANSSGK;qAqQERDELADEIANSSGK	93095.3
								P33992_Q91	MCM5	sp|P33992|MCM5_HUMAN	P78316	LqEMEGTVK	781182
								P33992_Q97	MCM5	sp|P33992|MCM5_HUMAN	P78371	QLLqANPILEAFGNAK;qLLqANPILEAFGNAK	764606
								P34932_Q186	HSPA4	sp|P34932|HSP74_HUMAN	P78406	EqADFAIEALAK	7468.63
								P34932_Q666	HSPA4	sp|P34932|HSP74_HUMAN	P78527	QEEELqAKDEELLK	28861.9
								P35241_Q529	RDX	sp|P35241|RADI_HUMAN	P80303	QqALTVSTDPEHRFELALQLGELK;qqALTVSTDPEHR	549602
								P35250_Q151	RFC2	sp|P35250|RFC2_HUMAN	P80723	qLASEDISHITPTQGFNIK	36711.4
								P35251_Q208	RFC1	sp|P35251|RFC1_HUMAN	P83731	ELqEESGLTVDALHK	85007.8
								P35579_Q1167	MYH9	sp|P35579|MYH9_HUMAN	P98175	QMEqISQFLQAAER	82491.5
								P35579_Q1220	MYH9	sp|P35579|MYH9_HUMAN	Q00059	EILqEEEDLAEIVQLVGK;EILqEEEDLAEIVqLVGK	1.43322e+06
								P35579_Q1358	MYH9	sp|P35579|MYH9_HUMAN	Q00839	SQVFSTAADGqTQVEIK;SQVFSTAADGqTqVEIK	641743
								P35579_Q1365	MYH9	sp|P35579|MYH9_HUMAN	Q01082	ERLEqQVPVNQVFGQDEMIDVIGVTK	641786
								P35579_Q1590	MYH9	sp|P35579|MYH9_HUMAN	Q01105	EAHqLFLEPEVLDPESVELK	16356.3
								P35579_Q1700	MYH9	sp|P35579|MYH9_HUMAN	Q01459	qGSTQGRLDDFFK	509779
								P35579_Q1795	MYH9	sp|P35579|MYH9_HUMAN	Q01780	QAALqVAEGFISR;qAALqVAEGFISR	207049
								P35579_Q213	MYH9	sp|P35579|MYH9_HUMAN	Q01813	qADLYISEGLHPR;qADLYISEGLHPRIITEGFEAAK	48770.5
								P35579_Q409	MYH9	sp|P35579|MYH9_HUMAN	Q01995	QqMLEQHLQDVR;QqMLEQHLQDVRK	67212.9
								P35580_Q855	MYH10	sp|P35580|MYH10_HUMAN	Q02338	SqETECTYFSTPLLLGK	105815
								P35606_Q633	COPB2	sp|P35606|COPB2_HUMAN	Q02818	QqGDLVRK	54951.1
								P36405_Q36	ARL3	sp|P36405|ARL3_HUMAN	Q04637	qEDKDDLDVTELTNEDLLDQLVK;qEDKDDLDVTELTNEDLLDqLVK	30392.4
								P36639_Q54	NUDT1	sp|P36639|8ODP_HUMAN	Q04695	VYLqNEYK	26911.5
								P37802_Q92	TAGLN2	sp|P37802|TAGL2_HUMAN	Q04837	AILqENGCLSDSDMFSqAGLR	237984
								P38606_Q484	ATP6V1A	sp|P38606|VATA_HUMAN	Q04917	qTMQVDEHARPQTTLEQLQK	58361.2
								P38646_Q479	HSPA9	sp|P38646|GRP75_HUMAN	Q05209	SFqqSSLSR	50036.6
								P39023_Q203	RPL3	sp|P39023|RL3_HUMAN	Q05682	QEqLETARK	101251
								P39748_Q281	FEN1	sp|P39748|FEN1_HUMAN	Q06481	qLLHDALAQDLHK	201472
								P39748_Q333	FEN1	sp|P39748|FEN1_HUMAN	Q06830	ELFqTPGHTEELVAAGK	74937.8
								P39748_Q337	FEN1	sp|P39748|FEN1_HUMAN	Q07021	ELFqTPGHTEEAVAAGK	75883.4
								P40121_Q311	CAPG	sp|P40121|CAPG_HUMAN	Q07065	qLTQTTHTDKVPGDEDK	44169
								P40227_Q105	CCT6A	sp|P40227|TCPZ_HUMAN	Q08257	qESGSEIHVEVK	11386.7
								P40763_Q142	STAT3	sp|P40763|STAT3_HUMAN	Q08378	qKPSNTEDFIEDIVK	164830
								P40926_Q281	MDH2	sp|P40926|MDHM_HUMAN	Q08379	qVVNIPSFIVR;qVVNIPSFIVRLDSQK	650949
								P41250_Q74	GARS1	sp|P41250|GARS_HUMAN	Q08752	qNVAYEYLCHLEEAK	74635.5
								P42166_Q104	TMPO	sp|P42166|LAP2A_HUMAN	Q08945	EELqSGVDAANSAAQQYQR;EELqSGVDAANSAAQQYqR	15958.1
								P42704_Q174	LRPPRC	sp|P42704|LPPRC_HUMAN	Q08J23	qSPEHNLTHPELSVAVEMLSSVALINR	167818
								P42704_Q496	LRPPRC	sp|P42704|LPPRC_HUMAN	Q09666	EIEqEAAVELSQLRDPQHDLDR;EIEqEAAVELSQLRDPQHDLDRVK;EIEqEAAVELSqLR	138029
								P42704_Q509	LRPPRC	sp|P42704|LPPRC_HUMAN	Q12846	qSNPLLIHVDTK	138029
								P42765_Q215	ACAA2	sp|P42765|THIM_HUMAN	Q12904	QFDIqLLTHNDPK	149958
								P42765_Q218	ACAA2	sp|P42765|THIM_HUMAN	Q12906	QqHVIETLIGK;QqHVIETLIGKK	153891
								P43243_Q6	MATR3	sp|P43243|MATR3_HUMAN	Q12929	QqISLATQMVR	167657
								P43243_Q7	MATR3	sp|P43243|MATR3_HUMAN	Q12931	EAqLYAAQAHLK;EAqLYAAqAHLK	167657
								P43304_Q591	GPD2	sp|P43304|GPDM_HUMAN	Q13084	MVVPGLDGAqIPR	59338.4
								P43353_Q42	ALDH3B1	sp|P43353|AL3B1_HUMAN	Q13177	EDGLAqQQTQLNLR	4504.4
								P46013_Q1232	MKI67	sp|P46013|KI67_HUMAN	Q13200	EqGVTFPSGDIQEQLIR;EqGVTFPSGDIqEQLIR	34330
								P46013_Q1354	MKI67	sp|P46013|KI67_HUMAN	Q13206	qAHTMDPQLR;qAHTMDPqLR	29662.4
								P46013_Q2139	MKI67	sp|P46013|KI67_HUMAN	Q13247	EIqVQHPAAK;EIqVqHPAAK	44445.4
								P46013_Q2142	MKI67	sp|P46013|KI67_HUMAN	Q13263	EVMqEVAQLSQFDEELYK	45374.7
								P46013_Q561	MKI67	sp|P46013|KI67_HUMAN	Q13409	qINIHNLSAFYDSELFR	14979.4
								P46063_Q292	RECQL	sp|P46063|RECQ1_HUMAN	Q13425	ALEqFATVVEAK	85770.1
								P46781_Q140	RPS9	sp|P46781|RS9_HUMAN	Q13439	ERqEIEK	237508
								P46940_Q37	IQGAP1	sp|P46940|IQGA1_HUMAN	Q13444	qDPSVLHTEEMR	44808.4
								P46940_Q372	IQGAP1	sp|P46940|IQGA1_HUMAN	Q13547	QqPGPSEHIER;QqPGPSEHIERR;qqPGPSEHIER	54655
								P46940_Q439	IQGAP1	sp|P46940|IQGA1_HUMAN	Q13561	QHEqPGQGIAPDAVNGQR	21020.2
								P47985_Q186	UQCRFS1	sp|P47985|UCRI_HUMAN	Q13564	VGVGTSFGLPqTR	103201
								P48147_Q666	PREP	sp|P48147|PPCE_HUMAN	Q13630	ETIPLqETSLYTQDR;ETIPLqETSLYTqDR	46879.2
								P48507_Q210	GCLM	sp|P48507|GSH0_HUMAN	Q13813	ELEVqHPAAK	69305.6
								P48643_Q504	CCT5	sp|P48643|TCPE_HUMAN	Q13895	TDMDNqIVVSDYAqMDR	10243.5
								P48643_Q516	CCT5	sp|P48643|TCPE_HUMAN	Q14152	QMqVLHPAAR	49876.6
								P49321_Q538	NASP	sp|P49321|NASP_HUMAN	Q14157	qRFDQPLEASTWLK	30634
								P49327_Q1168	FASN	sp|P49327|FAS_HUMAN	Q14204	LVITASqSLENKELCILR	346213
								P49327_Q2212	FASN	sp|P49327|FAS_HUMAN	Q14376	qPPIDNIIR;qPPIDNIIRAGLIPK	80916.2
								P49327_Q259	FASN	sp|P49327|FAS_HUMAN	Q14444	qFGNILILSGDVNLAESDLAYTR	179518
								P49327_Q71	FASN	sp|P49327|FAS_HUMAN	Q14677	qNVQVFEFQLTSEEMK	27805.8
								P49368_Q71	CCT3	sp|P49368|TCPG_HUMAN	Q14683	EASDPqPEEADGGLK	28213.6
								P49591_Q235	SARS1	sp|P49591|SYSC_HUMAN	Q14694	qGTFHSQQALEYGTK;qGTFHSQqALEYGTK	16133.7
								P49736_Q871	MCM2	sp|P49736|MCM2_HUMAN	Q14738	QGTFHSqQALEYGTK	65573.1
								P49748_Q542	ACADVL	sp|P49748|ACADV_HUMAN	Q14746	qVAPESHWPELR	50496.6
								P49756_Q303	RBM25	sp|P49756|RBM25_HUMAN	Q14789	EqISDIDDAVR	503131
								P50502_Q18	ST13	sp|P50502|F10A1_HUMAN	Q14966	qSSSSRDDNMFQIGK	7490.36
								P50552_Q145	VASP	sp|P50552|VASP_HUMAN	Q14980	qqPDTEAVLNGK	149853
								P50851_Q1282	LRBA	sp|P50851|LRBA_HUMAN	Q15019	EFEDRGFVqVDDGRK;GFVqVDDGR;GFVqVDDGRK	18066.5
								P50851_Q2193	LRBA	sp|P50851|LRBA_HUMAN	Q15075	LIVDEAINEDNSVVSLSqPK	86855.9
								P50897_Q259	PPT1	sp|P50897|PPT1_HUMAN	Q15149	ETVVEVPqVTWEDIGGLEDVK;ETVVEVPqVTWEDIGGLEDVKR	64604.4
								P50990_Q79	CCT8	sp|P50990|TCPQ_HUMAN	Q15233	ELqELVQYPVEHPDK;ELqELVqYPVEHPDK	73448.8
								P50991_Q263	CCT4	sp|P50991|TCPD_HUMAN	Q15276	qTNPSAMEVEEDDPVPEIR;qTNPSAMEVEEDDPVPEIRR	10764.2
								P50991_Q271	CCT4	sp|P50991|TCPD_HUMAN	Q15291	QPPIqSTAGAVPVRNEK	10764.2
								P50991_Q82	CCT4	sp|P50991|TCPD_HUMAN	Q15365	QqIQSIQQSIER	326782
								P51398_Q176	DAP3	sp|P51398|RT29_HUMAN	Q15418	qHEADADLINAGK	205362
								P51398_Q180	DAP3	sp|P51398|RT29_HUMAN	Q15691	VAGqDGSVVQFK;VAGqDGSVVqFK	199069
								P51530_Q72	DNA2	sp|P51530|DNA2_HUMAN	Q15847	QqGVLALRPYLQK	273562
								P52292_Q109	KPNA2	sp|P52292|IMA1_HUMAN	Q15907	ELLLqPVTISR	61467.6
								P52788_Q157	SMS	sp|P52788|SPSY_HUMAN	Q15942	qSLGELIGTLNAAK	11997.7
								P52895_Q279	AKR1C2	sp|P52895|AK1C2_HUMAN	Q16531	ELASqPDVDGFLVGGASLK;ELASqPDVDGFLVGGASLKPEFVDIINAK;ELASqPDVDGFLVGGASLKPEFVDIINAKQ	17070.1
								P52907_Q109	CAPZA1	sp|P52907|CAZA1_HUMAN	Q16643	EAFqLFDR;EAFqLFDRTGDGK	84004.5
								P53597_Q67	SUCLG1	sp|P53597|SUCA_HUMAN	Q16864	EFPGFLENqK;EFPGFLENqKDPLAVDK	173760
								P53597_Q73	SUCLG1	sp|P53597|SUCA_HUMAN	Q3KQV9	AqYYLPDGSTIEIGPSR;DETLETEKAqYYLPDGSTIEIGPSR	164818
								P53602_Q185	MVD	sp|P53602|MVD1_HUMAN	Q4G0F5	LITEDVqGK	18152.1
								P53999_Q116	SUB1	sp|P53999|TCP4_HUMAN	Q4VC31	qEPVKPEEGR;qEPVKPEEGRDMANR	114188
								P53999_Q54	SUB1	sp|P53999|TCP4_HUMAN	Q53EU6	ELRENTqTTIK	1.1579e+06
								P54105_Q19	CLNS1A	sp|P54105|ICLN_HUMAN	Q53GS9	EDDVRqYVVR	204299
								P54105_Q20	CLNS1A	sp|P54105|ICLN_HUMAN	Q5H9R7	FNVWDTAGqEK	204299
								P54136_Q356	RARS1	sp|P54136|SYRC_HUMAN	Q5JRX3	qMVIDVLHPGK	53594.7
								P55072_Q43	VCP	sp|P55072|TERA_HUMAN	Q5T2W1	qNRPIPQWIR	64724.4
								P55072_Q473	VCP	sp|P55072|TERA_HUMAN	Q5T3I0	qEVIRGWEEGVAQMSVGQR	135952
								P55072_Q490	VCP	sp|P55072|TERA_HUMAN	Q6P1K2	GWEEGVAqMSVGqR;QEVIRGWEEGVAqMSVGQR	361786
								P55072_Q714	VCP	sp|P55072|TERA_HUMAN	Q6P1Q0	NVEGqDMLYQSLK	146126
								P55081_Q14	MFAP1	sp|P55081|MFAP1_HUMAN	Q6PL18	EMqPTHPIR	50425.2
								P55769_Q115	SNU13	sp|P55769|NH2L1_HUMAN	Q6UWE0	SVTEqGAELSNEER	43247.3
								P55809_Q356	OXCT1	sp|P55809|SCOT1_HUMAN	Q6Y288	LCYVALDFEqEMATAASSSSLEK	37058.4
								P55854_Q24	SUMO3	sp|P55854|SUMO3_HUMAN	Q6Y7W6	SYELPDGqVITIGNER;SYELPDGqVITIGNERFR	45046.2
								P56192_Q193	MARS1	sp|P56192|SYMC_HUMAN	Q6ZS86	qEYDESGPSIVHR;qEYDESGPSIVHRK;qEYDESGPSIVHRKCF	73325.9
								P59998_Q49	ARPC4	sp|P59998|ARPC4_HUMAN	Q6ZXV5	HqGVMVGMGQK;HqGVMVGMGqK	38990.6
								P60174_Q20	TPI1	sp|P60174|TPIS_HUMAN	Q7KZF4	DSYVGDEAqSK;DSYVGDEAqSKR	4899.47
								P60174_Q224	TPI1	sp|P60174|TPIS_HUMAN	Q7L014	ELDqWIEQLNECK	127991
								P60660_Q17	MYL6	sp|P60660|MYL6_HUMAN	Q7L1Q6	QITqVYGFYDECLRK	137240
								P60903_Q46	S100A10	sp|P60903|S10AA_HUMAN	Q7L2H7	QRqPREDGNEEDK	65376.5
								P61163_Q240	ACTR1A	sp|P61163|ACTZ_HUMAN	Q7L576	ENqGDETQGQQPPQRR	5954.2
								P61247_Q92	RPS3A	sp|P61247|RS3A_HUMAN	Q7Z417	qLFHPEQLITGK;qLFHPEQLITGKEDAANNYAR;qLFHPEqLITGK	72693
								P61586_Q136	RHOA	sp|P61586|RHOA_HUMAN	Q7Z4H3	QAqREDALELTEK	67314
								P61978_Q175	HNRNPK	sp|P61978|HNRPK_HUMAN	Q7Z6Z7	VqDDEVGDGTTSVTVLAAELLR	160765
								P62753_Q155	RPS6	sp|P62753|RS6_HUMAN	Q7Z7F7	qNKPTGFALGSIEGR	81113.6
								P62826_Q69	RAN	sp|P62826|RAN_HUMAN	Q86UP2	NLDLAVLELMqSSVDNTK	76679
								P62847_Q22	RPS24	sp|P62847|RS24_HUMAN	Q86V81	qITQSALLAEAR;qITqSALLAEAR	14229.5
								P62891_Q19	RPL39	sp|P62891|RL39_HUMAN	Q86VN1	qYDEALNK;qYDEALNKQDWVDGEPTEAEK	59853.9
								P62942_Q54	FKBP1A	sp|P62942|FKB1A_HUMAN	Q86XP3	QYDEALNKqDWVDGEPTEAEK;qDWVDGEPTEAEK	29271.7
								P62942_Q66	FKBP1A	sp|P62942|FKB1A_HUMAN	Q86XZ4	qFDHLNHLNPDKFESTDLDMLIK	86790.1
								P63010_Q884	AP2B1	sp|P63010|AP2B1_HUMAN	Q8IVT2	ESEPqAAAEPAEAK	4623.93
								P63104_Q161	YWHAZ	sp|P63104|1433Z_HUMAN	Q8IWJ2	EKPDqDAEGKAEEK	800365
								P63104_Q32	YWHAZ	sp|P63104|1433Z_HUMAN	Q8IWS0	qINWTVLYR	36541.6
								P63261_Q225	ACTG1	sp|P63261|ACTG_HUMAN	Q8IYI6	DGLGSDNIGSRMLqAMGWK	5345.34
								P63261_Q246	ACTG1	sp|P63261|ACTG_HUMAN	Q8IYW2	EqLPIFK	482944
								P63261_Q360	ACTG1	sp|P63261|ACTG_HUMAN	Q8N1G4	EKPYFPIPEEYTFIqNVPLEDR	14009.1
								P63261_Q41	ACTG1	sp|P63261|ACTG_HUMAN	Q8N335	NFILDQTNVSAAAqR;NFILDqTNVSAAAqR	112111
								P63261_Q59	ACTG1	sp|P63261|ACTG_HUMAN	Q8N8S7	EIEELqSQAQALSQEGK	22187.9
								P67775_Q12	PPP2CA	sp|P67775|PP2AA_HUMAN	Q8NBJ4	EqQEAIEHIDEVQNEIDRLNEQASEEILK;EqqEAIEHIDEVQNEIDR	14758.2
								P67775_Q125	PPP2CA	sp|P67775|PP2AA_HUMAN	Q8NBS9	QqTEEMWEVLKPK	88999.9
								P67809_Q254	YBX1	sp|P67809|YBOX1_HUMAN	Q8NC51	QqINEMHLLIQQAR	204221
								P67809_Q267	YBX1	sp|P67809|YBOX1_HUMAN	Q8NEF9	EIGWTDVGGWTGqGGSILGTK	63090.5
								P68366_Q85	TUBA4A	sp|P68366|TBA4A_HUMAN	Q8NEY1	EFTESqLQEGK;EFTESqLqEGK	1.70575e+06
								P68366_Q91	TUBA4A	sp|P68366|TBA4A_HUMAN	Q8TAQ2	QMEqVAQFLK	2.15755e+06
								P78316_Q210	NOP14	sp|P78316|NOP14_HUMAN	Q8TBC4	qVAEVNLWGTVR	106304
								P78371_Q91	CCT2	sp|P78371|TCPB_HUMAN	Q8TCG1	qFEHLDPQNQHTFEAR	27731.9
								P78406_Q225	RAE1	sp|P78406|RAE1L_HUMAN	Q8TDD1	EFLPEGqDIGAFVAEQK;EFLPEGqDIGAFVAEqK	70242.2
								P78527_Q1584	PRKDC	sp|P78527|PRKDC_HUMAN	Q8WUM4	QVTqLAIDTEERLK;qVTqLAIDTEERLK	24395.1
								P78527_Q2951	PRKDC	sp|P78527|PRKDC_HUMAN	Q8WXF1	TIVEEVqDGK	44879.4
								P78527_Q2971	PRKDC	sp|P78527|PRKDC_HUMAN	Q8WXH0	qATTIIADNIIFLSDQTK;qATTIIADNIIFLSDqTK	49027.2
								P78527_Q2979	PRKDC	sp|P78527|PRKDC_HUMAN	Q8WZ42	LAEqAERYDDMASAMK	31363.3
								P80303_Q138	NUCB2	sp|P80303|NUCB2_HUMAN	Q92597	qLQLYEIHGAQK	21097.5
								P80723_Q43	BASP1	sp|P80723|BASP1_HUMAN	Q92598	LqEALER	97890.2
								P80723_Q60	BASP1	sp|P80723|BASP1_HUMAN	Q92609	QqEAALELEELKK;qqEAALELEELK	176265
								P83731_Q48	RPL24	sp|P83731|RL24_HUMAN	Q92734	LEqYTSAIEGTK	138169
								P98175_Q867	RBM10	sp|P98175|RBM10_HUMAN	Q92796	QqLVETHLAR	19705.3
								Q00059_Q64	TFAM	sp|Q00059|TFAM_HUMAN	Q92817	qITVNDLPVGR	49597.5
								Q00839_Q477	HNRNPU	sp|Q00839|HNRPU_HUMAN	Q92878	LVQAFqFTDK;LVqAFqFTDK	118167
								Q00839_Q589	HNRNPU	sp|Q00839|HNRPU_HUMAN	Q92890	ATAVMPDGqFK	38807.5
								Q01082_Q1440	SPTBN1	sp|Q01082|SPTB2_HUMAN	Q92900	qGGLGPMNIPLVSDPK;qGGLGPMNIPLVSDPKR	64896.6
								Q01105_Q41	SET	sp|Q01105|SET_HUMAN	Q92945	EVSFqSTGESEWK	288072
								Q01105_Q42	SET	sp|Q01105|SET_HUMAN	Q93050	qREELGQGLQGVEQK	88951.3
								Q01459_Q370	CTBS	sp|Q01459|DIAC_HUMAN	Q93100	STLqTMESDIYTEVR	69675.5
								Q01780_Q565	EXOSC10	sp|Q01780|EXOSX_HUMAN	Q969M3	LEGLGSSEADqDGLASTVR	19278.7
								Q01813_Q472	PFKP	sp|Q01813|PFKAP_HUMAN	Q96A49	ILGTAGTEEGqK	38163.8
								Q01995_Q167	TAGLN	sp|Q01995|TAGL_HUMAN	Q96AE4	ELqEVIALTSQELEESREK	63933
								Q01995_Q93	TAGLN	sp|Q01995|TAGL_HUMAN	Q96AG4	QqLDLTEQQGRK	20792.5
								Q02338_Q163	BDH1	sp|Q02338|BDH_HUMAN	Q96B36	qQNQEITDQLEEEKK	27258.3
								Q02818_Q137	NUCB1	sp|Q02818|NUCB1_HUMAN	Q96CS3	qELQETQERLEAATQQNQQLR	156520
								Q02818_Q144	NUCB1	sp|Q02818|NUCB1_HUMAN	Q96E11	EYDqALADLKK	151860
								Q04637_Q1411	EIF4G1	sp|Q04637|IF4G1_HUMAN	Q96G03	QGTqYTFSSIEREEYGK	80270.1
								Q04637_Q785	EIF4G1	sp|Q04637|IF4G1_HUMAN	Q96GA3	ESTqLSPADLTEGKPTDPSK	218522
								Q04695_Q416	KRT17	sp|Q04695|K1C17_HUMAN	Q96HE7	VDINAPDVEVqGK	62673.6
								Q04837_Q128	SSBP1	sp|Q04837|SSBP_HUMAN	Q96I24	GPqVSSALNLDTSK	216954
								Q04917_Q16	YWHAH	sp|Q04917|1433F_HUMAN	Q96I59	QELqNLRDEIK	152301
								Q05209_Q297	PTPN12	sp|Q05209|PTN12_HUMAN	Q96JB5	QqSIAGSADSKPIDVSR	17397.9
								Q05209_Q299	PTPN12	sp|Q05209|PTN12_HUMAN	Q96PZ0	EIEELKqELIQAEIQNGVK;qELIqAEIQNGVK	43836.1
								Q05682_Q112	CALD1	sp|Q05682|CALD1_HUMAN	Q96QK1	QqREDITQSAQHALR	286584
								Q05682_Q559	CALD1	sp|Q05682|CALD1_HUMAN	Q99417	EDITqSAQHALR	286493
								Q05682_Q681	CALD1	sp|Q05682|CALD1_HUMAN	Q99456	qYHEQEETPEMMAAR	49320.5
								Q06481_Q451	APLP2	sp|Q06481|APLP2_HUMAN	Q99459	GTITIQDTGIGMTqEELVSNLGTIAR	45096.9
								Q06830_Q141	PRDX1	sp|Q06830|PRDX1_HUMAN	Q99460	QDPqLHPEDPERR;qDPqLHPEDPERR	4050.2
								Q06830_Q164	PRDX1	sp|Q06830|PRDX1_HUMAN	Q99570	ELLqHPFLK	71870.2
								Q06830_Q25	PRDX1	sp|Q06830|PRDX1_HUMAN	Q99584	qLQDELEMLVER;qLqDELEMLVER	73723.2
								Q06830_Q94	PRDX1	sp|Q06830|PRDX1_HUMAN	Q99613	YSTPATLEQNYIVCELqqK	900221
								Q07021_Q212	C1QBP	sp|Q07021|C1QBP_HUMAN	Q99623	qAGEVTYADAHK	38229.7
								Q07065_Q147	CKAP4	sp|Q07065|CKAP4_HUMAN	Q99714	qGSGSSQPMEVQEGYGFGSGDDPYSSAEPHVSGVK	425925
								Q07065_Q153	CKAP4	sp|Q07065|CKAP4_HUMAN	Q99729	SVSTPSEAGSqDSGDGAVGSR	572244
								Q07065_Q315	CKAP4	sp|Q07065|CKAP4_HUMAN	Q99996	QqILHSEEFLSFFDHSTR	531354
								Q07065_Q465	CKAP4	sp|Q07065|CKAP4_HUMAN	Q9BPX6	QATHDqAVQALK	60074.4
								Q08257_Q186	CRYZ	sp|Q08257|QOR_HUMAN	Q9BQ61	NLIEqLEqDK	98262.1
								Q08378_Q1066	GOLGA3	sp|Q08378|GOGA3_HUMAN	Q9BQS8	qMTTQGEELREQK	13063.6
								Q08378_Q1306	GOLGA3	sp|Q08378|GOGA3_HUMAN	Q9BRJ2	SYTLEqGPGDLqGPPIISR	47918.6
								Q08379_Q189	GOLGA2	sp|Q08379|GOGA2_HUMAN	Q9BRK5	QqTDIAVNWAGGLHHAK	61700
								Q08379_Q192	GOLGA2	sp|Q08379|GOGA2_HUMAN	Q9BTV4	QqLVASHLEK	61786.8
								Q08379_Q666	GOLGA2	sp|Q08379|GOGA2_HUMAN	Q9BVK6	LLLqLEATK	53712.7
								Q08379_Q669	GOLGA2	sp|Q08379|GOGA2_HUMAN	Q9BW71	QqGRYPGVSNYQVEEDIGK	57766
								Q08752_Q325	PPID	sp|Q08752|PPID_HUMAN	Q9BZK7	DADLTDTAqTR	18606.4
								Q08945_Q400	SSRP1	sp|Q08945|SSRP1_HUMAN	Q9C0C2	qKLDILDQER;qKLDILDQERADLEK	196310
								Q08J23_Q454	NSUN2	sp|Q08J23|NSUN2_HUMAN	Q9GZS3	EAIVTSEELGqDLEHVEVLQK;EAIVTSEELGqDLEHVEVLqK	27415.8
								Q09666_Q3395	AHNAK	sp|Q09666|AHNK_HUMAN	Q9GZT3	QETFDAGLqAFQQEGIANITALK	18523
								Q09666_Q5601	AHNAK	sp|Q09666|AHNK_HUMAN	Q9H0A0	QFqDAGHFDAENIK;QFqDAGHFDAENIKK;qFqDAGHFDAENIK	111997
								Q12846_Q84	STX4	sp|Q12846|STX4_HUMAN	Q9H0G5	QqQEELEAEHGTGDK;QqQEELEAEHGTGDKPAAPR	89615.2
								Q12904_Q139	AIMP1	sp|Q12904|AIMP1_HUMAN	Q9H0U4	EEqHQLAVTAYLK	208686
								Q12904_Q64	AIMP1	sp|Q12904|AIMP1_HUMAN	Q9H2J4	qRELEIEERER	28911.6
								Q12906_Q310	ILF3	sp|Q12906|ILF3_HUMAN	Q9H3S7	EFRGqENGLDGTK	82489
								Q12906_Q316	ILF3	sp|Q12906|ILF3_HUMAN	Q9H410	QRPqATAEQIR	15127.6
								Q12929_Q251	EPS8	sp|Q12929|EPS8_HUMAN	Q9H444	EEYAVLISEAqAIK	21745.4
								Q12929_Q255	EPS8	sp|Q12929|EPS8_HUMAN	Q9H4G4	SVEFEEMDILDqGALQR;SVEFEEMDILDqGALqR	21146.9
								Q12931_Q165	TRAP1	sp|Q12931|TRAP1_HUMAN	Q9H6Y2	EqLMREEAEQK	8048.54
								Q13084_Q175	MRPL28	sp|Q13084|RM28_HUMAN	Q9H900	ELVEFAqDDDRLREER	144777
								Q13177_Q496	PAK2	sp|Q13177|PAK2_HUMAN	Q9H910	QVqSQAHGLQMR	21110.6
								Q13200_Q51	PSMD2	sp|Q13200|PSMD2_HUMAN	Q9HC07	QADFVqTPITGIFGGHIR;qADFVqTPITGIFGGHIR	27152.2
								Q13200_Q53	PSMD2	sp|Q13200|PSMD2_HUMAN	Q9HCS7	SELPqDVYTIK	49408.8
								Q13206_Q298	DDX10	sp|Q13206|DDX10_HUMAN	Q9HD23	QAIIqQWLEGTLSESTHK	179350
								Q13206_Q299	DDX10	sp|Q13206|DDX10_HUMAN	Q9HD33	QVTALqEEGTLGLYHAQLK	179350
								Q13247_Q132	SRSF6	sp|Q13247|SRSF6_HUMAN	Q9HD34	QSqETEARPSIMK	45208.7
								Q13263_Q435	TRIM28	sp|Q13263|TIF1B_HUMAN	Q9NPD8	qELTSQAERAEELGQELK	40152.3
								Q13263_Q441	TRIM28	sp|Q13263|TIF1B_HUMAN	Q9NPL8	EELEqASQAHGAR;EELEqASqAHGAR	108085
								Q13409_Q102	DYNC1I2	sp|Q13409|DC1I2_HUMAN	Q9NQW7	QEATRqDHAQQLATAAEER;qDHAQQLATAAEER	17184.9
								Q13409_Q215	DYNC1I2	sp|Q13409|DC1I2_HUMAN	Q9NQZ2	QDHAqQLATAAEER;QDHAqqLATAAEER	60416.9
								Q13425_Q178	SNTB2	sp|Q13425|SNTB2_HUMAN	Q9NR28	ELAEAMAAqHTAESECEQLVK	36233.9
								Q13439_Q357	GOLGA4	sp|Q13439|GOGA4_HUMAN	Q9NR30	qQNELAELHANLAR	32548.6
								Q13439_Q360	GOLGA4	sp|Q13439|GOGA4_HUMAN	Q9NRX1	QqPTQFINPETPGYVGFANLPNQVHR;QqPTQFINPETPGYVGFANLPNQVHRK	32548.6
								Q13439_Q393	GOLGA4	sp|Q13439|GOGA4_HUMAN	Q9NTI5	QqHQEQQALQQSTTAK	115370
								Q13439_Q397	GOLGA4	sp|Q13439|GOGA4_HUMAN	Q9NUB1	qAQENLHDQVQEQK	116112
								Q13444_Q155	ADAM15	sp|Q13444|ADA15_HUMAN	Q9NUQ2	EAqAVPATLPELEATK	21058
								Q13444_Q161	ADAM15	sp|Q13444|ADA15_HUMAN	Q9NVI7	VQSGSESVIqEYVDLR;VqSGSESVIqEYVDLR	21058
								Q13547_Q128	HDAC1	sp|Q13547|HDAC1_HUMAN	Q9NVM6	QAqEEAERLR	41040.5
								Q13561_Q148	DCTN2	sp|Q13561|DCTN2_HUMAN	Q9NYL9	QVqVALETAQR	242902
								Q13561_Q180	DCTN2	sp|Q13561|DCTN2_HUMAN	Q9NZU5	QRqLAEGTAQQR	346174
								Q13564_Q439	NAE1	sp|Q13564|ULA1_HUMAN	Q9P0K7	QRqLAEEDAAR;qLAEEDAAR	37764.4
								Q13630_Q53	GFUS	sp|Q13630|FCL_HUMAN	Q9P2E9	EqELQQTLQQEQSVLDQLRGEAEAAR	118406
								Q13813_Q1418	SPTAN1	sp|Q13813|SPTN1_HUMAN	Q9UBC2	EqMAQQLAEETQGFQR	1.18504e+06
								Q13813_Q179	SPTAN1	sp|Q13813|SPTN1_HUMAN	Q9UBS4	QqSDHDAERLR	20913.7
								Q13813_Q2026	SPTAN1	sp|Q13813|SPTN1_HUMAN	Q9UBW7	qTNLENLDQAFSVAER;qTNLENLDQAFSVAERDLGVTR;qTNLENLDqAFSVAER	11624
								Q13813_Q745	SPTAN1	sp|Q13813|SPTN1_HUMAN	Q9UGP8	ELIPTEEALRLLDAqLATGGIVDPR;LLDAqLATGGIVDPR	271106
								Q13895_Q65	BYSL	sp|Q13895|BYST_HUMAN	Q9UH65	qQQDQVDRNIK	85923
								Q14152_Q549	EIF3A	sp|Q14152|EIF3A_HUMAN	Q9UH99	QLqGIQIQEAETRDQVK	28145.4
								Q14152_Q860	EIF3A	sp|Q14152|EIF3A_HUMAN	Q9UHF7	EEDLKRQNAVLqAAQDDLGHLR	271383
								Q14157_Q153	UBAP2L	sp|Q14157|UBP2L_HUMAN	Q9UHL4	TDSqDLVASFR	52573.2
								Q14157_Q30	UBAP2L	sp|Q14157|UBP2L_HUMAN	Q9UI12	QqSHFAMMHGGTGFAGIDSSSPEVK	362305
								Q14204_Q3459	DYNC1H1	sp|Q14204|DYHC1_HUMAN	Q9UII2	qVLQHPWVTQK	169784
								Q14376_Q70	GALE	sp|Q14376|GALE_HUMAN	Q9UIQ6	QGqETAVAPSLVAPALNKPK;qGqETAVAPSLVAPALNK	46640.2
								Q14444_Q135	CAPRIN1	sp|Q14444|CAPR1_HUMAN	Q9UJJ9	QqVEGTAQEAVSAAGAAAQQVVDQATEAGQK	28473.8
								Q14677_Q140	CLINT1	sp|Q14677|EPN4_HUMAN	Q9UJU6	AqIWDTAGQER;AqIWDTAGqER	38303.5
								Q14683_Q702	SMC1A	sp|Q14683|SMC1A_HUMAN	Q9UJZ1	EVEELEqLTQQLMQDMEHPQR	35648.4
								Q14694_Q599	USP10	sp|Q14694|UBP10_HUMAN	Q9UKD2	EEqMDGTVTLK	217956
								Q14738_Q577	PPP2R5D	sp|Q14738|2A5D_HUMAN	Q9UKG1	QqTLEAEEAKR	143700
								Q14746_Q632	COG2	sp|Q14746|COG2_HUMAN	Q9UKK9	DDIGIILINqYIAEMVR	29358.7
								Q14789_Q2622	GOLGB1	sp|Q14789|GOGB1_HUMAN	Q9UKM7	EFqSPLILDEDQAREPQLQES	144877
								Q14966_Q1491	ZNF638	sp|Q14966|ZN638_HUMAN	Q9ULA0	QqEVVLWR	36421.4
								Q14980_Q1313	NUMA1	sp|Q14980|NUMA1_HUMAN	Q9ULV3	qLYESLMAAHASR	251093
								Q14980_Q1318	NUMA1	sp|Q14980|NUMA1_HUMAN	Q9UM54	DIFKEEqQKNYSK	254767
								Q14980_Q487	NUMA1	sp|Q14980|NUMA1_HUMAN	Q9UNL2	EqLIIPQVPLFNILAK	83998.5
								Q14980_Q579	NUMA1	sp|Q14980|NUMA1_HUMAN	Q9UPN3	QEIIEqLLSNIFHK	27048.2
								Q14980_Q583	NUMA1	sp|Q14980|NUMA1_HUMAN	Q9UPN4	qIHEEALSK	175832
								Q14980_Q796	NUMA1	sp|Q14980|NUMA1_HUMAN	Q9UPQ9	QEGqNYGFFLR	26939
								Q14980_Q870	NUMA1	sp|Q14980|NUMA1_HUMAN	Q9UQB8	QqHQEEEDILDVRDEK	158239
								Q14980_Q871	NUMA1	sp|Q14980|NUMA1_HUMAN	Q9Y230	CFYQLQPAMTqQIYDK	157671
								Q15019_Q5	SEPTIN2	sp|Q15019|SEPT2_HUMAN	Q9Y264	QqTDFLDIYHAFRK	205191
								Q15075_Q489	EEA1	sp|Q15075|EEA1_HUMAN	Q9Y2B0	DFEVAMqKMIPASQR	49178.3
								Q15075_Q593	EEA1	sp|Q15075|EEA1_HUMAN	Q9Y2Z0	QqREEELREILTELEAK	127720
								Q15075_Q595	EEA1	sp|Q15075|EEA1_HUMAN	Q9Y3B8	qAADLTQELPSVLLLHQLAK	124853
								Q15149_Q1253	PLEC	sp|Q15149|PLEC_HUMAN	Q9Y3I0	QREEEERqQQEEALR	72414.1
								Q15149_Q1451	PLEC	sp|Q15149|PLEC_HUMAN	Q9Y490	IRADGGVCKNGFVMqMTSDLINENIDR	298585
								Q15149_Q1630	PLEC	sp|Q15149|PLEC_HUMAN	Q9Y4D1	qLGKNGDEETPHK	76985.3
								Q15149_Q1701	PLEC	sp|Q15149|PLEC_HUMAN	Q9Y4K4	VMqVLNADAIVVK	31836.5
								Q15149_Q1836	PLEC	sp|Q15149|PLEC_HUMAN	Q9Y4L1	QEEERqDGGQNESFK	27757.6
								Q15149_Q1955	PLEC	sp|Q15149|PLEC_HUMAN	Q9Y5M8	qSVEHFTK	40577
								Q15149_Q2200	PLEC	sp|Q15149|PLEC_HUMAN	Q9Y678	ELQEqMSRGDPFK	27298.6
								Q15149_Q2489	PLEC	sp|Q15149|PLEC_HUMAN	Q9Y6D9	ERFDPTqFQDCIIQGLTETGTDLEAVAK	39036.4
								Q15149_Q2577	PLEC	sp|Q15149|PLEC_HUMAN	Q9Y6G5	QqKPTLSGQR	65423.6
								Q15149_Q350	PLEC	sp|Q15149|PLEC_HUMAN	Q9Y6K9	QqWQQLYDTLNAWK	45324.5
								Q15149_Q3940	PLEC	sp|Q15149|PLEC_HUMAN	Q9Y6M9	QPNAqPQYLHGSK	15772.3
								Q15233_Q280	NONO	sp|Q15233|NONO_HUMAN		qGLETFKPDYSEqK	62646.4
								Q15233_Q281	NONO	sp|Q15233|NONO_HUMAN		QITqLLPEDLRK	384639
								Q15276_Q544	RABEP1	sp|Q15276|RABE1_HUMAN		EYNLEqQR	106267
								Q15276_Q65	RABEP1	sp|Q15276|RABE1_HUMAN		EYEqELSDDLHVER	6425.21
								Q15291_Q183	RBBP5	sp|Q15291|RBBP5_HUMAN		qDGSTIHIR	128583
								Q15365_Q245	PCBP1	sp|Q15365|PCBP1_HUMAN		EqMEAEIAHLK	79156
								Q15418_Q668	RPS6KA1	sp|Q15418|KS6A1_HUMAN		EESLqMQVQDILEQNEALK	151857
								Q15691_Q133	MAPRE1	sp|Q15691|MARE1_HUMAN		QNDqVSFASLVEELKK	269840
								Q15847_Q12	ADIRF	sp|Q15847|ADIRF_HUMAN		qQNYQQASSFPPHEELLK	30339.3
								Q15907_Q63	RAB11B	sp|Q15907|RB11B_HUMAN		qYNGVPLDGRPMNIQLVTSQIDAQR	116598
								Q15907_Q70	RAB11B	sp|Q15907|RB11B_HUMAN		QqLSAEELDAQLDAYNAR	116598
								Q15942_Q361	ZYX	sp|Q15942|ZYX_HUMAN		QLPDKWqHDLFDSGFGGGAGVETGGK;WqHDLFDSGFGGGAGVETGGK	8692.94
								Q16531_Q290	DDB1	sp|Q16531|DDB1_HUMAN		qGDITEDETIRFK	408929
								Q16643_Q240	DBN1	sp|Q16643|DREB_HUMAN		qEGHNLGLLHGDMDQSER	45064.8
								Q16864_Q68	ATP6V1F	sp|Q16864|VATF_HUMAN		QNQKDSSGFIFDLqSNTVLAQGGAFENMKEK	31441.8
								Q3KQV9_Q489	UAP1L1	sp|Q3KQV9|UAP1L_HUMAN		QATDHqELVEIPTRPLLTK	36479.5
								Q4G0F5_Q288	VPS26B	sp|Q4G0F5|VP26B_HUMAN		QqQASDVHELQQK	22171.2
								Q4VC31_Q55	MIX23	sp|Q4VC31|MIX23_HUMAN		CMLFSSGTVqLTTTSR	6385.49
								Q53EU6_Q419	GPAT3	sp|Q53EU6|GPAT3_HUMAN		qLSQQSDGDRDLQEHR	31727.6
								Q53GS9_Q407	USP39	sp|Q53GS9|UBP39_HUMAN		APITqFLGR	14866.6
								Q5H9R7_Q250	PPP6R3	sp|Q5H9R7|PP6R3_HUMAN		QLqLEAEEQRK	8159.37
								Q5JRX3_Q279	PITRM1	sp|Q5JRX3|PREP_HUMAN		ELLqTPNFR	2646.65
								Q5T2W1_Q18	PDZK1	sp|Q5T2W1|NHRF3_HUMAN		qDILDEMRK	74051.1
								Q5T3I0_Q384	GPATCH4	sp|Q5T3I0|GPTC4_HUMAN		NYGRLQqDVLQFQK	27683.1
								Q6P1K2_Q74	PMF1	sp|Q6P1K2|PMF1_HUMAN		qGLYELSASNFELHVAQGDHFIK	80076.1
								Q6P1Q0_Q176	LETMD1	sp|Q6P1Q0|LTMD1_HUMAN		qISYNYSDLDQSNVTEETPEGEEHHPVADTENK	9102.66
								Q6PL18_Q684	ATAD2	sp|Q6PL18|ATAD2_HUMAN		QQLqLPLHPSWEASR	7237.22
								Q6UWE0_Q524	LRSAM1	sp|Q6UWE0|LRSM1_HUMAN		AGQLDSNqR	8935.71
								Q6Y288_Q84	B3GLCT	sp|Q6Y288|B3GLT_HUMAN		YYEAADTVTqFDNVR	21332
								Q6Y288_Q90	B3GLCT	sp|Q6Y288|B3GLT_HUMAN		ELGLVDGqELAVADVTTPQTVLFK;ELGLVDGqELAVADVTTPqTVLFK	21278.3
								Q6Y7W6_Q814	GIGYF2	sp|Q6Y7W6|GGYF2_HUMAN		QqETEHIPR	66568.4
								Q6ZS86_Q449	GK5	sp|Q6ZS86|GLPK5_HUMAN		QEqQEGPVGPAPSRPALQEK	65651.5
								Q6ZXV5_Q874	TMTC3	sp|Q6ZXV5|TMTC3_HUMAN		qSNNEANLREEVLK	18022.1
								Q7KZF4_Q349	SND1	sp|Q7KZF4|SND1_HUMAN		QqEGFKPNYMENR	4279.51
								Q7L014_Q921	DDX46	sp|Q7L014|DDX46_HUMAN		NIQDVqSQISK	118492
								Q7L1Q6_Q224	BZW1	sp|Q7L1Q6|5MP2_HUMAN		TNQLLQDIKLLENVTqEQNELLK	7118.56
								Q7L1Q6_Q264	BZW1	sp|Q7L1Q6|5MP2_HUMAN		QVTqEAIR	44891.5
								Q7L1Q6_Q31	BZW1	sp|Q7L1Q6|5MP2_HUMAN		EMqDVDLAEVKPLVEK	28845.6
								Q7L1Q6_Q7	BZW1	sp|Q7L1Q6|5MP2_HUMAN		qDLPSLDEKPR	44558.5
								Q7L2H7_Q346	EIF3M	sp|Q7L2H7|EIF3M_HUMAN		EDqILVSLAGLK	12055.3
								Q7L576_Q884	CYFIP1	sp|Q7L576|CYFP1_HUMAN		NVMSAFGLTDDqVSGPPSAPAEDR	59798.5
								Q7Z417_Q256	NUFIP2	sp|Q7Z417|NUFP2_HUMAN		QIIEDqSGHYIWVPSPEKL	69887.4
								Q7Z417_Q268	NUFIP2	sp|Q7Z417|NUFP2_HUMAN		CSIKTAVAKNMLDPITGqK	69887.4
								Q7Z4H3_Q111	HDDC2	sp|Q7Z4H3|HDDC2_HUMAN		qKFDEIFSATR	51609
								Q7Z6Z7_Q3652	HUWE1	sp|Q7Z6Z7|HUWE1_HUMAN		qLEDWLHSK	390490
								Q7Z7F7_Q108	MRPL55	sp|Q7Z7F7|RM55_HUMAN		QVqHEESTEGEADHSGYAGELGFR	74968.7
								Q7Z7F7_Q59	MRPL55	sp|Q7Z7F7|RM55_HUMAN		QITAqQINKLEELWK	27136.8
								Q86UP2_Q414	KTN1	sp|Q86UP2|KTN1_HUMAN		VLVEGPLNNLRESLMqFSK	34806.1
								Q86UP2_Q568	KTN1	sp|Q86UP2|KTN1_HUMAN		RqLEDGDqPESK;qLEDGDQPESKK;qLEDGDqPESK	14426.7
								Q86UP2_Q789	KTN1	sp|Q86UP2|KTN1_HUMAN		QAqVATGGGPGAPPGSQPDYSAAWAEYYR	46266.2
								Q86UP2_Q982	KTN1	sp|Q86UP2|KTN1_HUMAN		qAEIENPLEDPVTGDYVHK	62769
								Q86UP2_Q987	KTN1	sp|Q86UP2|KTN1_HUMAN		QVqEYQDLLTPVLHHTTEGYPVVPK	28150
								Q86V81_Q165	ALYREF	sp|Q86V81|THOC4_HUMAN		qYAGYDYSQQGR	61680.6
								Q86V81_Q237	ALYREF	sp|Q86V81|THOC4_HUMAN		qSAQLTALAAQQQAAGKEEK	21631.5
								Q86V81_Q88	ALYREF	sp|Q86V81|THOC4_HUMAN		ELqQELQEYEVVTESEK;ELqQELqEYEVVTESEK	39015
								Q86VN1_Q206	VPS36	sp|Q86VN1|VPS36_HUMAN		GTPqQIDYAR	13831.4
								Q86XP3_Q520	DDX42	sp|Q86XP3|DDX42_HUMAN		LqqLPADFGR	54884.1
								Q86XZ4_Q18	SPATS2	sp|Q86XZ4|SPAS2_HUMAN		LQqLPADFGR;LqqLPADFGR	146045
								Q8IVT2_Q320	MISP	sp|Q8IVT2|MISP_HUMAN		EAEDTqVFGDLPRPR	47861.1
								Q8IWJ2_Q511	GCC2	sp|Q8IWJ2|GCC2_HUMAN		QqQDEAYLASLRADQEK	27606.1
								Q8IWS0_Q251	PHF6	sp|Q8IWS0|PHF6_HUMAN		FqIEANFPRR	5066.78
								Q8IYI6_Q30	EXOC8	sp|Q8IYI6|EXOC8_HUMAN		qISQMADDTVAELDRHLAVK	23229.7
								Q8IYW2_Q81	CFAP46	sp|Q8IYW2|CFA46_HUMAN		YYAELCAPPGNSDPEqLK	3112620
								Q8N1G4_Q417	LRRC47	sp|Q8N1G4|LRC47_HUMAN		VLLPTqK	414796
								Q8N335_Q184	GPD1L	sp|Q8N335|GPD1L_HUMAN		LGAVDESLSEETqK	201648
								Q8N8S7_Q560	ENAH	sp|Q8N8S7|ENAH_HUMAN		KqSHAASAAPqASSPPDYTMAWAEYYR	6943.15
								Q8NBJ4_Q136	GOLM1	sp|Q8NBJ4|GOLM1_HUMAN		QASqNFTFTPEWGADLRTEHEK	32175.2
								Q8NBS9_Q189	TXNDC5	sp|Q8NBS9|TXND5_HUMAN		QqEALEEQAALEPKLDLLLEK	19661.5
								Q8NC51_Q241	SERBP1	sp|Q8NC51|SERB1_HUMAN		QRLEELqLFK	79305.4
								Q8NEF9_Q397	SRFBP1	sp|Q8NEF9|SRFB1_HUMAN		PTTqQSPQDEQEK	22932.8
								Q8NEY1_Q937	NAV1	sp|Q8NEY1|NAV1_HUMAN		SEDPDqQYLILNTAR;SEDPDqqYLILNTAR	1865.17
								Q8TAQ2_Q23	SMARCC2	sp|Q8TAQ2|SMRC2_HUMAN		IREDLPNLESSEETEqINK	51195.8
								Q8TBC4_Q442	UBA3	sp|Q8TBC4|UBA3_HUMAN		LAqYEPPqEEK	7688.69
								Q8TCG1_Q559	CIP2A	sp|Q8TCG1|CIP2A_HUMAN		qGVEADINGLR	53474.1
								Q8TDD1_Q614	DDX54	sp|Q8TDD1|DDX54_HUMAN		QqDLDGELRSEK	57858.1
								Q8WUM4_Q641	PDCD6IP	sp|Q8WUM4|PDC6I_HUMAN		QLNDLWDqIEQAHLELR	75908.2
								Q8WXF1_Q376	PSPC1	sp|Q8WXF1|PSPC1_HUMAN		EALqLMATYLPK	19636
								Q8WXH0_Q1447	SYNE2	sp|Q8WXH0|SYNE2_HUMAN		VFAIqDPTLPLTSYK	37115.3
								Q8WXH0_Q3985	SYNE2	sp|Q8WXH0|SYNE2_HUMAN		ELVTqQLPHLLK;ELVTqqLPHLLK	64588.1
								Q8WZ42_Q552	TTN	sp|Q8WZ42|TITIN_HUMAN		qPLLLSEDEEDTK;qPLLLSEDEEDTKR	31927.5
								Q92597_Q6	NDRG1	sp|Q92597|NDRG1_HUMAN		qGTYGGYFRDQK	44019.2
								Q92598_Q186	HSPH1	sp|Q92598|HS105_HUMAN		qVAQQEAQRAQFLVEK	12554
								Q92609_Q634	TBC1D5	sp|Q92609|TBCD5_HUMAN		LVAGEMGqNEPDQGGQR;LVAGEMGqNEPDQGGqR	23361
								Q92734_Q191	TFG	sp|Q92734|TFG_HUMAN		EVYqQQQYGSGGR	73268.5
								Q92796_Q804	DLG3	sp|Q92796|DLG3_HUMAN		PELSLEVqLqAER	39013.9
								Q92817_Q1856	EVPL	sp|Q92817|EVPL_HUMAN		qPEHLGLDQYIIK	337196
								Q92878_Q174	RAD50	sp|Q92878|RAD50_HUMAN		qKTEDEVLTSK	13711.6
								Q92878_Q575	RAD50	sp|Q92878|RAD50_HUMAN		QRqEEPPPGPQRPDQSAAAAGPGDPK	2516.58
								Q92890_Q205	UFD1	sp|Q92890|UFD1_HUMAN		QLqFLETQLAQVSQHVSDLEEQKK	126053
								Q92900_Q260	UPF1	sp|Q92900|RENT1_HUMAN		qLTNPYGSWR	24181
								Q92900_Q923	UPF1	sp|Q92900|RENT1_HUMAN		EIVRDLDqDGDK	27708.5
								Q92945_Q111	KHSRP	sp|Q92945|FUBP2_HUMAN		QRGDqLVPFSTK	18981.7
								Q92945_Q657	KHSRP	sp|Q92945|FUBP2_HUMAN		QREEYqPATPGLGMFVEVK;QREEYqPATPGLGMFVEVKDPEDK	71311.3
								Q93050_Q199	ATP6V0A1	sp|Q93050|VPP1_HUMAN		EqREEEVEEEEKEEDEEK	88070.4
								Q93100_Q386	PHKB	sp|Q93100|KPBB_HUMAN		qDNCVHDLQAHNK	50058.5
								Q969M3_Q38	YIPF5	sp|Q969M3|YIPF5_HUMAN		QqAGAQGPGSADLEDGEMGKR	14900
								Q96A49_Q211	SYAP1	sp|Q96A49|SYAP1_HUMAN		ESAVGqMGWSGGLSLR	172173
								Q96A49_Q214	SYAP1	sp|Q96A49|SYAP1_HUMAN		ESGVGqTDWSGVEAGEFLK	131817
								Q96A49_Q321	SYAP1	sp|Q96A49|SYAP1_HUMAN		QEqAHDDAIWSVAWGTNK;QEqAHDDAIWSVAWGTNKK	41397.5
								Q96AE4_Q434	FUBP1	sp|Q96AE4|FUBP1_HUMAN		EHFAqFGHVR	55988
								Q96AG4_Q75	LRRC59	sp|Q96AG4|LRC59_HUMAN		qTIQYIHPADAVK	54046.1
								Q96AG4_Q76	LRRC59	sp|Q96AG4|LRC59_HUMAN		ALAEDATVYEYDSIYDEMqK	54046.1
								Q96B36_Q234	AKT1S1	sp|Q96B36|AKTS1_HUMAN		QWLqEIDRYASENVNK;qWLqEIDR	69092.5
								Q96CS3_Q292	FAF2	sp|Q96CS3|FAF2_HUMAN		NKFGEVLEISGKDYVqEVTK	413271
								Q96CS3_Q293	FAF2	sp|Q96CS3|FAF2_HUMAN		QqLLDRELK	9921.88
								Q96CS3_Q402	FAF2	sp|Q96CS3|FAF2_HUMAN		QTWDqLLLHYQQEAK	62906.5
								Q96E11_Q237	MRRF	sp|Q96E11|RRFM_HUMAN		QLAqIDGTLSTIEFQR	91872.8
								Q96E11_Q240	MRRF	sp|Q96E11|RRFM_HUMAN		EAqQYSEALASTR	37922.4
								Q96G03_Q583	PGM2	sp|Q96G03|PGM2_HUMAN		qHEEYIADMALDPAK	99904.9
								Q96GA3_Q44	LTV1	sp|Q96GA3|LTV1_HUMAN		qNPLDEQHIFQLPVRPTAVK	125905
								Q96HE7_Q149	ERO1A	sp|Q96HE7|ERO1A_HUMAN		EqEPMPTVDSHEPR	142349
								Q96I24_Q527	FUBP3	sp|Q96I24|FUBP3_HUMAN		MSPDEGqEELEEVQAELK;MSPDEGqEELEEVqAELK	85907.2
								Q96I24_Q536	FUBP3	sp|Q96I24|FUBP3_HUMAN		EIINTYTEAVqTVDPFK	85907.2
								Q96I59_Q335	NARS2	sp|Q96I59|SYNM_HUMAN		AAqLCGPDR	14636.7
								Q96JB5_Q459	CDK5RAP3	sp|Q96JB5|CK5P3_HUMAN		qWVIPWHLNK	25896.5
								Q96PZ0_Q183	PUS7	sp|Q96PZ0|PUS7_HUMAN		qVHIGQLYSTDK;qVHIGqLYSTDK	44682.2
								Q96QK1_Q5	VPS35	sp|Q96QK1|VPS35_HUMAN		qKADEEEMLDNLPEAGDSR	13296.6
								Q96QK1_Q505	VPS35	sp|Q96QK1|VPS35_HUMAN		QqYIEQSQAEIYHNR	127516
								Q96QK1_Q765	VPS35	sp|Q96QK1|VPS35_HUMAN		QqADFVDLSFPTISSTGPNGAIIHYAPVPETNR	77518
								Q99417_Q92	MYCBP	sp|Q99417|MYCBP_HUMAN		QSqQEAEEEEREEEEEAQIIQR	92318.1
								Q99417_Q97	MYCBP	sp|Q99417|MYCBP_HUMAN		LETTWMTAVGLSEMAAEAAYqTGADQASITAR	92318.1
								Q99456_Q226	KRT12	sp|Q99456|K1C12_HUMAN		QDAqSLHGDIPQK	8451.94
								Q99459_Q245	CDC5L	sp|Q99459|CDC5L_HUMAN		EqLGEEIDSK	54163.1
								Q99459_Q741	CDC5L	sp|Q99459|CDC5L_HUMAN		QAEqLSAAGEGGDAGRMDTEEARPAK	50192.7
								Q99460_Q421	PSMD1	sp|Q99460|PSMD1_HUMAN		NLPDPGKAqDFMK	11797.9
								Q99570_Q58	PIK3R4	sp|Q99570|PI3R4_HUMAN		INqFYGAPTAVR	136859
								Q99584_Q44	S100A13	sp|Q99584|S10AD_HUMAN		VLSASQAFAAqR	44924.5
								Q99613_Q34	EIF3C	sp|Q99613|EIF3C_HUMAN		QqQLLNEENLRK	19427.8
								Q99613_Q878	EIF3C	sp|Q99613|EIF3C_HUMAN		DALNLAQMqEQTLQLEQQSK	32826.3
								Q99623_Q201	PHB2	sp|Q99623|PHB2_HUMAN		TLEqEIER	109267
								Q99623_Q204	PHB2	sp|Q99623|PHB2_HUMAN		qLETVLDDLDPENALLPAGFR	134694
								Q99623_Q205	PHB2	sp|Q99623|PHB2_HUMAN		QLMHqLPIYDQDPSR	120272
								Q99623_Q208	PHB2	sp|Q99623|PHB2_HUMAN		qDLQNALEESERNK	120429
								Q99714_Q138	HSD17B10	sp|Q99714|HCD2_HUMAN		QVLqLQASHRESEEALQK	45893.1
								Q99729_Q236	HNRNPAB	sp|Q99729|ROAA_HUMAN		QDAqDRLDEMDQQK	60472.3
								Q99996_Q2190	AKAP9	sp|Q99996|AKAP9_HUMAN		EqLTEEAR;EqLTEEAREGIK	65494.3
								Q99996_Q2192	AKAP9	sp|Q99996|AKAP9_HUMAN		GAGNNVLVIDGqQK	65494.3
								Q9BPX6_Q162	MICU1	sp|Q9BPX6|MICU1_HUMAN		qNKDDEAEWQELQQSIQR	3858.61
								Q9BQ61_Q136	TRIR	sp|Q9BQ61|TRIR_HUMAN		QqELEAVRK	7527.57
								Q9BQ61_Q81	TRIR	sp|Q9BQ61|TRIR_HUMAN		QALEqYEEVKK;qALEqYEEVK	316422
								Q9BQS8_Q516	FYCO1	sp|Q9BQS8|FYCO1_HUMAN		SEWQSMTqESFQESSVK	11075.1
								Q9BRJ2_Q251	MRPL45	sp|Q9BRJ2|RM45_HUMAN		qEANHLQGSDGQQSVK	30394.2
								Q9BRK5_Q247	SDF4	sp|Q9BRK5|CAB45_HUMAN		APDPGFqER	84093
								Q9BTV4_Q271	TMEM43	sp|Q9BTV4|TMM43_HUMAN		qLENLEQQKYDDEDISEDIK	104392
								Q9BVK6_Q77	TMED9	sp|Q9BVK6|TMED9_HUMAN		EqAEEERYFR	1.01627e+06
								Q9BW71_Q238	HIRIP3	sp|Q9BW71|HIRP3_HUMAN		SSVVLDDGLVqDEFSESVK	20620.1
								Q9BZK7_Q380	TBL1XR1	sp|Q9BZK7|TBL1R_HUMAN		QWDqVEQDLADELITPQGHEK	12129.2
								Q9C0C2_Q1065	TNKS1BP1	sp|Q9C0C2|TB182_HUMAN		qLTQPETHFGR	47412.2
								Q9C0C2_Q1191	TNKS1BP1	sp|Q9C0C2|TB182_HUMAN		ESMqMQVEAER	2.27169e+06
								Q9C0C2_Q1257	TNKS1BP1	sp|Q9C0C2|TB182_HUMAN		qNLIEELRK	39992.7
								Q9GZS3_Q13	SKIC8	sp|Q9GZS3|SKI8_HUMAN		qIYLSENPEETAAR	93360.9
								Q9GZT3_Q41	SLIRP	sp|Q9GZT3|SLIRP_HUMAN		EqTADGVAVIPVLQR;EqTADGVAVIPVLqR	66787.6
								Q9H0A0_Q366	NAT10	sp|Q9H0A0|NAT10_HUMAN		QETqLLEDYVEAIEGVR	41703.1
								Q9H0G5_Q83	NSRP1	sp|Q9H0G5|NSRP1_HUMAN		KEAVqTAAK	249398
								Q9H0U4_Q104	RAB1B	sp|Q9H0U4|RAB1B_HUMAN		QAqTQTSPEHLVLQQK	1.10234e+06
								Q9H2J4_Q104	PDCL3	sp|Q9H2J4|PDCL3_HUMAN		QqEEEAERLR	11857.3
								Q9H3S7_Q706	PTPN23	sp|Q9H3S7|PTN23_HUMAN		QqSEEDLLLQDFSR;QqSEEDLLLQDFSRNLSAK	30744
								Q9H410_Q227	DSN1	sp|Q9H410|DSN1_HUMAN		ENLEqAFEVAER	31995.6
								Q9H444_Q81	CHMP4B	sp|Q9H444|CHM4B_HUMAN		QLqEELAEHQVPVEK	70385
								Q9H4G4_Q40	GLIPR2	sp|Q9H4G4|GAPR1_HUMAN		QPAqELSPTPGGTAHQALK	54481.7
								Q9H6Y2_Q166	WDR55	sp|Q9H6Y2|WDR55_HUMAN		qDTVWDIEEVPRPEGK	6369.88
								Q9H900_Q501	ZWILCH	sp|Q9H900|ZWILC_HUMAN		ELqYIDAISNK	14530.6
								Q9H910_Q154	JPT2	sp|Q9H910|JUPI2_HUMAN		TEALTqAFR	171788
								Q9HC07_Q187	TMEM165	sp|Q9HC07|TM165_HUMAN		GTEVqVDDIK;GTEVqVDDIKR	6753.08
								Q9HCS7_Q383	XAB2	sp|Q9HCS7|SYF1_HUMAN		EYqDAFLFNELK	185014
								Q9HD23_Q53	MRS2	sp|Q9HD23|MRS2_HUMAN		LEQVQQQMAQNQTAPMLELGTSLLNqTTAQIR	13875.3
								Q9HD33_Q183	MRPL47	sp|Q9HD33|RM47_HUMAN		EYGEqIDPSTHR;EYGEqIDPSTHRK	941033
								Q9HD34_Q69	LYRM4	sp|Q9HD34|LYRM4_HUMAN		CQEAqNGSESEVWTHQSK	40909.1
								Q9NPD8_Q155	UBE2T	sp|Q9NPD8|UBE2T_HUMAN		QqTPPGLCPLAGNSVHEDK;QqTPPGLCPLAGNSVHEDKK	127620
								Q9NPL8_Q103	TIMMDC1	sp|Q9NPL8|TIDC1_HUMAN		EqLAQAMFDHIPVGVGSK;EqLAqAMFDHIPVGVGSK	24227.5
								Q9NQW7_Q373	XPNPEP1	sp|Q9NQW7|XPP1_HUMAN		qIGNVAALPGIVHR	11586.4
								Q9NQZ2_Q151	UTP3	sp|Q9NQZ2|SAS10_HUMAN		qAAASATQTIAAAQHAASTPK	31605.3
								Q9NR28_Q173	DIABLO	sp|Q9NR28|DBLOH_HUMAN		QqVADLTAQLHELSR	23149.1
								Q9NR30_Q465	DDX21	sp|Q9NR30|DDX21_HUMAN		NPQQDYELVqR	261133
								Q9NR30_Q660	DDX21	sp|Q9NR30|DDX21_HUMAN		qADNPHVALYQAR;qADNPHVALYqAR	30518.6
								Q9NRX1_Q34	PNO1	sp|Q9NRX1|PNO1_HUMAN		EAGMqPQLQIR;EAGMqPqLQIR	30023
								Q9NTI5_Q543	PDS5B	sp|Q9NTI5|PDS5B_HUMAN		EFEFSqLPLK	41166
								Q9NUB1_Q383	ACSS1	sp|Q9NUB1|ACS2L_HUMAN		GDVGSADIqDLEK;GGRGDVGSADIqDLEK	150923
								Q9NUQ2_Q194	AGPAT5	sp|Q9NUQ2|PLCE_HUMAN		QEIFqEQLAAVPEFR	343593
								Q9NVI7_Q196	ATAD3A	sp|Q9NVI7|ATD3A_HUMAN		QELqEQLDLQHK	32246.7
								Q9NVI7_Q81	ATAD3A	sp|Q9NVI7|ATD3A_HUMAN		LqAAFSLEK	26743
								Q9NVM6_Q126	DNAJC17	sp|Q9NVM6|DJC17_HUMAN		QLESEREALqQQHSVQVDQLR	113697
								Q9NYL9_Q31	TMOD3	sp|Q9NYL9|TMOD3_HUMAN		QLqEETPPGGPLTEALPPARK	20520.4
								Q9NZU5_Q160	LMCD1	sp|Q9NZU5|LMCD1_HUMAN		QHPqPYIFPDSPGGTSYER	51495.4
								Q9P0K7_Q537	RAI14	sp|Q9P0K7|RAI14_HUMAN			43153
								Q9P2E9_Q868	RRBP1	sp|Q9P2E9|RRBP1_HUMAN			42620.1
								Q9UBC2_Q446	EPS15L1	sp|Q9UBC2|EP15R_HUMAN			58975
								Q9UBS4_Q330	DNAJB11	sp|Q9UBS4|DJB11_HUMAN			227519
								Q9UBW7_Q489	ZMYM2	sp|Q9UBW7|ZMYM2_HUMAN			25161.7
								Q9UGP8_Q605	SEC63	sp|Q9UGP8|SEC63_HUMAN			32718.9
								Q9UH65_Q353	SWAP70	sp|Q9UH65|SWP70_HUMAN			73922
								Q9UH65_Q516	SWAP70	sp|Q9UH65|SWP70_HUMAN			93899.6
								Q9UH99_Q400	SUN2	sp|Q9UH99|SUN2_HUMAN			4482.87
								Q9UHF7_Q646	TRPS1	sp|Q9UHF7|TRPS1_HUMAN			40190.1
								Q9UHL4_Q32	DPP7	sp|Q9UHL4|DPP2_HUMAN			82734.1
								Q9UI12_Q317	ATP6V1H	sp|Q9UI12|VATH_HUMAN			26063.9
								Q9UII2_Q52	ATP5IF1	sp|Q9UII2|ATIF1_HUMAN			255047
								Q9UIQ6_Q345	LNPEP	sp|Q9UIQ6|LCAP_HUMAN			99710.7
								Q9UJJ9_Q190	GNPTG	sp|Q9UJJ9|GNPTG_HUMAN			24637.2
								Q9UJU6_Q289	DBNL	sp|Q9UJU6|DBNL_HUMAN			46551.3
								Q9UJZ1_Q191	STOML2	sp|Q9UJZ1|STML2_HUMAN			1377.93
								Q9UKD2_Q24	MRTO4	sp|Q9UKD2|MRT4_HUMAN			40300.4
								Q9UKG1_Q376	APPL1	sp|Q9UKG1|DP13A_HUMAN			8592.42
								Q9UKK9_Q57	NUDT5	sp|Q9UKK9|NUDT5_HUMAN			20776.6
								Q9UKM7_Q482	MAN1B1	sp|Q9UKM7|MA1B1_HUMAN			23076.8
								Q9ULA0_Q25	DNPEP	sp|Q9ULA0|DNPEP_HUMAN			60514.7
								Q9ULV3_Q346	CIZ1	sp|Q9ULV3|CIZ1_HUMAN			29661.8
								Q9UM54_Q919	MYO6	sp|Q9UM54|MYO6_HUMAN			50655.6
								Q9UNL2_Q10	SSR3	sp|Q9UNL2|SSRG_HUMAN			73683.5
								Q9UPN3_Q257	MACF1	sp|Q9UPN3|MACF1_HUMAN			282659
								Q9UPN3_Q4048	MACF1	sp|Q9UPN3|MACF1_HUMAN			48921.4
								Q9UPN4_Q378	CEP131	sp|Q9UPN4|CP131_HUMAN			30355.6
								Q9UPQ9_Q630	TNRC6B	sp|Q9UPQ9|TNR6B_HUMAN			19575.1
								Q9UQB8_Q163	BAIAP2	sp|Q9UQB8|BAIP2_HUMAN			255356
								Q9Y230_Q121	RUVBL2	sp|Q9Y230|RUVB2_HUMAN			153312
								Q9Y230_Q422	RUVBL2	sp|Q9Y230|RUVB2_HUMAN			17457.4
								Q9Y230_Q447	RUVBL2	sp|Q9Y230|RUVB2_HUMAN			27293.2
								Q9Y264_Q141	ANGPT4	sp|Q9Y264|ANGP4_HUMAN			27128.7
								Q9Y2B0_Q95	CNPY2	sp|Q9Y2B0|CNPY2_HUMAN			123638
								Q9Y2Z0_Q158	SUGT1	sp|Q9Y2Z0|SGT1_HUMAN			17159.6
								Q9Y3B8_Q131	REXO2	sp|Q9Y3B8|ORN_HUMAN			102527
								Q9Y3I0_Q142	RTCB	sp|Q9Y3I0|RTCB_HUMAN			37771.7
								Q9Y3I0_Q68	RTCB	sp|Q9Y3I0|RTCB_HUMAN			210164
								Q9Y490_Q923	TLN1	sp|Q9Y490|TLN1_HUMAN			98529.1
								Q9Y490_Q930	TLN1	sp|Q9Y490|TLN1_HUMAN			53058.3
								Q9Y4D1_Q507	DAAM1	sp|Q9Y4D1|DAAM1_HUMAN			38811.5
								Q9Y4K4_Q24	MAP4K5	sp|Q9Y4K4|M4K5_HUMAN			17591.7
								Q9Y4L1_Q107	HYOU1	sp|Q9Y4L1|HYOU1_HUMAN			687365
								Q9Y4L1_Q256	HYOU1	sp|Q9Y4L1|HYOU1_HUMAN			37040.9
								Q9Y5M8_Q236	SRPRB	sp|Q9Y5M8|SRPRB_HUMAN			25937.7
								Q9Y5M8_Q261	SRPRB	sp|Q9Y5M8|SRPRB_HUMAN			54426.9
								Q9Y678_Q614	COPG1	sp|Q9Y678|COPG1_HUMAN			67314.4
								Q9Y6D9_Q191	MAD1L1	sp|Q9Y6D9|MD1L1_HUMAN			17381.7
								Q9Y6G5_Q58	COMMD10	sp|Q9Y6G5|COMDA_HUMAN			29986
								Q9Y6K9_Q192	IKBKG	sp|Q9Y6K9|NEMO_HUMAN			36778
								Q9Y6K9_Q194	IKBKG	sp|Q9Y6K9|NEMO_HUMAN			36172.2
								Q9Y6M9_Q141	NDUFB9	sp|Q9Y6M9|NDUB9_HUMAN			126418
								Q9Y6M9_Q78	NDUFB9	sp|Q9Y6M9|NDUB9_HUMAN			114225

## Sheet: Deamidation (120 min)
Index	Gene	Protein	Protein ID	Peptide	BE_C_S3_A4_1_2987 Intensity			Index	Gene	Protein	Protein ID	Peptide	BE_C_S3_A4_1_2987 Intensity
O00567_N545	NOP56	sp|O00567|NOP56_HUMAN	O00567	EETVnDPEEAGHR	32908.1			A0FGR8_Q244	ESYT2	sp|A0FGR8|ESYT2_HUMAN	A0FGR8	VDVGqqPLR	26713.1
O00571_N155	DDX3X	sp|O00571|DDX3X_HUMAN	O00571	LEQELFSGGnTGINFEK	130984			A0FGR8_Q245	ESYT2	sp|A0FGR8|ESYT2_HUMAN	A0MZ66	QqLELLEEDKK	26713.1
O14979_N261	HNRNPDL	sp|O14979|HNRDL_HUMAN	O14979	EYFGAFGEIEnIELPMDTK	77961.1			A0MZ66_Q309	SHTN1	sp|A0MZ66|SHOT1_HUMAN	A3KN83	NIAIISEAASSGISLqADR	139079
O60502_N699	OGA	sp|O60502|OGA_HUMAN	O60502	LLPIDGAnDLFFQPPPLTPTSK	89847.2			A3KN83_Q949	SBNO1	sp|A3KN83|SBNO1_HUMAN	O00139	QqVQVVGLQEREVK	208178
O60506_N69	SYNCRIP	sp|O60506|HNRPQ_HUMAN	O60506	EFnEDGALAVLQQFK	50239.5			O00139_Q393	KIF2A	sp|O00139|KIF2A_HUMAN	O00151	qSTSFLVLQEILESEEK	12231.5
O60678_N100	PRMT3	sp|O60678|ANM3_HUMAN	O60678	nPTVEYMNSIYNPVPWEK	58856.8			O00151_Q212	PDLIM1	sp|O00151|PDLI1_HUMAN	O00231	EqSILELGSLLAK	113672
O60739_N6	EIF1B	sp|O60739|EIF1B_HUMAN	O60739	STIQnLQSFDPFADATKGDDLLPAGTEDYIHIR	22512.7			O00231_Q48	PSMD11	sp|O00231|PSD11_HUMAN	O00425	DqTPDENDQVVVK	59746.2
O60814_N64	H2BC12	sp|O60814|H2B1K_HUMAN	O60814	AMGIMnSFVNDIFER	42118.8			O00425_Q527	IGF2BP3	sp|O00425|IF2B3_HUMAN	O00541	QRLAqEEESEAK	49048.5
O75165_N810	DNAJC13	sp|O75165|DJC13_HUMAN	O75165	AFNIDRELGSANVISWnHHEFEVK	26489.3			O00541_Q526	PES1	sp|O00541|PESC_HUMAN	O00571	qSSGASSSSFSSSR	21635.4
O95373_N286	IPO7	sp|O95373|IPO7_HUMAN	O95373	EYnEFAEVFLK	17201			O00571_Q604	DDX3X	sp|O00571|DDX3X_HUMAN	O14602	EDGqEYAQVIK;EDGqEYAqVIK	26663.5
P00558_N249	PGK1	sp|P00558|PGK1_HUMAN	P00558	VLnNMEIGTSLFDEEGAK	9590.15			O14602_Q33	EIF1AY	sp|O14602|IF1AY_HUMAN	O14734	LPVLYqVER	46334.8
P01008_N176	SERPINC1	sp|P01008|ANT3_HUMAN	P01008	LVSAnRLFGDK	540599			O14734_Q97	ACOT8	sp|O14734|ACOT8_HUMAN	O14745	qHGDVVSAIR	93986.8				Nitrile (peptides)					Nitrile (proteins)
P02545_N283	LMNA	sp|P02545|LMNA_HUMAN	P02545	QSAERNSnLVGAAHEELQQSR	465361			O14745_Q211	NHERF1	sp|O14745|NHRF1_HUMAN	O15144	ELqAHGADELLK	267247				N	Q				N	Q
P02794_N12	FTH1	sp|P02794|FRIH_HUMAN	P02794	QnYHQDSEAAINR	88421.7			O15144_Q68	ARPC2	sp|O15144|ARPC2_HUMAN	O15212	qSEQQRETLAQLQQEFQR	1.94754e+06			120 mins	105	563			120 mins	87	426
P04075_N120	ALDOA	sp|P04075|ALDOA_HUMAN	P04075	GVVPLAGTnGETTTQGLDGLSER	49102.9			O15212_Q100	PFDN6	sp|O15212|PFD6_HUMAN	O43143	ETLAqLQqEFQR	77698.9
P04843_N159	RPN1	sp|P04843|RPN1_HUMAN	P04843	QFVVFEGnHYFYSPYPTK	32990.7			O15212_Q110	PFDN6	sp|O15212|PFD6_HUMAN	O43324	VAAMSVAqR	41717.6
P05023_N181	ATP1A1	sp|P05023|AT1A1_HUMAN	P05023	MSInAEEVVVGDLVEVK	5381.96			O15212_Q113	PFDN6	sp|O15212|PFD6_HUMAN	O43583	QIPVLqTNNGPSLTGLTTIAAHLVK	41717.6
P05783_N193	KRT18	sp|P05783|K1C18_HUMAN	P05783	VIDDTnITR	128545			O43143_Q203	DHX15	sp|O43143|DHX15_HUMAN	O43660	qEAGISEGQGTAGEEEEK;qEAGISEGQGTAGEEEEKK;qEAGISEGqGTAGEEEEK	123382
P05787_N167	KRT8	sp|P05787|K2C8_HUMAN	P05787	LEAELGnMQGLVEDFK	60659			O43324_Q34	EEF1E1	sp|O43324|MCA3_HUMAN	O43681	qYPANQGQEVEYFVAGTHPYPPGPGVALTADTK	28938.7
P05787_N184	KRT8	sp|P05787|K2C8_HUMAN	P06733	NKYEDEInK;YEDEInK	164662			O43583_Q76	DENR	sp|O43583|DENR_HUMAN	O43707	VNTFSALLLEPYKPPSAq	39527.7
P06733_N17	ENO1	sp|P06733|ENOA_HUMAN	P06748	EIFDSRGnPTVEVDLFTSK;GnPTVEVDLFTSK	64708.6			O43660_Q81	PLRG1	sp|O43660|PLRG1_HUMAN	O43865	qLEAIDQLHLEYAK;qLEAIDqLHLEYAK	36328.1
P06733_N324	ENO1	sp|P06733|ENOA_HUMAN	P07900	FTASAGIQVVGDDLTVTnPK	38164.3			O43660_Q86	PLRG1	sp|O43660|PLRG1_HUMAN	O60264	QFASqANVVGPWIQTK	47334.7
P06748_N35	NPM1	sp|P06748|NPM_HUMAN	P08670	VDnDENEHQLSLR	59541.1			O43681_Q348	GET3	sp|O43681|GET3_HUMAN	O60341	ETTDTDTADqVIASFK	135193
P06748_N38	NPM1	sp|P06748|NPM_HUMAN	P08727	DELHIVEAEAMnYEGSPIK	54350.4			O43707_Q522	ACTN4	sp|O43707|ACTN4_HUMAN	O60437	EIEIAEqDMSALISLR	787585
P06748_N66	NPM1	sp|P06748|NPM_HUMAN	P08729	ADLInNLGTIAK	54660.9			O43707_Q528	ACTN4	sp|O43707|ACTN4_HUMAN	O60506	qTELFAHFIQPAAQK	749132
P07900_N105	HSP90AA1	sp|P07900|HS90A_HUMAN	P09211	ADLINnLGTIAK;ADLINnLGTIAKSGTK	28392.5			O43707_Q657	ACTN4	sp|O43707|ACTN4_HUMAN	O60678	QqPPAVQFVPPLPEWK	59772
P07900_N106	HSP90AA1	sp|P07900|HS90A_HUMAN	P09493	HnDDEQYAWESSAGGSFTVR	134994			O43707_Q847	ACTN4	sp|O43707|ACTN4_HUMAN	O60739	QqPEVEVTHETLQR;qqPEVEVTHETLQR	38716.7
P07900_N155	HSP90AA1	sp|P07900|HS90A_HUMAN	P10809	ELHInLIPNK	1318854			O43865_Q125	AHCYL1	sp|O43865|SAHH2_HUMAN	O60749	EqILEEFSK	23551.8
P07900_N79	HSP90AA1	sp|P07900|HS90A_HUMAN	P11142	EMEEnFAVEAANYQDTIGR	66507.6			O60264_Q98	SMARCA5	sp|O60264|SMCA5_HUMAN	O60762	QFAqDFVMHTDVR	2681.86
P08670_N350	VIM	sp|P08670|VIME_HUMAN	P12270	ETnLDSLPLVDTHSK	37296.9			O60341_Q633	KDM1A	sp|O60341|KDM1A_HUMAN	O75044	STIqNLQSFDPFADATKGDDLLPAGTEDYIHIR	24910.2
P08670_N427	VIM	sp|P08670|VIME_HUMAN	P13645	SQYEVMAEQnR;SQYEVMAEQnRK	111468			O60437_Q870	PPL	sp|O60437|PEPL_HUMAN	O75083	qFLESSELPR	44983.4
P08727_N263	KRT19	sp|P08727|K1C19_HUMAN	P13797	VDALnDEINFLR	77581.5			O60506_Q258	SYNCRIP	sp|O60506|HNRPQ_HUMAN	O75131	QqQFENLDQQLR;QqQFENLDQQLRK	30790.6
P08729_N219	KRT7	sp|P08729|K2C7_HUMAN	P18124	EVTInQSLLAPLR;EVTInQSLLAPLRLDADPSLQR	48000			O60678_Q191	PRMT3	sp|O60678|ANM3_HUMAN	O75348	qLNYTIGEVPISFVDR;qLNYTIGEVPISFVDRVYGESK	29387.1
P08729_N223	KRT7	sp|P08729|K2C7_HUMAN	P19367	AFLASPEYVNLPInGNGKQ	47951.4			O60739_Q5	EIF1B	sp|O60739|EIF1B_HUMAN	O75369	FVqVSEDSGR	22512.7
P08729_N69	KRT7	sp|P08729|K2C7_HUMAN	P20700	EnAIDRAEQAEADK;EnAIDRAEQAEADKK	171964			O60749_Q260	SNX2	sp|O60749|SNX2_HUMAN	O75494	FATASADGqIYIYDGK	7463.06
P09211_N205	GSTP1	sp|P09211|GSTP1_HUMAN	P22061	LVQDVANNTnEEAGDGTTTATVLAR	107134			O60749_Q311	SNX2	sp|O60749|SNX2_HUMAN	O75506	qTSDGNWLMVHR	79704.9
P09493_N17	TPM1	sp|P09493|TPM1_HUMAN	P24752	EIGnIISDAMK;EIGnIISDAMKK	6340.37			O60762_Q219	DPM1	sp|O60762|DPM1_HUMAN	O75521	EEAqAEIEQYR;EEAqAEIEqYR	21366.5
P10809_N106	HSPD1	sp|P10809|CH60_HUMAN	P25705	STAGDTHLGGEDFDnR	21659.8			O75044_Q130	SRGAP2	sp|O75044|SRGP2_HUMAN	O75937	EATTDFTVDSRPLTqVGGDHIK	42998.5
P10809_N184	HSPD1	sp|P10809|CH60_HUMAN	P26038	MVnHFIAEFK	369399			O75083_Q212	WDR1	sp|O75083|WDR1_HUMAN	O76054	SPFEVqVGPEAGMQK;SPFEVqVGPEAGMqK	222550
P11142_N235	HSPA8	sp|P11142|HSP7C_HUMAN	P27348	VEIIANDQGnR	41542.5			O75131_Q168	CPNE3	sp|O75131|CPNE3_HUMAN	O76070	QIEIqFAQGDRK	263447
P11142_N239	HSPA8	sp|P11142|HSP7C_HUMAN	P27824	NQVAMnPTNTVFDAK;nQVAMnPTNTVFDAK	176813			O75348_Q41	ATP6V1G1	sp|O75348|VATG1_HUMAN	O94776	NIADLMTqAGVEELESENK	49250.1
P11142_N35	HSPA8	sp|P11142|HSP7C_HUMAN	P30101	QRnGALDQQKDELDVR	62759.7			O75369_Q1260	FLNB	sp|O75369|FLNB_HUMAN	O94782	qNYVDLVSSLSPSLESSSQVEPGTDRK	65310.1
P11142_N62	HSPA8	sp|P11142|HSP7C_HUMAN	P31946	ELTTEIDNnIEQISSYK	23917.5			O75369_Q542	FLNB	sp|O75369|FLNB_HUMAN	O94979	qLSILVHPDK	95745.2
P12270_N1585	TPR	sp|P12270|TPR_HUMAN	P32119	IDInMSGFNETDDLK	68614.2			O75369_Q550	FLNB	sp|O75369|FLNB_HUMAN	O95202	QqYEHSVQISR	95745.2
P13645_N354	KRT10	sp|P13645|K1C10_HUMAN	P34897	EAnNFLWPFK	49860.9			O75494_Q84	SRSF10	sp|O75494|SRS10_HUMAN	O95347	EDLRPSAPqQEGEASK;EDLRPSAPqqEGEASK	75440.1
P13797_N324	PLS3	sp|P13797|PLST_HUMAN	P35527	DFnPTATVK	2885.27			O75506_Q58	HSBP1	sp|O75506|HSBP1_HUMAN	O95373	qIDQFLVVAR;qIDqFLVVAR	27829.7
P18124_N205	RPL7	sp|P18124|RL7_HUMAN	P38646	LSSEMnTSTVNSAR	15479.7			O75521_Q109	ECI2	sp|O75521|ECI2_HUMAN	O95433	ISYVVqSLKEYEGK	145644
P19367_N56	HK1	sp|P19367|HXK1_HUMAN	P41091	LILPVGPAGGnQMLEQYDK	103411			O75937_Q79	DNAJC8	sp|O75937|DNJC8_HUMAN	O95782	QVqHILASASPSGR	5193.55
P20700_N282	LMNB1	sp|P20700|LMNB1_HUMAN	P42166	EAYMGnVLQGGEGQAPTR	45006.4			O76054_Q277	SEC14L2	sp|O76054|S14L2_HUMAN	O95861	FLqDTIEEMALK	25770.3
P22061_N189	PCMT1	sp|P22061|PIMT_HUMAN	P43246	EIVTnFLAGFEA	33900.3			O76070_Q106	SNCG	sp|O76070|SYUG_HUMAN	O95994	EDVqDYSEDLQEIK;EDVqDYSEDLQEIKK;EDVqDYSEDLqEIK;EDVqDYSEDLqEIKK	57371
P24752_N93	ACAT1	sp|P24752|THIL_HUMAN	P43686	EGILnDDIYCPPETAVLLASYAVQSK	152812			O94776_Q189	MTA2	sp|O94776|MTA2_HUMAN	P00338	QqEELDALKK	23538.8
P25705_N546	ATP5F1A	sp|P25705|ATPA_HUMAN	P46777	QTIDnSQGAYQEAFDISK;QTIDnSQGAYQEAFDISKK	33790.3			O94776_Q192	MTA2	sp|O94776|MTA2_HUMAN	P00568	QqEVEAITLELEELKR	23919.6
P26038_N112	MSN	sp|P26038|MOES_HUMAN	P46781	IVDDWAnDGWGLK	9436.46			O94782_Q738	USP1	sp|O94782|UBP1_HUMAN	P02545	QLqDIATLADQRR;QLqDIATLADqRR	25239
P27348_N144	YWHAQ	sp|P27348|1433T_HUMAN	P51149	FLQDYFDGnLK	43160.4			O94979_Q181	SEC31A	sp|O94979|SC31A_HUMAN	P02786	qTFGYGARLF	84674
P27824_N452	CANX	sp|P27824|CALX_HUMAN	P60709	EATnPPVIQEEK;EATnPPVIQEEKPK	12365			O95202_Q265	LETM1	sp|O95202|LETM1_HUMAN	P02794	YGGAPqALTLK	18994.9
P30101_N360	PDIA3	sp|P30101|PDIA3_HUMAN	P61978	QTTVSnSQQAYQEAFEISK;QTTVSnSQQAYQEAFEISKK	42119.2			O95202_Q577	LETM1	sp|O95202|LETM1_HUMAN	P04075	QPCPSqYSAIKEEDLVVWVDPLDGTK	84331.4
P30101_N486	PDIA3	sp|P30101|PDIA3_HUMAN	P62258	EGGLGPLnIPLLADVTR;EGGLGPLnIPLLADVTRR	344501			O95347_Q742	SMC2	sp|O95347|SMC2_HUMAN	P04083	HLSPDGqYVPR	135399
P31946_N146	YWHAB	sp|P31946|1433B_HUMAN	P62937	VVDFIDEGVnIGLEVK	145173			O95347_Q817	SMC2	sp|O95347|SMC2_HUMAN	P04264	QqEGESRLNLVQR;QqEGESRLNLVQRNVNIFK	63510.2
P32119_N100	PRDX2	sp|P32119|PRDX2_HUMAN	P63261	VQALEEANNDLEnK	63905.1			O95373_Q993	IPO7	sp|O95373|IPO7_HUMAN	P04792	qVVESAYEVIK;qVVESAYEVIKLK	221950
P34897_N453	SHMT2	sp|P34897|GLYM_HUMAN	P67809	EIETYHnLLEGGQEDFESSGAGK	92895			O95433_Q329	AHSA1	sp|O95433|AHSA1_HUMAN	P04843	DqLIYNLLK	2802.56
P35527_N183	KRT9	sp|P35527|K1C9_HUMAN	P67936	ETAEnYLGHTAK	16102			O95782_Q851	AP2A1	sp|O95782|AP2A1_HUMAN	P04844	EVqQGEEFER;EVqQGEEFERR;EVqqGEEFER	77686.9
P35527_N456	KRT9	sp|P35527|K1C9_HUMAN	P68032	QATInIGTIGHVAHGK	69212.2			O95861_Q103	BPNT1	sp|O95861|BPNT1_HUMAN	P05023	qSAERNSNLVGAAHEELQQSR	11521.2
P38646_N180	HSPA9	sp|P38646|GRP75_HUMAN	P68133	QEDKDDLDVTELTnEDLLDQLVK	90479.8			O95994_Q123	AGR2	sp|O95994|AGR2_HUMAN	P05114	qVDGDNSHVEMK	161274
P41091_N43	EIF2S3	sp|P41091|IF2G_HUMAN	Q00610	nFSTVDIQK	11249.3			P00338_Q101	LDHA	sp|P00338|LDHA_HUMAN	P05455	qNYHQDSEAAINR	493733
P42166_N117	TMPO	sp|P42166|LAP2A_HUMAN	Q01105	EnAPAIIFIDEIDAIATK	28425.5			P00338_Q233	LDHA	sp|P00338|LDHA_HUMAN	P05783	ADDGRPFPqVIK	44629
P43246_N538	MSH2	sp|P43246|MSH2_HUMAN	Q06830	EnPVYEK	41835.7			P00338_Q7	LDHA	sp|P00338|LDHA_HUMAN	P05787	qAWFIENEEQEYVQTVK	78396.5
P43686_N257	PSMC4	sp|P43686|PRS6B_HUMAN	Q13126	QVVnIPSFIVR;QVVnIPSFIVRLDSQK	41166.8			P00568_Q100	AK1	sp|P00568|KAD1_HUMAN	P06132	QAWFIENEEqEYVQTVK;QAWFIENEEqEYVqTVK	35131.4
P46777_N250	RPL5	sp|P46777|RL5_HUMAN	Q13438	EAInVEQAFQTIAR;EAInVEQAFQTIARNALK	203915			P02545_Q276	LMNA	sp|P02545|LMNA_HUMAN	P06396	qISNLQQSISDAEQR;qISNLQQSISDAEQRGENALK	110533
P46781_N143	RPS9	sp|P46781|RS9_HUMAN	Q14061	DDDIAALVVDnGSGMCKAGFAGDDAPR	239480			P02786_Q28	TFRC	sp|P02786|TFR1_HUMAN	P06576	QISNLQqSISDAEQRGENALK	187729
P51149_N161	RAB7A	sp|P51149|RAB7A_HUMAN	Q14240	ELREnTQTTIK	96291.7			P02794_Q11	FTH1	sp|P02794|FRIH_HUMAN	P06733	LATqSNEITIPVTFESR;LATqSNEITIPVTFESRAqLGGPEAAK	104713
P60709_N12	ACTB	sp|P60709|ACTB_HUMAN	Q15833	HLIPAAnTGESK	8407.38			P02794_Q15	FTH1	sp|P02794|FRIH_HUMAN	P07108	qLSSGVSEIR	84880.7
P61978_N173	HNRNPK	sp|P61978|HNRPK_HUMAN	Q2KHT3	EGMnIVEAMER	32559.9			P04075_Q96	ALDOA	sp|P04075|ALDOA_HUMAN	P07237	qPDSGISSIR	24587.9
P62258_N113	YWHAE	sp|P62258|1433E_HUMAN	Q58FF8	VnPTVFFDIAVDGEPLGR	68148.5			P04083_Q10	ANXA1	sp|P04083|ANXA1_HUMAN	P07339	QEIqHLFREPEK	121712
P62937_N137	PPIA	sp|P62937|PPIA_HUMAN	Q86UP2	FEDEnFILK	381592			P04083_Q19	ANXA1	sp|P04083|ANXA1_HUMAN	P07437	DMTSEqLDDILK	38396
P62937_N3	PPIA	sp|P62937|PPIA_HUMAN	Q86V81	VAPEEHPVLLTEAPLnPK	1068.32			P04264_Q418	KRT1	sp|P04264|K2C1_HUMAN	P07814	qAEVANQETKEDLPAENGETKTEESPASDEAGEK	111278
P62937_N87	PPIA	sp|P62937|PPIA_HUMAN	Q8NBJ4	DLYAnTVLSGGTTMYPGIADR	56755.8			P04264_Q424	KRT1	sp|P04264|K2C1_HUMAN	P07900	qKLEEDAEMK	78170.4
P63261_N111	ACTG1	sp|P63261|ACTG_HUMAN	Q92616	QPREDGnEEDK	105201			P04792_Q175	HSPB1	sp|P04792|HSPB1_HUMAN	P07954	AqIFANTVDNAR;IIEDLRAqIFANTVDNAR	159422
P63261_N296	ACTG1	sp|P63261|ACTG_HUMAN	Q92817	EEnVGLHQTLDQTLNELNCI	81792.8			P04792_Q80	HSPB1	sp|P04792|HSPB1_HUMAN	P08237	qSVENDIHGLR;qSVENDIHGLRK	12910.8
P67809_N260	YBX1	sp|P67809|YBOX1_HUMAN	Q96ER3	DLYANnVLSGGTTMYPGIADR	33795.4			P04843_Q269	RPN1	sp|P04843|RPN1_HUMAN	P08238	QAqEYEALLNIK;qAqEYEALLNIK	6331.09
P67936_N231	TPM4	sp|P67936|TPM4_HUMAN	Q96FW1	YPIEHGIITnWDDMEK	23900.8			P04844_Q527	RPN2	sp|P04844|RPN2_HUMAN	P08559	LEAELGNMqGLVEDFK;LKLEAELGNMqGLVEDFK	123985
P68032_N299	ACTC1	sp|P68032|ACTC_HUMAN	Q99459	DLYAnNVMSGGTTMYPGIADR	45441.9			P05023_Q677	ATP1A1	sp|P05023|AT1A1_HUMAN	P08670	qLYEEEIR;qLYEEEIRELQSQISDTSVVLSMDNSR	224930
P68032_N80	ACTC1	sp|P68032|ACTC_HUMAN	Q9BQE3	VGEQAQVVIIDMnDPSNPIR	83962.1			P05114_Q62	HMGN1	sp|P05114|HMGN1_HUMAN	P08727	ELqSQISDTSVVLSMDNSR;ELqSqISDTSVVLSMDNSR;QLYEEEIRELqSQISDTSVVLSMDNSR	145714
P68133_N298	ACTA1	sp|P68133|ACTS_HUMAN	Q9H7H0	EFHLnESGDPSSK	12712.5			P05455_Q215	SSB	sp|P05455|LA_HUMAN	P08729	ELqSqISDTSVVLSMDNSR;QLYEEEIRELQSqISDTSVVLSMDNSR	15902.4
Q00610_N56	CLTC	sp|Q00610|CLH1_HUMAN	Q9UBB4	QGGLGPMnIPLVSDPK;QGGLGPMnIPLVSDPKR	32198.9			P05783_Q139	KRT18	sp|P05783|K1C18_HUMAN	P09211	YEELqSLAGK	98873
Q01105_N159	SET	sp|Q01105|SET_HUMAN	Q9Y490	TWGADVInMTTVPEVVLAK	130296			P05783_Q176	KRT18	sp|P05783|K1C18_HUMAN	P09493	QDMARqLREYQELMNVK;qLREYQELMNVK	94925.2
Q06830_N101	PRDX1	sp|Q06830|PRDX1_HUMAN	Q9Y4L1	EIFFnILVPGAEEAQK	233253			P05783_Q361	KRT18	sp|P05783|K1C18_HUMAN	P09496	EYqELMNVK;QDMARQLREYqELMNVK;QLREYqELMNVK	496921
Q13126_N195	MTAP	sp|Q13126|MTAP_HUMAN		PGLVDSnPAPPESQEK	24704.3			P05787_Q169	KRT8	sp|P05787|K2C8_HUMAN	P09543	qMLDDFGPHR	47239.3
Q13438_N624	OS9	sp|Q13438|OS9_HUMAN		GVAInFVTEEDKR	25152.6			P05787_Q226	KRT8	sp|P05787|K2C8_HUMAN	P09874	EVqGFESATFLGYFK	262519
Q14061_N8	COX17	sp|Q14061|COX17_HUMAN		nLEQLGGTVTnPGGSGTSSR	3219.85			P05787_Q236	KRT8	sp|P05787|K2C8_HUMAN	P09972	QTqVSVLPEGGETPLFK;qTqVSVLPEGGETPLFK	370945
Q14240_N375	EIF4A2	sp|Q14240|IF4A2_HUMAN		VSLDnQAMLHYIRDK	51505.1			P05787_Q238	KRT8	sp|P05787|K2C8_HUMAN	P0CG47	QGqIIYNWQGAQSTQDEVAASAILTAQLDEELGGTPVQSR	188807
Q15833_N440	STXBP2	sp|Q15833|STXB2_HUMAN		nTEDITQEEYGEFYK	18168.6			P05787_Q290	KRT8	sp|P05787|K2C8_HUMAN	P0DMV8	AQPVqVAEGSEPDGFWEALGGK;AqPVqVAEGSEPDGFWEALGGK	59047.2
Q15833_N450	STXBP2	sp|Q15833|STXB2_HUMAN		QQnYQQASSFPPHEELLK	18168.6			P05787_Q370	KRT8	sp|P05787|K2C8_HUMAN	P10809	qFAPIHAEAPEFMEMSVEQEILVTGIK	3.50674e+06
Q2KHT3_N204	CLEC16A	sp|Q2KHT3|CL16A_HUMAN		QYNGVPLDGRPMnIQLVTSQIDAQR	23355.7			P05787_Q375	KRT8	sp|P05787|K2C8_HUMAN	P11021	DYPVVSIEDPFDqDDWGAWQK;DYPVVSIEDPFDqDDWGAWqK	4.55212e+06
Q58FF8_N214	HSP90AB2P	sp|Q58FF8|H90B2_HUMAN		QAALAGNDRnIDVFNVEDQKR	355550			P06132_Q323	UROD	sp|P06132|DCUP_HUMAN	P11047	qATVGDINTERPGMLDFTGK	17965.8
Q86UP2_N984	KTN1	sp|Q86UP2|KTN1_HUMAN		EnVNSLLPVFEEFLK	41415.3			P06396_Q150	GSN	sp|P06396|GELS_HUMAN	P11142	QFLqAAEAIDDIPFGITSNSDVFSK;qFLqAAEAIDDIPFGITSNSDVFSK	31265.5
Q86V81_N177	ALYREF	sp|Q86V81|THOC4_HUMAN		CSIKTAVAKnMLDPITGQK	33057.2			P06396_Q376	GSN	sp|P06396|GELS_HUMAN	P11171	HNqLPLVIEFTEQTAPK;HNqLPLVIEFTEqTAPK	73673.6
Q8NBJ4_N374	GOLM1	sp|Q8NBJ4|GOLM1_HUMAN		EVDKALADDLEKnFPSLK	57858.9			P06396_Q488	GSN	sp|P06396|GELS_HUMAN	P11498	VDATEESDLAqQYGVR;VDATEESDLAqqYGVR	23078.8
Q92616_N1291	GCN1	sp|Q92616|GCN1_HUMAN		EYAEDDnIYQQK	11403.4			P06396_Q631	GSN	sp|P06396|GELS_HUMAN	P11586	QVFGEATKqPGITFIAAK;qPGITFIAAK;qPGITFIAAKFDGILGMAYPR	48507.8
Q92817_N1848	EVPL	sp|Q92817|EVPL_HUMAN		QLnDLWDQIEQAHLELR	166848			P06576_Q162	ATP5F1B	sp|P06576|ATPB_HUMAN	P11940	EVDEqMLNVQNK;EVDEqMLNVqNK	29095.2
Q96ER3_N466	SAAL1	sp|Q96ER3|SAAL1_HUMAN		TIGGGDDSFnTFFSETGAGK	159580			P06733_Q298	ENO1	sp|P06733|ENOA_HUMAN	P12004	QFAYqNSWGLTTR	19476.4
Q96FW1_N66	OTUB1	sp|Q96FW1|OTUB1_HUMAN		FLEnPDLSQTEEK	99191.1			P07108_Q34	DBI	sp|P07108|ACBP_HUMAN	P12081	HNDDEqYAWESSAGGSFTVR	1.38448e+06
Q99459_N736	CDC5L	sp|Q99459|CDC5L_HUMAN		ELEEnLNIAIDVIDAYQK	40305.6			P07237_Q174	P4HB	sp|P07237|PDIA1_HUMAN	P12270	EDqTEYLEER;EDqTEYLEERR;EDqTEYLEERRIK	95757.8
Q9BQE3_N50	TUBA1C	sp|Q9BQE3|TBA1C_HUMAN		EADESLnFEEQILEAAK	50312			P07237_Q233	P4HB	sp|P07237|PDIA1_HUMAN	P12694	ETAIELGYLTAEqFDEWVK	55287.9
Q9H7H0_N120	METTL17	sp|Q9H7H0|MET17_HUMAN		NInADEAAAMGAVYQAAALSK	65990			P07237_Q92	P4HB	sp|P07237|PDIA1_HUMAN	P12814	AIAVLTSGGDAqGMNAAVR	28602.8
Q9UBB4_N196	ATXN10	sp|Q9UBB4|ATX10_HUMAN			20366.5			P07339_Q185	CTSD	sp|P07339|CATD_HUMAN	P13667	EqVANSAFVER	63401.9
Q9Y490_N2340	TLN1	sp|Q9Y490|TLN1_HUMAN			52668.8			P07437_Q329	TUBB	sp|P07437|TBB5_HUMAN	P14324	EIEDAAqFATADPEPPLEELGYHIYSSDPPFEVR	185623
Q9Y4L1_N410	HYOU1	sp|Q9Y4L1|HYOU1_HUMAN			6251.18			P07814_Q1270	EPRS1	sp|P07814|SYEP_HUMAN	P14868	VELqELNDR;VELqELNDRFANYIDK	57622.9
								P07900_Q159	HSP90AA1	sp|P07900|HS90A_HUMAN	P15311	qDVDNASLAR	177019
								P07900_Q194	HSP90AA1	sp|P07900|HS90A_HUMAN	P15927	QqYESVAAKNLQEAEEWYK;qqYESVAAK	1375691
								P07954_Q496	FH	sp|P07954|FUMH_HUMAN	P17066	EYqDLLNVK	61107.2
								P08237_Q28	PFKM	sp|P08237|PFKAM_HUMAN	P17480	IVLqIDNAR;IVLqIDNARLAADDFR	10002.9
								P08238_Q493	HSP90AB1	sp|P08238|HS90B_HUMAN	P17844	FETEqALR;TKFETEqALR	509429
								P08559_Q351	PDHA1	sp|P08559|ODPA_HUMAN	P17980	SqYEVMAEQNR;SqYEVMAEQNRK;SqYEVMAEqNR;SqYEVMAEqNRK	57846.4
								P08670_Q108	VIM	sp|P08670|VIME_HUMAN	P18206	EVAGHTEqLQMSR;EVAGHTEqLqMSR;TEELNREVAGHTEqLqMSR	78197.3
								P08670_Q208	VIM	sp|P08670|VIME_HUMAN	P18621	qSSATSSFGGLGGGSVR	33016.7
								P08670_Q275	VIM	sp|P08670|VIME_HUMAN	P18858	qLREYQELMSVK	167935
								P08670_Q384	VIM	sp|P08670|VIME_HUMAN	P19525	EYqELMSVK;QLREYqELMSVK	130193
								P08727_Q154	KRT19	sp|P08727|K1C19_HUMAN	P20674	EVTINqSLLAPLR;EVTINqSLLAPLRLDADPSLQR;EVTINqSLLAPLRLDADPSLqR	54716
								P08727_Q173	KRT19	sp|P08727|K1C19_HUMAN	P20700	AFLASPEYVNLPINGNGKq	138373
								P08727_Q255	KRT19	sp|P08727|K1C19_HUMAN	P20810	MELqEIQLK;MELqEIqLK	913570
								P08727_Q288	KRT19	sp|P08727|K1C19_HUMAN	P21333	ELEEWYARqDEQLQK	124589
								P08727_Q8	KRT19	sp|P08727|K1C19_HUMAN	P21399	qFVPGDEPR;qFVPGDEPREK	66593.8
								P08729_Q371	KRT7	sp|P08729|K2C7_HUMAN	P21912	QqVPSGESAILDR;qqVPSGESAILDR	529738
								P08729_Q376	KRT7	sp|P08729|K2C7_HUMAN	P22314	GVVPLAGTDGETTTqGLDGLSER	284606
								P08729_Q70	KRT7	sp|P08729|K2C7_HUMAN	P22392	EGIPPDqQR	98176.4
								P09211_Q210	GSTP1	sp|P09211|GSTP1_HUMAN	P22626	qLEDGRTLSDYNIQK;qLEDGRTLSDYNIqK	94172.1
								P09493_Q144	TPM1	sp|P09493|TPM1_HUMAN	P23284	QTqIFTTYSDNQPGVLIQVYEGER	174388
								P09496_Q150	CLTA	sp|P09496|CLCA_HUMAN	P23528	ELEqVCNPIISGLYQGAGGPGPGGFGAQGPK	179636
								P09543_Q225	CNP	sp|P09543|CN37_HUMAN	P23921	PVTTPEEIAqVATISANGDK;QSKPVTTPEEIAqVATISANGDK	41403
								P09874_Q271	PARP1	sp|P09874|PARP1_HUMAN	P24539	SqIFSTASDNQPTVTIK;SqIFSTASDNqPTVTIK	43106.3
								P09972_Q126	ALDOC	sp|P09972|ALDOC_HUMAN	P25705	ELEEIVqPIISK	100113
								P0CG47_Q40	UBB	sp|P0CG47|UBB_HUMAN	P26006	EAqDVKDVDqNLMDR	61148.7
								P0CG47_Q49	UBB	sp|P0CG47|UBB_HUMAN	P27348	TVTNAVVTVPAYFNDSqR	1.0888e+06
								P0DMV8_Q426	HSPA1A	sp|P0DMV8|HS71A_HUMAN	P27695	SINPDEAVAYGAAVqAAILSGDK	238067
								P0DMV8_Q601	HSPA1A	sp|P0DMV8|HS71A_HUMAN	P27797	QTqTFTTYSDNQPGVLIQVYEGER	46674.3
								P10809_Q170	HSPD1	sp|P10809|CH60_HUMAN	P27816	VVVHqETEIADE	387200
								P11021_Q449	HSPA5	sp|P11021|BIP_HUMAN	P28070	IVGDLAqFMVQNGLSR	49420.1
								P11021_Q458	HSPA5	sp|P11021|BIP_HUMAN	P29353	EqVPGFTPR	49420.1
								P11021_Q628	HSPA5	sp|P11021|BIP_HUMAN	P30050	qAHLTNQYMQR	88538.6
								P11047_Q1090	LAMC1	sp|P11047|LAMC1_HUMAN	P30154	AEDNADTLALVFEAPNqEK	42372.5
								P11047_Q1097	LAMC1	sp|P11047|LAMC1_HUMAN	P31937	TTETqVLVASAqK	42372.5
								P11142_Q154	HSPA8	sp|P11142|HSP7C_HUMAN	P31946	TTETQVLVASAqK;TTETqVLVASAqK	64262.5
								P11142_Q376	HSPA8	sp|P11142|HSP7C_HUMAN	P32322	QRNGALDqQKDELDVR	40440
								P11142_Q426	HSPA8	sp|P11142|HSP7C_HUMAN	P33176	QGqIINPSEDPHLPK	608493
								P11171_Q857	EPB41	sp|P11171|EPB41_HUMAN	P33992	VLAVNQENEqLMEDYEK;VLAVNqENEqLMEDYEK	125551
								P11498_Q919	PC	sp|P11498|PYC_HUMAN	P35221	QFGAqANVIGPWIQTK	139626
								P11586_Q30	MTHFD1	sp|P11586|C1TC_HUMAN	P35237	EVSqPDWTPPPEVTLVLTK;VREVSqPDWTPPPEVTLVLTK	63707.5
								P11940_Q375	PABPC1	sp|P11940|PABP1_HUMAN	P35241	QDFVqHFSQIVR	24746.9
								P12004_Q108	PCNA	sp|P12004|PCNA_HUMAN	P35251	QqQFNVQALVAVGDHASK	461218
								P12081_Q410	HARS1	sp|P12081|HARS1_HUMAN	P35527	QAVDqIKSQEQLAAELAEYTAK	76808.8
								P12081_Q417	HARS1	sp|P12081|HARS1_HUMAN	P35579	EDEVEEWqHR;RKEDEVEEWqHR	76808.8
								P12270_Q1590	TPR	sp|P12270|TPR_HUMAN	P35580	qAVDFLSNEGHIYSTVDDDHFK	68088.1
								P12694_Q87	BCKDHA	sp|P12694|ODBA_HUMAN	P35606	SINPDEAVAYGAAVqAAVLMGDK	68365.2
								P12814_Q274	ACTN1	sp|P12814|ACTN1_HUMAN	P36639	QLqEERPELSESELTR	9014.41
								P12814_Q638	ACTN1	sp|P12814|ACTN1_HUMAN	P37802	qVSDLISVLR;qVSDLISVLREANQAINPK	54634
								P13667_Q169	PDIA4	sp|P13667|PDIA4_HUMAN	P38606	QIqELVEAIVLPMNHK	31520.6
								P14324_Q85	FDPS	sp|P14324|FPPS_HUMAN	P38646	QqELTHQEHR;qqELTHQEHR	243986
								P14868_Q83	DARS1	sp|P14868|SYDC_HUMAN	P39023	ETVqTTEDQILK;ETVqTTEDQILKR;ETVqTTEDqILK	79381.8
								P15311_Q410	EZR	sp|P15311|EZRI_HUMAN	P39748	ELTPqVVSAAR	48068.8
								P15311_Q446	EZR	sp|P15311|EZRI_HUMAN	P40121	EqIVPKPEEEVAQK;EqIVPKPEEEVAqK	32598.3
								P15927_Q244	RPA2	sp|P15927|RFA2_HUMAN	P40227	QELqEEEEQTKPPR	18510.5
								P17066_Q378	HSPA6	sp|P17066|HSP76_HUMAN	P40763	YMSPEqISSqDYGK	25079.9
								P17480_Q426	UBTF	sp|P17480|UBF1_HUMAN	P40818	EIYPYVIqELRPTLNELGISTPEELGLDKV	209954
								P17844_Q452	DDX5	sp|P17844|DDX5_HUMAN	P40926	CqSLTEDLEFRK	49626.7
								P17980_Q196	PSMC3	sp|P17980|PRS6A_HUMAN	P41091	EELEqTYHAK	54136.4
								P18206_Q180	VCL	sp|P18206|VINC_HUMAN	P41208	qAEPELDLR;qAEPELDLRSIK	114220
								P18206_Q63	VCL	sp|P18206|VINC_HUMAN	P41250	QMqLENVSVALEFLDRESIK	35511.1
								P18206_Q674	VCL	sp|P18206|VINC_HUMAN	P42704	QAPqTIHLPSGEILDVFDAAER	37446.3
								P18621_Q155	RPL17	sp|P18621|RL17_HUMAN	P42765	QqYLQSIEEREK	325334
								P18858_Q212	LIG1	sp|P18858|DNLI1_HUMAN	P43243	QNRYDGqVAVFGSDLQEK;YDGqVAVFGSDLqEK	99555.3
								P19525_Q459	EIF2AK2	sp|P19525|E2AK2_HUMAN	P43304	qMNPHIR	40915.5
								P19525_Q463	EIF2AK2	sp|P19525|E2AK2_HUMAN	P46013	qLYVLGHEAMK	40915.5
								P20674_Q128	COX5A	sp|P20674|COX5A_HUMAN	P46063	qHYIDLK	19820.3
								P20700_Q199	LMNB1	sp|P20700|LMNB1_HUMAN	P46781	qEMQEVQSSR;qEMQEVqSSR;qEMqEVQSSR	27322
								P20700_Q266	LMNB1	sp|P20700|LMNB1_HUMAN	P46940	DTNGSqFFITTVK	114040
								P20810_Q302	CAST	sp|P20810|ICAL_HUMAN	P47985	EILVGDVGqTVDDPYATFVK	5678.34
								P21333_Q103	FLNA	sp|P21333|FLNA_HUMAN	P48147	EqGPYETYEGSPVSK	42285
								P21399_Q740	ACO1	sp|P21399|ACOHC_HUMAN	P48507	qASIQHIQNAIDTEK	47786.6
								P21912_Q169	SDHB	sp|P21912|SDHB_HUMAN	P48643	EqEHMINWVEK	99821.1
								P22314_Q454	UBA1	sp|P22314|UBA1_HUMAN	P49327	EVAAFAqFGSDLDAATQQLLSR;EVAAFAqFGSDLDAATqQLLSR	303284
								P22314_Q538	UBA1	sp|P22314|UBA1_HUMAN	P49748	QGqYSPMAIEEQVAVIYAGVR;qGqYSPMAIEEQVAVIYAGVR	47856
								P22314_Q58	UBA1	sp|P22314|UBA1_HUMAN	P49756	QPQqVIHGEK	24366.7
								P22392_Q50	NME2	sp|P22392|NDKB_HUMAN	P50552	QTIDNSqGAYQEAFDISKK;qTIDNSqGAYQEAFDISK	92552.4
								P22626_Q191	HNRNPA2B1	sp|P22626|ROA2_HUMAN	P50851	QGFGELLqAVPLADSFR	121403
								P22626_Q194	HNRNPA2B1	sp|P22626|ROA2_HUMAN	P50897	EqFLDGDGWTSR	116180
								P23284_Q151	PPIB	sp|P23284|PPIB_HUMAN	P50991	QDEEqRLKEEEEDK;qDEEqRLK;qDEEqRLKEEEEDK	42539.4
								P23528_Q62	CFL1	sp|P23528|COF1_HUMAN	P51398	DMAqLPETEIAPAK	1373459
								P23921_Q550	RRM1	sp|P23921|RIR1_HUMAN	P51530	QVLGqMVIDEELLGDGHSYSPR;qVLGqMVIDEELLGDGHSYSPR	49163.1
								P24539_Q140	ATP5PB	sp|P24539|AT5F1_HUMAN	P52292	EAEALLqLNGDFLVR	285517
								P24539_Q144	ATP5PB	sp|P24539|AT5F1_HUMAN	P53597	QAqIEVVPSASALIIK;qAqIEVVPSASALIIK	638282
								P24539_Q212	ATP5PB	sp|P24539|AT5F1_HUMAN	P53999	QISqEHTPVALEAYFVPLVK	32532
								P25705_Q448	ATP5F1A	sp|P25705|ATPA_HUMAN	P54105	EFqDAGEQVVSSPADVAEK;EFqDAGEqVVSSPADVAEK	22832.2
								P25705_Q475	ATP5F1A	sp|P25705|ATPA_HUMAN	P55072	QTTVSNSqQAYQEAFEISK;QTTVSNSqQAYQEAFEISKK	9675.76
								P26006_Q415	ITGA3	sp|P26006|ITA3_HUMAN	P55265	LAEqAERYDDMAAAMK	42580.9
								P27348_Q146	YWHAQ	sp|P27348|1433T_HUMAN	P55769	ELqSMADQEQVSPAAIK	235905
								P27695_Q245	APEX1	sp|P27695|APEX1_HUMAN	P55809	qLDDKDEEINQQSQLVEK	25828.2
								P27797_Q26	CALR	sp|P27797|CALR_HUMAN	P55854	EVLqALEELAVNYDQK	157996
								P27797_Q365	CALR	sp|P27797|CALR_HUMAN	P56192	qAVEQQIQSHR	440426
								P27816_Q480	MAP4	sp|P27816|MAP4_HUMAN	P59998	QPAEHLqLLEEAAK	4752.35
								P28070_Q114	PSMB4	sp|P28070|PSB4_HUMAN	P60174	QALqDLLSEYMGNAGRK	280644
								P29353_Q503	SHC1	sp|P29353|SHC1_HUMAN	P60903	ADFSGMSqTDLSLSK	78188.5
								P30050_Q70	RPL12	sp|P30050|RL12_HUMAN	P61163	QLqALSSELAQARDETK;qLqALSSELAQARDETK	25184.4
								P30154_Q129	PPP2R1B	sp|P30154|2AAB_HUMAN	P61247	QLqLDEDAELERQLHEDEEFAR	23130.5
								P31937_Q79	HIBADH	sp|P31937|3HIDH_HUMAN	P61254	qGVDADINGLR	62357.8
								P31946_Q148	YWHAB	sp|P31946|1433B_HUMAN	P61586	ELESqISELQEDLESER;ELESqISELqEDLESER	190705
								P31946_Q17	YWHAB	sp|P31946|1433B_HUMAN	P61978	EqEVNILK	118326
								P32322_Q269	PYCR1	sp|P32322|P5CR1_HUMAN	P62280	qTLENERGELANEVK	28596.1
								P33176_Q431	KIF5B	sp|P33176|KINH_HUMAN	P62753	qIATLHAQVADMK;qIATLHAQVADMKK;qIATLHAqVADMK	42650.8
								P33176_Q493	KIF5B	sp|P33176|KINH_HUMAN	P62942	QAqQERDELADEIANSSGK;qAqQERDELADEIANSSGK	22319.1
								P33176_Q699	KIF5B	sp|P33176|KINH_HUMAN	P63104	LqEMEGTVK	78479.1
								P33992_Q97	MCM5	sp|P33992|MCM5_HUMAN	P63261	QLLqANPILEAFGNAK;qLLqANPILEAFGNAK	671566
								P35221_Q345	CTNNA1	sp|P35221|CTNA1_HUMAN	P67775	EqADFAIEALAK	20804.9
								P35237_Q307	SERPINB6	sp|P35237|SPB6_HUMAN	P67809	TELEDTLDTTAAqQELR;TELEDTLDTTAAqqELR	7079.88
								P35241_Q529	RDX	sp|P35241|RADI_HUMAN	P68366	qEEELQAKDEELLK	398872
								P35251_Q208	RFC1	sp|P35251|RFC1_HUMAN	P78316	QqALTVSTDPEHRFELALQLGELK;qqALTVSTDPEHR	61924.3
								P35527_Q251	KRT9	sp|P35527|K1C9_HUMAN	P78406	ELqEESGLTVDALHK	16694.7
								P35579_Q1112	MYH9	sp|P35579|MYH9_HUMAN	P78527	qMEQISQFLQAAER	50755.4
								P35579_Q1167	MYH9	sp|P35579|MYH9_HUMAN	P80723	EILqEEEDLAEIVQLVGK;EILqEEEDLAEIVqLVGK	35807.8
								P35579_Q1220	MYH9	sp|P35579|MYH9_HUMAN	P82933	SQVFSTAADGqTQVEIK;SQVFSTAADGqTqVEIK	1.11054e+06
								P35579_Q1358	MYH9	sp|P35579|MYH9_HUMAN	P83731	ERLEqQVPVNQVFGQDEMIDVIGVTK	588906
								P35579_Q1365	MYH9	sp|P35579|MYH9_HUMAN	Q00059	QLqQAQAAGAEQEVEK	468154
								P35579_Q1700	MYH9	sp|P35579|MYH9_HUMAN	Q00839	EAHqLFLEPEVLDPESVELK	448067
								P35579_Q1795	MYH9	sp|P35579|MYH9_HUMAN	Q01082	qGSTQGRLDDFFK	227706
								P35579_Q213	MYH9	sp|P35579|MYH9_HUMAN	Q01105	QAALqVAEGFISR;qAALqVAEGFISR	72401.6
								P35579_Q409	MYH9	sp|P35579|MYH9_HUMAN	Q01459	qADLYISEGLHPR;qADLYISEGLHPRIITEGFEAAK	113573
								P35580_Q1165	MYH10	sp|P35580|MYH10_HUMAN	Q01518	QqMLEQHLQDVR;QqMLEQHLQDVRK	6354.38
								P35580_Q850	MYH10	sp|P35580|MYH10_HUMAN	Q01780	QqQDYFHSILGPGNIK	59436.2
								P35606_Q633	COPB2	sp|P35606|COPB2_HUMAN	Q01813	SqETECTYFSTPLLLGK	25569.4
								P36639_Q54	NUDT1	sp|P36639|8ODP_HUMAN	Q01995	qATINIGTIGHVAHGK	41853.9
								P37802_Q89	TAGLN2	sp|P37802|TAGL2_HUMAN	Q02818	qEIREAFDLFDADGTGTIDVK	308135
								P37802_Q92	TAGLN2	sp|P37802|TAGL2_HUMAN	Q04637	QqGDLVRK	304669
								P38606_Q484	ATP6V1A	sp|P38606|VATA_HUMAN	Q04695	VYLqNEYK	56221.9
								P38646_Q479	HSPA9	sp|P38646|GRP75_HUMAN	Q04837	AILqENGCLSDSDMFSqAGLR	43144.7
								P39023_Q203	RPL3	sp|P39023|RL3_HUMAN	Q04917	QTMqVDEHARPQTTLEQLQK	33082.9
								P39748_Q112	FEN1	sp|P39748|FEN1_HUMAN	Q05209	SFqqSSLSR	48656.6
								P39748_Q281	FEN1	sp|P39748|FEN1_HUMAN	Q05682	QEqLETARK	141908
								P39748_Q333	FEN1	sp|P39748|FEN1_HUMAN	Q06124	qLTQTTHTDKVPGDEDK	62255.2
								P39748_Q337	FEN1	sp|P39748|FEN1_HUMAN	Q06481	qKPSNTEDFIEDIVK	64279.3
								P40121_Q311	CAPG	sp|P40121|CAPG_HUMAN	Q06830	qVVNIPSFIVR;qVVNIPSFIVRLDSQK	83873
								P40227_Q105	CCT6A	sp|P40227|TCPZ_HUMAN	Q07021	qNVAYEYLCHLEEAK	25269.7
								P40763_Q142	STAT3	sp|P40763|STAT3_HUMAN	Q07065	EELqSGVDAANSAAQQYQR;EELqSGVDAANSAAQQYqR	145827
								P40818_Q82	USP8	sp|P40818|UBP8_HUMAN	Q08378	EIEqEAAVELSQLRDPQHDLDR;EIEqEAAVELSQLRDPQHDLDRVK;EIEqEAAVELSqLR	32311.4
								P40926_Q281	MDH2	sp|P40926|MDHM_HUMAN	Q08379	qSNPLLIHVDTK	887399
								P41091_Q39	EIF2S3	sp|P41091|IF2G_HUMAN	Q08945	qFDIQLLTHNDPK	127319
								P41208_Q31	CETN2	sp|P41208|CETN2_HUMAN	Q08J23	QqISLATQMVR	8747.8
								P41250_Q74	GARS1	sp|P41250|GARS_HUMAN	Q09666	MVVPGLDGAqIPR	49241.3
								P42704_Q174	LRPPRC	sp|P42704|LPPRC_HUMAN	Q12846	EDGLAqQQTQLNLR	156073
								P42704_Q496	LRPPRC	sp|P42704|LPPRC_HUMAN	Q12904	EqGVTFPSGDIQEQLIR;EqGVTFPSGDIqEQLIR	124244
								P42704_Q509	LRPPRC	sp|P42704|LPPRC_HUMAN	Q12906	qAHTMDPQLR;qAHTMDPqLR	124244
								P42765_Q218	ACAA2	sp|P42765|THIM_HUMAN	Q12929	ALEqFATVVEAK	87572.1
								P43243_Q6	MATR3	sp|P43243|MATR3_HUMAN	Q12965	ERqEIEK	185671
								P43243_Q7	MATR3	sp|P43243|MATR3_HUMAN	Q13045	QqPGPSEHIER;QqPGPSEHIERR;qqPGPSEHIER	185671
								P43304_Q591	GPD2	sp|P43304|GPDM_HUMAN	Q13084	QHEqPGQGIAPDAVNGQR	48198.5
								P46013_Q2139	MKI67	sp|P46013|KI67_HUMAN	Q13085	VGVGTSFGLPqTR	39909.8
								P46013_Q2142	MKI67	sp|P46013|KI67_HUMAN	Q13200	ETIPLqETSLYTQDR;ETIPLqETSLYTqDR	39078
								P46063_Q292	RECQL	sp|P46063|RECQ1_HUMAN	Q13206	QMqVLHPAAR	115972
								P46781_Q140	RPS9	sp|P46781|RS9_HUMAN	Q13217	qRFDQPLEASTWLK	530432
								P46940_Q37	IQGAP1	sp|P46940|IQGA1_HUMAN	Q13247	LVITASqSLENKELCILR	35598.1
								P46940_Q372	IQGAP1	sp|P46940|IQGA1_HUMAN	Q13263	qPPIDNIIR;qPPIDNIIRAGLIPK	41257.7
								P47985_Q186	UQCRFS1	sp|P47985|UCRI_HUMAN	Q13347	QGTFHSqQALEYGTK	68476.7
								P48147_Q666	PREP	sp|P48147|PPCE_HUMAN	Q13425	EqISDIDDAVR	42141.7
								P48507_Q206	GCLM	sp|P48507|GSH0_HUMAN	Q13439	qSSSSRDDNMFQIGK	81795.2
								P48507_Q210	GCLM	sp|P48507|GSH0_HUMAN	Q13442	qqPDTEAVLNGK	80958.5
								P48643_Q516	CCT5	sp|P48643|TCPE_HUMAN	Q13547	ETVVEVPqVTWEDIGGLEDVK;ETVVEVPqVTWEDIGGLEDVKR	78676
								P49327_Q1168	FASN	sp|P49327|FAS_HUMAN	Q13561	ELqELVQYPVEHPDK;ELqELVqYPVEHPDK	455295
								P49327_Q2212	FASN	sp|P49327|FAS_HUMAN	Q13813	qTNPSAMEVEEDDPVPEIR;qTNPSAMEVEEDDPVPEIRR	116279
								P49327_Q259	FASN	sp|P49327|FAS_HUMAN	Q13895	qGTTPPIWHLTDK	218660
								P49327_Q71	FASN	sp|P49327|FAS_HUMAN	Q14152	QqIQSIQQSIER	63573.2
								P49748_Q542	ACADVL	sp|P49748|ACADV_HUMAN	Q14157	qHEADADLINAGK	35461.9
								P49756_Q303	RBM25	sp|P49756|RBM25_HUMAN	Q14204	VAGqDGSVVQFK;VAGqDGSVVqFK	286092
								P50552_Q145	VASP	sp|P50552|VASP_HUMAN	Q14677	QqGVLALRPYLQK	177783
								P50851_Q1282	LRBA	sp|P50851|LRBA_HUMAN	Q14694	ELLLqPVTISR	16404.6
								P50851_Q2193	LRBA	sp|P50851|LRBA_HUMAN	Q14738	qSLGELIGTLNAAK	163637
								P50897_Q259	PPT1	sp|P50897|PPT1_HUMAN	Q14746	ELASqPDVDGFLVGGASLK;ELASqPDVDGFLVGGASLKPEFVDIINAK;ELASqPDVDGFLVGGASLKPEFVDIINAKQ	56597.7
								P50991_Q82	CCT4	sp|P50991|TCPD_HUMAN	Q14789	EFPGFLENqK;EFPGFLENqKDPLAVDK	265363
								P51398_Q176	DAP3	sp|P51398|RT29_HUMAN	Q14847	AqYYLPDGSTIEIGPSR;DETLETEKAqYYLPDGSTIEIGPSR	129623
								P51398_Q180	DAP3	sp|P51398|RT29_HUMAN	Q14966	LITEDVqGK	158599
								P51530_Q72	DNA2	sp|P51530|DNA2_HUMAN	Q14980	DDEVqVVR	98719.9
								P52292_Q109	KPNA2	sp|P52292|IMA1_HUMAN	Q15019	qEPVKPEEGR;qEPVKPEEGRDMANR	50017.3
								P53597_Q73	SUCLG1	sp|P53597|SUCA_HUMAN	Q15075	ELRENTqTTIK	120034
								P53999_Q116	SUB1	sp|P53999|TCP4_HUMAN	Q15149	qPTIFQNKK;qPTIFqNK	248518
								P53999_Q54	SUB1	sp|P53999|TCP4_HUMAN	Q15233	EDDVRqYVVR	1.04809e+06
								P54105_Q19	CLNS1A	sp|P54105|ICLN_HUMAN	Q15276	qEVIRGWEEGVAQMSVGQR	213328
								P54105_Q20	CLNS1A	sp|P54105|ICLN_HUMAN	Q15365	GWEEGVAqMSVGqR;QEVIRGWEEGVAqMSVGQR	213328
								P55072_Q473	VCP	sp|P55072|TERA_HUMAN	Q15404	EMqPTHPIR	147978
								P55072_Q490	VCP	sp|P55072|TERA_HUMAN	Q15424	SYELPDGqVITIGNER;SYELPDGqVITIGNERFR	376635
								P55072_Q714	VCP	sp|P55072|TERA_HUMAN	Q15599	qEYDESGPSIVHR;qEYDESGPSIVHRK;qEYDESGPSIVHRKCF	249179
								P55265_Q346	ADAR	sp|P55265|DSRAD_HUMAN	Q15637	HqGVMVGMGQK;HqGVMVGMGqK	42201.1
								P55769_Q115	SNU13	sp|P55769|NH2L1_HUMAN	Q15691	QITqVYGFYDECLRK	58467.8
								P55809_Q356	OXCT1	sp|P55809|SCOT1_HUMAN	Q15847	QRqPREDGNEEDK	37798.1
								P55854_Q24	SUMO3	sp|P55854|SUMO3_HUMAN	Q15907	ENqGDETQGQQPPQRR	59357.1
								P56192_Q193	MARS1	sp|P56192|SYMC_HUMAN	Q16531	qLFHPEQLITGK;qLFHPEQLITGKEDAANNYAR;qLFHPEqLITGK	39865.1
								P59998_Q49	ARPC4	sp|P59998|ARPC4_HUMAN	Q16643	QAqREDALELTEK	32680.3
								P60174_Q20	TPI1	sp|P60174|TPIS_HUMAN	Q16864	qNKPTGFALGSIEGR	3668.09
								P60174_Q224	TPI1	sp|P60174|TPIS_HUMAN	Q16881	STVLTPMFVETqASQGTLQTR;STVLTPMFVETqASQGTLqTR	100155
								P60903_Q46	S100A10	sp|P60903|S10AA_HUMAN	Q2KHT3	STVLTPMFVETqASQGTLqTR	91670.3
								P61163_Q240	ACTR1A	sp|P61163|ACTZ_HUMAN	Q3KQV9	qDAQVVLYR;qDAqVVLYR	27248.1
								P61247_Q92	RPS3A	sp|P61247|RS3A_HUMAN	Q3ZCX4	qITQSALLAEAR;qITqSALLAEAR	39389.4
								P61254_Q56	RPL26	sp|P61254|RL26_HUMAN	Q4VC31	QITqSALLAEARSDYSEAAK;qITqSALLAEAR	19083.9
								P61586_Q136	RHOA	sp|P61586|RHOA_HUMAN	Q53GS9	ESEPqAAAEPAEAK	70259.8
								P61978_Q175	HNRNPK	sp|P61978|HNRPK_HUMAN	Q5T2W1	EKPDqDAEGKAEEK	107476
								P62280_Q13	RPS11	sp|P62280|RS11_HUMAN	Q5T3I0	qIEEFNIGKR	2280.21
								P62753_Q155	RPS6	sp|P62753|RS6_HUMAN	Q6P1K2	qINWTVLYR	48073.7
								P62942_Q54	FKBP1A	sp|P62942|FKB1A_HUMAN	Q6P2Q9	EqLPIFK	9256.1
								P62942_Q66	FKBP1A	sp|P62942|FKB1A_HUMAN	Q6Y288	EKPYFPIPEEYTFIqNVPLEDR	50140.6
								P63104_Q161	YWHAZ	sp|P63104|1433Z_HUMAN	Q7L014	EGMqLISEKPETEAVVK	1.00035e+06
								P63261_Q246	ACTG1	sp|P63261|ACTG_HUMAN	Q7L1Q6	EIEELqSQAQALSQEGK	379263
								P63261_Q360	ACTG1	sp|P63261|ACTG_HUMAN	Q7L2H7	EqQEAIEHIDEVQNEIDRLNEQASEEILK;EqqEAIEHIDEVQNEIDR	13506.9
								P63261_Q41	ACTG1	sp|P63261|ACTG_HUMAN	Q7L576	QqTEEMWEVLKPK	94071.1
								P67775_Q125	PPP2CA	sp|P67775|PP2AA_HUMAN	Q7Z417	SSLFAqINQGESITHALK	51706
								P67809_Q254	YBX1	sp|P67809|YBOX1_HUMAN	Q7Z4H3	QqINEMHLLIQQAR	46380.8
								P67809_Q267	YBX1	sp|P67809|YBOX1_HUMAN	Q7Z7F7	EIGWTDVGGWTGqGGSILGTK	43314.3
								P68366_Q85	TUBA4A	sp|P68366|TBA4A_HUMAN	Q86UP2	QMEqVAQFLK	652687
								P68366_Q91	TUBA4A	sp|P68366|TBA4A_HUMAN	Q86V81	qFEHLDPQNQHTFEAR	737719
								P78316_Q210	NOP14	sp|P78316|NOP14_HUMAN	Q8IVT2	EFLPEGqDIGAFVAEQK;EFLPEGqDIGAFVAEqK	106680
								P78406_Q225	RAE1	sp|P78406|RAE1L_HUMAN	Q8IWJ2	QVTqLAIDTEERLK;qVTqLAIDTEERLK	46616.9
								P78527_Q2610	PRKDC	sp|P78527|PRKDC_HUMAN	Q8IY81	TIVEEVqDGK	147722
								P78527_Q2617	PRKDC	sp|P78527|PRKDC_HUMAN	Q8IYI6	qATTIIADNIIFLSDQTK;qATTIIADNIIFLSDqTK	147722
								P78527_Q2765	PRKDC	sp|P78527|PRKDC_HUMAN	Q8IYW2	LAEqAERYDDMASAMK	70883.1
								P78527_Q2951	PRKDC	sp|P78527|PRKDC_HUMAN	Q8N1G4	QLqLYEIHGAQK	62954.2
								P78527_Q2954	PRKDC	sp|P78527|PRKDC_HUMAN	Q8N5Q1	QqEAALELEELKK;qqEAALELEELK	50758.9
								P80723_Q43	BASP1	sp|P80723|BASP1_HUMAN	Q8N766	LEqYTSAIEGTK	125098
								P80723_Q60	BASP1	sp|P80723|BASP1_HUMAN	Q8N8S7	ESqSHPGDFVLSVR	77425.6
								P82933_Q77	MRPS9	sp|P82933|RT09_HUMAN	Q8NBJ4	QqLVETHLAR	11721.2
								P83731_Q48	RPL24	sp|P83731|RL24_HUMAN	Q8NBJ5	qITVNDLPVGR	7441.32
								Q00059_Q64	TFAM	sp|Q00059|TFAM_HUMAN	Q8NC51	LVQAFqFTDK;LVqAFqFTDK	33637.3
								Q00839_Q477	HNRNPU	sp|Q00839|HNRPU_HUMAN	Q8TAQ2	ATAVMPDGqFK	57456.3
								Q01082_Q1339	SPTBN1	sp|Q01082|SPTB2_HUMAN	Q8TDD1	qGGLGPMNIPLVSDPK;qGGLGPMNIPLVSDPKR	20553.8
								Q01082_Q1440	SPTBN1	sp|Q01082|SPTB2_HUMAN	Q8WXH0	EVSFqSTGESEWK	48463.3
								Q01105_Q41	SET	sp|Q01105|SET_HUMAN	Q92597	QREELGqGLQGVEQK	294913
								Q01105_Q42	SET	sp|Q01105|SET_HUMAN	Q92598	STLqTMESDIYTEVR	140858
								Q01459_Q370	CTBS	sp|Q01459|DIAC_HUMAN	Q92616	QqLDLTEQQGRK	43760.5
								Q01518_Q260	CAP1	sp|Q01518|CAP1_HUMAN	Q92805	qQNQEITDQLEEEKK	2305.47
								Q01780_Q565	EXOSC10	sp|Q01780|EXOSX_HUMAN	Q92817	ELEGLAGqLQAQVQDNEGLSR	23040.5
[truncated: 271 more rows]

## Sheet: Site Localization
Index	Gene	Protein	Protein ID	Peptide	Best Localization Probability	30 min Localization Probability	60 min Localization Probability	120 min Localization Probability	0 min Localization Probability	30 min Intensity	60 min Intensity	120 min Intensity	0 min Intensity	30 min MaxLFQ Intensity	60 min MaxLFQ Intensity	120 min MaxLFQ Intensity	0 min MaxLFQ Intensity
[truncated: 8,889 more rows]
