# Supplementary material for: Expanding the Chemoproteomic Toolkit to Asparagine and Glutamine
Source: ACS Chem Biol. 2026 Apr 9;21(5):1189–98. doi: 10.1021/acschembio.6c00173 (PMC13184937; doi:10.1021/acschembio.6c00173)
Supplement: Supplementary file 5 [file cb6c00173_si_005.xlsx]

## Sheet: -TM in both reps (no dup)
Index	Gene	Protein ID	Peptide	(-)TM Rep-1 (BE_A_S2_A1_1_3776) Intensity	(-)TM Rep-2 (BE_B_S2_A2_1_3777) Intensity
P00330_N298	ADH1	P00330	SISIVGSYVGnR;SISIVGSYVGnRADTR	500734	183637
P00330_N37	ADH1	P00330	ANELLInVK	674590	490634
P00359_N203	TDH3	P00359	TASGnIIPSSTGAAK	348992	191874
P00359_N314	TDH3	P00359	LVSWYDnEYGYSTR	565787	145110
P00359_N7	TDH3	P00359	VAInGFGR;VRVAInGFGR	978377	183256
P00549_N11	CDC19	P00549	LTSLnVVAGSDLR;LTSLnVVAGSDLRR	288909	441639
P00549_N180	CDC19	P00549	GVnLPGTDVDLPALSEK	641456	786767
P00549_N219	CDC19	P00549	TAnDVLTIR	1.47016e+06	1.17569e+06
P00549_N243	CDC19	P00549	IEnQQGVNNFDEILK;IEnQQGVnNFDEILK	165047	86916.1
P00549_N32	CDC19	P00549	TSIIGTIGPKTnNPETLVALR;TnNPETLVALR;TnnPETLVALR	429971	243056
P00549_N33	CDC19	P00549	TNnPETLVALR;TNnPETLVALRK;TnnPETLVALR	1.43603e+06	1.19564e+06
P00549_N46	CDC19	P00549	AGLnIVR	151858	234280
P00549_N461	CDC19	P00549	InFGIEK	133385	169542
P00560_N201	PGK1	P00560	ALEnPTRPFLAILGGAK	768891	1.8362e+06
P00560_N224	PGK1	P00560	IQLIDnLLDK	188578	318337
P00560_N26	PGK1	P00560	VDFnVPLDGK;VDFnVPLDGKK	2.00088e+06	816588
P00560_N314	PGK1	P00560	EGIPAGWQGLDnGPESR	681080	1.52342e+06
P00560_N365	PGK1	P00560	ALLDEVVKSSAAGnTVIIGGGDTATVAK;SSAAGnTVIIGGGDTATVAK	299628	239044
P00817_N162	IPP1	P00817	VIAIDInDPLAPK	121347	167073
P00817_N202	IPP1	P00817	IPDGKPEnQFAFSGEAK	274196	300380
P00817_N67	IPP1	P00817	EETLnPIIQDTK;EETLnPIIQDTKK	609263	1.53083e+06
P00924_N327	ENO1	P00924	TAGIQIVADDLTVTnPK	232146	328722
P00925_N102	ENO2	P00925	AVDDFLISLDGTAnK;AVDDFLISLDGTAnKSK	501273	591568
P00925_N109	ENO2	P00925	LGAnAILGVSMAAAR	109317	142145
P00925_N17	ENO2	P00925	GnPTVEVELTTEK;GnPTVEVELTTEKGVFR;SVYDSRGnPTVEVELTTEK	2218121	5.45452e+06
P00925_N327	ENO2	P00925	TAGIQIVADDLTVTnPAR	3110954	7200459
P00942_N65	TPI1	P00942	KPQVTVGAQnAYLK;PQVTVGAQnAYLK	154783	586669
P00950_N144	GPM1	P00950	YVDPnVLPETESLALVIDR	635795	1438609
P00950_N205	GPM1	P00950	LnIPTGIPLVFELDENLK;LnIPTGIPLVFELDENLKPSK;LnIPTGIPLVFELDEnLK	153414	293822
P00950_N243	GPM1	P00950	PSKPSYYLDPEAAAAGAAAVAnQGK;PSYYLDPEAAAAGAAAVAnQGK	115814	199760
P02406_N120	RPL28	P02406	IPnVPVIVK	680896	468773
P02407_N104	RPS17A	P02407	DQYVPEVSALDLSRSnGVLNVDnQTSDLVK;SNGVLNVDnQTSDLVK;SnGVLNVDnQTSDLVK	81799.1	73342.5
P02407_N31	RPS17A	P02407	LTLDFQTnK	766174	985700
P02994_N153	TEF1	P02994	QLIVAVnK	631602	681125
P04147_N16	PAB1	P04147	TAEQLENLnIQDDQK	227798	140145
P04456_N137	RPL25	P04456	LTADYDALDIAnR;LTADYDALDIAnRIGYI	864588	502688
P05317_N83	RPP0	P05317	GnVGFVFTNEPLTEIK;GnVGFVFTnEPLTEIK	104274	380011
P05737_N209	RPL7A	P05737	LSnPSGGWGVPR	417284	269379
P05748_N195	RPL15A	P05748	QnTLSLWR	66795.7	70987
P05759_N25	RPS31	P05759	TITLEVESSDTIDnVK	1.65929e+06	1.57334e+06
P05759_N60	RPS31	P05759	QLEDGRTLSDYnIQK;TLSDYnIQK	2853332	3450815
P06106_N136	MET17	P06106	FVEGDnPEEFEK	502279	192047
P06106_N162	MET17	P06106	YnVPDFEK	1.8248e+06	1145278
P06169_N192	PDC1	P06169	LLQTPIDMSLKPnDAESEK	348662	84663.7
P06787_N4	CMD1	P06787	SSnLTEEQIAEFK	443244	294957
P06787_N80	CMD1	P06787	SnDSEQELLEAFK	94620.5	74137
P07251_N150	ATP1	P07251	VVDALGnPIDGK	273386	192706
P07806_N66	VAS1	P07806	TGEVIInPLK	166619	278272
P0C0W1_N92	RPS22A	P0C0W1	WTAnLLPAR	95306.1	225920
P0C2H8_N87	RPL31A	P0C2H8	nPLFSYVEPVLVASAK	128304	1.15424e+06
P0CX31_N15	RPS24A	P0CX31	VISnPLLAR	1.68375e+06	1.03351e+06
P0CX51_N62	RPS16A	P0CX51	FSnIDIR	327563	446175
P0CX53_N165	RPL12A	P0CX53	NPHDIIEGINAGEIEIPEn;NPHDIIEGInAGEIEIPEn;nPHDIIEGINAGEIEIPEn	121749	234407
P10081_N16	TIF1	P10081	SEGITDIEESQIQTnYDK	143222	159366
P10592_N149	SSA2	P10592	VNDAVVTVPAYFnDSQR;VnDAVVTVPAYFnDSQR	352774	112769
P10592_N172	SSA2	P10592	IInEPTAAAIAYGLDK;IInEPTAAAIAYGLDKK	692512	734431
P10592_N361	SSA2	P10592	SInPDEAVAYGAAVQAAILTGDESSK	191058	327219
P10622_N38	RPP1B	P10622	AAGANVDnVWADVYAK	183181	109533
P14540_N317	FBA1	P14540	DYIMSPVGnPEGPEK;DYIMSPVGnPEGPEKPNK	1.36442e+06	615836
P14540_N357	FBA1	P14540	SLETFRTTnTL	713005	729893
P14540_N64	FBA1	P14540	SPIILQTSnGGAAYFAGK	483700	429627
P14832_N24	CPR1	P14832	LYnDIVPK;VVFKLYnDIVPK	1.51273e+06	659751
P15019_N47	TAL1	P15019	FQPQDSTTnPSLILAAAK	150591	150694
P15108_N276	HSC82	P15108	nPSDITQEEYNAFYK	154647	265611
P15108_N37	HSC82	P15108	ELISnASDALDK	343522	254864
P16521_N297	YEF3	P16521	SnFATIADPEAR	162443	153404
P17255_N7	VMA1	P17255	AGAIEnARK;AGAIEnARKEIK	294971	457144
P19414_N44	ACO1	P19414	QnVETLDIVR	314862	287497
P20081_N8	FPR1	P20081	SEVIEGnVKIDR;SEVIEGnVKIDRISPGDGATFPK	868576	793392
P22217_N102	TRX1	P22217	VVGANPAAIKQAIAAnA;VVGAnPAAIKQAIAAnA	320209	481439
P22217_N91	TRX1	P22217	VVGAnPAAIK;VVGAnPAAIKQAIAANA;VVGAnPAAIKQAIAAnA	2.15075e+06	1.46178e+06
P22803_N103	TRX2	P22803	VVGANPAAIKQAIASnV;VVGAnPAAIKQAIASnV	271673	289571
P22943_N90	HSP12	P22943	LnDAVEYVSGR;SKLnDAVEYVSGR	353106	161911
P23254_N282	TKL1	P23254	FGFnPDK	248863	198032
P26786_N174	RPS7A	P26786	LESFQAVYnK	619343	239862
P28707_N7	SBA1	P28707	VInPQVAWAQR	1152934	1.62046e+06
P31373_N150	CYS3	P31373	LVWIETPTnPTLK	166353	273921
P32324_N607	EFT1	P32324	AEPIDEEVSLAIENGIInPR	102934	238357
P32324_N775	EFT1	P32324	AYLPVnESFGFTGELR	85835.2	53924.9
P32463_N121	ACP1	P32463	SVGETVDYIASnPDAN	140532	100661
P32481_N81	GCD11	P32481	EFEEGGGLPEQPLnPDFSK	113546	106550
P32582_N47	CYS4	P32582	LELYnPGGSIK	270718	290874
P32589_N167	SSE1	P32589	IAGLnPVR	616128	322427
P32861_N418	UGP1	P32861	FGPnPLIK	286384	205684
P35691_N10	TMA19	P35691	DIFSnDELLSDAYDAK	270281	145926
P35691_N102	TMA19	P35691	LQETnPEEVPK;LQETnPEEVPKFEK	5757377	5637875
P37291_N166	SHM2	P37291	VnPETGIIDYDTLEK	320558	349085
P38013_N159	AHP1	P38013	ETnPGTDVTVSSVESVLAHL	1.03839e+06	1099609
P38088_N217	GRS1	P38088	YDIGnPVTGETLESPR	271609	218640
P38175_N36	MRP21	P38175	IILnPIK	266617	168557
P38345_N110	SDH8	P38345	TIPEFEGDVnPK	342843	366121
P38623_N596	RCK2	P38623	KVQEnDVGPTIPISATIRE;VQEnDVGPTIPISATIRE	213254	86496.3
P38845_N372	CRP1	P38845	AKKDEEVFTLDPIVnK;DEEVFTLDPIVnK;KDEEVFTLDPIVnK	106254	67137.6
P38910_N87	HSP10	P38910	LGnDDEVILFR	114791	89018.3
P38934_N152	BFR1	P38934	DLVnIEPIR	122962	107711
P39990_N75	SNU13	P39990	nVPYVFVPSR	63025.1	374086
P40150_N102	SSB2	P40150	VIDVDGnPVIEVQYLEETK	1.31121e+06	1.73203e+06
P40150_N153	SSB2	P40150	AVITVPAYFnDAQR	854757	297589
P40150_N176	SSB2	P40150	IInEPTAAAIAYGLGAGK	751137	856137
P40150_N367	SSB2	P40150	SInPDEAVAYGAAVQGAILTGQSTSDETK	172017	457462
P40212_N105	RPL13B	P40212	nQEIFDANVQR;nQEIFDAnVQR	575364	223536
P40327_N352	RPT2	P40327	ILFEnPDLSTK	105808	125385
P40693_N15	RLP7	P40693	AQTLNSnPEILLR	95805.7	64439.1
P41277_N76	GPP1	P41277	FAPDFADEEYVnK	497536	600628
P41940_N278	PSA1	P41940	IGPDVVIGPnVTIGDGVR	140930	125672
P42846_N446	KRI1	P42846	VNELVEnALEQNK;VNELVEnALEQnK	515293	312151
P43582_N7	WWM1	P43582	SnPPQVPSGWK	1.46079e+06	1.26002e+06
P46654_N69	RPS0B	P46654	IIAAIPnPEDVVAISSR	3.19262e+06	5.51482e+06
P48589_N80	RPS12	P48589	LVEGLAnDPENK;LVEGLAnDPENKVPLIK;LVEGLAnDPEnK	199029	169475
P53090_N463	ARO8	P53090	EVSnPNIIFFR	54592.3	85695.1
Q02326_N102	RPL6A	Q02326	FnVEYFAK	187362	236821
Q03048_N17	COF1	Q03048	SGVAVADESLTAFnDLK	125797	82440.9
Q03558_N354	OYE2	Q03558	FFISnPDLVDR;FFISnPDLVDRLEK	55697.6	142493
Q04947_N213	RTN1	Q04947	LGPISnLVK	115382	309853
Q07457_N512	BRE1	Q07457	SnELILQLK	88921.4	7972.66
Q08245_N61	ZEO1	Q08245	EEQnIADGVEQK;KEEQnIADGVEQK	2.06135e+06	1.04486e+06
Q12408_N65	NPC2	Q12408	EVNLDPnPPVR;EVnLDPnPPVR	343792	199000
Q12441_N29	TY1A-DR3	Q12441	EVHTnQDPLDVSASK	245070	100549

## Sheet: +TM in both reps (no dup)
Index	Gene	Protein ID	Peptide	(+)TM Rep-1 (BE_C_S2_A3_1_3778) Intensity	(+)TM Rep-2 (BE_D_S2_A4_1_3779) Intensity
A5Z2X5_N57	YPR010C-A	A5Z2X5	LTGnPELSSLDEVLAK	72283.6	84558.3
O14455_N12	RPL36B	O14455	TGIAIGLnK	44027	53163.2
O43137_N69	YBR085C-A	O43137	DGEVIAnIIGEAK	23323.6	31619
P00330_N245	ADH1	P00330	ATDGGAHGVInVSVSEAAIEASTR	50341.2	42275.8
P00330_N298	ADH1	P00330	SISIVGSYVGnR;SISIVGSYVGnRADTR	500997	539709
P00330_N32	ADH1	P00330	AnELLINVK	12855.9	32530.3
P00330_N79	ADH1	P00330	LPLVGGHEGAGVVVGMGEnVK	87339.3	44246.8
P00359_N134	TDH3	P00359	VVITAPSSTAPMFVMGVnEEK	127801	506653
P00359_N203	TDH3	P00359	TASGnIIPSSTGAAK	32049.1	45240.2
P00359_N314	TDH3	P00359	LVSWYDnEYGYSTR	63918.3	53931.9
P00359_N82	TDH3	P00359	DPAnLPWGSSNVDIAIDSTGVFK	168473	172989
P00360_N82	TDH1	P00360	DPAnLPWGSLK	55845.2	71126.9
P00549_N11	CDC19	P00549	LTSLnVVAGSDLR;LTSLnVVAGSDLRR	444206	42149.2
P00549_N180	CDC19	P00549	GVnLPGTDVDLPALSEK	2.40273e+06	2.24507e+06
P00549_N219	CDC19	P00549	TAnDVLTIR	142847	14331.3
P00549_N243	CDC19	P00549	IEnQQGVNNFDEILK;IEnQQGVnNFDEILK	356876	418408
P00549_N249	CDC19	P00549	IENQQGVNnFDEILK	85126.5	94217.6
P00549_N320	CDC19	P00549	AEVSDVGnAILDGADCVMLSGETAK	11977	20056.4
P00549_N33	CDC19	P00549	TNnPETLVALR;TNnPETLVALRK;TnnPETLVALR	1.302e+06	1.24911e+06
P00560_N120	PGK1	P00560	ASAPGSVILLEnLR	103157	27784.2
P00560_N201	PGK1	P00560	ALEnPTRPFLAILGGAK	1.45953e+06	669511
P00560_N224	PGK1	P00560	IQLIDnLLDK	1.01662e+06	684614
P00560_N248	PGK1	P00560	KVLEnTEIGDSIFDK;VLEnTEIGDSIFDK;VLEnTEIGDSIFDKAGAEIVPK	82853.2	292958
P00560_N26	PGK1	P00560	VDFnVPLDGK;VDFnVPLDGKK	2413625	2.4924e+06
P00560_N314	PGK1	P00560	EGIPAGWQGLDnGPESR	1.27686e+06	415571
P00560_N96	PGK1	P00560	DVTFLnDCVGPEVEAAVK	42658.9	33007.1
P00817_N117	IPP1	P00817	AVGDnDPIDVLEIGETIAYTGQVK	52759.6	91763.4
P00817_N162	IPP1	P00817	VIAIDInDPLAPK	157597	99126.4
P00817_N202	IPP1	P00817	IPDGKPEnQFAFSGEAK	530836	459790
P00817_N245	IPP1	P00817	GIDLTnVTLPDTPTYSK	125569	88549
P00817_N41	IPP1	P00817	EnNIFNMVVEIPR	13988.5	19650.2
P00817_N67	IPP1	P00817	EETLnPIIQDTK;EETLnPIIQDTKK	1.32159e+06	1.41492e+06
P00830_N241	ATP2	P00830	ETGVInLEGESK	21189.7	39275.4
P00830_N256	ATP2	P00830	VALVFGQMnEPPGAR	74539.7	56063.8
P00924_N327	ENO1	P00924	TAGIQIVADDLTVTnPK	466646	300812
P00924_N68	ENO1	P00924	nVNDVIAPAFVK	20626.4	51593
P00925_N102	ENO2	P00925	AVDDFLISLDGTAnK;AVDDFLISLDGTAnKSK	732946	1.95666e+06
P00925_N127	ENO2	P00925	nVPLYQHLADLSK	4575010	3.04121e+06
P00925_N17	ENO2	P00925	GnPTVEVELTTEK;GnPTVEVELTTEKGVFR;SVYDSRGnPTVEVELTTEK	3.28913e+06	2.6104e+06
P00925_N193	ENO2	P00925	IGSEVYHnLK	9427.69	36401.6
P00925_N208	ENO2	P00925	RYGASAGnVGDEGGVAPnIQTAEEALDLIVDAIK;YGASAGnVGDEGGVAPNIQTAEEALDLIVDAIK;YGASAGnVGDEGGVAPnIQTAEEALDLIVDAIK	46428.3	17508
P00925_N218	ENO2	P00925	RYGASAGNVGDEGGVAPnIQTAEEALDLIVDAIK;RYGASAGnVGDEGGVAPnIQTAEEALDLIVDAIK;YGASAGNVGDEGGVAPnIQTAEEALDLIVDAIK;YGASAGnVGDEGGVAPnIQTAEEALDLIVDAIK	290904	75009.5
P00925_N327	ENO2	P00925	TAGIQIVADDLTVTnPAR	4997257	2.74122e+06
P00925_N430	ENO2	P00925	AVYAGEnFHHGDK;AVYAGEnFHHGDKL	162837	327983
P00942_N148	TPI1	P00942	QLnAVLEEVK	1.08311e+06	400098
P00942_N65	TPI1	P00942	KPQVTVGAQnAYLK;PQVTVGAQnAYLK	137540	114173
P00942_N78	TPI1	P00942	ASGAFTGEnSVDQIK;ASGAFTGEnSVDQIKDVGAK	24004.6	269684
P00950_N144	GPM1	P00950	YVDPnVLPETESLALVIDR	1.2682e+06	576028
P00950_N18	GPM1	P00950	nLFTGWVDVK	70765	45567.7
P00950_N205	GPM1	P00950	LnIPTGIPLVFELDENLK;LnIPTGIPLVFELDENLKPSK;LnIPTGIPLVFELDEnLK	146026	74468
P00950_N243	GPM1	P00950	PSKPSYYLDPEAAAAGAAAVAnQGK;PSYYLDPEAAAAGAAAVAnQGK	544411	117701
P00950_N66	GPM1	P00950	AIQTAnIALEK	120206	135514
P00950_N80	GPM1	P00950	LWIPVnR	18625.2	172649
P02406_N120	RPL28	P02406	IPnVPVIVK	39848.9	35605.5
P02406_N74	RPL28	P02406	PVLnLDK	22236.8	29305.1
P02407_N104	RPS17A	P02407	DQYVPEVSALDLSRSnGVLNVDnQTSDLVK;SNGVLNVDnQTSDLVK;SnGVLNVDnQTSDLVK	73857.5	101212
P02407_N31	RPS17A	P02407	LTLDFQTnK	87659.3	109212
P02769_N428	ALB	P02769	LGEYGFQnALIVR	4.26735e+06	2.67099e+06
P02769_N506	ALB	P02769	CCTESLVnR	431860	436533
P02994_N153	TEF1	P02994	QLIVAVnK	334053	188984
P02994_N305	TEF1	P02994	SVEMHHEQLEQGVPGDnVGFNVK	28584.6	24602.8
P03965_N355	CPA2	P03965	IGLGYTLPELPnPITK	32412.5	16720.6
P03965_N621	CPA2	P03965	TIMINYnPETVSTDFDEVDR	13532.8	5005.35
P04037_N144	COX4	P04037	LnPVGVPNDDHHH	11147.5	18735.5
P04039_N37	COX8	P04039	DGVYEnIPFK	20834.9	27848.2
P04050_N1278	RPO21	P04050	IENTMLENITLRGVEnIER	651447	229206
P04147_N139	PAB1	P04147	NLHPDIDnK	21471.4	31393.3
P04147_N16	PAB1	P04147	TAEQLENLnIQDDQK	197392	407244
P04264_N402	KRT1	P04264	IEISELnR	18949.6	31026.5
P04264_N421	KRT1	P04264	QISnLQQSISDAEQR	85594.7	75937.9
P04456_N137	RPL25	P04456	LTADYDALDIAnR;LTADYDALDIAnRIGYI	255230	745868
P04802_N305	DPS1	P04802	AYLAQSPQFnK	66379	55272.7
P04806_N164	HXK1	P04806	DTLPLGFTFSYPASQnK	51227.8	67275.7
P04806_N194	HXK1	P04806	GFDIPNVEGHDVVPLLQnEISK	43004.1	27023.5
P04806_N357	HXK1	P04806	IEDDPFEnLEDTDDIFQK	149819	26861.8
P04807_N123	HXK2	P04807	TTQnPDELWEFIADSLK	40450	54554.7
P04807_N367	HXK2	P04807	IEEDPFENLEDTDDLFQnEFGINTTVQER	19484.6	28391.9
P04807_N62	HXK2	P04807	GGnIPMIPGWVMDFPTGK	25468.3	8405.15
P04840_N14	POR1	P04840	NInDLLNK	29045.7	99862.3
P05030_N194	PMA1	P05030	DGQLVEIPAnEVVPGDILQLEDGTVIPTDGR	20593.4	101814
P05030_N500	PMA1	P05030	TVEEDHPIPEDVHENYEnK	76265.3	205787
P05030_N624	PMA1	P05030	VVEILQnR	587511	649279
P05030_N637	PMA1	P05030	GYLVAMTGDGVnDAPSLK	5587.23	59252.9
P05317_N32	RPP0	P05317	SLFVVGVDnVSSQQMHEVR	35478.2	11485.8
P05694_N226	MET6	P05694	LASAGATEVQIDEPVLVLDLPAnAQAAIK	12842.7	9999.93
P05694_N243	MET6	P05694	AYTYFGEQSnLPK	92948.7	50774.9
P05694_N734	MET6	P05694	FWVnPDCGLK	39552.9	21775.7
P05737_N112	RPL7A	P05737	InSGTFVK	26987.3	22013.7
P05737_N209	RPL7A	P05737	LSnPSGGWGVPR	275850	148648
P05748_N86	RPL15A	P05748	PTnQGVNELK	107410	155744
P05759_N25	RPS31	P05759	TITLEVESSDTIDnVK	858524	265522
P05759_N60	RPS31	P05759	QLEDGRTLSDYnIQK;TLSDYnIQK	828454	391465
P06105_N1188	SCP160	P06105	EAADVIInVPR	39105.9	17861.3
P06106_N136	MET17	P06106	FVEGDnPEEFEK	64803.1	71365.8
P06106_N162	MET17	P06106	YnVPDFEK	57276.7	47616.7
P06168_N253	ILV5	P06168	EVnSDLYGER	15921.3	13165.2
P06169_N175	PDC1	P06169	PVYLGLPANLVDLnVPAK;TTYVTQRPVYLGLPANLVDLnVPAK	509115	281865
P06169_N18	PDC1	P06169	QVnVNTVFGLPGDFNLSLLDK;QVnVnTVFGLPGDFNLSLLDK	104721	80871.8
P06169_N213	PDC1	P06169	nPVILADACCSR	306790	256868
P06169_N305	PDC1	P06169	nIVEFHSDHMK	228229	109305
P06169_N318	PDC1	P06169	nATFPGVQMK	265742	161226
P06169_N470	PDC1	P06169	PYLFVLnNDGYTIEK	30484.5	31700.2
P06169_N53	PDC1	P06169	WAGNANELnAAYAADGYAR;WAGnANELnAAYAADGYAR	42578.7	52824.4
P06169_N548	PDC1	P06169	MIEIMLPVFDAPQnLVEQAK	236418	207761
P06367_N10	RPS14A	P06367	DnSQVFGVAR	39534	49083
P06780_N128	RHO1	P06780	nDPQTIEQLR	40870	39636.2
P07143_N161	CYT1	P07143	LSDYIPGPYPnEQAAR	36428.1	63907.3
P07149_N1535	FAS1	P07149	VNLEnPIPIAVLDSYTPSTNEPYAR	14892	11934.3
P07149_N1561	FAS1	P07149	VSGDLnPIHVSR	152667	126861
P07149_N1756	FAS1	P07149	EInEHSTSYTFR	58053.7	53251.8
P07149_N1912	FAS1	P07149	ALDTVTnVLNFIK	42955.7	21796.9
P07149_N536	FAS1	P07149	VIVAGTLDInPDDDYGFK	95704.3	56800.3
P07149_N560	FAS1	P07149	NPnWLEEYHPK	35826.9	22368.5
P07149_N874	FAS1	P07149	EFDETIFnLPK	70273.1	56636.8
P07170_N25	ADK1	P07170	GTQAPnLQER	299009	217465
P07170_N80	ADK1	P07170	DELTnNPACK	57322.1	36121.2
P07244_N290	ADE57	P07244	TnQLVPEVLEYNVR	53906.2	58458.5
P07244_N502	ADE57	P07244	QnEDTLLVGATDGVGTK	42976.7	55852.4
P07245_N511	ADE3	P07245	TnPDDLTPEEINK	20867.7	29239.8
P07251_N150	ATP1	P07251	VVDALGnPIDGK	147220	168247
P07251_N222	ATP1	P07251	TAVALDTILnQK	132890	166953
P07257_N157	QCR2	P07257	GLGnPLLYDGVER	53518.2	52863.7
P07257_N325	QCR2	P07257	nAVQNESVSSPIELNFDAVK	32038.1	36733.9
P07259_N1022	URA2	P07259	TIMVNYnPETVSTDYDEADR	34880	39211.6
P07259_N1159	URA2	P07259	NDLESYLnQAVEVSR	24635.5	26576.4
P07259_N1900	URA2	P07259	ELVAPGAIQnLIR	120704	79966.1
P07259_N194	URA2	P07259	SAFDVPEWVDPNVQnLVSK	27602.4	28016.5
P07259_N1982	URA2	P07259	IVNVnPLVSSVK	59483.1	44941.6
P07259_N755	URA2	P07259	LGLnIPLNEVK	38298.7	23819.1
P07260_N13	CDC33	P07260	KFEEnVSVDDTTATPK	30637.3	27946.9
P07262_N317	GDH1	P07262	VDIALPCATQnEVSGEEAK	66340.1	68718.2
P07267_N62	PEP4	P07267	AnPEVVFSR	61960	49424.1
P07280_N101	RPS19A	P07280	HIDASGSInR	46016.6	101237
P07806_N66	VAS1	P07806	TGEVIInPLK	76526.1	68435.4
P08524_N345	ERG20	P08524	ADVLTAFLnK	43687.4	91096.3
P09232_N265	PRB1	P09232	QnPLVDFVER	77596.4	51998.6
P09436_N877	ILS1	P09436	NYIIEELnVR	19011.6	14802.9
P09938_N202	RNR2	P09938	ESEFLFnAIHTIPEIGEK	28157	20429.4
P09938_N352	RNR2	P09938	VEnPFDFMENISLAGK	16129.4	21767.7
P0C0X0_N51	RPS28B	P0C0X0	EnDILVLMESER	58769.6	63039.3
P0C2H8_N87	RPL31A	P0C2H8	nPLFSYVEPVLVASAK	314394	214411
P0CS90_N198	SSC1	P0CS90	VVnEPTAAALAYGLEK	76333.6	61479.7
P0CS90_N277	SSC1	P0CS90	TETGIDLEnDR	23770.5	25617.6
P0CS90_N305	SSC1	P0CS90	IELSSTVSTEInLPFITADASGPK	9002.15	2382.82
P0CS90_N89	SSC1	P0CS90	QAVVnPENTLFATK	38325.4	274297
P0CT04_N60	PBI2	P0CT04	HnDVIENVEEDK;HnDVIEnVEEDK	24767	64435
P0CX31_N15	RPS24A	P0CX31	VISnPLLAR	421709	291969
P0CX31_N31	RPS24A	P0CX31	QFVVDVLHPnR	14962.3	20593.2
P0CX31_N77	RPS24A	P0CX31	SVGFGLVYnSVAEAK	44304.7	65324.4
P0CX35_N153	RPS4A	P0CX35	YPDPnIK	32588.8	17093.4
P0CX43_N141	RPL1A	P0CX43	FPTPVSHnDDLYGK	26836.5	95336.7
P0CX45_N140	RPL2A	P0CX45	ASGNYVIIIGHnPDENK	131339	92796.6
P0CX47_N106	RPS11A	P0CX47	nVPVHVSPAFR	177641	108045
P0CX49_N136	RPL18A	P0CX49	GQnTLILR	30097.6	29899.3
P0CX51_N62	RPS16A	P0CX51	FSnIDIR	115893	29349.8
P0CX53_N147	RPL12A	P0CX53	nPHDIIEGINAGEIEIPEN;nPHDIIEGINAGEIEIPEn	219502	189542
P0CX53_N165	RPL12A	P0CX53	NPHDIIEGINAGEIEIPEn;NPHDIIEGInAGEIEIPEn;nPHDIIEGINAGEIEIPEn	560927	521948
P0CX55_N104	RPS18A	P0CX55	DYHTLANnVESK	35783.1	61959.5
P0CX55_N21	RPS18A	P0CX55	LLNTnVDGNIK	19915.9	11486.9
P0CX55_N75	RPS18A	P0CX55	IVQIMQnPTHYK	111497	123014
P0CX55_N87	RPS18A	P0CX55	IPAWFLnR	49897.8	148642
P10081_N240	TIF1	P10081	QFYVnVEEEEYK	94834.5	18979.3
P10081_N32	TIF1	P10081	FDDMELDEnLLR	41250.5	30570.8
P10081_N395	TIF1	P10081	FYSTQIEELPSDIATLLn	38256.3	51405
P10591_N55	SSA1	P10591	nQAAMNPSNTVFDAK;nQAAMNPSnTVFDAK;nQAAMnPSNTVFDAK	440183	578412
P10591_N599	SSA1	P10591	ELQDIAnPIMSK	385541	476203
P10591_N60	SSA1	P10591	NQAAMnPSNTVFDAK;nQAAMnPSNTVFDAK	308564	338867
P10591_N63	SSA1	P10591	nQAAMNPSnTVFDAK	9309.22	168894
P10592_N111	SSA2	P10592	nFTPEQISSMVLGK	36450.7	21412.5
P10592_N149	SSA2	P10592	VNDAVVTVPAYFnDSQR;VnDAVVTVPAYFnDSQR	441908	526132
P10592_N166	SSA2	P10592	DAGTIAGLnVLR	50300.3	9932.12
P10592_N172	SSA2	P10592	IInEPTAAAIAYGLDK;IInEPTAAAIAYGLDKK	554246	495970
P10592_N232	SSA2	P10592	ATAGDTHLGGEDFDnR	403963	1.14523e+06
P10592_N33	SSA2	P10592	VDIIANDQGnR	562434	107219
P10592_N361	SSA2	P10592	SInPDEAVAYGAAVQAAILTGDESSK	162882	173837
P10592_N537	SSA2	P10592	nQLESIAYSLK	136422	369917
P10592_N55	SSA2	P10592	nQAAMNPANTVFDAK;nQAAMnPANTVFDAK	571618	609489
P10592_N599	SSA2	P10592	ELQEVAnPIMSK	506524	504210
P10622_N35	RPP1B	P10622	AAGAnVDNVWADVYAK	86858.9	32879.2
P10622_N62	RPP1B	P10622	EILSGFHnAGPVAGAGAASGAAAAGGDAAAEEEK	116590	81351.2
P11075_N28	SEC7	P11075	GDGEISSNVETASSVnPSVK	13227.5	19431.8
P11484_N438	SSB1	P11484	TFTTCADnQTTVQFPVYQGER	41508.3	16978.2
P11632_N43	NHP6A	P11632	SEnPDITFGQVGK	86434.7	76383.9
P11633_N49	NHP6B	P11633	SEnPDVTFGQVGR	155187	147507
P11745_N241	RNA1	P11745	NLEILDLQDnTFTK	23247.8	25167.6
P12688_N176	YPK1	P12688	nQGPADEDLISSESAAK	11747.6	28936.3
P12709_N126	PGI1	P12709	PMYVDGVnVAPEVDSVLK	81458.3	57790.9
P12709_N229	PGI1	P12709	TFTTAETITnANTAK;TFTTAETITnAnTAK	14398.7	16866.9
P12709_N258	PGI1	P12709	HFAALSTnETEVAK	48338.2	56932.6
P12709_N423	PGI1	P12709	LIPSDFILAAQSHnPIENK	253435	86826.6
P12709_N54	PGI1	P12709	TFTnYDGSK	75246.6	143551
P13188_N727	GLN4	P13188	DInPESEVVYK	39136	34224.5
P13645_N332	KRT10	P13645	SQYEQLAEQnR	8383.99	27321.3
P13645_N353	KRT10	P13645	ELTTEIDnNIEQISSYK	32756.2	20206.6
P13663_N125	HOM2	P13663	EQDVPLIVPVVnPEHLDIVAQK	136926	60024.8
P14126_N212	RPL3	P14126	TVAVDSVFEQnEMIDAIAVTK	133235	107216
P14540_N205	FBA1	P14540	EDLYTKPEQVYnVYK;PEQVYnVYK	188764	239900
P14540_N21	FBA1	P14540	TGVIVGEDVHnLFTYAK	79682.2	111245
P14540_N287	FBA1	P14540	VnLDTDCQYAYLTGIR	41531.6	10375.5
P14540_N317	FBA1	P14540	DYIMSPVGnPEGPEK;DYIMSPVGnPEGPEKPNK	2.67468e+06	4054976
P14540_N64	FBA1	P14540	SPIILQTSnGGAAYFAGK	18569.7	9851.39
P14540_N81	FBA1	P14540	GISNEGQnASIK	736083	71483.7
P14832_N33	CPR1	P14832	LYNDIVPKTAEnFR	10351.5	16202.9
P14832_N69	CPR1	P14832	VIPDFMLQGGDFTAGnGTGGK	62833.7	92600.7
P15019_N247	TAL1	P15019	nLAGVDYLTISPALLDK	8143.38	12937.3
P15019_N47	TAL1	P15019	FQPQDSTTnPSLILAAAK	127753	168809
P15108_N267	HSC82	P15108	EEVQEIEELnK	90352.3	100254
P15108_N276	HSC82	P15108	nPSDITQEEYNAFYK	311203	285801
P15108_N294	HSC82	P15108	SISnDWEDPLYVK	58556.7	22097
P15108_N401	HSC82	P15108	LIEAFnEIAEDSEQFDK	128016	51558.9
P15108_N431	HSC82	P15108	LGVHEDTQnR	174838	110306
P15108_N92	HSC82	P15108	AELINnLGTIAK	90145.6	58249.9
P15624_N173	FRS1	P15624	FVPLnQTQEFTGDK	48807.8	72136.7
P15625_N492	FRS2	P15625	VSLDFIETnPAAR	95074.5	76822.6
P15705_N170	STI1	P15705	QnPQAIGQDLFTDPR	161618	186535
P15992_N126	HSP26	P15992	DIDIEYHQnK	81795.9	131062
P15992_N128	HSP26	P15992	nQILVSGEIPSTLNEESK	85988	167622
P15992_N174	HSP26	P15992	VITLPDYPGVDADnIK	70111.3	119310
P16120_N145	THR4	P16120	TNAnLPEGEK	28624	46827.8
P16140_N246	VMA2	P16140	TSLFLNLAnDPTIER	57471.3	25412.8
P16140_N401	VMA2	P16140	DHGDVSnQLYAK	14277.6	33360.4
P16474_N103	KAR2	P16474	nQVAANPQNTIFDIK;nQVAANPQnTIFDIK;nQVAAnPQNTIFDIK	241617	307074
P16474_N197	KAR2	P16474	VTHAVVTVPAYFnDAQR	25197.8	31259.5
P16474_N220	KAR2	P16474	IVnEPTAAAIAYGLDK	29692.2	28420.6
P16474_N351	KAR2	P16474	FEELnLDLFK	33171.5	43305.2
P16474_N477	KAR2	P16474	SQIFSTAVDnQPTVMIK	60755.7	70269.3
P16474_N81	KAR2	P16474	TEILANEQGnR	143218	233235
P16521_N122	YEF3	P16521	EIQSVASETLISIVNAVnPVAIK	12513.8	8906.57
P16521_N141	YEF3	P16521	ALLPHLTNAIVETnK	17686	39858.7
P16521_N25	YEF3	P16521	LSVATADnR	46599.7	65777.4
P16521_N322	YEF3	P16521	VGnVGEDDAIPEVSHAGDVSTTLQVVNELLK	27178.7	13090.4
P16521_N643	YEF3	P16521	AYEELSnTDLEFK	12483.4	25998.8
P16521_N977	YEF3	P16521	MTPSGHnWVSGQGAGPR	41320.9	30754.6
P16861_N531	PFK1	P16861	AVLEFTPETPSPLIGILEnK	20515.7	34830.5
P16861_N986	PFK1	P16861	AEVAALAAEnK	65578.2	55369.5
P16862_N39	PFK2	P16862	FLSLEnR	21199.2	83954.9
P17255_N929	VMA1	P17255	FYDSnYPEFPVLR	34110	19302.2
P17255_N946	VMA1	P17255	EILSnAEELEQVVQLVGK	10504.6	7358.48
P17536_N126	TPM1	P17536	nQQLEEDLEESDTK	156341	298215
P17536_N50	TPM1	P17536	nQQLEDEIEK	329598	232551
P17555_N213	SRV2	P17555	ESDPnAVEWVK	13804.2	7298.52
P17555_N40	SRV2	P17555	LEDVTIYQEGYIQnK	63248.9	61809.9
P17695_N76	GRX2	P17695	ATLSTLFQELnVPK	72584.1	28735.4
P17709_N122	GLK1	P17709	IPDDLLDDEnVTSDDLFGFLAR	12381.3	19934.6
P17709_N316	GLK1	P17709	LSTnPGFHLFEK	96078.5	80375.7
P17891_N12	CLC1	P17891	FPPLEDQnIDFTPNDK	21952.4	48896.7
P17967_N155	PDI1	P17967	QSQPAVAVVADLPAYLAnETFVTPVIVQSGK	16316.1	11683.8
P17967_N373	PDI1	P17967	SQEIFEnQDSSVFQLVGK	432611	398508
P17967_N483	PDI1	P17967	EnGHFDVDGK	4436.51	3958.88
P18239_N53	PET9	P18239	ILIQnQDEMIK	71086.1	130365
P19097_N1483	FAS2	P19097	LEAEEIPSEDQnEFLLER	192984	200143
P19097_N1495	FAS2	P19097	EIHnEAESQLR	57314.7	26437.3
P19097_N1570	FAS2	P19097	SEGnPVIGVFQK	95057.4	101158
P19097_N738	FAS2	P19097	GSTLIVVPFnQGSK	21704.8	23410.6
P19097_N851	FAS2	P19097	LSLETLFnR	39907.8	36475.8
P19146_N11	ARF2	P19146	LFSnLFGNK	26852.4	18563.5
P19414_N44	ACO1	P19414	QnVETLDIVR	22788.8	10791.6
P19414_N716	ACO1	P19414	InPDDRIDILGLAELAPGK	10869.3	13923.2
P19882_N133	HSP60	P19882	NVAAGCnPMDLR;nVAAGCnPMDLR	25758.2	20589.3
P19882_N262	HSP60	P19882	ISSIQDILPALEISnQSR	243817	208997
P19882_N455	HSP60	P19882	VLDEVVVDnFDQK	25356.1	52280.4
P20081_N56	FPR1	P20081	GSPFQCnIGVGQVIK	720743	831821
P20449_N157	DBP5	P20449	VnPEDASPQAICLAPSR	14652.1	15112.5
P20449_N65	DBP5	P20449	QEDSnLISSEYEVK	56416.6	62910.2
P20606_N132	SAR1	P20606	DVPFVILGnK	15082.2	49402.2
P21304_N127	PWP1	P21304	GEDPYISLPnQEDSQEEK	14226	34541.1
P22147_N473	XRN1	P22147	MDLDSINPDETEEEFQnR	12552	14623.4
P22202_N149	SSA4	P22202	DAVVTVPAYFnDSQR	143479	381699
P22203_N180	VMA4	P22203	APLEEIVISNDYLnK	47587.1	70315.3
P22217_N91	TRX1	P22217	VVGAnPAAIK;VVGAnPAAIKQAIAANA;VVGAnPAAIKQAIAAnA	161819	66345
P22276_N39	RET1	P22276	LTDEInTAQDK	47407.3	60538.5
P22943_N66	HSP12	P22943	DnAEGQGESLADQAR	20728.9	33254.4
P23201_N216	SPA2	P23201	PALnPIVTDSDLPDSQVLAR	28248.7	21344.8
P23248_N124	RPS1B	P23248	WQTLIEAnVTVK	44908.4	28065.7
P23248_N178	RPS1B	P23248	EVQnSTLAQLTSK	4233.19	2873.43
P23248_N194	RPS1B	P23248	LIPEVInK	196765	352633
P23254_N187	TKL1	P23254	LGNLIAIYDDnK	30299.4	49960.3
P23254_N282	TKL1	P23254	FGFnPDK	51402.5	39989
P23254_N530	TKL1	P23254	QnLPQLEGSSIESASK	91638.4	79578.6
P23254_N54	TKL1	P23254	MNPTnPDWINR	30419	33361.8
P23644_N184	TOM40	P23644	TLnPSFSEK	206211	240124
P23644_N59	TOM40	P23644	QSLELVnPGTVENLNK	28377.5	51453.7
P24276_N1153	SSD1	P24276	STAAEIAnIELDK	44972.6	69165.4
P24280_N259	SEC14	P24280	QIPAEnLPVK	92636.3	46834.1
P24783_N468	DBP2	P24783	AGATGTAISFFTEQnK	45770.7	38784.9
P25087_N343	ERG6	P25087	EVTAALEnAAVGLVAGGK	22830.5	22424.5
P25293_N323	NAP1	P25293	IQnEDQDEELEEDLEER	25955.1	39791.6
P25372_N116	TRX3	P25372	IIGAnPTALEK	31778	32818.4
P25373_N110	GRX1	P25373	ETGELEELLEPILAn	10024.8	18585.6
P25384_N1630	TY2B-C	P25384	LVAISDASYGnQPYYK	24455.6	31502.6
P25384_N199	TY2B-C	P25384	NSNLGDIIPnDQGEIK	50720.4	45246.6
P25384_N29	TY2B-C	P25384	EVPSnQDPLAVSASNLPEFDR;EVPSnQDPLAVSASNLPEFDRDSTK	109439	111071
P25443_N201	RPS2	P25443	LLQLAGVEDVYTQSnGK	99011.7	22928.8
P25567_N30	SRO9	P25567	QVnLTPAPLPTSSPWK	55825.5	26104.4
P25631_N161	YCR051W	P25631	YTLEnDPEEGADEATLQR	73914.3	112307
P25694_N306	CDC48	P25694	nAPAIIFIDEIDSIAPK	24640.4	16016.4
P26321_N178	RPL5	P26321	GASDGGLYVPHSEnR	73307	325123
P26637_N130	CDC60	P26637	NFDnVPAEEEEIK	31889.8	48810.2
P26637_N225	CDC60	P26637	SFVTTDAnPYYDAFIR	192720	124361
P26755_N17	RFA3	P26755	VDPTEISNVnAPVFR	9870.37	16246.2
P26783_N169	RPS5	P26783	VnQAIALLTIGAR	90133.2	49938.1
P26783_N200	RPS5	P26783	TIAETLAEELInAAK	53035.5	41295.1
P26785_N41	RPL16B	P26785	AEALnISGEFFR	65123.7	14044
P26786_N174	RPS7A	P26786	LESFQAVYnK	101226	128545
P27476_N161	NSR1	P27476	nEETEEPATIFVGR	77130.4	92304
P27692_N629	SPT5	P27692	EVTITANnLSK	42817.9	62436.8
P28272_N124	URA1	P28272	IQDSEFnGITELNLSCPNVPGK	89334.6	9614.97
P28319_N78	CWP1	P28319	YAVVnEDGSFKEGSESDAATGFSIK	11288	27497.5
P28707_N201	SBA1	P28707	EnDEEDEEEEIEPEVK	33421.8	71256.8
P28707_N7	SBA1	P28707	VInPQVAWAQR	335950	233118
P28834_N142	IDH1	P28834	EnTEGEFSGLEHESVPGVVESLK	13694.4	13193
P29311_N148	BMH1	P29311	ATnASLEAYK	42093.5	60090.7
P29453_N145	RPL8B	P29453	YGLNHVVSLIEnK	22364.8	18284
P29453_N221	RPL8B	P29453	LVSTIDAnFADK;LVSTIDAnFADKYDEVK	1.95728e+06	2.14623e+06
P29453_N24	RPL8B	P29453	nPLTHSTPK	45535.8	55640.7
P29547_N91	CAM1	P29547	TQLLGADDDLnAQAQIIR	20039.8	16266
P29952_N234	PMI40	P29952	NSPSDFnKPDLPELIQR	76480.5	20510.9
P29952_N347	PMI40	P29952	SVLYnPPIEEFAVLETTFDEK	118786	62745.4
P31109_N22	SNC1	P31109	SSSTPFDPYALSEHDEERPQnVQSK	76272.9	83465.5
P31116_N330	HOM6	P31116	YTnPVVIQGAGAGAAVTAAGVLGDVIK	103161	38665.4
P31373_N150	CYS3	P31373	LVWIETPTnPTLK	321376	214443
P31373_N278	CYS3	P31373	EnVVAVNYPGLK	27475.5	26732.8
P31373_N43	CYS3	P31373	QSSPAnPIGTYEYSR	345791	195376
P31539_N539	HSP104	P31539	AGANSMIQnVVDSDTISETAAR	13774.7	20032.5
P31688_N492	TPS2	P31688	DAIVVnPWDSVAVAK	17872	11222.2
P32074_N569	SEC21	P32074	DDVIAQnLIESK	16795.7	32653.7
P32178_N14	ARO7	P32178	PETVLNLQnIR	23797.7	17233.3
P32191_N484	GUT2	P32191	VVEVGGFHnLK	21178.6	31010.2
P32324_N251	EFT1	P32324	LWGDSFFnPK	214591	190480
P32324_N607	EFT1	P32324	AEPIDEEVSLAIENGIInPR	222391	49956.1
P32327_N301	PYC2	P32327	NAGTAEFLVDnQNR	32415.2	35481
P32352_N76	ERG2	P32352	DALASHYGDEYInR	6836.98	12333.6
P32454_N618	APE2	P32454	VnSEQSGIYITSYTDER	35040	37522.6
P32463_N121	ACP1	P32463	SVGETVDYIASnPDAN	59968	116343
P32466_N51	HXT3	P32466	GVQDDFQAEADQVLTnPNTGK	20396.4	19661.2
P32481_N81	GCD11	P32481	EFEEGGGLPEQPLnPDFSK	78188.2	107535
P32481_N88	GCD11	P32481	LnPLSAEIINR	31666.3	31905.9
P32497_N750	NIP1	P32497	LAELFDLPEnK	36387.9	39333.9
P32503_N44	gag	P32503	FDNLVFnR	40635	60629.2
P32503_N627	gag	P32503	PVSTGIQVInAGELK	21463.1	11152.6
P32527_N159	ZUO1	P32527	AFETLTDSnK	13212	57038.2
P32527_N68	ZUO1	P32527	TVDESnVDPDELLFDTELADEDLLTHDAR	116707	104838
P32558_N620	SPT16	P32558	VEELPYEESADnQFVR	57718.7	54613.5
P32582_N183	CYS4	P32582	EIQRQLEDLnLFDnLR	287908	176247
P32582_N47	CYS4	P32582	LELYnPGGSIK	231563	177155
P32589_N167	SSE1	P32589	IAGLnPVR	299092	227526
P32589_N33	SSE1	P32589	GIDIVVNEVSnR	13019.5	28702
P32599_N505	SAC6	P32599	GFSLVGIEGSDIVDGnK	36263.6	37533.7
P32614_N27	FRD1	P32614	YnIPVTILEK	202541	125436
P32614_N280	FRD1	P32614	GLGGILLnPITGR	99754.3	38620
P32628_N272	RAD23	P32628	QVVSGnPEALAPLLENISAR;QVVSGnPEALAPLLEnISAR	109623	74623.4
P32799_N118	COX13	P32799	TLFWnPVVNR	12954.8	13468.1
P32803_N53	EMP24	P32803	nPQSSSQLTGDFIIYGPER	82774.9	50243.3
P32835_N102	GSP1	P32835	nVPNWHR	105445	64494.9
P32861_N344	UGP1	P32861	LIESSNLEMEIIPnQK	11760.4	18132.4
P32861_N418	UGP1	P32861	FGPnPLIK	46821.6	43395.2
P32861_N81	UGP1	P32861	SPnPDEVVK	86119.9	90531.6
P33302_N1011	PDR5	P33302	YADAVVGVAGEGLnVEQR	13109.3	40144.9
P33302_N151	PDR5	P33302	NLSASGASADVAYQSTVVnIPYK	9034.42	19658.9
P33775_N322	PMT1	P33775	IPQnVVADVGIGSIISLR	18604.5	5592.99
P34760_N195	TSA1	P34760	EYFEAAnK	61457.9	55259.4
P34760_N97	TSA1	P34760	EGGLGPInIPLLADTNHSLSR	381036	363448
P35127_N14	YUH1	P35127	AVVPIESnPEVFTNFAHK	26450	26608.2
P35197_N108	GCS1	P35197	YDnPVAEDYK	33956.3	27327.1
P35691_N10	TMA19	P35691	DIFSnDELLSDAYDAK	66417.8	42468.9
P35691_N102	TMA19	P35691	LQETnPEEVPK;LQETnPEEVPKFEK	5261274	5.49897e+06
P35723_N39	YET1	P35723	GIFSTYnQLTAK	124741	97222.3
P35732_N348	DEF1	P35732	EEEQTAEELEQEQDnVAAPEEEVTVVEEK	20927.4	27885.4
P36008_N135	TEF4	P36008	IDnLAAVFDAR	28940.7	10831
P36010_N146	YNK1	P36010	KEELVDWESnQAK	17431.7	23737.6
P36010_N96	YNK1	P36010	TILGATnPLGSAPGTIR	127135	94642.3
P36154_N71	AIM29	P36154	DLFNDVLnK	79768	76117.7
P36421_N113	TYS1	P36421	SInVPIEK	46415.7	38462.6
P36421_N202	TYS1	P36421	IFVLAEEnLPSLGYK	23205.9	13592.8
P36421_N25	TYS1	P36421	NLQEVLnPQIIK	45894.3	38119.5
P37291_N166	SHM2	P37291	VnPETGIIDYDTLEK	134554	157442
P37299_N77	QCR10	P37299	IPLLGPTLEDHTPPEDKPn	58423.9	53759
P38013_N159	AHP1	P38013	ETnPGTDVTVSSVESVLAHL	731141	528605
P38061_N99	RPL32	P38061	TYAAEIAHnISAK	24782.9	23327.2
P38077_N237	ATP3	P38077	FEIDTDAnVPR	44148.4	50853.3
P38088_N217	GRS1	P38088	YDIGnPVTGETLESPR	251204	235045
P38088_N441	GRS1	P38088	LDnPIEVTK	92346.1	160464
P38110_N2414	TEL1	P38110	LPLPTSnFTVK	50504.1	41195.9
P38175_N36	MRP21	P38175	IILnPIK	12485	10750.8
P38248_N257	ECM33	P38248	VGQSLSIVSnDELSK	18859.7	26897.7
P38264_N117	PHO88	P38264	YTnPLFMQSISPVK	18354.6	43263.3
P38345_N110	SDH8	P38345	TIPEFEGDVnPK	171304	121754
P38345_N69	SDH8	P38345	IATSQEAIDQYnAQATGDR	6491.67	46308.7
P38353_N62	SSH1	P38353	ATTPNVnDPIYFLR	26299.5	17162.5
P38427_N139	TSL1	P38427	FFSPSSnIPTDR	35515.4	28630.2
P38431_N94	TIF5	P38431	LQDVLDGFInK	38702.2	49823
P38628_N499	PCM1	P38628	LLnPVGLQDK	90036.9	65716.4
P38689_N241	PRS3	P38689	AAEILLEnR	24730.6	27518.3
P38720_N464	GND1	P38720	VLPECASDnLPVDK	81423.4	73988.6
P38720_N85	GND1	P38720	AGAPVDALInQIVPLLEK	17978.4	20186.2
P38777_N36	FSH1	P38777	AnVQCDYIDAPVLLEK	72648.9	57088.4
P38788_N31	SSZ1	P38788	NDVDVIAnPDGER	65989.3	83192.7
P38788_N364	SSZ1	P38788	LTTNLEYTLPESVEILGPQnK	62089.8	43260
P38791_N234	DYS1	P38791	EInDESSVLYWAHK	22897.6	21250.1
P38845_N372	CRP1	P38845	AKKDEEVFTLDPIVnK;DEEVFTLDPIVnK;KDEEVFTLDPIVnK	31632.3	11573.6
P38879_N148	EGD2	P38879	DDIELVVQQTnVSK	206197	258683
P38934_N152	BFR1	P38934	DLVnIEPIR	36125	38309.9
P38934_N189	BFR1	P38934	DVSNQFEEnQQK	24153.7	85110.7
P38934_N344	BFR1	P38934	KDDFVnVAPSK	31073.9	18326.3
P38934_N47	BFR1	P38934	QIDQHQVnDTTQQER	38023.6	50105
P38968_N233	SEC31	P38968	VATATGSDnDPSILIWDLR	30187.9	21116.3
P39076_N421	CCT2	P39076	AVDTEAQnIDGK	53574.8	44745.8
P39676_N264	YHB1	P39676	LSAPAGDFAInK	34097.1	60021.6
P39676_N67	YHB1	P39676	nIDDLSVLMDHVK	30567.5	21742.4
P39705_N512	NUP60	P39705	AEEFDFnVPVVSK	19671.9	21350.4
P39726_N149	GCV3	P39726	LGEGVnVEQVEGLMSLEQYEK	19861.1	7299.92
P39976_N69	DLD3	P39976	GQSnLILLPNSTDK	19004.7	17256.6
P39990_N75	SNU13	P39990	nVPYVFVPSR	22761.7	31569.6
P40037_N42	HMF1	P40037	VNNLIFLSGQIPVTPDnK	10507.1	38740.6
P40069_N117	KAP123	P40069	VIASIGTEELDGnK	25503.5	68035.2
P40075_N29	SCS2	P40075	SPLTEQSTEYASISnNSDQTIAFK	13803.9	14366.7
P40106_N76	GPP2	P40106	FAPDFANEEYVnK	100001	232946
P40150_N102	SSB2	P40150	VIDVDGnPVIEVQYLEETK	889104	606895
P40150_N153	SSB2	P40150	AVITVPAYFnDAQR	1.15176e+06	24753.7
P40150_N176	SSB2	P40150	IInEPTAAAIAYGLGAGK	380113	256696
P40150_N309	SSB2	P40150	FEDLnAALFK	82554.2	110914
P40150_N367	SSB2	P40150	SInPDEAVAYGAAVQGAILTGQSTSDETK	222591	184680
P40150_N421	SSB2	P40150	nTTVPTIK	157835	166569
P40150_N438	SSB2	P40150	TFTTVSDnQTTVQFPVYQGER	303268	182106
P40150_N457	SSB2	P40150	EnTLLGEFDLK	99386.4	80377.4
P40185_N58	MMF1	P40185	ANNFVYVSGQIPYTPDnK	19931.2	115441
P40185_N78	MMF1	P40185	nILAESNSSLDNIVK	60001	42880.7
P40302_N185	PRE5	P40302	IDGnPDELIK	29984.2	33458.8
P40327_N352	RPT2	P40327	ILFEnPDLSTK	82389	75717.1
P40462_N10	TMA108	P40462	SDNLLSLEnPVVPSHYELR	10427.9	15826.5
P40495_N312	LYS12	P40495	GIAnPIATIR	38249.4	27138.4
P40582_N158	GTT1	P40582	nQFDFVEGEISK	26676.2	28938.6
P40825_N730	ALA1	P40825	PIEELLAnPANEEWTK	48373.9	53638.8
P41056_N24	RPL33B	P41056	VNnPNVSLIK	167007	97581.4
P41277_N76	GPP1	P41277	FAPDFADEEYVnK	822558	1.41418e+06
P41921_N371	GLR1	P41921	LDYEnVPSVIFSHPEAGSIGISEK	36596.2	21296.5
P41940_N278	PSA1	P41940	IGPDVVIGPnVTIGDGVR	42485.6	46347.8
P42838_N67	LEM3	P42838	LAAInPVLTPR	21071.6	18964.9
P43582_N7	WWM1	P43582	SnPPQVPSGWK	336054	230485
P46654_N206	RPS0B	P46654	nPEEVEQVAEEAAAAEEGEEEEVK	455462	369714
P46654_N69	RPS0B	P46654	IIAAIPnPEDVVAISSR	2.01878e+06	1646355
P46655_N57	GUS1	P46655	LDDATEDVFnK	36020.6	51314.6
P46784_N81	RPS10B	P46784	EYLnLPEHIVPGTYIQER	649889	362124
P46995_N595	SET2	P46995	SVLEDIIAEAnK	40978	196100
P47008_N39	SFH5	P47008	LnPEGLTQEEVDK	28916.9	58544.8
P47039_N169	BNA3	P47039	VVYVPInPPK	46324.3	103681
P47068_N188	BBC1	P47068	STHLDLEnIPVK	26272	27447.8
P47120_N165	LIA1	P47120	EnLQQSLYSSIDPAPPLPLEK	93357.2	103753
P47120_N196	LIA1	P47120	DATIPELQALLnDPK	30536.6	11931.8
P47143_N114	ADO1	P47143	SMYQVQnDIGTGK	155400	73249.8
P47143_N68	ADO1	P47143	LVAGGAAQnTAR	319140	154166
P47176_N335	BAT2	P47176	GEQInIPLLPGEQTGPLAK	42953.8	22319
P48589_N80	RPS12	P48589	LVEGLAnDPENK;LVEGLAnDPENKVPLIK;LVEGLAnDPEnK	395375	456105
P49090_N508	ASN2	P49090	AISDAMFAnPK	72010.3	80785.6
P49723_N110	RNR4	P49723	YLIENFSAQLQnPEGK	39533.9	50941.5
P50095_N187	IMD3	P50095	nPVTGAQGITLSEGNEILK	71395.3	60114.5
P50095_N233	IMD3	P50095	nQNYPLASK	49304.6	32852.4
P50095_N316	IMD3	P50095	EQAAnLIAAGADGLR	32112.7	30473.6
P52910_N120	ACS2	P52910	PALIYEADDESDnK	25530.7	49714.7
P53066_N82	YGL242C	P53066	ILDQDGEIEIDPQnDVDGDTPLHVTVR	17881.4	20089.2
P53072_N218	TAN1	P53072	MDIInQVVK	12160.7	18384.5
P53090_N220	ARO8	P53090	LLYTIPTGQnPTGTSIADHR	284533	163376
P53090_N463	ARO8	P53090	EVSnPNIIFFR	78842.3	99140.7
P53090_N92	ARO8	P53090	SAnPSNDIPLSR;SAnPSnDIPLSR	61692.5	76252.5
P53184_N200	PNC1	P53184	TTVLLDYTRPISDDPEVInK	23472.3	43435.3
P53184_N30	PNC1	P53184	GEELInPISDLMQDADR	81772.6	67336.1
P53278_N397	YGR130C	P53278	TAAPSnPVATPEnPELIVK	20111.4	22895.7
P53278_N404	YGR130C	P53278	TAAPSNPVATPEnPELIVK;TAAPSnPVATPEnPELIVK	36745.8	51275.2
P53303_N28	ZPR1	P53303	PVGEAAAEVEDESIAEQnK	90126.9	92169.4
P53617_N357	NRD1	P53617	EWDLAnVLK	14463.9	21279.8
P53691_N234	CPR6	P53691	QnYSVALEK	77298.5	45518.5
P53723_N269	YNR021W	P53723	YISFTDLPVnPPR	47730.9	36236.1
P53834_N15	HCH1	P53834	nTLPWSK	21031.3	26583.6
P53852_N117	YNL247W	P53852	QnYLFDNFVK	23641.6	16640
P53852_N230	YNL247W	P53852	ELGSTISnPEIFR	44178.6	35147.5
P53912_N45	YNL134C	P53912	TVAVAGnPTDWK	80256.8	53962.5
P53914_N988	KRE33	P53914	ELInSLNLDK	70937.6	74546.4
P53981_N209	PYP1	P53981	QnVPFHEFDTFK	80416	48585.5
P54115_N223	ALD6	P54115	VGIPAGVVnIVPGPGR	36230.2	6688.54
P54115_N238	ALD6	P54115	TVGAALTnDPR	60824.3	24576.1
P54115_N286	ALD6	P54115	SAHLVFDDAnIK	105972	105304
P54115_N351	ALD6	P54115	ANFQGAITnR	36591.1	43616.2
P54838_N23	DAK1	P54838	GFALAnPSITLVPEEK	64098.6	46581.7
P54839_N318	ERG13	P54839	AnPQLFPEVDAELATR	224125	211698
P60010_N111	ACT1	P60010	VAPEEHPVLLTEAPMnPK	537425	474067
Q00055_N104	GPD1	Q00055	YLPGITLPDnLVANPDLIDSVK	57279.3	51099.2
Q00055_N334	GPD1	Q00055	ELLnGQSAQGLITCK	39239.6	15398.7
Q01477_N881	UBP3	Q01477	IDDVnITELEDDDVLK	25109.6	44822.2
Q01519_N6	COX12	Q01519	ADQEnSPLHTVGFDAR	189153	678181
Q02326_N127	RPL6A	Q02326	EANLFPEQQnK	207808	236472
Q02326_N97	RPL6A	Q02326	VSVEGVnVEK	86876.9	118464
Q02784_N72	GRX5	Q02784	ATIGLLGnQGVDPAK	111346	125816
Q03048_N17	COF1	Q03048	SGVAVADESLTAFnDLK	31613.3	66568.1
Q03048_N33	COF1	Q03048	FILFGLnDAK	5977.23	26140.6
Q03161_N174	YMR099C	Q03161	IEDIEGTMVSnLAGMK	9524.73	10492.2
Q03161_N99	YMR099C	Q03161	EnPPTVQFGLK;EnPPTVQFGLKPEIANPELTK;EnPPTVQFGLKPEIAnPELTK	137152	83705.6
Q03558_N354	OYE2	Q03558	FFISnPDLVDR;FFISnPDLVDRLEK	368889	250494
Q03690_N454	CLU1	Q03690	GGDEAAIAASnQDLK	36830.4	28475.2
Q03940_N154	RVB1	Q03940	EVYEGEVTELTPEDAEnPLGGYGK	13619.5	17269.7
Q03973_N28	HMO1	Q03973	AAnQTASSIVDFYNAIGDDEEEK	17530.9	23649.2
Q04371_N168	YMR027W	Q04371	QnPGNEIDDILK;QnPGnEIDDILK	96652.3	101368
Q04371_N171	YMR027W	Q04371	QnPGnEIDDILK	26223.4	19692.3
Q04371_N84	YMR027W	Q04371	IAnVPLSFNEYLK	23216.2	16454.6
Q05022_N56	RRP5	Q05022	QVAnEAASDVLFGNESVK	25640	27737.5
Q05359_N60	ERP1	Q05359	AQIYDDQLQnYR	18490.6	21545.1
Q05881_N274	YLR287C	Q05881	nQAETLDSIHTYLK	9614.86	8808.71
Q06103_N19	RPN7	Q06103	SQEVEYVDPTVnR	10534.7	22098.4
Q06178_N211	NMA1	Q06178	FEVIGGYYSPVSDnYQK	16228.5	11724.1
Q06252_N44	YLR179C	Q06252	LGnPMPMEATQAAPTIK	30574	42494.1
Q06580_N128	MLC2	Q06580	EAGFEnPEEEFAK	33360.8	39867.7
Q07551_N131	YDL124W	Q07551	EVnGLSLEEAWK	27927.2	14994
Q07551_N153	YDL124W	Q07551	nIGVSNFAVEDLQR	43981.1	57701.4
Q07551_N270	YDL124W	Q07551	ISDAQnLFSFDLTAEEVDK	215894	139403
Q08199_N140	SIL1	Q08199	NIIDSnPTLSSQDIAR	99458.5	26185
Q08225_N345	YOL057W	Q08225	EPSGIIGEFESLVAIQnK	9605.44	4674.65
Q08245_N43	ZEO1	Q08245	EQAEASIDnLK	64019.9	113940
Q08245_N61	ZEO1	Q08245	EEQnIADGVEQK;KEEQnIADGVEQK	770894	272197
Q08723_N222	RPN8	Q08723	ELPInHTILGK	17998.7	15691.4
Q08723_N294	RPN8	Q08723	SIIAFDDLIEnK	19485.2	28551.2
Q08985_N13	SAM4	Q08985	QFLADnPK	55455.3	27650.5
Q08985_N30	SAM4	Q08985	VLVLDGGQGTELEnR	73885.9	124264
Q12068_N47	GRE2	Q12068	AENLTEAFGNnPK	75624.3	36046.1
Q12074_N189	SPE3	Q12074	EYFQLLnSALTEK	13250.4	11046.4
Q12117_N19	MRH1	Q12117	InPPTGADFHITSR	311849	263911
Q12118_N90	SGT2	Q12118	DDAENVEInIPEDDAETK	150211	89270.6
Q12265_N159	PRS5	Q12265	STINLEnPQPIR	46682.7	33774.4
Q12305_N40	RDL1	Q12305	HDPnVVLVDVR	57374.5	49764.4
Q12305_N62	RDL1	Q12305	EPSEYSIVHIPASInVPYR	30229.9	27520.4
Q12306_N7	SMT3	Q12306	SDSEVnQEAKPEVKPEVK	31304.7	26743.7
Q12306_N86	SMT3	Q12306	IQADQTPEDLDMEDnDIIEAHR	28024.6	22911.8
Q12363_N366	WTM1	Q12363	YnPDDTIAPPQDATEESQTK	32506	73933.8
Q12408_N61	NPC2	Q12408	EVnLDPNPPVR;EVnLDPnPPVR	120878	74573.5
Q12441_N29	TY1A-DR3	Q12441	EVHTnQDPLDVSASK	1.36047e+06	1.26574e+06
Q12443_N280	RTN2	Q12443	AEYPVSQnENIGTLK	12497.5	21606.4
Q12458_N226	YPR1	Q12458	GIVVEAYSPFGSAnAPLLK	32039.5	12067.3
Q12460_N85	NOP56	Q12460	AILDLnLPK	53453.8	40375.6
Q12497_N86	FMP16	Q12497	IEQnRPDDGVY	52684.8	132822
Q3E754_N35	RPS21B	Q3E754	ADDHASVQInVAK	53100.6	81562
Q6Q546_N40	HUB1	Q6Q546	VLSLQIGTQPnK	20270.4	18930.4

## Sheet: Site localization (all)
Index	Gene	Protein	Protein ID	Peptide	Best Localization Probability	(-)TM Rep-1 (BE_A_S2_A1_1_3776) Localization Probability	(-)TM Rep-2 (BE_B_S2_A2_1_3777) Localization Probability	(+)TM Rep-1 (BE_C_S2_A3_1_3778) Localization Probability	(+)TM Rep-2 (BE_D_S2_A4_1_3779) Localization Probability	(-)TM Rep-1 (BE_A_S2_A1_1_3776) Intensity	(-)TM Rep-2 (BE_B_S2_A2_1_3777) Intensity	(+)TM Rep-1 (BE_C_S2_A3_1_3778) Intensity	(+)TM Rep-2 (BE_D_S2_A4_1_3779) Intensity	(-)TM Rep-1 (BE_A_S2_A1_1_3776) MaxLFQ Intensity	(-)TM Rep-2 (BE_B_S2_A2_1_3777) MaxLFQ Intensity	(+)TM Rep-1 (BE_C_S2_A3_1_3778) MaxLFQ Intensity	(+)TM Rep-2 (BE_D_S2_A4_1_3779) MaxLFQ Intensity
A5Z2X5_N57	YPR010C-A	sp|A5Z2X5|YP010_YEAST	A5Z2X5	LTGnPELSSLDEVLAK	1	0	1	1	1	0	118676	96311.9	99575.4	0	118676	96311.9	99575.4
O13516_Q110	RPS9A	sp|O13516|RS9A_YEAST	O13516	LqTQVYK;LqTqVYK	1	0	0	1	1	0	0	125379	72818.4	0	0	77083	45928.3
O13516_Q112	RPS9A	sp|O13516|RS9A_YEAST	O13516	LQTqVYK;LqTqVYK	1	0	0	1	1	0	0	44196.1	63516.3	0	0	47897.1	31655.9
O13516_Q139	RPS9A	sp|O13516|RS9A_YEAST	O13516	qIVNIPSFMVR	0.9765	0	0	0.9765	0.9748	0	0	139795	60869.7	0	0	93386.3	50254
O13516_Q48	RPS9A	sp|O13516|RS9A_YEAST	O13516	ISFqLSK	1	1	1	1	1	1.53852e+06	615552	500030	360913	1.53852e+06	615552	500030	360913
O14455_N12	RPL36B	sp|O14455|RL36B_YEAST	O14455	TGIAIGLnK	1	0	0	1	1	0	0	44421.6	58651.8	0	0	44421.6	58651.8
O14455_N91	RPL36B	sp|O14455|RL36B_YEAST	O14455	VEEMnNIIAASR	0.9788	0	0	0.9788	0.9757	0	0	7165.59	20487	0	0	7165.59	20487
O14455_Q19	RPL36B	sp|O14455|RL36B_YEAST	O14455	VTqMTPAPK	1	0	0	1	0	0	0	299576	55803.3	0	0	114781	119613
O14467_Q122	MBF1	sp|O14467|MBF1_YEAST	O14467	AIPNqQVLSK;AIPNqqVLSK	0.9724	0	0	0.948	0.9724	0	0	137480	108310	0	0	83801.6	66087.3
O14467_Q123	MBF1	sp|O14467|MBF1_YEAST	O14467	AIPNqqVLSK	0.9724	0	0	0.9391	0.9724	0	0	83994.3	65935.7	0	0	83994.3	65935.7
O14467_Q38	MBF1	sp|O14467|MBF1_YEAST	O14467	qGLVVSVDK	1	1	1	1	1	574845	532671	301254	194207	574845	532671	301254	194207
O43137_N69	YBR085C-A	sp|O43137|YB085_YEAST	O43137	DGEVIAnIIGEAK	1	0	0	1	0	0	0	28508.3	0	0	0	0	0
O43137_Q48	YBR085C-A	sp|O43137|YB085_YEAST	O43137	NYEIqTVLSEDK	0.9804	0.9787	0.9804	0.9802	0.9784	154622	180176	260819	346661	154622	180176	260819	346661
P00127_Q110	QCR6	sp|P00127|QCR6_YEAST	P00127	IQQqqPGYADLEHK	0.9766	0	0	0	0.9766	0	0	0	53176.9	0	0	0	0
P00127_Q111	QCR6	sp|P00127|QCR6_YEAST	P00127	IQQqqPGYADLEHK	0.9754	0	0	0	0.9754	0	0	0	53176.9	0	0	0	0
P00330_N245	ADH1	sp|P00330|ADH1_YEAST	P00330	ATDGGAHGVInVSVSEAAIEASTR	1	1	1	1	1	109857	75779.5	63182.9	49902.4	109857	75779.5	63182.9	49902.4
P00330_N298	ADH1	sp|P00330|ADH1_YEAST	P00330	SISIVGSYVGnR;SISIVGSYVGnRADTR	1	1	1	1	1	608866	325655	529000	582572	409828	198309	529000	582572
P00330_N32	ADH1	sp|P00330|ADH1_YEAST	P00330	AnELLINVK	0.9714	0	0	0.9714	0.9713	0	0	14461.7	34010.7	0	0	14461.7	34010.7
P00330_N37	ADH1	sp|P00330|ADH1_YEAST	P00330	ANELLInVK	0.9807	0.9796	0.9807	0.9801	0.9784	647086	629933	314908	61763.2	647086	629933	314908	61763.2
P00330_N79	ADH1	sp|P00330|ADH1_YEAST	P00330	LPLVGGHEGAGVVVGMGEnVK	1	0	0	1	1	0	0	79359.8	49625.8	0	0	79359.8	49625.8
P00330_Q189	ADH1	sp|P00330|ADH1_YEAST	P00330	SANLMAGHWVAISGAAGGLGSLAVqYAK	0.9702	0	0	0.9559	0.9702	0	0	140574	79021.4	0	0	96158.7	60955.2
P00330_Q284	ADH1	sp|P00330|ADH1_YEAST	P00330	CCSDVFNqVVK	0.9722	0	0	0.9708	0.9722	0	0	45322	34986.8	0	0	45322	34986.8
P00358_Q183	TDH2	sp|P00358|G3P2_YEAST	P00358	VINDAFGIEEGLMTTVHSMTATqK	0.9776	0	0	0	0.9776	0	0	0	59271	0	0	0	0
P00358_Q300	TDH2	sp|P00358|G3P2_YEAST	P00358	GVLGYTEDAVVSSDFLGDSNSSIFDAAAGIqLSPK	0.9786	0	0	0.9786	0	0	0	31042	0	0	0	0	0
P00358_Q76	TDH2	sp|P00358|G3P2_YEAST	P00358	IATFqER	1	0	0	1	1	0	0	64013.7	40948.8	0	0	64013.7	40948.8
P00359_N134	TDH3	sp|P00359|G3P3_YEAST	P00359	VVITAPSSTAPMFVMGVnEEK	1	0	0	1	1	0	0	170326	599486	0	0	79140.2	327660
P00359_N203	TDH3	sp|P00359|G3P3_YEAST	P00359	TASGnIIPSSTGAAK	1	1	1	1	1	444929	252968	35437.7	47095.4	444929	252968	35437.7	47095.4
P00359_N248	TDH3	sp|P00359|G3P3_YEAST	P00359	LnKETTYDEIK;LnKETTYDEIKK	1	0	1	1	1	0	144010	61325.2	16747.1	0	0	61325.2	16747.1
P00359_N314	TDH3	sp|P00359|G3P3_YEAST	P00359	LVSWYDnEYGYSTR	1	1	1	1	1	680646	177522	65638.8	61710.1	680646	177522	65638.8	61710.1
P00359_N7	TDH3	sp|P00359|G3P3_YEAST	P00359	VAInGFGR;VRVAInGFGR	1	1	1	0	0	1.00028e+06	207572	0	0	878731	207572	0	0
P00359_N82	TDH3	sp|P00359|G3P3_YEAST	P00359	DPAnLPWGSSNVDIAIDSTGVFK	0.98	0	0.98	0.98	0.9779	0	102101	229708	234459	0	102101	196173	198616
P00359_Q107	TDH3	sp|P00359|G3P3_YEAST	P00359	ELDTAqKHIDAGAK	1	1	1	0	1	1.69554e+06	393752	0	26857.5	1.35476e+06	393752	0	26857.5
P00359_Q183	TDH3	sp|P00359|G3P3_YEAST	P00359	VINDAFGIEEGLMTTVHSLTATqK	0.9796	0.9745	0.9706	0.9794	0.9779	85582.2	102333	237611	776190	85582.2	102333	134712	414427
P00359_Q223	TDH3	sp|P00359|G3P3_YEAST	P00359	VLPELqGK	1	1	1	1	1	19198746	18319928	3.94401e+06	2926207	19198746	18319928	3.94401e+06	2926207
P00359_Q300	TDH3	sp|P00359|G3P3_YEAST	P00359	GVLGYTEDAVVSSDFLGDSHSSIFDASAGIqLSPK	1	0	0	1	1	0	0	1.12661e+06	138439	0	0	1.04119e+06	133207
P00359_Q76	TDH3	sp|P00359|G3P3_YEAST	P00359	IATYqER	1	0	0	1	0	0	0	1.74747e+06	1.00315e+06	0	0	1.74747e+06	1.00315e+06
P00360_N82	TDH1	sp|P00360|G3P1_YEAST	P00360	DPAnLPWGSLK	1	0	1	1	1	0	85002.3	64611.5	81430.2	0	85002.3	64611.5	81430.2
P00424_Q63	COX5A	sp|P00424|COX5A_YEAST	P00424	LPWAqLTEPEK	1	1	1	0	0	145958	135537	0	0	145958	135537	0	0
P00427_Q133	COX6	sp|P00427|COX6_YEAST	P00427	qELGVPLK	1	1	1	1	1	1.50237e+06	1.76821e+06	293351	302121	1.50237e+06	1.76821e+06	293351	302121
P00427_Q70	COX6	sp|P00427|COX6_YEAST	P00427	EFDEAYDLFEVqR	1	1	1	1	1	189876	454834	179274	158817	189876	454834	179274	158817
P00431_Q307	CCP1	sp|P00431|CCPR_YEAST	P00431	SGYMMLPTDYSLIqDPK	1	0	0	1	1	0	0	104808	62454.6	0	0	57180	34381.8
P00445_N140	SOD1	sp|P00445|SODC_YEAST	P00445	GDTEESLKTGnAGPR	1	0	0	0	1	0	0	0	34955.6	0	0	0	0
P00445_N154	SOD1	sp|P00445|SODC_YEAST	P00445	TGNAGPRPACGVIGLTn	0.9602	0	0.9602	0	0	0	121298	0	0	0	0	0	0
P00445_Q124	SOD1	sp|P00445|SODC_YEAST	P00445	SVVIHAGqDDLGK;SVVIHAGqDDLGKGDTEESLK	1	1	1	1	1	7408033	10830803	4464769	3559785	3534399	4.96696e+06	2.43349e+06	1.94579e+06
P00445_Q22	SOD1	sp|P00445|SODC_YEAST	P00445	FEqASESEPTTVSYEIAGNSPNAER	0.9793	0	0	0.9793	0.9762	0	0	191221	318922	0	0	112058	192218
P00445_Q3	SOD1	sp|P00445|SODC_YEAST	P00445	VqAVAVLKGDAGVSGVVK	1	0	1	0	0	0	577511	0	0	0	0	0	0
P00447_Q136	SOD2	sp|P00447|SODM_YEAST	P00447	AIDEqFGSLDELIK	1	1	1	1	1	173542	565852	337939	276584	173542	565852	337939	276584
P00447_Q155	SOD2	sp|P00447|SODM_YEAST	P00447	LAGVqGSGWAFIVK	1	0	1	0	0	0	82438.1	23458.6	0	0	82438.1	23458.6	0
P00549_N11	CDC19	sp|P00549|KPYK1_YEAST	P00549	LTSLnVVAGSDLR;LTSLnVVAGSDLRR	1	1	1	1	1	362906	509257	493380	44299.4	182027	242165	611490	54904.2
P00549_N180	CDC19	sp|P00549|KPYK1_YEAST	P00549	GVnLPGTDVDLPALSEK	1	1	1	1	1	519935	1.02527e+06	2.90578e+06	2.70112e+06	519935	1.02527e+06	2.90578e+06	2.70112e+06
P00549_N219	CDC19	sp|P00549|KPYK1_YEAST	P00549	TAnDVLTIR	1	1	1	1	1	1.603e+06	1.28026e+06	151932	18607.3	1.603e+06	1.28026e+06	151932	18607.3
P00549_N248	CDC19	sp|P00549|KPYK1_YEAST	P00549	IENqQGVnNFDEILK	0.9075	0	0	0.8553	0.9075	0	0	21172	83244.6	0	0	21172	83244.6
P00549_N249	CDC19	sp|P00549|KPYK1_YEAST	P00549	IENQqGVNnFDEILK	0.8975	0	0	0	0.8975	0	0	0	70668.4	0	0	0	0
P00549_N307	CDC19	sp|P00549|KPYK1_YEAST	P00549	PVICATQMLESMTYnPR	0.9754	0	0	0.9754	0	0	0	42486.4	0	0	0	0	0
P00549_N320	CDC19	sp|P00549|KPYK1_YEAST	P00549	AEVSDVGnAILDGADCVMLSGETAK	1	0	0	1	1	0	0	14468.9	25217.8	0	0	14468.9	16077.6
P00549_N33	CDC19	sp|P00549|KPYK1_YEAST	P00549	TNnPETLVALR;TNnPETLVALRK;TnnPETLVALR	1	1	0.9801	0.9801	0.9781	1.63987e+06	1.48899e+06	1.36202e+06	1.33011e+06	1.58928e+06	1.33489e+06	1.36202e+06	1.33011e+06
P00549_N46	CDC19	sp|P00549|KPYK1_YEAST	P00549	AGLnIVR	1	1	1	0	0	166489	259675	16692	0	166489	259675	16692	0
P00549_N461	CDC19	sp|P00549|KPYK1_YEAST	P00549	InFGIEK	1	1	1	0	0	134979	203145	0	0	134979	203145	0	0
P00549_Q153	CDC19	sp|P00549|KPYK1_YEAST	P00549	IIYVDDGVLSFqVLEVVDDK	1	1	1	1	0	207139	145060	54133.8	0	207139	145060	54133.8	0
P00549_Q244	CDC19	sp|P00549|KPYK1_YEAST	P00549	IENqQGVNNFDEILK;IENqQGVnNFDEILK;IENqqGVNNFDEILK;IEnqQGVNNFDEILK	0.9766	0.9509	0.9709	0.9766	0.9764	280651	95204.1	1843121	2.35258e+06	263349	122801	962550	1070883
P00549_Q245	CDC19	sp|P00549|KPYK1_YEAST	P00549	IENQqGVNNFDEILK;IENQqGVNnFDEILK;IENqqGVNNFDEILK	0.9757	0.7642	0.9711	0.9733	0.9757	326594	192862	2.01502e+06	3028458	1880806	83543.4	1.07976e+06	551695
P00549_Q280	CDC19	sp|P00549|KPYK1_YEAST	P00549	GDLGIEIPAPEVLAVqK;GDLGIEIPAPEVLAVqKK;VTDGVMVARGDLGIEIPAPEVLAVqK	1	1	1	1	1	2566775	3.17611e+06	3.66151e+06	2.95797e+06	2.70922e+06	2.68258e+06	3.66151e+06	2.95797e+06
P00549_Q393	CDC19	sp|P00549|KPYK1_YEAST	P00549	PTSTTETVAASAVAAVFEqK	1	1	1	1	1	148330	302802	1.06212e+06	589837	148330	204053	716842	397199
P00549_Q483	CDC19	sp|P00549|KPYK1_YEAST	P00549	GDTYVSIqGFK;KGDTYVSIqGFK	1	1	1	1	1	1.08119e+06	1.25266e+06	1.33189e+06	725818	767565	1.17586e+06	531039	268427
P00549_Q496	CDC19	sp|P00549|KPYK1_YEAST	P00549	AGAGHSNTLqVSTV	0.9692	0.9456	0.9094	0.9692	0.9604	822340	886940	1.55387e+06	1.64828e+06	822340	886940	1.55387e+06	1.64828e+06
P00560_N120	PGK1	sp|P00560|PGK_YEAST	P00560	ASAPGSVILLEnLR	1	0	0	1	1	0	0	122006	35244.3	0	0	122006	35244.3
P00560_N201	PGK1	sp|P00560|PGK_YEAST	P00560	ALEnPTRPFLAILGGAK	1	1	1	1	1	851668	2148351	1.70834e+06	803735	851668	1.96409e+06	1.64479e+06	766499
P00560_N224	PGK1	sp|P00560|PGK_YEAST	P00560	IQLIDnLLDK;IqLIDnLLDK	1	1	1	1	1	190832	331219	1.08775e+06	730278	236538	167369	695934	470336
P00560_N248	PGK1	sp|P00560|PGK_YEAST	P00560	KVLEnTEIGDSIFDK;VLEnTEIGDSIFDK;VLEnTEIGDSIFDKAGAEIVPK	1	0	1	1	1	0	62493.7	49369.9	298635	0	0	49369.9	243093
P00560_N26	PGK1	sp|P00560|PGK_YEAST	P00560	VDFnVPLDGK;VDFnVPLDGKK	1	1	1	1	1	2.1216e+06	962224	2.48603e+06	2.5754e+06	1.73603e+06	580707	2.48603e+06	2.5754e+06
P00560_N314	PGK1	sp|P00560|PGK_YEAST	P00560	EGIPAGWQGLDnGPESR	0.9748	0.9366	0.9328	0.9748	0.9638	818283	1.8181e+06	1.54939e+06	493213	818283	1.8181e+06	1.41748e+06	437818
P00560_N335	PGK1	sp|P00560|PGK_YEAST	P00560	TIVWnGPPGVFEFEK	1	0	0	1	1	0	0	28027.1	0	0	0	0	0
P00560_N365	PGK1	sp|P00560|PGK_YEAST	P00560	ALLDEVVKSSAAGnTVIIGGGDTATVAK;SSAAGnTVIIGGGDTATVAK	1	1	1	1	1	369422	300018	948.769	41076.1	717366	582594	1842.38	5241.11
P00560_N96	PGK1	sp|P00560|PGK_YEAST	P00560	DVTFLnDCVGPEVEAAVK	1	1	0	1	1	129416	0	47332	48537.6	129416	0	47332	48537.6
P00560_Q10	PGK1	sp|P00560|PGK_YEAST	P00560	LSVqDLDLK;SLSSKLSVqDLDLK	1	1	1	1	1	3444652	3.50254e+06	5316631	4938818	3444652	3.32883e+06	5316631	4938818
P00560_Q181	PGK1	sp|P00560|PGK_YEAST	P00560	AHSSMVGFDLPqR	1	0	0	1	1	0	0	3498989	3.3353e+06	0	0	1.92732e+06	2.19253e+06
P00560_Q220	PGK1	sp|P00560|PGK_YEAST	P00560	IqLIDNLLDK;IqLIDnLLDK	1	1	1	1	1	1.60965e+06	1.54417e+06	4571693	3.56303e+06	1.27466e+06	1.40208e+06	3946505	2902317
P00560_Q310	PGK1	sp|P00560|PGK_YEAST	P00560	EGIPAGWqGLDNGPESR	0.979	0.9539	0.9785	0.979	0.9771	196393	354972	1.77367e+06	282967	258954	468048	581391	373106
P00560_Q85	PGK1	sp|P00560|PGK_YEAST	P00560	ELqSLLGK	1	1	1	1	1	4.19674e+06	2.79619e+06	1704035	1838601	4.19674e+06	2.79619e+06	1704035	1838601
P00729_Q107	PRC1	sp|P00729|CBPY_YEAST	P00729	NDAIENYqLR	0.978	0	0	0.978	0.9765	0	0	26197.1	26716.7	0	0	26197.1	26716.7
P00729_Q36	PRC1	sp|P00729|CBPY_YEAST	P00729	DVLLqAAEK	1	0	0	1	0	0	0	49613.2	0	0	0	0	0
P00729_Q475	PRC1	sp|P00729|CBPY_YEAST	P00729	YDEEFASqK	1	0	0	1	1	0	0	49691	55015.8	0	0	49691	55015.8
P00812_Q26	CAR1	sp|P00812|ARGI_YEAST	P00812	ELSIVLAPFSGGqGK	1	0	0	1	1	0	0	20431.1	22877.7	0	0	20431.1	22877.7
P00815_Q257	HIS4	sp|P00815|HIS2_YEAST	P00815	LqDAPEESYTR	1	0	0	1	1	0	0	34705.7	29296.4	0	0	34705.7	29296.4
P00817_N117	IPP1	sp|P00817|IPYR_YEAST	P00817	AVGDnDPIDVLEIGETIAYTGQVK;AVGDnDPIDVLEIGETIAYTGqVK	1	0	1	1	1	0	42550.3	74991.9	31603.9	0	55205.9	24476.4	16744.7
P00817_N162	IPP1	sp|P00817|IPYR_YEAST	P00817	VIAIDInDPLAPK	1	1	1	1	1	156000	177299	172778	118437	156000	177299	172778	118437
P00817_N170	IPP1	sp|P00817|IPYR_YEAST	P00817	LnDIEDVEK	1	0	0	0	1	0	0	0	24109.6	0	0	0	0
P00817_N202	IPP1	sp|P00817|IPYR_YEAST	P00817	IPDGKPEnQFAFSGEAK	0.9302	0	0	0.9302	0	0	0	45986.9	0	0	0	0	0
P00817_N245	IPP1	sp|P00817|IPYR_YEAST	P00817	GIDLTnVTLPDTPTYSK	1	0	1	1	1	0	89511	136092	103248	0	89511	136092	103248
P00817_N67	IPP1	sp|P00817|IPYR_YEAST	P00817	EETLnPIIQDTK;EETLnPIIqDTK;EETLnPIIqDTKK	1	1	1	1	1	705748	1.96667e+06	1.57957e+06	1.58983e+06	1.1483e+06	1.07348e+06	899910	865909
P00817_Q134	IPP1	sp|P00817|IPYR_YEAST	P00817	AVGDNDPIDVLEIGETIAYTGqVK;AVGDnDPIDVLEIGETIAYTGqVK	1	0.7695	1	1	1	52976.3	213910	244365	219992	56618.3	102584	111220	97224.4
P00817_Q203	IPP1	sp|P00817|IPYR_YEAST	P00817	IPDGKPENqFAFSGEAK;PENqFAFSGEAK	0.977	0.9531	0	0.977	0.9758	317532	0	744162	703413	317532	0	674802	634625
P00817_Q71	IPP1	sp|P00817|IPYR_YEAST	P00817	EETLNPIIqDTK;EETLNPIIqDTKK;EETLnPIIqDTK;EETLnPIIqDTKK	1	1	1	1	1	1.10569e+06	2.02666e+06	1.55722e+06	1.63685e+06	794380	1.09362e+06	1.05786e+06	1.06549e+06
P00830_N241	ATP2	sp|P00830|ATPB_YEAST	P00830	ETGVInLEGESK	1	0	0	1	1	0	0	11044	36414.6	0	0	11044	36414.6
P00830_N256	ATP2	sp|P00830|ATPB_YEAST	P00830	VALVFGQMnEPPGAR;VALVFGqMnEPPGAR	1	0	0	0.7756	0.8057	0	0	76081.8	66118.7	0	0	76081.8	66118.7
P00830_Q160	ATP2	sp|P00830|ATPB_YEAST	P00830	PIHADPPSFAEqSTSAEILETGIK	1	0	0	1	1	0	0	116741	110239	0	0	116741	110239
P00830_Q201	ATP2	sp|P00830|ATPB_YEAST	P00830	TVFIqELINNIAK;TVFIqELINnIAK	0.9796	0	0	0.9796	0.9773	0	0	24459.6	16508.6	0	0	24459.6	16508.6
P00830_Q254	ATP2	sp|P00830|ATPB_YEAST	P00830	VALVFGqMNEPPGAR;VALVFGqMnEPPGAR	1	0	0	0	0.9101	0	0	986107	60203.9	0	0	499347	88540.3
P00830_Q296	ATP2	sp|P00830|ATPB_YEAST	P00830	FTqAGSEVSALLGR	1	1	1	1	1	340308	417249	359222	281799	340308	417249	359222	281799
P00830_Q315	ATP2	sp|P00830|ATPB_YEAST	P00830	IPSAVGYqPTLATDMGLLQER;IPSAVGYqPTLATDMGLLqER	1	0	0	1	1	0	0	192473	137960	0	0	100071	79911.4
P00830_Q326	ATP2	sp|P00830|ATPB_YEAST	P00830	IPSAVGYQPTLATDMGLLqER;IPSAVGYqPTLATDMGLLqER	1	0	0	1	1	0	0	154109	99690.5	0	0	88924.1	50135.1
P00830_Q341	ATP2	sp|P00830|ATPB_YEAST	P00830	GSVTSVqAVYVPADDLTDPAPATTFAHLDATTVLSR	1	0	0	1	0	0	0	56144.8	14752.8	0	0	56144.8	14752.8
P00830_Q398	ATP2	sp|P00830|ATPB_YEAST	P00830	LLDAAVVGqEHYDVASK	1	0	1	1	1	0	134541	352190	324004	0	134541	266823	250503
P00830_Q408	ATP2	sp|P00830|ATPB_YEAST	P00830	VqETLQTYK;VqETLqTYK	1	1	1	1	1	183281	116303	155553	179921	183281	116303	99120.2	116089
P00830_Q412	ATP2	sp|P00830|ATPB_YEAST	P00830	VqETLqTYK	1	1	1	1	1	183281	116303	97705.3	117770	183281	116303	97705.3	117770
P00830_Q418	ATP2	sp|P00830|ATPB_YEAST	P00830	SLqDIIAILGMDELSEqDK	1	0	0	1	0	0	0	22289.3	0	0	0	0	0
P00830_Q432	ATP2	sp|P00830|ATPB_YEAST	P00830	SLqDIIAILGMDELSEqDK	1	0	0	1	0	0	0	22289.3	0	0	0	0	0
P00830_Q449	ATP2	sp|P00830|ATPB_YEAST	P00830	FLSqPFAVAEVFTGIPGK	1	0	1	0	0	0	175718	0	0	0	0	0	0
P00830_Q85	ATP2	sp|P00830|ATPB_YEAST	P00830	LVLEVAqHLGENTVR	0.9792	0	0	0.9792	0	0	0	31575.2	0	0	0	0	0
P00890_Q165	CIT1	sp|P00890|CISY1_YEAST	P00890	SEIPEHVIqLLDSLPK	1	0	0	1	1	0	0	15874.8	10758.9	0	0	15874.8	10758.9
P00890_Q317	CIT1	sp|P00890|CISY1_YEAST	P00890	ANqEVLEWLFK	0.975	0	0	0.9594	0	0	0	9201.87	8504.46	0	0	9201.87	8504.46
P00890_Q446	CIT1	sp|P00890|CISY1_YEAST	P00890	AIGVLPqLIIDR	1	1	1	1	1	111864	192490	122166	103635	111864	192490	122166	103635
P00899_Q333	TRP2	sp|P00899|TRPE_YEAST	P00899	GATTEEDDALADqLR	1	1	0	0	0	125598	0	69007.8	66230.6	125598	0	69007.8	66230.6
P00899_Q8	TRP2	sp|P00899|TRPE_YEAST	P00899	IqPDIDSLK	1	0	0	1	1	0	0	55884	57333.6	0	0	55884	57333.6
P00924_N327	ENO1	sp|P00924|ENO1_YEAST	P00924	TAGIQIVADDLTVTnPK;TAGIqIVADDLTVTnPK	1	1	1	1	1	268408	395917	559857	379932	268408	267160	387664	267048
P00924_N70	ENO1	sp|P00924|ENO1_YEAST	P00924	NVnDVIAPAFVK	0.9685	0	0	0	0.9685	0	0	0	33975.4	0	0	0	0
P00924_Q278	ENO1	sp|P00924|ENO1_YEAST	P00924	WLTGPqLADLYHSLMK	1	0	0	1	1	0	0	14314.8	7542.56	0	0	14314.8	7542.56
P00924_Q317	ENO1	sp|P00924|ENO1_YEAST	P00924	TAGIqIVADDLTVTNPK;TAGIqIVADDLTVTnPK	1	1	1	1	1	741129	647200	1.81434e+06	1.24607e+06	547389	495791	1.13707e+06	748234
P00924_Q361	ENO1	sp|P00924|ENO1_YEAST	P00924	AAqDSFAAGWGVMVSHR;VNQIGTLSESIKAAqDSFAAGWGVMVSHR	1	0	0	1	1	0	0	92102.6	76012.8	0	0	66740.4	57404.6
P00925_N102	ENO2	sp|P00925|ENO2_YEAST	P00925	AVDDFLLSLDGTAnK;AVDDFLLSLDGTAnKSK	1	1	1	1	1	573383	685747	808621	2069087	573383	685747	877832	1.74924e+06
P00925_N109	ENO2	sp|P00925|ENO2_YEAST	P00925	LGAnAILGVSMAAAR	1	1	1	0	0	133557	147030	0	0	133557	147030	0	0
P00925_N127	ENO2	sp|P00925|ENO2_YEAST	P00925	nVPLYQHLADLSK;nVPLYqHLADLSK	1	0	1	1	1	0	653199	11228156	8825870	0	391349	7102830	5.61593e+06
P00925_N17	ENO2	sp|P00925|ENO2_YEAST	P00925	GnPTVEVELTTEK;GnPTVEVELTTEKGVFR;SVYDSRGnPTVEVELTTEK	1	1	1	1	1	2.34911e+06	7567853	3.67441e+06	2.97412e+06	2.14138e+06	5842745	3.67441e+06	2.97412e+06
P00925_N193	ENO2	sp|P00925|ENO2_YEAST	P00925	IGSEVYHnLK	1	0	0	0	1	0	0	0	35169	0	0	0	13673.8
P00925_N208	ENO2	sp|P00925|ENO2_YEAST	P00925	RYGASAGnVGDEGGVAPnIqTAEEALDLIVDAIK;YGASAGnVGDEGGVAPNIqTAEEALDLIVDAIK	1	0	0	1	1	0	0	35874.7	29873.1	0	0	35874.7	29873.1
P00925_N218	ENO2	sp|P00925|ENO2_YEAST	P00925	RYGASAGnVGDEGGVAPnIqTAEEALDLIVDAIK;YGASAGNVGDEGGVAPnIqTAEEALDLIVDAIK	1	0	0	1	1	0	0	7887.47	7901.14	0	0	7887.47	7901.14
P00925_N265	ENO2	sp|P00925|ENO2_YEAST	P00925	DGKYDLDFKnPESDK	1	0	1	0	0	0	198891	0	0	0	0	0	0
P00925_N327	ENO2	sp|P00925|ENO2_YEAST	P00925	TAGIQIVADDLTVTnPAR;TAGIqIVADDLTVTnPAR	1	1	1	1	1	3.66115e+06	9555105	6076531	3.2989e+06	3.50606e+06	9408707	6.15371e+06	2.04693e+06
P00925_N348	ENO2	sp|P00925|ENO2_YEAST	P00925	AADALLLKVnqIGTLSESIK;VnqIGTLSESIK	1	0	0	1	1	0	0	23993.5	0	0	0	0	0
P00925_N430	ENO2	sp|P00925|ENO2_YEAST	P00925	AVYAGEnFHHGDK;AVYAGEnFHHGDKL	1	0	0	1	1	0	0	218682	380828	0	0	114078	285290
P00925_N64	ENO2	sp|P00925|ENO2_YEAST	P00925	GVMnAVNNVNNVIAAAFVK	0.9563	0	0	0.9563	0	0	0	2489.18	0	0	0	0	0
P00925_Q132	ENO2	sp|P00925|ENO2_YEAST	P00925	NVPLYqHLADLSK;nVPLYqHLADLSK	1	0.9795	1	1	1	205386	919088	12944688	10238862	222076	513369	6560835	4.85577e+06
P00925_Q220	ENO2	sp|P00925|ENO2_YEAST	P00925	RYGASAGNVGDEGGVAPNIqTAEEALDLIVDAIK;RYGASAGnVGDEGGVAPnIqTAEEALDLIVDAIK;YGASAGNVGDEGGVAPNIqTAEEALDLIVDAIK;YGASAGNVGDEGGVAPnIqTAEEALDLIVDAIK;YGASAGnVGDEGGVAPNIqTAEEALDLIVDAIK	1	0.9429	0.9785	1	1	200937	387521	500086	349676	108220	180471	484244	365325
P00925_Q317	ENO2	sp|P00925|ENO2_YEAST	P00925	TAGIqIVADDLTVTNPAR;TAGIqIVADDLTVTnPAR	1	1	1	1	1	7829364	12136827	21793260	14956060	4.85479e+06	6.25704e+06	16406947	10648270
P00925_Q349	ENO2	sp|P00925|ENO2_YEAST	P00925	AADALLLKVNqIGTLSESIK;AADALLLKVnqIGTLSESIK;VNqIGTLSESIK;VnqIGTLSESIK	1	0.9797	0.9805	1	1	2782991	3.43994e+06	7.37058e+06	6872742	2782991	3.48351e+06	7.0711e+06	6872742
P00925_Q361	ENO2	sp|P00925|ENO2_YEAST	P00925	AAqDSFAANWGVMVSHR	0.9801	0	0	0.9801	0.978	0	0	1.51381e+06	1.18855e+06	0	0	682433	547672
P00925_Q87	ENO2	sp|P00925|ENO2_YEAST	P00925	DqKAVDDFLLSLDGTANK	0.9785	0	0.9785	0	0	0	89680	0	0	0	0	0	0
P00927_Q56	ILV1	sp|P00927|THDH_YEAST	P00927	LDELqTDNTPDYVR	0.979	0	0	0.979	0.9758	0	0	350996	287952	0	0	350996	287952
P00927_Q571	ILV1	sp|P00927|THDH_YEAST	P00927	FLEDLGYTYHDETDNTVYqK	0.9696	0	0	0.9696	0	0	0	21498.3	0	0	0	0	0
P00927_Q83	ILV1	sp|P00927|THDH_YEAST	P00927	SSVYDVINESPISqGVGLSSR	0.9529	0	0	0	0.9529	0	0	0	20378.7	0	0	0	0
P00931_Q187	TRP5	sp|P00931|TRP_YEAST	P00931	MGTTGVqSSVASDLDELISR	1	0	0	1	1	0	0	134627	77239.5	0	0	75277.1	43913.7
P00931_Q223	TRP5	sp|P00931|TRP_YEAST	P00931	EHFqSVGSVADGVVIGSK	1	0	0	0	1	0	0	0	60572.6	0	0	0	0
P00931_Q279	TRP5	sp|P00931|TRP_YEAST	P00931	DEFFAFqK	1	0	1	1	1	0	35829.1	51195.9	67115.4	0	35829.1	51195.9	67115.4
P00931_Q391	TRP5	sp|P00931|TRP_YEAST	P00931	INNALAqVLLAK	0.9715	0	0	0.9715	0	0	0	21343.3	0	0	0	0	0
P00931_Q502	TRP5	sp|P00931|TRP_YEAST	P00931	TFqSVIGK	1	0	0	1	1	0	0	82415	76180.6	0	0	82415	76180.6
P00931_Q621	TRP5	sp|P00931|TRP_YEAST	P00931	AqFIAATDAQALLGFK;AqFIAATDAqALLGFK	1	0	1	1	1	0	63148	136887	64812.9	0	76788	74434.1	31802.8
P00931_Q629	TRP5	sp|P00931|TRP_YEAST	P00931	AQFIAATDAqALLGFK;AqFIAATDAqALLGFK	1	0	1	1	1	0	63148	132920	61030.2	0	72908.8	71155.2	29991.6
P00931_Q682	TRP5	sp|P00931|TRP_YEAST	P00931	DVqSVAEVLPK	1	1	1	1	1	113818	85311.8	88975.7	116946	113818	85311.8	88975.7	116946
P00942_N148	TPI1	sp|P00942|TPIS_YEAST	P00942	QLnAVLEEVK;qLnAVLEEVK	1	0.9577	1	1	0.9628	0	416064	598363	214192	0	362515	530105	143237
P00942_N216	TPI1	sp|P00942|TPIS_YEAST	P00942	ILYGGSANGSnAVTFK	0.9706	0	0	0.925	0.9706	0	0	7347.39	37444.9	0	0	7347.39	37444.9
P00942_N245	TPI1	sp|P00942|TPIS_YEAST	P00942	ADVDGFLVGGASLKPEFVDIInSR;ADVDGFLVGGASLKPEFVDIInSRn	1	1	0	1	0	77534.4	0	0	0	0	0	0	0
P00942_N248	TPI1	sp|P00942|TPIS_YEAST	P00942	ADVDGFLVGGASLKPEFVDIINSRn;ADVDGFLVGGASLKPEFVDIInSRn	1	1	0.9782	0	0	77534.4	87263	0	0	0	0	0	0
P00942_N28	TPI1	sp|P00942|TPIS_YEAST	P00942	LnTASIPENVEVVICPPATYLDYSVSLVK	0.846	0	0	0.846	0	0	0	12277.1	0	0	0	0	0
P00942_N35	TPI1	sp|P00942|TPIS_YEAST	P00942	LNTASIPEnVEVVICPPATYLDYSVSLVK	0.9752	0	0	0.9752	0	0	0	13730.1	0	0	0	0	0
P00942_N78	TPI1	sp|P00942|TPIS_YEAST	P00942	ASGAFTGEnSVDqIK;ASGAFTGEnSVDqIKDVGAK	1	1	0	1	1	329141	0	36398.5	253300	1.54332e+06	0	17934.7	70998
P00942_Q119	TPI1	sp|P00942|TPIS_YEAST	P00942	FALGqGVGVILCIGETLEEK	1	0	0	1	0	0	0	43967.3	0	0	0	0	0
P00942_Q146	TPI1	sp|P00942|TPIS_YEAST	P00942	qLNAVLEEVK;qLnAVLEEVK	1	0.978	1	1	0.9784	1817091	2.01326e+06	5100547	3.90038e+06	1.93859e+06	1792480	4964467	2181300
P00942_Q18	TPI1	sp|P00942|TPIS_YEAST	P00942	qSIKEIVER	1	0	1	0	0	0	96291.6	0	0	0	0	0	0
P00942_Q182	TPI1	sp|P00942|TPIS_YEAST	P00942	DWTNVVVAYEPVWAIGTGLAATPEDAqDIHASIR	0.9796	0	0	0.9796	0.9751	0	0	80148.6	27131.3	0	0	70658	27131.3
P00942_Q58	TPI1	sp|P00942|TPIS_YEAST	P00942	KPqVTVGAQNAYLK;KPqVTVGAqNAYLK;PqVTVGAQNAYLK;PqVTVGAqNAYLK	0.9798	0.7048	0.9798	0.9795	0.9774	172474	833725	416418	137996	191597	405173	148530	59837.6
P00942_Q82	TPI1	sp|P00942|TPIS_YEAST	P00942	ASGAFTGENSVDqIK;ASGAFTGENSVDqIKDVGAK;ASGAFTGEnSVDqIK;ASGAFTGEnSVDqIKDVGAK	1	1	0.9805	1	1	2.56641e+06	1.86562e+06	5825923	5.62864e+06	6435312	1.99689e+06	2151392	4.10165e+06
P00950_N144	GPM1	sp|P00950|PMG1_YEAST	P00950	YVDPnVLPETESLALVIDR	1	1	1	1	1	746074	1.85702e+06	1.5266e+06	681135	746074	1.85702e+06	1.5266e+06	681135
P00950_N18	GPM1	sp|P00950|PMG1_YEAST	P00950	nLFTGWVDVK	1	0	1	1	1	0	128154	75853.3	43373.7	0	128154	75853.3	43373.7
P00950_N205	GPM1	sp|P00950|PMG1_YEAST	P00950	LnIPTGIPLVFELDENLK;LnIPTGIPLVFELDEnLK	1	0.9767	0.979	1	0.9746	209999	363575	181273	86219	209999	363575	144416	88119.5
P00950_N219	GPM1	sp|P00950|PMG1_YEAST	P00950	LnIPTGIPLVFELDEnLK	1	0	0	1	0	0	0	10616	0	0	0	0	0
P00950_N66	GPM1	sp|P00950|PMG1_YEAST	P00950	AIQTAnIALEK;AIqTAnIALEK	1	0	0	1	1	0	0	130602	146139	0	0	74950.9	81051
P00950_N80	GPM1	sp|P00950|PMG1_YEAST	P00950	LWIPVnR	1	0	0	1	1	0	0	19440.6	179394	0	0	19440.6	179394
P00950_Q11	GPM1	sp|P00950|PMG1_YEAST	P00950	HGqSEWNEK	0.9766	0	0	0	0.9722	0	0	0	18980.8	0	0	0	18980.8
P00950_Q132	GPM1	sp|P00950|PMG1_YEAST	P00950	SFDVPPPPIDASSPFSqK	1	1	1	1	1	1.89769e+06	2.05896e+06	4.34304e+06	3999988	1.89769e+06	2.05896e+06	4.33475e+06	3999988
P00950_Q164	GPM1	sp|P00950|PMG1_YEAST	P00950	LLPYWqDVIAK	1	1	1	1	1	725017	1.59867e+06	1761913	1.24881e+06	725017	1.59867e+06	1761913	1.24881e+06
P00950_Q244	GPM1	sp|P00950|PMG1_YEAST	P00950	PSYYLDPEAAAAGAAAVANqGK	0.9766	0	0	0.9766	0.9689	0	0	699776	705737	0	0	590742	574541
P00950_Q63	GPM1	sp|P00950|PMG1_YEAST	P00950	AIqTANIALEK;AIqTAnIALEK	1	0.9785	0.9808	1	1	700781	740666	236177	282588	700781	740666	181801	215633
P00950_Q94	GPM1	sp|P00950|PMG1_YEAST	P00950	HYGDLqGK	1	0	0	1	1	0	0	342670	338006	0	0	342670	338006
P00958_Q294	MES1	sp|P00958|SYMC_YEAST	P00958	qTEIAQHIFTK;qTEIAqHIFTK	1	0	0	1	1	0	0	70302.3	63521.7	0	0	29673.6	25612.2
P00958_Q299	MES1	sp|P00958|SYMC_YEAST	P00958	qTEIAqHIFTK	1	0	0	1	1	0	0	44578.1	29022.4	0	0	29204.5	20637.9
P00958_Q392	MES1	sp|P00958|SYMC_YEAST	P00958	LESqISEWVEK	1	0	1	1	1	0	71988.6	68446.6	67516	0	71988.6	68446.6	67516
P00958_Q415	MES1	sp|P00958|SYMC_YEAST	P00958	TITqSWLK	1	0	0	1	1	0	0	25907.1	28420.4	0	0	25907.1	28420.4
P00958_Q665	MES1	sp|P00958|SYMC_YEAST	P00958	LDNTLFSqSPEK	0.9375	0	0	0.9375	0.8663	0	0	64767.4	77752.3	0	0	64767.4	77752.3
P00958_Q732	MES1	sp|P00958|SYMC_YEAST	P00958	AEYLFqR	1	1	1	1	1	195316	79270.9	68321.7	57263.2	195316	79270.9	68321.7	57263.2
P00958_Q75	MES1	sp|P00958|SYMC_YEAST	P00958	YVMDDFEGqTSDK	1	0	0	1	1	0	0	69564.3	74052.6	0	0	36884.1	39148
P01094_Q13	PAI3	sp|P01094|IPA3_YEAST	P01094	VSEIFqSSK	1	0	1	1	0	0	128156	24801.2	0	0	128156	24801.2	0
P01119_Q156	RAS1	sp|P01119|RAS1_YEAST	P01119	qAINVDEAFYSLIR	0.9677	0	0	0.9677	0	0	0	19917.4	0	0	0	0	0
P01119_Q68	RAS1	sp|P01119|RAS1_YEAST	P01119	VSILDILDTAGqEEYSAMR	1	0	0	1	0	0	0	6806.5	0	0	0	0	0
P01120_N159	RAS2	sp|P01120|RAS2_YEAST	P01120	qAInVEEAFYTLAR	1	0	1	0	0	0	37110.1	0	0	0	0	0	0
P01120_Q156	RAS2	sp|P01120|RAS2_YEAST	P01120	qAINVEEAFYTLAR;qAInVEEAFYTLAR	1	0	1	0.9609	0.9386	0	156982	92721.6	47560.7	0	119872	92721.6	47560.7
P01123_Q104	YPT1	sp|P01123|YPT1_YEAST	P01123	MWLqEIDR	1	0	0	1	0	0	0	64497.2	0	0	0	0	0
P01123_Q93	YPT1	sp|P01123|YPT1_YEAST	P01123	GSHGIIIVYDVTDqESFNGVK	0.948	0	0	0.948	0	0	0	17129.9	0	0	0	0	0
P02144_Q27	MB	contam_sp|P02144|MYG_HUMAN	P02144	VEADIPGHGqEVLIR	1	0	0	1	0	0	0	0	0	0	0	0	0
P02293_Q51	HTB1	sp|P02293|H2B1_YEAST	P02293	qTHPDTGISQK;qTHPDTGISqK	1	0	0	1	1	0	0	103233	96422.7	0	0	57366.4	44650.1
P02293_Q60	HTB1	sp|P02293|H2B1_YEAST	P02293	QTHPDTGISqK;qTHPDTGISqK	1	0	0	1	1	0	0	53681.7	39468.4	0	0	53681.7	28604.8
P02400_N40	RPP2B	sp|P02400|RLA4_YEAST	P02400	InELLSSLEGK	1	0	1	1	0	0	172085	60367.2	90427.6	0	172085	60367.2	90427.6
P02400_Q60	RPP2B	sp|P02400|RLA4_YEAST	P02400	GSLEEIIAEGqK;GSLEEIIAEGqKK	1	1	1	1	1	1.40412e+06	4.80909e+06	2.53502e+06	2.5015e+06	1.40412e+06	4510142	2.53502e+06	2.5015e+06
P02406_N120	RPL28	sp|P02406|RL28_YEAST	P02406	IPnVPVIVK	1	1	1	1	1	695891	545641	40336.2	40202.5	695891	545641	40336.2	40202.5
P02406_N74	RPL28	sp|P02406|RL28_YEAST	P02406	PVLnLDK	1	0	0	1	1	0	0	22794.7	30869	0	0	22794.7	30869
P02406_Q65	RPL28	sp|P02406|RL28_YEAST	P02406	QqAHFWK	0.935	0	0	0	0.935	0	0	0	15679.7	0	0	0	0
P02407_N31	RPS17A	sp|P02407|RS17A_YEAST	P02407	LTLDFqTnK	1	1	1	1	1	124381	236469	71378.6	138827	124381	236469	71378.6	138827
P02407_N97	RPS17A	sp|P02407|RS17A_YEAST	P02407	SnGVLNVDNQTSDLVK	0.9693	0	0	0	0.9693	0	0	0	6207.37	0	0	0	0
P02407_Q105	RPS17A	sp|P02407|RS17A_YEAST	P02407	SNGVLNVDNqTSDLVK	0.9752	0	0.9426	0.9752	0.9736	0	86026.5	120618	122058	0	114421	62724.8	84614.6
P02407_Q127	RPS17A	sp|P02407|RS17A_YEAST	P02407	LPLSVINVSAqR;LPLSVINVSAqRDR	0.9799	0.9788	0.9797	0.9799	0.9775	405046	811061	975610	842877	405046	735837	975610	842877
P02407_Q29	RPS17A	sp|P02407|RS17A_YEAST	P02407	LTLDFqTNK;LTLDFqTnK	1	1	1	1	1	776759	1138741	900829	916547	698206	1.13216e+06	596417	805393
P02407_Q42	RPS17A	sp|P02407|RS17A_YEAST	P02407	LCDEIATIqSK;RLCDEIATIqSK	1	0	0	1	1	0	0	224670	134386	0	0	152265	104165
P02407_Q83	RPS17A	sp|P02407|RS17A_YEAST	P02407	DqYVPEVSALDLSR;KDqYVPEVSALDLSR	1	1	1	1	1	762934	896833	1266509	1.68512e+06	762934	807826	1266509	1.68512e+06
P02557_Q245	TUB2	sp|P02557|TBB_YEAST	P02557	YPGqLNSDLR;YPGqLNSDLRK	0.9804	0	0	0.9796	0.9775	0	0	110396	130872	0	0	110396	130872
P02557_Q291	TUB2	sp|P02557|TBB_YEAST	P02557	SLTVPELTqQMFDAK;SLTVPELTqqMFDAK	1	0	0	1	1	0	0	78820	76282.6	0	0	47985.1	47130.6
P02557_Q292	TUB2	sp|P02557|TBB_YEAST	P02557	SLTVPELTQqMFDAK;SLTVPELTqqMFDAK	1	0	0	1	1	0	0	118542	57573.1	0	0	78354.9	45924.3
P02829_N405	HSP82	sp|P02829|HSP82_YEAST	P02829	LIEAFnEIAEDSEqFEK	1	0	0	1	0	0	0	28036.1	0	0	0	0	0
P02829_Q206	HSP82	sp|P02829|HSP82_YEAST	P02829	HSEFVAYPIqLVVTK	1	0	0	1	0	0	0	34728.2	0	0	0	32221.2	0
P02829_Q413	HSP82	sp|P02829|HSP82_YEAST	P02829	LIEAFNEIAEDSEqFEK;LIEAFnEIAEDSEqFEK	1	0.9593	0.9806	1	0.978	134862	184209	497873	379417	134862	184209	469837	342417
P02829_Q561	HSP82	sp|P02829|HSP82_YEAST	P02829	EILGDqVEK	1	1	1	1	1	477128	312054	109703	120607	477128	312054	109703	120607
P02992_Q219	TUF1	sp|P02992|EFTU_YEAST	P02992	qPEIGEQAIMK	0.9772	0	0	0.9772	0.9077	0	0	31200.4	32253.9	0	0	31200.4	32253.9
P02994_N153	TEF1	sp|P02994|EF1A_YEAST	P02994	QLIVAVnK;qLIVAVnK	1	1	1	1	1	582989	742295	336556	189438	352968	430864	237047	98574.6
P02994_Q108	TEF1	sp|P02994|EF1A_YEAST	P02994	NMITGTSqADCAILIIAGGVGEFEAGISK	0.9755	0	0	0.9755	0.9529	0	0	25629.7	8945.6	0	0	25629.7	8945.6
P02994_Q147	TEF1	sp|P02994|EF1A_YEAST	P02994	qLIVAVNK;qLIVAVnK	1	1	1	1	1	2.03062e+06	2837967	1141935	673833	1.88809e+06	2611664	989223	362095
P02994_Q235	TEF1	sp|P02994|EF1A_YEAST	P02994	TLLEAIDAIEqPSR;TLLEAIDAIEqPSRPTDK;TLLEAIDAIEqPSRPTDKPLR	1	1	1	1	1	5.187e+06	14759369	18772870	14082808	3.2273e+06	7023997	11939985	8771198
P02994_Q249	TEF1	sp|P02994|EF1A_YEAST	P02994	LPLqDVYK;PLRLPLqDVYK	1	1	1	1	1	10998956	9377747	6678625	5862676	10998956	9072789	6678625	5862676
P02994_Q296	TEF1	sp|P02994|EF1A_YEAST	P02994	SVEMHHEqLEQGVPGDNVGFNVK;SVEMHHEqLEqGVPGDNVGFNVK	0.9802	0	0	0.9802	0.9783	0	0	677535	462664	0	0	248918	177392
P02994_Q299	TEF1	sp|P02994|EF1A_YEAST	P02994	SVEMHHEQLEqGVPGDNVGFNVK;SVEMHHEqLEqGVPGDNVGFNVK	0.9802	0	0	0.9802	0.9784	0	0	762115	498847	0	0	303342	234679
P02994_Q429	TEF1	sp|P02994|EF1A_YEAST	P02994	qTVAVGVIK	1	1	1	1	1	5105183	6.9176e+06	2.00012e+06	743468	5105183	6.9176e+06	2.00012e+06	743468
P02994_Q86	TEF1	sp|P02994|EF1A_YEAST	P02994	YqVTVIDAPGHR	1	1	1	1	1	2.27868e+06	726851	4.26801e+06	3194749	1.47799e+06	481720	3.07445e+06	2.29157e+06
P03872_Q194	REP2	sp|P03872|REP2_YEAST	P03872	qAALIGDLFIPESLK	1	0	0	1	0	0	0	22905.2	0	0	0	0	0
P03965_N355	CPA2	sp|P03965|CARB_YEAST	P03965	IGLGYTLPELPnPITK	1	0	1	1	0	0	96867	41454.9	21103.5	0	96867	41454.9	21103.5
P03965_N621	CPA2	sp|P03965|CARB_YEAST	P03965	TIMINYnPETVSTDFDEVDR	0.9708	0	0	0.9708	0	0	0	19151.9	0	0	0	0	0
P03965_Q1034	CPA2	sp|P03965|CARB_YEAST	P03965	ELFqEYDIK	1	0	0	1	1	0	0	45624.7	42659.5	0	0	45624.7	42659.5
P03965_Q413	CPA2	sp|P03965|CARB_YEAST	P03965	NYEEAFqK	0.9684	0	0	0.9684	0	0	0	9366.44	0	0	0	0	0
P03965_Q916	CPA2	sp|P03965|CARB_YEAST	P03965	VPqFSFTR	1	1	0	1	1	87118.9	0	39787.4	30886.7	87118.9	0	39787.4	30886.7
P04037_N144	COX4	sp|P04037|COX4_YEAST	P04037	LnPVGVPNDDHHH	0.9767	0	0	0	0.9767	0	0	0	21275.4	0	0	0	0
P04037_Q62	COX4	sp|P04037|COX4_YEAST	P04037	EGTVPTDLDqETGLAR	1	1	1	1	1	573696	969991	151667	191385	573696	969991	151667	191385
P04039_N37	COX8	sp|P04039|COX8_YEAST	P04039	DGVYEnIPFK	1	0	0	0	1	0	0	0	31677.2	0	0	0	0
P04050_Q160	RPO21	sp|P04050|RPB1_YEAST	P04050	MVCETDVPSEDDPTqLVSR	1	0	0	1	1	0	0	5995.82	10130.7	0	0	5995.82	10130.7
P04050_Q18	RPO21	sp|P04050|RPB1_YEAST	P04050	EVqFGLFSPEEVR	1	0	1	1	1	0	79564.7	81614.3	52853.5	0	79564.7	81614.3	52853.5
P04050_Q881	RPO21	sp|P04050|RPB1_YEAST	P04050	qSLDTIGGSDAAFEK	1	0	0	1	1	0	0	56297.5	51711.9	0	0	56297.5	51711.9
P04051_Q1385	RPO31	sp|P04051|RPC1_YEAST	P04051	DSVLqLASFEK	1	0	0	0	1	0	0	0	6428.78	0	0	0	0
P04076_Q415	ARG4	sp|P04076|ARLY_YEAST	P04076	LTLEqYqK	1	0	0	1	0	0	0	19438.7	0	0	0	0	0
P04076_Q417	ARG4	sp|P04076|ARLY_YEAST	P04076	LTLEqYqK	1	0	0	1	0	0	0	19438.7	0	0	0	0	0
P04147_N139	PAB1	sp|P04147|PABP_YEAST	P04147	NLHPDIDnK	0.9644	0	0	0.9383	0.9644	0	0	17041.8	35152	0	0	17041.8	35152
P04147_N16	PAB1	sp|P04147|PABP_YEAST	P04147	TAEQLENLnIqDDqK	0.8861	0	0	0	0.8861	0	0	0	23291	0	0	0	0
P04147_Q11	PAB1	sp|P04147|PABP_YEAST	P04147	TAEqLENLNIQDDQK;TAEqLENLNIQDDqK;TAEqLENLNIqDDQK;TAEqLENLNIqDDqK	0.9793	0.9791	0.9767	0.9793	0.9755	184592	118882	162396	317483	360579	232221	23710.9	126428
P04147_Q18	PAB1	sp|P04147|PABP_YEAST	P04147	TAEQLENLNIqDDQK;TAEQLENLNIqDDqK;TAEQLENLnIqDDqK;TAEqLENLNIqDDQK;TAEqLENLNIqDDqK	0.9791	0.9791	0.9768	0.9689	0.9749	184592	118882	168735	382869	360579	232221	23943.7	125199
P04147_Q21	PAB1	sp|P04147|PABP_YEAST	P04147	TAEQLENLNIQDDqK;TAEQLENLNIqDDqK;TAEQLENLnIqDDqK;TAEqLENLNIQDDqK;TAEqLENLNIqDDqK	0.9791	0.9791	0.9768	0.9775	0.9756	184592	118882	161552	326727	352381	226942	22995	124504
P04147_Q210	PAB1	sp|P04147|PABP_YEAST	P04147	ERDSqLEETK	1	0	0	1	0	0	0	70652.7	0	0	0	0	0
P04147_Q234	PAB1	sp|P04147|PABP_YEAST	P04147	NINSETTDEqFQELFAK;NINSETTDEqFqELFAK	0.9693	0	0.9167	0.9693	0.9688	0	95073.9	123423	122168	0	95073.9	80151.8	78811.8
P04147_Q236	PAB1	sp|P04147|PABP_YEAST	P04147	NINSETTDEQFqELFAK;NINSETTDEqFqELFAK	0.9728	0	0.9167	0.9728	0.9688	0	200916	345190	331945	0	151377	224882	208362
P04147_Q320	PAB1	sp|P04147|PABP_YEAST	P04147	YqGVNLFVK	0.981	0.9797	0.9802	0.98	0.9699	116293	86849.4	144748	127704	116293	86849.4	144748	127704
P04147_Q507	PAB1	sp|P04147|PABP_YEAST	P04147	qALGEQLYK;qALGEqLYK	1	1	1	1	1	1.3046e+06	2080046	770790	469247	1.3046e+06	1.19583e+06	498907	297514
P04147_Q512	PAB1	sp|P04147|PABP_YEAST	P04147	QALGEqLYK;qALGEqLYK	1	1	1	1	1	1.3046e+06	1916006	431548	341294	1.3046e+06	1.44793e+06	431548	284066
P04161_Q188	ADE8	sp|P04161|PUR3_YEAST	P04161	LEIIPGEETLEqYEqR	1	0	0	1	0	0	0	31834.6	0	0	0	0	0
P04161_Q191	ADE8	sp|P04161|PUR3_YEAST	P04161	LEIIPGEETLEqYEqR	1	0	0	1	0	0	0	31834.6	0	0	0	0	0
P04449_Q79	RPL24A	sp|P04449|RL24A_YEAST	P04449	AqRPITGASLDLIK	1	1	1	1	1	331867	810843	415146	240221	331867	630620	318369	180578
P04456_N137	RPL25	sp|P04456|RL25_YEAST	P04456	LTADYDALDIAnR;LTADYDALDIAnRIGYI	1	1	1	1	1	987464	626864	296159	866605	987464	496361	296159	866605
P04456_Q65	RPL25	sp|P04456|RL25_YEAST	P04456	VIEqPITSETAMK	1	1	1	1	1	2.35825e+06	936579	813412	777447	1.56577e+06	936579	585251	575072
P04801_Q11	THS1	sp|P04801|SYTC_YEAST	P04801	SASEAGVTEqVK	1	1	0	0	0	182488	0	0	0	0	0	0	0
P04801_Q202	THS1	sp|P04801|SYTC_YEAST	P04801	TVSqADFPGLEGVAK	1	1	1	0	1	253289	346485	281359	275275	253289	346485	281359	275275
P04801_Q37	THS1	sp|P04801|SYTC_YEAST	P04801	qqSLYLDPEPTFIEER	1	1	1	1	1	109942	120161	189322	96755.3	109942	120161	189322	96755.3
P04801_Q38	THS1	sp|P04801|SYTC_YEAST	P04801	qqSLYLDPEPTFIEER	1	1	1	1	1	109942	120161	189322	96755.3	109942	120161	189322	96755.3
P04801_Q587	THS1	sp|P04801|SYTC_YEAST	P04801	DqDSESYERPVMIHR	1	0	0	1	1	0	0	136160	89434.9	0	0	78353.9	59594
P04801_Q629	THS1	sp|P04801|SYTC_YEAST	P04801	qVLVVPVGVK	1	1	1	0	0	95043.6	178208	54620.1	0	95043.6	178208	54620.1	0
P04801_Q640	THS1	sp|P04801|SYTC_YEAST	P04801	YqGYAEDVR	1	0	0	1	1	0	0	59334	60354	0	0	59334	60354
P04802_Q19	DPS1	sp|P04802|SYDC_YEAST	P04802	AVEESAEPAqVILGEDGK;AVEESAEPAqVILGEDGKPLSK	1	1	1	1	1	325186	514170	322166	387948	174597	214288	600061	722586
P04802_Q245	DPS1	sp|P04802|SYDC_YEAST	P04802	TVTNqAIFR	0.9788	0.9772	0.9788	0.9743	0.9467	170970	167618	71564	63255.6	170970	167618	71564	63255.6
P04802_Q308	DPS1	sp|P04802|SYDC_YEAST	P04802	QqLIVADFER;qqLIVADFER	1	0	0	1	0	0	0	116288	0	0	0	0	0
P04802_Q383	DPS1	sp|P04802|SYDC_YEAST	P04802	qYPVEEFK	1	1	1	1	1	330366	243721	197884	148834	330366	243721	197884	148834
P04802_Q484	DPS1	sp|P04802|SYDC_YEAST	P04802	GEEILSGAqR	1	0	0	1	1	0	0	61684.7	59814.9	0	0	61684.7	59814.9
P04802_Q53	DPS1	sp|P04802|SYDC_YEAST	P04802	ALqLEAER	1	0	0	1	1	0	0	146350	152089	0	0	146350	152089
P04802_Q82	DPS1	sp|P04802|SYDC_YEAST	P04802	LPLIqSR	1	0	1	1	1	0	187299	94969.3	95067.7	0	187299	94969.3	95067.7
P04806_N194	HXK1	sp|P04806|HXKA_YEAST	P04806	GFDIPNVEGHDVVPLLQnEISK	0.9027	0	0	0.9027	0	0	0	46763.7	0	0	0	0	0
P04806_N357	HXK1	sp|P04806|HXKA_YEAST	P04806	IEDDPFEnLEDTDDIFQK;IEDDPFEnLEDTDDIFqK	1	0	0	1	1	0	0	180253	39611.8	0	0	57486.7	109933
P04806_Q109	HXK1	sp|P04806|HXKA_YEAST	P04806	LSGNHTFDTTqSK	0.9778	0	0	0.9778	0.9748	0	0	32081	33585.9	0	0	32081	33585.9
P04806_Q142	HXK1	sp|P04806|HXKA_YEAST	P04806	DFMVEqELLNTK	0.9695	0	0	0	0.9695	0	0	0	19932.9	0	0	0	0
P04806_Q193	HXK1	sp|P04806|HXKA_YEAST	P04806	GFDIPNVEGHDVVPLLqNEISK	0.9664	0	0	0.9656	0.9664	0	0	59795.7	34952.4	0	0	59795.7	34952.4
P04806_Q292	HXK1	sp|P04806|HXKA_YEAST	P04806	YDVAVDEqSPR	1	1	0	1	1	768392	0	444092	454258	768392	0	444092	454258
P04806_Q298	HXK1	sp|P04806|HXKA_YEAST	P04806	PGqqAFEK	1	0	0	1	1	0	0	29512.4	0	0	0	0	0
P04806_Q299	HXK1	sp|P04806|HXKA_YEAST	P04806	PGQqAFEK;PGqqAFEK	1	0	0	1	1	0	0	51853.5	32446.6	0	0	25677.8	37291.9
P04806_Q366	HXK1	sp|P04806|HXKA_YEAST	P04806	IEDDPFENLEDTDDIFqK;IEDDPFEnLEDTDDIFqK	1	0	0	1	1	0	0	183091	244436	0	0	146334	227283
P04807_N123	HXK2	sp|P04807|HXKB_YEAST	P04807	TTqnPDELWEFIADSLK	1	0	0	1	1	0	0	23339.5	10184.4	0	0	23339.5	10184.4
P04807_N367	HXK2	sp|P04807|HXKB_YEAST	P04807	IEEDPFENLEDTDDLFQnEFGINTTVQER;IEEDPFENLEDTDDLFQnEFGINTTVqER	0.9424	0	0	0.9424	0.8642	0	0	23271.4	0	0	0	0	0
P04807_N422	HXK2	sp|P04807|HXKB_YEAST	P04807	TGHIAADGSVYnR	1	0	0	0	1	0	0	0	119453	0	0	0	0
P04807_N62	HXK2	sp|P04807|HXKB_YEAST	P04807	GGnIPMIPGWVMDFPTGK	1	0	0	1	0	0	0	30999.1	0	0	0	0	0
P04807_Q122	HXK2	sp|P04807|HXKB_YEAST	P04807	TTqnPDELWEFIADSLK	1	0	0	1	1	0	0	23339.5	10184.4	0	0	23339.5	10184.4
P04807_Q172	HXK2	sp|P04807|HXKB_YEAST	P04807	INEGILqR	0.9812	0.98	0.9809	0.9803	0.9784	395786	441772	843582	893849	395786	441772	843582	893849
P04807_Q193	HXK2	sp|P04807|HXKB_YEAST	P04807	GFDIPNIENHDVVPMLqK	0.9769	0	0	0.9769	0.9751	0	0	171436	113258	0	0	118191	99015
P04807_Q25	HXK2	sp|P04807|HXKB_YEAST	P04807	ELMqQIENFEK;ELMqqIENFEK	0.9775	0	0	0.9671	0.9775	0	0	216704	268106	0	0	101996	123113
P04807_Q26	HXK2	sp|P04807|HXKB_YEAST	P04807	ELMQqIENFEK;ELMqqIENFEK	0.9775	0	0	0.9706	0.9775	0	0	360671	324094	0	0	232116	208252
P04807_Q298	HXK2	sp|P04807|HXKB_YEAST	P04807	PGqQTFEK;PGqqTFEK;TKYDITIDEESPRPGqqTFEK;YDITIDEESPRPGqQTFEK;YDITIDEESPRPGqqTFEK	1	1	1	1	1	202358	387602	836682	743004	192344	111683	356114	338858
P04807_Q299	HXK2	sp|P04807|HXKB_YEAST	P04807	PGQqTFEK;PGqqTFEK;TKYDITIDEESPRPGqqTFEK;YDITIDEESPRPGqqTFEK	1	1	1	1	1	202358	387602	516243	376375	249172	144680	493712	410213
P04807_Q376	HXK2	sp|P04807|HXKB_YEAST	P04807	IEEDPFENLEDTDDLFQNEFGINTTVqER;IEEDPFENLEDTDDLFQnEFGINTTVqER;IEEDPFENLEDTDDLFqNEFGINTTVqER	0.974	0	0	0.9428	0.974	0	0	39770.9	60883.5	0	0	21068.5	36058.1
P04807_Q42	HXK2	sp|P04807|HXKB_YEAST	P04807	IFTVPTETLqAVTK	1	1	1	1	1	1.00057e+06	1735281	2330385	1.81895e+06	1.00057e+06	1735281	2330385	1.81895e+06
P04807_Q443	HXK2	sp|P04807|HXKB_YEAST	P04807	DIYGWTqTSLDDYPIK	1	1	1	1	1	179415	318680	840120	498809	179415	318680	840120	498809
P04807_Q472	HXK2	sp|P04807|HXKB_YEAST	P04807	IVPAEDGSGAGAAVIAALAqK	1	1	1	1	1	1.57571e+06	2.45793e+06	938394	962755	863829	1.35693e+06	515844	526432
P04840_N57	POR1	sp|P04840|VDAC1_YEAST	P04840	DGPLSTnVEAK	1	0	0	0	1	0	0	0	39184	0	0	0	0
P04840_Q118	POR1	sp|P04840|VDAC1_YEAST	P04840	SAVLNTTFTqPFFTAR	0.9792	0.9771	0.9792	0.9745	0.9561	115029	522405	95833.8	115862	115029	522405	95833.8	115862
P04840_Q232	POR1	sp|P04840|VDAC1_YEAST	P04840	YLPDASSqVK	1	0	0	0	1	0	0	113255	83546.3	0	0	113255	83546.3
P04840_Q32	POR1	sp|P04840|VDAC1_YEAST	P04840	DFYHATPAAFDVqTTTANGIK	0.9769	0	0	0.9769	0.9765	0	0	54130.6	59032.8	0	0	54130.6	59032.8
P04911_Q86	HTA1	sp|P04911|H2A1_YEAST	P04911	HLqLAIR	1	0	0	1	1	0	0	127496	93247	0	0	127496	93247
P05030_N500	PMA1	sp|P05030|PMA1_YEAST	P05030	TVEEDHPIPEDVHENYEnK	0.9752	0	0	0.9532	0.9752	0	0	40701.3	237354	0	0	40701.3	136559
P05030_N577	PMA1	sp|P05030|PMA1_YEAST	P05030	QLGLGTnIYNAER	0.9603	0	0	0.9603	0	0	0	3316.74	0	0	0	0	0
P05030_N624	PMA1	sp|P05030|PMA1_YEAST	P05030	VVEILqnR	1	1	0	1	1	332301	0	31319.6	70159.5	332301	0	31319.6	70159.5
P05030_N637	PMA1	sp|P05030|PMA1_YEAST	P05030	GYLVAMTGDGVnDAPSLK	1	0	0	1	1	0	0	1.06689e+06	89013.7	0	0	1.05506e+06	55319.7
P05030_Q104	PMA1	sp|P05030|PMA1_YEAST	P05030	YGLNqMADEK	0.9776	0	0	0.9761	0.9776	0	0	177602	235420	0	0	106240	140739
P05030_Q187	PMA1	sp|P05030|PMA1_YEAST	P05030	DGqLVEIPANEVVPGDILQLEDGTVIPTDGR;DGqLVEIPANEVVPGDILqLEDGTVIPTDGR	0.9786	0	0	0.9786	0.9761	0	0	74639.6	184519	0	0	41243.3	95949.2
P05030_Q203	PMA1	sp|P05030|PMA1_YEAST	P05030	DGQLVEIPANEVVPGDILqLEDGTVIPTDGR;DGqLVEIPANEVVPGDILqLEDGTVIPTDGR	0.9786	0	0	0.9786	0.9762	0	0	78553.8	193883	0	0	42667	98511.7
P05030_Q224	PMA1	sp|P05030|PMA1_YEAST	P05030	IVTEDCFLqIDQSAITGESLAVDK;IVTEDCFLqIDqSAITGESLAVDK	1	0	0	1	1	0	0	250327	163184	0	0	102270	59540.3
P05030_Q227	PMA1	sp|P05030|PMA1_YEAST	P05030	IVTEDCFLQIDqSAITGESLAVDK;IVTEDCFLqIDqSAITGESLAVDK	1	0	0	1	1	0	0	210969	112378	0	0	85871.7	44046.2
P05030_Q244	PMA1	sp|P05030|PMA1_YEAST	P05030	HYGDqTFSSSTVK	1	1	0	1	1	316559	0	630445	556877	316559	0	630445	556877
P05030_Q542	PMA1	sp|P05030|PMA1_YEAST	P05030	DDTAqTVSEAR	1	0	0	1	0	0	0	37717.4	0	0	0	0	0
P05030_Q571	PMA1	sp|P05030|PMA1_YEAST	P05030	qLGLGTNIYNAER	0.979	0	0.9212	0.979	0.9687	0	669157	184431	126120	0	669157	184431	126120
P05030_Q81	PMA1	sp|P05030|PMA1_YEAST	P05030	PVPEEYLqTDPSYGLTSDEVLK	1	1	1	1	1	263265	322678	1.14355e+06	1.11494e+06	263265	221025	776815	750542
P05030_Q908	PMA1	sp|P05030|PMA1_YEAST	P05030	SVEDFMAAMqR	1	0	0	1	1	0	0	35571.8	91856.9	0	0	35571.8	91856.9
P05317_N32	RPP0	sp|P05317|RLA0_YEAST	P05317	SLFVVGVDnVSSQQMHEVR	0.914	0	0	0.914	0	0	0	189838	0	0	0	0	0
P05317_N83	RPP0	sp|P05317|RLA0_YEAST	P05317	GnVGFVFTNEPLTEIK;GnVGFVFTnEPLTEIK	1	0.9795	1	0.9783	0	101771	591076	22283.6	0	101771	516633	22283.6	0
P05317_N90	RPP0	sp|P05317|RLA0_YEAST	P05317	GNVGFVFTnEPLTEIK;GnVGFVFTnEPLTEIK	1	0	1	0.9779	0.9631	0	488383	573328	437611	0	413941	573328	437611
P05317_Q137	RPP0	sp|P05317|RLA0_YEAST	P05317	TSFFqALGVPTK	1	1	1	1	1	1.65649e+06	2521019	797095	731460	1.65649e+06	2521019	797095	731460
P05317_Q36	RPP0	sp|P05317|RLA0_YEAST	P05317	SLFVVGVDNVSSqQMHEVR;SLFVVGVDNVSSqqMHEVR	0.971	0	0	0.971	0.9275	0	0	406515	255612	0	0	187682	129567
P05317_Q37	RPP0	sp|P05317|RLA0_YEAST	P05317	SLFVVGVDNVSSQqMHEVR;SLFVVGVDNVSSqqMHEVR	0.9598	0	0	0.9577	0.9598	0	0	475634	248632	0	0	183256	152500
P05318_N34	RPP1A	sp|P05318|RLA1_YEAST	P05318	LLTLTNAAnVPVENIWADIFAK	0.9662	0	0	0	0.9662	0	0	0	7405.83	0	0	0	0
P05453_Q242	SUP35	sp|P05453|ERF3_YEAST	P05453	EqEEEVDDEVVNDMFGGK	0.9786	0	0	0.9786	0.9085	0	0	24564.8	36736.9	0	0	24564.8	36736.9
P05626_Q230	ATP4	sp|P05626|ATPF_YEAST	P05626	VLqqSISEIEqLLSK	1	0	0	1	0	0	0	12687.5	0	0	0	0	0
P05626_Q231	ATP4	sp|P05626|ATPF_YEAST	P05626	VLqqSISEIEqLLSK	1	0	0	1	0	0	0	12687.5	0	0	0	0	0
P05626_Q238	ATP4	sp|P05626|ATPF_YEAST	P05626	VLqqSISEIEqLLSK	1	0	0	1	0	0	0	12687.5	0	0	0	0	0
P05694_N243	MET6	sp|P05694|METE_YEAST	P05694	AYTYFGEqSnLPK	1	0	0	1	1	0	0	65002.9	33571.8	0	0	65002.9	33571.8
P05694_N259	MET6	sp|P05694|METE_YEAST	P05694	ITLATYFGTVVPnLDAIK	1	0	0	1	0	0	0	5553.13	0	0	0	0	0
P05694_N291	MET6	sp|P05694|METE_YEAST	P05694	APEqFDEVVAAIGnK	1	0	0	0	1	0	0	0	68655.7	0	0	0	0
P05694_N734	MET6	sp|P05694|METE_YEAST	P05694	FWVnPDCGLK	1	0	0	1	0	0	0	37181.9	0	0	0	37181.9	0
P05694_Q213	MET6	sp|P05694|METE_YEAST	P05694	LASAGATEVqIDEPVLVLDLPANAQAAIK;LASAGATEVqIDEPVLVLDLPANAqAAIK	0.9784	0	0	0.9784	0	0	0	60582.8	0	0	0	0	0
P05694_Q228	MET6	sp|P05694|METE_YEAST	P05694	LASAGATEVqIDEPVLVLDLPANAqAAIK	0.9455	0	0	0.9455	0	0	0	24447.9	0	0	0	0	0
P05694_Q241	MET6	sp|P05694|METE_YEAST	P05694	AYTYFGEqSNLPK;AYTYFGEqSnLPK	1	0	0	1	1	0	0	217478	162708	0	0	172543	114116
P05694_Q281	MET6	sp|P05694|METE_YEAST	P05694	APEqFDEVVAAIGNK;APEqFDEVVAAIGnK	1	0	0.979	0.9574	1	0	103309	312291	384113	0	103309	290572	264451
P05694_Q293	MET6	sp|P05694|METE_YEAST	P05694	qTLSVGIVDGR	1	1	1	1	1	180166	311230	177590	99471.6	180166	311230	177590	99471.6
P05694_Q3	MET6	sp|P05694|METE_YEAST	P05694	VqSAVLGFPR	1	1	1	1	1	663216	499331	419213	212419	663216	499331	419213	212419
P05694_Q363	MET6	sp|P05694|METE_YEAST	P05694	GFFSFATqK	1	0	1	1	1	0	90017.1	82274.8	54434.1	0	90017.1	82274.8	54434.1
P05694_Q378	MET6	sp|P05694|METE_YEAST	P05694	NVSGqDVAAALEANAK	0.9771	0	0	0.9565	0.9771	0	0	16571.7	54788.6	0	0	16571.7	54788.6
P05694_Q449	MET6	sp|P05694|METE_YEAST	P05694	VFNLPLFPTTTIGSFPqTK	0.9612	0	0	0.9612	0.9607	0	0	39884.4	32212.3	0	0	39884.4	32212.3
P05694_Q485	MET6	sp|P05694|METE_YEAST	P05694	FqEEIGLDVLVHGEPER	1	0	0	1	0	0	0	24868.1	0	0	0	24868.1	0
P05694_Q554	MET6	sp|P05694|METE_YEAST	P05694	ESVYAqSITSK	1	1	1	1	0	302134	219876	222911	0	302134	219876	222911	0
P05694_Q610	MET6	sp|P05694|METE_YEAST	P05694	VIqVDEPALR	1	1	1	1	1	1.97264e+06	1.32551e+06	535974	518565	1.97264e+06	1.32551e+06	535974	518565
P05737_N112	RPL7A	sp|P05737|RL7A_YEAST	P05737	InSGTFVK	1	0	0	0	1	0	0	0	25313.9	0	0	0	0
P05737_N166	RPL7A	sp|P05737|RL7A_YEAST	P05737	VPLSDnAIIEANLGK	0.9737	0	0	0.9737	0	0	0	46622.8	0	0	0	0	0
P05737_N209	RPL7A	sp|P05737|RL7A_YEAST	P05737	LSnPSGGWGVPR	1	1	1	1	1	403700	290537	290667	150759	403700	290537	290667	150759
P05737_Q12	RPL7A	sp|P05737|RL7A_YEAST	P05737	ILTPESqLK	1	1	1	1	1	11031205	8499110	495241	628792	11031205	8499110	495241	628792
P05737_Q225	RPL7A	sp|P05737|RL7A_YEAST	P05737	HFIqGGSFGNR	0.9773	0	0	0.9773	0.9448	0	0	77806.9	55984	0	0	77806.9	55984
P05737_Q25	RPL7A	sp|P05737|RL7A_YEAST	P05737	TAEqVAAER	1	0	0	1	1	0	0	302567	119529	0	0	302567	119529
P05737_Q80	RPL7A	sp|P05737|RL7A_YEAST	P05737	AAGSYYVEAqHK	1	1	1	1	1	291475	82713.8	110721	170490	185771	82713.8	69937.3	108831
P05738_N102	RPL9A	sp|P05738|RL9A_YEAST	P05738	YVYAHFPINVnIVEK	0.9784	0	0	0.9784	0	0	0	21081	0	0	0	0	0
P05738_N77	RPL9A	sp|P05738|RL9A_YEAST	P05738	SLVDnMITGVTK	1	1	0	0	0	112271	0	0	0	0	0	0	0
P05738_Q5	RPL9A	sp|P05738|RL9A_YEAST	P05738	YIqTEQQIEVPEGVTVSIK;YIqTEQqIEVPEGVTVSIK;YIqTEqQIEVPEGVTVSIK;YIqTEqqIEVPEGVTVSIK	1	0	0	1	1	0	0	335665	201407	0	0	141218	83736.1
P05738_Q8	RPL9A	sp|P05738|RL9A_YEAST	P05738	YIqTEqQIEVPEGVTVSIK;YIqTEqqIEVPEGVTVSIK	1	0	0	1	1	0	0	108888	64474.3	0	0	69876.7	41433.9
P05738_Q9	RPL9A	sp|P05738|RL9A_YEAST	P05738	YIQTEQqIEVPEGVTVSIK;YIqTEQqIEVPEGVTVSIK;YIqTEqqIEVPEGVTVSIK	1	0	0	1	1	0	0	399884	251592	0	0	210330	124095
P05739_Q125	RPL6B	sp|P05739|RL6B_YEAST	P05739	EANLFPEqQTK;EANLFPEqqTK	0.9391	0.9391	0.9321	0.8905	0.9232	462660	195176	401663	405858	462660	195176	276430	268159
P05739_Q126	RPL6B	sp|P05739|RL6B_YEAST	P05739	EANLFPEQqTK;EANLFPEqqTK	0.9452	0.9391	0.9321	0.9375	0.9452	462660	195176	429943	375348	462660	195176	292660	253288
P05740_Q50	RPL17A	sp|P05740|RL17A_YEAST	P05740	YLEqVLDHQR;YLEqVLDHqR	1	0	0	1	1	0	0	173960	213052	0	0	74054.3	87140.5
P05740_Q55	RPL17A	sp|P05740|RL17A_YEAST	P05740	YLEQVLDHqR;YLEqVLDHqR	1	0	0	1	1	0	0	263076	227306	0	0	142169	119771
P05743_N91	RPL26A	sp|P05743|RL26A_YEAST	P05743	VnGASVPINLHPSK	0.9775	0	0	0.9775	0.9759	0	0	708.687	0	0	0	0	0
P05743_Q26	RPL26A	sp|P05743|RL26A_YEAST	P05743	AYFTAPSSqR	1	1	1	0	1	604353	455958	0	149870	604353	455958	0	149870
P05743_Q4	RPL26A	sp|P05743|RL26A_YEAST	P05743	qSLDVSSDR	1	1	1	1	1	275560	547699	983129	863106	275560	547699	983129	863106
P05743_Q81	RPL26A	sp|P05743|RL26A_YEAST	P05743	FAVqVDK	1	1	1	1	1	252782	187191	54740.1	35703.8	252782	187191	54740.1	35703.8
P05744_Q39	RPL33A	sp|P05744|RL33A_YEAST	P05744	IEGVATPqDAQFYLGK;IEGVATPqDAqFYLGK	1	1	1	1	1	915485	633403	601796	589750	644246	455904	442298	400040
P05744_Q42	RPL33A	sp|P05744|RL33A_YEAST	P05744	IEGVATPQDAqFYLGK;IEGVATPqDAqFYLGK	1	1	1	1	1	658354	441306	197217	528200	834196	559175	249892	187073
P05748_N122	RPL15A	sp|P05748|RL15A_YEAST	P05748	VLNSYWVnQDSTYK	0.9413	0	0	0.9413	0	0	0	0	0	0	0	0	0
P05748_Q11	RPL15A	sp|P05748|RL15A_YEAST	P05748	YLEELqR	1	1	1	1	1	445921	499795	506922	477942	445921	499795	506922	477942
P05748_Q123	RPL15A	sp|P05748|RL15A_YEAST	P05748	VLNSYWVNqDSTYK	0.9728	0.8243	0	0.9699	0.951	126540	0	57473.1	32516	126540	0	57473.1	32516
P05748_Q138	RPL15A	sp|P05748|RL15A_YEAST	P05748	YFEVILVDPqHK	1	0	0	1	1	0	0	306266	130505	0	0	212313	93727.2
P05748_Q57	RPL15A	sp|P05748|RL15A_YEAST	P05748	qGFVIYR	1	1	1	1	1	250369	276343	23410	29297.1	250369	276343	23410	29297.1
P05748_Q87	RPL15A	sp|P05748|RL15A_YEAST	P05748	PTNqGVNELK	0.9665	0	0	0.9077	0.9665	0	0	114922	167646	0	0	114922	167646
P05749_N25	RPL22A	sp|P05749|RL22A_YEAST	P05749	TFTVDVSSPTEnGVFDPASYAK	1	0	1	1	1	0	0	53009.9	0	0	0	0	0
P05749_Q109	RPL22A	sp|P05749|RL22A_YEAST	P05749	LAFYqVTPEEDEEEDEE	1	1	1	1	1	507397	318307	287715	540714	507397	318307	287715	540714
P05750_N67	RPS3	sp|P05750|RS3_YEAST	P05750	InELTLLVqK	1	0	1	0	0	0	86167.5	0	0	0	0	0	0
P05750_Q101	RPS3	sp|P05750|RS3_YEAST	P05750	GLSAVAqAESMK	1	1	1	1	1	456845	237340	450988	364289	457763	237817	260686	192521
P05750_Q162	RPS3	sp|P05750|RS3_YEAST	P05750	FADGFLIHSGqPVNDFIDTATR	0.9798	0	0	0.9798	0.9775	0	0	155676	104127	0	0	155676	104127
P05750_Q179	RPS3	sp|P05750|RS3_YEAST	P05750	qGVLGIK	1	0	0	1	1	0	0	30425.9	23277.7	0	0	30425.9	23277.7
P05750_Q234	RPS3	sp|P05750|RS3_YEAST	P05750	DYRPAEETEAqAEPVEA;EEEPILAPSVKDYRPAEETEAqAEPVEA	1	1	1	1	1	4.99839e+06	5587985	4.0891e+06	4600889	4.88332e+06	4.81762e+06	4.0891e+06	4600889
P05750_Q56	RPS3	sp|P05750|RS3_YEAST	P05750	TqDVLGENGR	0.963	0	0	0	0.963	0	0	0	54794.7	0	0	0	0
P05750_Q74	RPS3	sp|P05750|RS3_YEAST	P05750	INELTLLVqK;InELTLLVqK	1	0.9781	1	0.9799	0.978	515959	655862	388978	262032	515959	569695	388978	262032
P05750_Q92	RPS3	sp|P05750|RS3_YEAST	P05750	YAPGTIVLYAERVqDR	1	0	1	0	0	0	59748.3	0	0	0	0	0	0
P05756_Q36	RPS13	sp|P05756|RS13_YEAST	P05756	LSSESVIEqIVK	1	1	1	1	1	1.58051e+06	3.04076e+06	1.30486e+06	1.12003e+06	1.58051e+06	3.04076e+06	1.30486e+06	1.12003e+06
P05756_Q49	RPS13	sp|P05756|RS13_YEAST	P05756	GLTPSqIGVLLR	1	1	1	1	1	641028	1.64239e+06	505991	354599	641028	1.64239e+06	505991	354599
P05759_N25	RPS31	sp|P05759|RS31_YEAST	P05759	TITLEVESSDTIDnVK;TITLEVESSDTIDnVKSKIQDK	1	1	1	1	1	1.92807e+06	1.9563e+06	1.04641e+06	300987	1.92807e+06	1.9563e+06	1.04641e+06	300987
P05759_N60	RPS31	sp|P05759|RS31_YEAST	P05759	TLSDYnIQK;TLSDYnIqK;qLEDGRTLSDYnIqK	1	1	1	1	1	2418832	3491672	811260	2.80961e+06	3.93269e+06	5775903	599649	838464
P05759_Q31	RPS31	sp|P05759|RS31_YEAST	P05759	TITLEVESSDTIDNVKSKIqDK	0.9723	0	0	0.9723	0	0	0	125719	25113.6	0	0	70765.1	36034.1
P05759_Q40	RPS31	sp|P05759|RS31_YEAST	P05759	EGIPPDqQR;EGIPPDqqR	1	1	1	1	0	1.45321e+06	3.19004e+06	1832393	284478	1.31697e+06	1155963	1.30571e+06	257809
P05759_Q41	RPS31	sp|P05759|RS31_YEAST	P05759	EGIPPDQqR;EGIPPDqqR	1	1	1	1	0.9289	1.45321e+06	3.04008e+06	1.98441e+06	428940	1.36885e+06	2.86361e+06	1.23641e+06	261523
P05759_Q49	RPS31	sp|P05759|RS31_YEAST	P05759	LIFAGKqLEDGR;qLEDGRTLSDYNIqK;qLEDGRTLSDYnIqK	1	1	1	0	0	1.19318e+06	836345	0	0	705699	418156	0	0
P05759_Q62	RPS31	sp|P05759|RS31_YEAST	P05759	TLSDYNIqK;TLSDYnIqK;qLEDGRTLSDYNIqK;qLEDGRTLSDYnIqK	1	1	1	1	1	8937191	13141702	4.9439e+06	3379790	10465947	14814463	3926960	2.43025e+06
P06101_Q222	CDC37	sp|P06101|CDC37_YEAST	P06101	SSVPqTFIDFK	1	0	0	1	1	0	0	59120.5	54314.3	0	0	59120.5	54314.3
P06102_Q199	NOT3	sp|P06102|NOT3_YEAST	P06102	LLANEELDPqDVK	0.9771	0	0	0	0.9771	0	0	0	18214.2	0	0	0	0
P06102_Q651	NOT3	sp|P06102|NOT3_YEAST	P06102	LVEVPqGVNPPSPLDAFR	0.9518	0	0	0	0.9518	0	0	0	13985.7	0	0	0	0
P06102_Q785	NOT3	sp|P06102|NOT3_YEAST	P06102	LDYSFLqPPVDTASEVR	1	0	0	1	0	0	0	23067.4	0	0	0	0	0
P06103_Q201	PRT1	sp|P06103|EIF3B_YEAST	P06103	DqFVLQDDVK;DqFVLqDDVK	1	0	0	1	1	0	0	68128.4	32935.4	0	0	33085.8	41979.7
P06103_Q205	PRT1	sp|P06103|EIF3B_YEAST	P06103	DqFVLqDDVK	1	0	0	1	1	0	0	25957	32935.4	0	0	25957	32935.4
P06103_Q577	PRT1	sp|P06103|EIF3B_YEAST	P06103	SDLqFYDMDYPGEK	1	0	0	1	0	0	0	38734.9	0	0	0	0	0
P06103_Q66	PRT1	sp|P06103|EIF3B_YEAST	P06103	LEDIPVDDIDFSDLEEqYK	1	0	0	1	1	0	0	41570.9	38504.8	0	0	41570.9	38504.8
P06105_N1188	SCP160	sp|P06105|SC160_YEAST	P06105	EAADVIInVPR	1	0	0	1	0	0	0	40641.7	0	0	0	0	0
P06105_N910	SCP160	sp|P06105|SC160_YEAST	P06105	SVDIPNADSEnK	0.9178	0	0	0	0.9178	0	0	0	40786.4	0	0	0	0
P06105_Q317	SCP160	sp|P06105|SC160_YEAST	P06105	TSIqDYLK	1	0	0	0	1	0	0	54335.6	48220.5	0	0	54335.6	48220.5
P06105_Q339	SCP160	sp|P06105|SC160_YEAST	P06105	FqFLIDAEELK	1	0	0	1	1	0	0	34948.3	22054.5	0	0	34948.3	22054.5
P06105_Q571	SCP160	sp|P06105|SC160_YEAST	P06105	TYEFSEEVqDSLFK	1	0	0	0	1	0	0	74780.7	60495.8	0	0	74780.7	60495.8
P06105_Q592	SCP160	sp|P06105|SC160_YEAST	P06105	LIMEDISEqEGHLQIK	0.9761	0	0	0.9761	0	0	0	29062.8	18615.2	0	0	29062.8	18615.2
P06105_Q597	SCP160	sp|P06105|SC160_YEAST	P06105	LIMEDISEQEGHLqIK	0.8758	0	0	0	0.8758	0	0	28422.6	18615.2	0	0	28422.6	18615.2
P06105_Q820	SCP160	sp|P06105|SC160_YEAST	P06105	AEYGVEMDFLqK	1	0	0	1	0	0	0	71932.1	0	0	0	0	0
P06106_N136	MET17	sp|P06106|CYSD_YEAST	P06106	FVEGDnPEEFEK	1	1	1	1	1	610870	226570	64850	68952.8	610870	226570	64850	68952.8
P06106_N162	MET17	sp|P06106|CYSD_YEAST	P06106	YnVPDFEK	1	1	1	1	1	1889400	1.34993e+06	59647.4	45776.8	1889400	1.34993e+06	59647.4	45776.8
P06168_N253	ILV5	sp|P06168|ILV5_YEAST	P06168	EVnSDLYGER	1	0	0	1	1	0	0	18874.9	16887.7	0	0	18874.9	16887.7
P06168_N52	ILV5	sp|P06168|ILV5_YEAST	P06168	QInFGGTVETVYER	0.953	0	0.953	0	0	0	228343	0	0	0	0	0	0
P06168_Q232	ILV5	sp|P06168|ILV5_YEAST	P06168	AqALAVAIGSGYVYQTTFER;AqALAVAIGSGYVYqTTFER	1	0	1	1	0.9778	0	93300	119866	46091.7	0	121722	45919.2	25370.8
P06168_Q245	ILV5	sp|P06168|ILV5_YEAST	P06168	AQALAVAIGSGYVYqTTFER;AqALAVAIGSGYVYqTTFER	1	0	1	1	0.9768	0	187202	139505	44662.7	0	105316	62865.1	44662.7
P06168_Q340	ILV5	sp|P06168|ILV5_YEAST	P06168	PVFqDLYESTK	1	0	1	1	1	0	148331	319293	301414	0	148331	319293	301414
P06168_Q361	ILV5	sp|P06168|ILV5_YEAST	P06168	SLEFNSqPDYR	0.9803	0.9795	0.9803	0.9799	0.9783	416862	294705	523264	411904	416862	294705	523264	411904
P06168_Q88	ILV5	sp|P06168|ILV5_YEAST	P06168	NDTFALIGYGSqGYGQGLNLR;NDTFALIGYGSqGYGqGLNLR;nDTFALIGYGSqGYGqGLNLR	0.9721	0	0	0.9644	0.9585	0	0	56744.3	27613.5	0	0	32630.6	29390.3
P06168_Q92	ILV5	sp|P06168|ILV5_YEAST	P06168	NDTFALIGYGSqGYGqGLNLR;nDTFALIGYGSQGYGqGLnLR;nDTFALIGYGSqGYGqGLNLR	0.9721	0	0	0.9495	0	0	0	26866.1	0	0	0	26866.1	0
P06169_N175	PDC1	sp|P06169|PDC1_YEAST	P06169	PVYLGLPANLVDLnVPAK;TTYVTQRPVYLGLPANLVDLnVPAK;TTYVTqRPVYLGLPANLVDLnVPAK	0.9798	0	0.9798	0.9798	0.9781	0	103452	625870	337743	0	216248	289053	125004
P06169_N192	PDC1	sp|P06169|PDC1_YEAST	P06169	LLqTPIDMSLKPnDAESEK	1	1	1	0	1	446980	104266	0	17633.6	446980	104266	0	0
P06169_N20	PDC1	sp|P06169|PDC1_YEAST	P06169	QVNVnTVFGLPGDFNLSLLDK	0.962	0	0	0.7455	0.962	0	0	0	62974	0	0	0	0
P06169_N213	PDC1	sp|P06169|PDC1_YEAST	P06169	nPVILADACCSR	1	0	0	1	1	0	0	340877	282644	0	0	340877	282644
P06169_N305	PDC1	sp|P06169|PDC1_YEAST	P06169	nIVEFHSDHMK	1	0	0	1	1	0	0	267059	127972	0	0	153175	79017.4
P06169_N318	PDC1	sp|P06169|PDC1_YEAST	P06169	nATFPGVQMK;nATFPGVqMK	1	0	0	1	1	0	0	269932	556965	0	0	208029	399883
P06169_N471	PDC1	sp|P06169|PDC1_YEAST	P06169	PYLFVLNnDGYTIEK	0.8868	0	0	0.8868	0	0	0	33966.1	0	0	0	0	0
P06169_N48	PDC1	sp|P06169|PDC1_YEAST	P06169	WAGnANELNAAYAADGYAR;WAGnANELnAAYAADGYAR	0.9676	0.9676	0	0.8858	0	437614	0	16450.7	0	215764	0	19456.1	0
P06169_N488	PDC1	sp|P06169|PDC1_YEAST	P06169	AQYnEIQGWDHLSLLPTFGAK	0.8108	0	0	0.8056	0.8108	0	0	23206.5	30659.9	0	0	23206.5	30659.9
P06169_N53	PDC1	sp|P06169|PDC1_YEAST	P06169	WAGNANELnAAYAADGYAR;WAGnANELnAAYAADGYAR	0.9773	0.9711	0	0.9773	0.9644	460608	0	51176.2	63156.3	220830	0	55013	67891.3
P06169_N548	PDC1	sp|P06169|PDC1_YEAST	P06169	MIEIMLPVFDAPQnLVEQAK	0.874	0	0	0.7612	0.874	0	0	329617	53493.5	0	0	153060	78960.2
P06169_Q110	PDC1	sp|P06169|PDC1_YEAST	P06169	qLLLHHTLGNGDFTVFHR;qLLLHHTLGnGDFTVFHR	1	0	0	0	0.945	0	0	0	0	0	0	0	0
P06169_Q160	PDC1	sp|P06169|PDC1_YEAST	P06169	TTYVTqRPVYLGLPANLVDLNVPAK;TTYVTqRPVYLGLPANLVDLnVPAK	0.98	0	0.9798	0.98	0.9781	0	205364	339110	129974	0	112597	184338	70594.9
P06169_Q182	PDC1	sp|P06169|PDC1_YEAST	P06169	LLqTPIDMSLK;LLqTPIDMSLKPNDAESEK;LLqTPIDMSLKPnDAESEK	1	1	1	1	1	2.23557e+06	987594	4.15816e+06	4.35505e+06	1.33965e+06	974608	1747773	1.87736e+06
P06169_Q239	PDC1	sp|P06169|PDC1_YEAST	P06169	KLIDLTqFPAFVTPMGK;LIDLTqFPAFVTPMGK	1	1	1	1	1	589319	694772	2947405	2.1844e+06	589319	496713	2487072	1.70468e+06
P06169_Q255	PDC1	sp|P06169|PDC1_YEAST	P06169	GSIDEqHPR	1	1	0	1	1	1.2447e+06	0	1.07041e+06	998198	1.2447e+06	0	1.0112e+06	998198
P06169_Q325	PDC1	sp|P06169|PDC1_YEAST	P06169	NATFPGVqMK;nATFPGVqMK	1	0.9678	0	1	1	849788	0	1.47207e+06	1.23677e+06	565309	0	863441	809979
P06169_Q486	PDC1	sp|P06169|PDC1_YEAST	P06169	AqYNEIQGWDHLSLLPTFGAK;AqYNEIqGWDHLSLLPTFGAK	0.9788	0	0	0.9788	0.976	0	0	384519	250384	0	0	217881	137618
P06169_Q491	PDC1	sp|P06169|PDC1_YEAST	P06169	AqYNEIqGWDHLSLLPTFGAK	0.9751	0	0	0.9743	0.9751	0	0	192654	94745.8	0	0	192654	94745.8
P06169_Q523	PDC1	sp|P06169|PDC1_YEAST	P06169	VATTGEWDKLTqDK	1	0	1	0	0	0	199697	0	0	0	0	0	0
P06169_Q547	PDC1	sp|P06169|PDC1_YEAST	P06169	MIEIMLPVFDAPqNLVEQAK	0.9684	0	0	0.9684	0.9438	0	0	254729	257889	0	0	133169	258766
P06169_Q552	PDC1	sp|P06169|PDC1_YEAST	P06169	MIEIMLPVFDAPQNLVEqAK	0.9736	0	0	0.9736	0.9652	0	0	467453	341032	0	0	219209	155220
P06208_Q108	LEU4	sp|P06208|LEU1_YEAST	P06208	EIEVSFPSASqTDFDFTR	1	0	1	1	1	0	122510	120965	76365.6	0	122510	120965	76365.6
P06244_Q85	TPK1	sp|P06244|KAPA_YEAST	P06244	YSLqDFQILR;YSLqDFqILR	1	0	0	1	0	0	0	10690.4	0	0	0	0	0
P06244_Q88	TPK1	sp|P06244|KAPA_YEAST	P06244	YSLqDFqILR	1	0	0	1	0	0	0	3540.21	0	0	0	0	0
P06367_N10	RPS14A	sp|P06367|RS14A_YEAST	P06367	DnSqVFGVAR	1	1	0	0	0	373184	0	0	0	0	0	0	0
P06367_Q12	RPS14A	sp|P06367|RS14A_YEAST	P06367	DNSqVFGVAR;DnSqVFGVAR	1	1	0.9792	0.9802	0.9783	1.28499e+06	622086	603296	668520	911804	622086	603296	668520
P06367_Q65	RPS14A	sp|P06367|RS14A_YEAST	P06367	ADRDESSPYAAMLAAqDVAAK	1	0	0	1	1	0	0	111525	99173.1	0	0	92440.4	99173.1
P06367_Q99	RPS14A	sp|P06367|RS14A_YEAST	P06367	TPGPGGqAALR	1	1	1	1	1	1.52856e+06	1.03795e+06	654399	579905	1.52856e+06	1.03795e+06	654399	579905
P06634_Q212	DED1	sp|P06634|DED1_YEAST	P06634	TGPSPqPESQGSFYQR;TGPSPqPESQGSFYqR;TGPSPqPESqGSFYQR;TGPSPqPESqGSFYqR	1	1	1	1	1	306905	337620	326495	303303	324506	356982	135185	109498
P06634_Q216	DED1	sp|P06634|DED1_YEAST	P06634	TGPSPQPESqGSFYQR;TGPSPqPESqGSFYQR;TGPSPqPESqGSFYqR	1	1	1	1	1	306905	337620	301624	255867	324506	356982	136499	108444
P06634_Q221	DED1	sp|P06634|DED1_YEAST	P06634	TGPSPqPESQGSFYqR;TGPSPqPESqGSFYqR	1	1	1	1	1	306905	337620	215013	166440	306905	337620	135979	97368.9
P06634_Q240	DED1	sp|P06634|DED1_YEAST	P06634	ELATqIFDEAK	1	1	1	1	1	454935	558592	325678	374884	454935	558592	325678	374884
P06634_Q384	DED1	sp|P06634|DED1_YEAST	P06634	VLYVENqDK	0.9754	0	0	0.9754	0.966	0	0	112346	110967	0	0	112346	110967
P06634_Q523	DED1	sp|P06634|DED1_YEAST	P06634	GLHEILTEANqEVPSFLK	0.9734	0	0	0	0.9734	0	0	0	33394.2	0	0	0	0
P06704_Q9	CDC31	sp|P06704|CDC31_YEAST	P06704	SSLqSGPLNSELLEEQK	0.9578	0	0	0	0.9578	0	0	0	33046	0	0	0	0
P06738_N505	GPH1	sp|P06738|PHSG_YEAST	P06738	VnGVAELHSELIK	1	0	0	1	0	0	0	0	0	0	0	0	0
P06780_N128	RHO1	sp|P06780|RHO1_YEAST	P06780	nDPqTIEqLR	1	0	1	1	1	0	120467	35006.1	34854.2	0	120467	35006.1	34854.2
P06780_Q131	RHO1	sp|P06780|RHO1_YEAST	P06780	NDPqTIEQLR;nDPqTIEqLR	1	0	1	1	1	0	120467	75111.6	101620	0	156548	41756.4	49346.7
P06780_Q135	RHO1	sp|P06780|RHO1_YEAST	P06780	NDPQTIEqLR;nDPqTIEqLR	1	0	1	1	1	0	120467	62086.4	34854.2	0	120467	35006.1	34854.2
P06780_Q68	RHO1	sp|P06780|RHO1_YEAST	P06780	RVELALWDTAGqEDYDR;VELALWDTAGqEDYDR	1	0	1	1	1	0	94774.3	176759	138195	0	94774.3	113456	98768.2
P06785_Q43	CDC21	sp|P06785|TYSY_YEAST	P06785	TGTGTLSLFAPPqLR	1	0	1	1	0	0	85568.6	23058.7	0	0	85568.6	23058.7	0
P06787_N137	CMD1	sp|P06787|CALM_YEAST	P06787	EVSDGSGEInIQQFAALLSK	0.9227	0	0	0.9227	0	0	0	14145.8	0	0	0	0	0
P06787_N4	CMD1	sp|P06787|CALM_YEAST	P06787	SSnLTEEqIAEFK	1	1	1	0	0	543231	356537	10637.8	0	543231	356537	10637.8	0
P06787_N80	CMD1	sp|P06787|CALM_YEAST	P06787	SnDSEqELLEAFK	1	1	1	0	0	106695	100148	0	0	106695	100148	0	0
P06787_Q139	CMD1	sp|P06787|CALM_YEAST	P06787	EVSDGSGEINIqqFAALLSK	0.9116	0	0.8396	0.778	0.9116	0	172643	10219.2	13740.1	0	172643	10219.2	13740.1
P06787_Q140	CMD1	sp|P06787|CALM_YEAST	P06787	EVSDGSGEINIqqFAALLSK	0.9116	0	0.8406	0.778	0.9116	0	172643	10219.2	13740.1	0	172643	10219.2	13740.1
P06787_Q84	CMD1	sp|P06787|CALM_YEAST	P06787	SNDSEqELLEAFK;SnDSEqELLEAFK	1	1	1	0.9781	0.9762	382629	746492	580612	777283	309348	576531	580612	777283
P06787_Q9	CMD1	sp|P06787|CALM_YEAST	P06787	SSNLTEEqIAEFK;SSnLTEEqIAEFK	1	1	1	0.9509	0.9049	632360	567792	40903.5	104588	308856	221366	35976.1	249254
P07143_N303	CYT1	sp|P07143|CY1_YEAST	P07143	FVFnPPK	1	0	0	1	1	0	0	18578.1	31015.9	0	0	18578.1	31015.9
P07149_N1168	FAS1	sp|P07149|FAS1_YEAST	P07149	MFVSnPIR	1	0	0	1	0	0	0	44001.9	0	0	0	0	0
P07149_N1535	FAS1	sp|P07149|FAS1_YEAST	P07149	VNLEnPIPIAVLDSYTPSTNEPYAR	0.9719	0	0	0.9274	0.9719	0	0	18529.2	15730	0	0	18529.2	15730
P07149_N1561	FAS1	sp|P07149|FAS1_YEAST	P07149	VSGDLnPIHVSR	1	0	0	1	1	0	0	170981	139670	0	0	114380	91663.3
P07149_N1595	FAS1	sp|P07149|FAS1_YEAST	P07149	ALIEnWAADSVSSR	1	0	0	1	0	0	0	56908.9	0	0	0	0	0
P07149_N1692	FAS1	sp|P07149|FAS1_YEAST	P07149	AAqDVWnR	1	0	0	1	1	0	0	8068.36	13643.9	0	0	8068.36	13643.9
P07149_N1756	FAS1	sp|P07149|FAS1_YEAST	P07149	EInEHSTSYTFR	1	0	0	1	1	0	0	43591	58838.5	0	0	43591	39760.2
P07149_N1915	FAS1	sp|P07149|FAS1_YEAST	P07149	ALDTVTNVLnFIK	0.9739	0	0	0	0.9739	0	0	0	16279.5	0	0	0	0
P07149_N536	FAS1	sp|P07149|FAS1_YEAST	P07149	VIVAGTLDInPDDDYGFK	1	0	1	1	1	0	74251.1	109137	69042.6	0	74251.1	109137	69042.6
P07149_N560	FAS1	sp|P07149|FAS1_YEAST	P07149	NPnWLEEYHPK	0.9508	0	0	0.9508	0	0	0	38074.2	0	0	0	0	0
P07149_N874	FAS1	sp|P07149|FAS1_YEAST	P07149	EFDETIFnLPK	1	0	0	1	1	0	0	66976.3	61262.3	0	0	66976.3	61262.3
P07149_Q1036	FAS1	sp|P07149|FAS1_YEAST	P07149	DSLWqSEHLEAVVDQDVQR;DSLWqSEHLEAVVDQDVqR	0.9761	0	0	0.9761	0.789	0	0	24679.5	32118.2	0	0	0	0
P07149_Q1046	FAS1	sp|P07149|FAS1_YEAST	P07149	DSLWQSEHLEAVVDqDVqR	0.9803	0	0	0.9803	0	0	0	16408.1	0	0	0	0	0
P07149_Q1049	FAS1	sp|P07149|FAS1_YEAST	P07149	DSLWQSEHLEAVVDqDVqR;DSLWqSEHLEAVVDQDVqR	0.9803	0	0	0.9803	0	0	0	41087.6	0	0	0	0	0
P07149_Q1061	FAS1	sp|P07149|FAS1_YEAST	P07149	TCILHGPVAAqFTK	1	0	0	1	0	0	0	18837.7	0	0	0	0	0
P07149_Q1088	FAS1	sp|P07149|FAS1_YEAST	P07149	LLHqYYGDDESK	1	0	0	1	1	0	0	131749	122060	0	0	82228.6	78292.3
P07149_Q110	FAS1	sp|P07149|FAS1_YEAST	P07149	LLqENDTTLVK	0.9798	0	0	0.9798	0.9742	0	0	156742	136580	0	0	156742	136580
P07149_Q1112	FAS1	sp|P07149|FAS1_YEAST	P07149	IPAVEYFGGESPVDVqSQVDSSSVSEDSAVFK;IPAVEYFGGESPVDVqSqVDSSSVSEDSAVFK	1	0	1	1	1	0	92409.5	186521	132030	0	92409.5	121306	85176.3
P07149_Q1114	FAS1	sp|P07149|FAS1_YEAST	P07149	IPAVEYFGGESPVDVQSqVDSSSVSEDSAVFK;IPAVEYFGGESPVDVqSqVDSSSVSEDSAVFK	1	0	1	1	1	0	92409.5	154815	108862	0	92409.5	113444	91078.9
P07149_Q1202	FAS1	sp|P07149|FAS1_YEAST	P07149	TVVTLSEPVqGELK;TVVTLSEPVqGELKPTVILK	1	1	0	1	1	232835	0	290910	248613	119346	0	290910	248613
P07149_Q1367	FAS1	sp|P07149|FAS1_YEAST	P07149	PLqVGDVVSTTAVIESVVNQPTGK;PLqVGDVVSTTAVIESVVNqPTGK	0.9767	0	0	0.9767	0.9762	0	0	43970.8	19097.6	0	0	32110.7	19097.6
P07149_Q1384	FAS1	sp|P07149|FAS1_YEAST	P07149	PLQVGDVVSTTAVIESVVNqPTGK;PLqVGDVVSTTAVIESVVNqPTGK	0.9767	0	0	0.9767	0.8665	0	0	33524.6	13634.3	0	0	21664.5	13634.3
P07149_Q1424	FAS1	sp|P07149|FAS1_YEAST	P07149	GNYTDFENTFqK	0.976	0	0	0.976	0.9756	0	0	66105.9	64551.3	0	0	66105.9	64551.3
P07149_Q1451	FAS1	sp|P07149|FAS1_YEAST	P07149	EWFqLDDEDFDLLNK	0.9781	0	0	0.9748	0.9781	0	0	32513.2	15787.6	0	0	32513.2	15787.6
P07149_Q1688	FAS1	sp|P07149|FAS1_YEAST	P07149	AAqDVWNR;AAqDVWnR	1	0	0	1	1	0	0	8068.36	115552	0	0	22049.6	37290.3
P07149_Q1775	FAS1	sp|P07149|FAS1_YEAST	P07149	GLLSATqFTQPALTLMEK;GLLSATqFTqPALTLMEK	1	0	0	1	0.9771	0	0	110734	25324	0	0	39624.9	26766.7
P07149_Q1778	FAS1	sp|P07149|FAS1_YEAST	P07149	GLLSATQFTqPALTLMEK;GLLSATqFTqPALTLMEK	1	0	0	1	0	0	0	92576.6	0	0	0	0	0
P07149_Q178	FAS1	sp|P07149|FAS1_YEAST	P07149	DLYqTYHVLVGDLIK	1	0	0	1	0	0	0	6620.27	0	0	0	0	0
P07149_Q1868	FAS1	sp|P07149|FAS1_YEAST	P07149	VAASFSqEALqYVVER	1	1	1	1	1	176896	245294	70606.5	50095.7	176896	245294	70606.5	50095.7
P07149_Q1872	FAS1	sp|P07149|FAS1_YEAST	P07149	VAASFSQEALqYVVER;VAASFSqEALqYVVER	1	1	1	1	1	176896	314202	181879	160509	241490	208657	114669	92264.9
P07149_Q1928	FAS1	sp|P07149|FAS1_YEAST	P07149	IDIIELqK	1	1	1	1	1	381753	180293	325418	323669	381753	180293	325418	323669
P07149_Q2027	FAS1	sp|P07149|FAS1_YEAST	P07149	EYFqDVYDLTGSEPIK	1	1	1	1	1	176527	170041	391701	285579	176527	170041	391701	285579
P07149_Q456	FAS1	sp|P07149|FAS1_YEAST	P07149	DIqIPVYDTFDGSDLR	1	1	1	1	1	109072	92353.9	234075	236249	109072	92353.9	234075	236249
P07149_Q495	FAS1	sp|P07149|FAS1_YEAST	P07149	WETTTqFK	1	0	0	1	1	0	0	155557	128217	0	0	155557	128217
P07149_Q545	FAS1	sp|P07149|FAS1_YEAST	P07149	qEIFDVTSNGLK	0.9778	0	0	0.9778	0.9768	0	0	95851.6	43308	0	0	60758.8	43308
P07149_Q715	FAS1	sp|P07149|FAS1_YEAST	P07149	PGSIDAISqVINIAK	0.9781	0	0	0.9781	0.9771	0	0	105935	76459	0	0	105935	76459
P07149_Q910	FAS1	sp|P07149|FAS1_YEAST	P07149	PWFATVNGqAR	0.9608	0	0	0	0.9608	0	0	0	2935.54	0	0	0	0
P07170_N25	ADK1	sp|P07170|KAD2_YEAST	P07170	GTqAPnLQER	0.8464	0	0	0	0.8464	0	0	0	25163.5	0	0	0	0
P07170_N86	ADK1	sp|P07170|KAD2_YEAST	P07170	nGFILDGFPR	1	0	0	1	1	0	0	1543.69	1070.37	0	0	1543.69	1070.37
P07170_Q110	ADK1	sp|P07170|KAD2_YEAST	P07170	EqGTPLEK	1	0	0	1	1	0	0	36380.2	0	0	0	0	0
P07170_Q166	ADK1	sp|P07170|KAD2_YEAST	P07170	DDVTGEALVqR	1	1	1	1	1	1.49061e+06	662647	1701837	1.86155e+06	1.49061e+06	662647	1701837	1.86155e+06
P07170_Q185	ADK1	sp|P07170|KAD2_YEAST	P07170	LAAYHAqTEPIVDFYK	1	1	1	1	1	259053	97059.7	2.35596e+06	1.72786e+06	259053	97059.7	2.10507e+06	1.53754e+06
P07170_Q206	ADK1	sp|P07170|KAD2_YEAST	P07170	TGIWAGVDASqPPATVWADILNK	0.9795	0	0	0.9795	0.9778	0	0	115061	59073.2	0	0	95387.2	59073.2
P07170_Q22	ADK1	sp|P07170|KAD2_YEAST	P07170	GTqAPNLQER;GTqAPNLqER;GTqAPnLQER	0.9772	0	0.9772	0.9771	0.9765	0	359138	931096	796209	0	359138	567432	478059
P07170_Q27	ADK1	sp|P07170|KAD2_YEAST	P07170	GTQAPNLqER;GTqAPNLqER	0.9773	0	0.9773	0.9772	0.9765	0	359138	932914	768881	0	359138	568644	477040
P07170_Q50	ADK1	sp|P07170|KAD2_YEAST	P07170	GTqLGLEAK	1	1	1	1	1	1.02654e+06	760185	503005	375602	1.02654e+06	760185	503005	375602
P07170_Q61	ADK1	sp|P07170|KAD2_YEAST	P07170	IMDqGGLVSDDIMVNMIK	0.9797	0	0	0.9797	0.9776	0	0	82819.3	88756.1	0	0	30741.5	36596.2
P07213_N412	TOM70	sp|P07213|TOM70_YEAST	P07213	GQMNFILqnYDQAGK	0.8625	0	0	0	0.8625	0	0	0	2419.74	0	0	0	0
P07213_N518	TOM70	sp|P07213|TOM70_YEAST	P07213	nPTVENFIEATNLLEK	0.9705	0	0	0.9705	0	0	0	4990.55	0	0	0	0	0
P07213_Q239	TOM70	sp|P07213|TOM70_YEAST	P07213	FGDIDTATATPTELSTqPAK	1	0	0	1	1	0	0	81314.2	86791.5	0	0	81314.2	86791.5
P07213_Q315	TOM70	sp|P07213|TOM70_YEAST	P07213	LFEEqLDK	1	0	0	1	1	0	0	31543.6	42955.4	0	0	31543.6	42955.4
P07213_Q411	TOM70	sp|P07213|TOM70_YEAST	P07213	GQMNFILqnYDQAGK	0.8633	0	0	0	0.8633	0	0	0	2419.74	0	0	0	0
P07213_Q487	TOM70	sp|P07213|TOM70_YEAST	P07213	qYDLAIELENK	0.9776	0	0	0.9672	0.9776	0	0	30940.8	26007.3	0	0	30940.8	26007.3
P07213_Q580	TOM70	sp|P07213|TOM70_YEAST	P07213	LqAITFAEAAK	1	1	1	1	0	258892	356738	129510	210056	258892	356738	129510	210056
P07244_N48	ADE57	sp|P07244|PUR2_YEAST	P07244	VInWDITPDVANFAR	0.8772	0	0	0.8772	0	0	0	3938.09	0	0	0	0	0
P07244_Q172	ADE57	sp|P07244|PUR2_YEAST	P07244	GVIIPSSIDESVqAIK	1	1	1	1	1	130593	201800	105741	113281	130593	201800	105741	113281
P07244_Q291	ADE57	sp|P07244|PUR2_YEAST	P07244	TNqLVPEVLEYNVR	0.9298	0	0	0	0.9298	0	0	59440.9	68548.1	0	0	59440.9	68548.1
P07244_Q408	ADE57	sp|P07244|PUR2_YEAST	P07244	VLSVTSTAqDLR	1	0	1	1	1	0	171558	186049	149163	0	171558	186049	149163
P07244_Q784	ADE57	sp|P07244|PUR2_YEAST	P07244	AVCDSLTEEGEIIWELGSLqERPK	1	0	0	1	0	0	0	7579.58	0	0	0	0	0
P07245_N511	ADE3	sp|P07245|C1TC_YEAST	P07245	TnPDDLTPEEINK	0.9644	0	0	0.955	0.9644	0	0	16878.2	31289.5	0	0	16878.2	31289.5
P07245_Q308	ADE3	sp|P07245|C1TC_YEAST	P07245	PLqIPPLPLK	1	0	0	1	1	0	0	56205.1	35603.4	0	0	56205.1	35603.4
P07245_Q415	ADE3	sp|P07245|C1TC_YEAST	P07245	qPSLGPTLGVK	1	1	1	1	1	178111	217342	55288.3	33477.9	178111	217342	55288.3	33477.9
P07245_Q729	ADE3	sp|P07245|C1TC_YEAST	P07245	PGqPLPSAYTEENIEFVEK	0.9714	0	0	0	0.9714	0	0	0	34411.8	0	0	0	0
P07245_Q759	ADE3	sp|P07245|C1TC_YEAST	P07245	qFGVPVVVAINK	0.9802	0	0	0.9802	0	0	0	27392.4	0	0	0	0	0
P07245_Q858	ADE3	sp|P07245|C1TC_YEAST	P07245	MYGGAAIDILPEAqR	1	0	0	1	1	0	0	68369.5	44252.3	0	0	38331.7	24698.6
P07245_Q867	ADE3	sp|P07245|C1TC_YEAST	P07245	EqGFGNLPICIAK	0.9592	0	0	0.9592	0	0	0	18964	0	0	0	0	0
P07245_Q880	ADE3	sp|P07245|C1TC_YEAST	P07245	TqYSLSHDATLK	1	0	0	1	1	0	0	61091	49757.2	0	0	61091	49757.2
P07251_N130	ATP1	sp|P07251|ATPA_YEAST	P07251	TGnIVDVPVGPGLLGR	1	0	1	0	0	0	91594.8	0	0	0	0	0	0
P07251_N150	ATP1	sp|P07251|ATPA_YEAST	P07251	VVDALGnPIDGK	1	1	1	1	1	310993	227316	156752	188332	310993	227316	156752	188332
P07251_Q184	ATP1	sp|P07251|ATPA_YEAST	P07251	SVHEPVqTGLK	1	0	0	1	1	0	0	70458.4	94798.5	0	0	39113.4	53313.8
P07251_Q255	ATP1	sp|P07251|ATPA_YEAST	P07251	STVAQLVqTLEQHDAMK	0.9647	0	0	0.9647	0	0	0	29334.5	0	0	0	0	0
P07251_Q259	ATP1	sp|P07251|ATPA_YEAST	P07251	STVAQLVQTLEqHDAMK	0.9663	0	0	0.9663	0.9272	0	0	45097.8	32700.4	0	0	45097.8	32700.4
P07251_Q317	ATP1	sp|P07251|ATPA_YEAST	P07251	qLSLLLR	1	0	0	0	1	0	0	0	13082.1	0	0	0	0
P07251_Q41	ATP1	sp|P07251|ATPA_YEAST	P07251	AqPTEVSSILEER	1	1	1	1	1	673878	522401	497951	596440	673878	522401	497951	596440
P07251_Q433	ATP1	sp|P07251|ATPA_YEAST	P07251	LFLAqYR	1	1	1	0	1	149400	139503	40559.7	74170.7	149400	139503	40559.7	74170.7
P07251_Q442	ATP1	sp|P07251|ATPA_YEAST	P07251	EVAAFAqFGSDLDASTK	1	1	1	1	1	150820	137311	64580.1	95226.3	150820	137311	64580.1	95226.3
P07251_Q85	ATP1	sp|P07251|ATPA_YEAST	P07251	VFGLNNIqAEELVEFSSGVK	0.9768	0	0	0.9768	0	0	0	21478.4	0	0	0	0	0
P07256_Q122	COR1	sp|P07256|QCR1_YEAST	P07256	SLDFLNqSFIQQK	0.9585	0	0	0	0.9585	0	0	0	14397.1	0	0	0	0
P07256_Q147	COR1	sp|P07256|QCR1_YEAST	P07256	qVQDFEENDHPNR;qVqDFEENDHPNR	0.9738	0	0	0.9637	0.9738	0	0	0	42656.5	0	0	0	0
P07256_Q149	COR1	sp|P07256|QCR1_YEAST	P07256	qVqDFEENDHPNR	0.9738	0	0	0	0.9738	0	0	0	34694.2	0	0	0	0
P07256_Q283	COR1	sp|P07256|QCR1_YEAST	P07256	LAAqIFGSYNAFEPASR	0.9786	0	0	0.9786	0	0	0	49321	0	0	0	0	0
P07257_N157	QCR2	sp|P07257|QCR2_YEAST	P07257	GLGnPLLYDGVER	1	0	1	1	1	0	173669	59343.2	56342.4	0	173669	59343.2	56342.4
P07257_Q136	QCR2	sp|P07257|QCR2_YEAST	P07257	YDYAVAEqCPVK	1	0	0	1	1	0	0	74945.6	97805.5	0	0	74945.6	97805.5
P07257_Q145	QCR2	sp|P07257|QCR2_YEAST	P07257	SAEDqLYAITFR	1	0	1	1	1	0	219702	106623	103881	0	219702	106623	103881
P07257_Q170	QCR2	sp|P07257|QCR2_YEAST	P07257	VSLqDIK	1	0	0	0	1	0	0	31204.8	14862.7	0	0	31204.8	14862.7
P07257_Q292	QCR2	sp|P07257|QCR2_YEAST	P07257	DqDSAVVSSNIK	0.9745	0	0	0.9745	0.9686	0	0	28320.5	55025.8	0	0	28320.5	55025.8
P07259_N1022	URA2	sp|P07259|PYR1_YEAST	P07259	TIMVNYnPETVSTDYDEADR	0.9708	0	0	0.9611	0.9629	0	0	46231.1	52723.1	0	0	30161	34151.8
P07259_N1982	URA2	sp|P07259|PYR1_YEAST	P07259	IVNVnPLVSSVK	0.9779	0.9746	0	0.9756	0.9779	106448	0	64057.1	47313.8	106448	0	64057.1	47313.8
P07259_N755	URA2	sp|P07259|PYR1_YEAST	P07259	LGLnIPLNEVK	0.98	0	0	0.98	0	0	0	34027.2	0	0	0	0	0
P07259_Q1104	URA2	sp|P07259|PYR1_YEAST	P07259	MLDqIGVDQPAWK;MLDqIGVDqPAWK	1	0	0	0.9756	1	0	0	49966.4	54374	0	0	49966.4	28075.2
P07259_Q1109	URA2	sp|P07259|PYR1_YEAST	P07259	MLDQIGVDqPAWK;MLDqIGVDqPAWK	1	0	0	0	1	0	0	0	74112.7	0	0	0	0
P07259_Q1160	URA2	sp|P07259|PYR1_YEAST	P07259	NDLESYLNqAVEVSR	0.9524	0	0	0.9219	0.9524	0	0	28301.8	28276	0	0	28301.8	28276
P07259_Q1249	URA2	sp|P07259|PYR1_YEAST	P07259	ITGPYNIqFIAK	0.9784	0	0	0.9784	0.976	0	0	32968.3	33200.3	0	0	32968.3	33200.3
P07259_Q1313	URA2	sp|P07259|PYR1_YEAST	P07259	VPqFSFPR	1	1	1	1	1	327514	256887	207693	155713	327514	256887	207693	155713
P07259_Q132	URA2	sp|P07259|PYR1_YEAST	P07259	WLqNEGIPAVYGVDTR	0.9508	0	0	0.9508	0.8175	0	0	66048.3	68215.3	0	0	66048.3	68215.3
P07259_Q1374	URA2	sp|P07259|PYR1_YEAST	P07259	qELLSSVQK;qELLSSVqK	1	1	1	1	1	199281	126388	115024	101450	244865	155298	56770.4	49262
P07259_Q1381	URA2	sp|P07259|PYR1_YEAST	P07259	qELLSSVqK	1	1	1	1	1	199281	126388	46469	39858.5	199281	126388	46469	39858.5
P07259_Q1622	URA2	sp|P07259|PYR1_YEAST	P07259	ITAVAELLNqWPTEK	0.9757	0	0	0.9757	0.9728	0	0	62931.7	50793	0	0	62931.7	50793
P07259_Q1877	URA2	sp|P07259|PYR1_YEAST	P07259	FSITEEAIADNLDAAEDAIPEqPLEqK	0.9745	0	0	0.9745	0	0	0	26105.2	0	0	0	0	0
P07259_Q1881	URA2	sp|P07259|PYR1_YEAST	P07259	FSITEEAIADNLDAAEDAIPEQPLEqK;FSITEEAIADNLDAAEDAIPEqPLEqK	0.9745	0	0	0.9745	0.9726	0	0	42865.7	12726.4	0	0	20917.6	15882.6
P07259_Q1995	URA2	sp|P07259|PYR1_YEAST	P07259	KGETLqDTIR	1	0	0	1	1	0	0	54851.1	42290.6	0	0	54851.1	42290.6
P07259_Q285	URA2	sp|P07259|PYR1_YEAST	P07259	EDYDGLFISNGPGDPSVLDDLSqR	0.9751	0	0	0.9751	0.9731	0	0	66764.9	73608.4	0	0	46079.2	73608.4
P07259_Q33	URA2	sp|P07259|PYR1_YEAST	P07259	DGTVLqGYSFGAEK	1	0	1	1	0	0	131217	16938.8	0	0	131217	16938.8	0
P07259_Q576	URA2	sp|P07259|PYR1_YEAST	P07259	SqAANSVDEALAAVK	0.9791	0	0	0.9791	0.9749	0	0	71460.1	67596.5	0	0	71460.1	67596.5
P07259_Q630	URA2	sp|P07259|PYR1_YEAST	P07259	ELVDLCNVAFSSSPqVLVEK	0.9664	0	0	0.9664	0.9581	0	0	48472.3	23332.8	0	0	48472.3	23332.8
P07259_Q821	URA2	sp|P07259|PYR1_YEAST	P07259	TFEEAIqK	1	1	1	1	1	195057	125863	112286	126052	195057	125863	112286	126052
P07259_Q915	URA2	sp|P07259|PYR1_YEAST	P07259	qLGFDDR	1	1	1	1	1	282377	146250	118271	102128	282377	146250	118271	102128
P07260_N13	CDC33	sp|P07260|IF4E_YEAST	P07260	KFEEnVSVDDTTATPK	1	0	0	1	1	0	0	35222.8	34368.4	0	0	35222.8	34368.4
P07262_N436	GDH1	sp|P07262|DHE4_YEAST	P07262	GAnIASFIK	1	0	1	0	0	0	33035.8	0	0	0	0	0	0
P07262_Q142	GDH1	sp|P07262|DHE4_YEAST	P07262	HIGqDTDVPAGDIGVGGR	1	0	0	1	1	0	0	344693	357581	0	0	239102	256739
P07262_Q263	GDH1	sp|P07262|DHE4_YEAST	P07262	GCIISETGITSEqVADISSAK	1	0	0	1	0	0	0	558630	0	0	0	0	0
P07262_Q279	GDH1	sp|P07262|DHE4_YEAST	P07262	SLEqIVNEYSTFSENK	0.9764	0	0	0.9764	0	0	0	84748.2	0	0	0	0	0
P07262_Q387	GDH1	sp|P07262|DHE4_YEAST	P07262	AANLGGVAVSGLEMAqNSqR	0.8209	0	0	0.8209	0	0	0	22560.8	0	0	0	0	0
P07262_Q390	GDH1	sp|P07262|DHE4_YEAST	P07262	AANLGGVAVSGLEMAQNSqR;AANLGGVAVSGLEMAqNSqR	0.8484	0	0	0.82	0.8484	0	0	22560.8	28682.2	0	0	0	0
P07262_Q56	GDH1	sp|P07262|DHE4_YEAST	P07262	GEqEVAQGYR	0.9773	0	0	0.9773	0.9724	0	0	51588.5	33854	0	0	51588.5	33854
P07262_Q7	GDH1	sp|P07262|DHE4_YEAST	P07262	SEPEFqqAYEEVVSSLEDSTLFEQHPEYR	0.9756	0	0	0	0.9756	0	0	0	5865.68	0	0	0	0
P07262_Q8	GDH1	sp|P07262|DHE4_YEAST	P07262	SEPEFqqAYEEVVSSLEDSTLFEQHPEYR	0.9756	0	0	0	0.9756	0	0	0	5865.68	0	0	0	0
P07262_Q95	GDH1	sp|P07262|DHE4_YEAST	P07262	FLGFEqIFK	1	0	0	1	1	0	0	29936.9	24251.1	0	0	29936.9	24251.1
P07263_Q221	HTS1	sp|P07263|SYH_YEAST	P07263	ILDGIFqIAGVK	1	0	0	1	1	0	0	76357.5	46960.7	0	0	76357.5	46960.7
P07263_Q452	HTS1	sp|P07263|SYH_YEAST	P07263	qLWDAGIEAEYVYK	1	0	1	1	1	0	49076.4	65651.1	41678.3	0	49076.4	65651.1	41678.3
P07263_Q530	HTS1	sp|P07263|SYH_YEAST	P07263	LSqIHEDGLNEVTR	0.9774	0	0	0.9705	0.9774	0	0	101596	123535	0	0	101596	123535
P07264_Q254	LEU1	sp|P07264|LEUC_YEAST	P07264	AGMIKPDETTFqYTK	1	0	0	1	0	0	0	19287.2	0	0	0	0	0
P07264_Q399	LEU1	sp|P07264|LEUC_YEAST	P07264	qAEAEGLDK	1	0	0	1	1	0	0	50128.5	70070.7	0	0	50128.5	70070.7
P07264_Q410	LEU1	sp|P07264|LEUC_YEAST	P07264	IFqEAGFEWR	1	0	0	1	0	0	0	35437.9	0	0	0	0	0
P07264_Q513	LEU1	sp|P07264|LEUC_YEAST	P07264	ELESAAYDHAEPVqPEDAPQDIANDELK;ELESAAYDHAEPVqPEDAPqDIANDELK	0.9779	0	0	0.9771	0.9779	0	0	210620	239061	0	0	133444	155704
P07264_Q519	LEU1	sp|P07264|LEUC_YEAST	P07264	ELESAAYDHAEPVQPEDAPqDIANDELK;ELESAAYDHAEPVqPEDAPqDIANDELK	0.9764	0	0	0.9764	0.9752	0	0	204641	223388	0	0	136863	151815
P07264_Q601	LEU1	sp|P07264|LEUC_YEAST	P07264	DqETDFVLNVEPWR	0.9801	0	0	0.9801	0.9762	0	0	32722.6	27624.8	0	0	32722.6	27624.8
P07264_Q671	LEU1	sp|P07264|LEUC_YEAST	P07264	LDqqIIIDK	1	0	0	1	0	0	0	34376.6	0	0	0	0	0
P07264_Q672	LEU1	sp|P07264|LEUC_YEAST	P07264	LDQqIIIDK;LDqqIIIDK	1	0	0	1	0.9776	0	0	34376.6	100119	0	0	0	0
P07264_Q695	LEU1	sp|P07264|LEUC_YEAST	P07264	LCVDLPNqK	0.9549	0	0	0.9549	0	0	0	32210.8	0	0	0	0	0
P07267_N216	PEP4	sp|P07267|CARP_YEAST	P07267	VVPPFYnAIQQDLLDEK	0.9525	0	0	0	0.9525	0	0	0	25075.2	0	0	0	0
P07267_N62	PEP4	sp|P07267|CARP_YEAST	P07267	AnPEVVFSR	1	0	0	1	1	0	0	62826.2	54156.2	0	0	62826.2	54156.2
P07267_Q176	PEP4	sp|P07267|CARP_YEAST	P07267	qDFAEATSEPGLTFAFGK	1	1	1	1	1	143930	438630	287380	249447	143930	438630	287380	249447
P07267_Q220	PEP4	sp|P07267|CARP_YEAST	P07267	VVPPFYNAIqqDLLDEK	0.9765	0	0	0.9765	0	0	0	29960	0	0	0	0	0
P07267_Q323	PEP4	sp|P07267|CARP_YEAST	P07267	GWTGqYTLDCNTR	0.98	0	0	0.98	0.975	0	0	72647.5	47059.1	0	0	72647.5	47059.1
P07267_Q52	PEP4	sp|P07267|CARP_YEAST	P07267	EVTFEQHLAHLGqK	0.8938	0	0	0.8938	0	0	0	21477.5	24201.4	0	0	21477.5	24201.4
P07267_Q57	PEP4	sp|P07267|CARP_YEAST	P07267	YLTqFEK	1	0	0	1	1	0	0	40977.3	42391.8	0	0	40977.3	42391.8
P07274_Q106	PFY1	sp|P07274|PROF_YEAST	P07274	QTVIIAHYPPTVqAGEATK;qTVIIAHYPPTVqAGEATK	1	1	1	1	1	553860	1.78222e+06	1.11976e+06	337042	553860	1.78222e+06	829421	261861
P07274_Q116	PFY1	sp|P07274|PROF_YEAST	P07274	IVEqLADYLIGVQY;IVEqLADYLIGVqY	1	1	1	1	1	695413	1.30478e+06	268988	231040	695413	737115	218192	187611
P07274_Q125	PFY1	sp|P07274|PROF_YEAST	P07274	IVEQLADYLIGVqY;IVEqLADYLIGVqY	1	1	1	1	1	792134	1.37861e+06	284430	225580	481233	841863	257101	201454
P07274_Q4	PFY1	sp|P07274|PROF_YEAST	P07274	SWqAYTDNLIGTGK	0.9798	0.9783	0.978	0.9798	0.9771	106788	198156	204010	243212	106788	198156	181064	186159
P07274_Q94	PFY1	sp|P07274|PROF_YEAST	P07274	qTVIIAHYPPTVQAGEATK;qTVIIAHYPPTVqAGEATK	1	1	1	1	1	553860	1.78222e+06	1.52997e+06	722552	608248	1.95723e+06	962989	272018
P07275_Q183	PUT2	sp|P07275|PUT2_YEAST	P07275	YASDLYAqQPVESADGTWNK	0.9682	0	0	0.9447	0.9682	0	0	14836.7	19881.2	0	0	14836.7	19881.2
P07275_Q436	PUT2	sp|P07275|PUT2_YEAST	P07275	SqGWFVGPTVIK	1	0	0	1	0	0	0	29935.2	0	0	0	0	0
P07278_Q324	BCY1	sp|P07278|KAPR_YEAST	P07278	IYqPGETIIR	1	0	1	1	1	0	130605	87752.4	76624.4	0	130605	87752.4	76624.4
P07280_N101	RPS19A	sp|P07280|RS19A_YEAST	P07280	HIDASGSInR	1	0	0	1	1	0	0	34322.3	100187	0	0	34322.3	100187
P07280_Q12	RPS19A	sp|P07280|RS19A_YEAST	P07280	DVAAqDFINAYASFLQR;DVAAqDFINAYASFLqR	0.9812	0.9799	0.9812	0.9805	0.9786	106832	227905	79612.8	84600.9	106832	227905	48715.4	50163.7
P07280_Q138	RPS19A	sp|P07280|RS19A_YEAST	P07280	IAAqTLEEDE	1	0	0	0	1	0	0	0	85390.6	0	0	0	0
P07280_Q23	RPS19A	sp|P07280|RS19A_YEAST	P07280	DVAAQDFINAYASFLqR;DVAAqDFINAYASFLqR	0.9812	0.9799	0.9812	0.9805	0.9786	182850	363749	116629	112934	107559	210008	68895.9	66777.3
P07280_Q25	RPS19A	sp|P07280|RS19A_YEAST	P07280	qGKLEVPGYVDIVK	1	0	1	0	0	0	1.04527e+06	0	0	0	0	0	0
P07280_Q48	RPS19A	sp|P07280|RS19A_YEAST	P07280	TSSGNEMPPqDAEGWFYK	0.9785	0	0	0.9785	0.9757	0	0	1.0748e+06	859191	0	0	727847	670475
P07283_Q201	SEC53	sp|P07283|PMM_YEAST	P07283	TYCLqHVEK	1	0	0	1	1	0	0	91935.2	85426.9	0	0	91935.2	85426.9
P07283_Q239	SEC53	sp|P07283|PMM_YEAST	P07283	TIGHSVqSPDDTVK	1	0	0	1	1	0	0	627266	610956	0	0	403794	400836
P07283_Q92	SEC53	sp|P07283|PMM_YEAST	P07283	ELASqSFINWLGEEK	0.9799	0	0.9748	0.9799	0.9776	0	62765.1	120432	121895	0	62765.1	120432	113659
P07284_N14	SES1	sp|P07284|SYSC_YEAST	P07284	GGnPELIR	1	0	1	0	0	0	50517.2	0	0	0	0	0	0
P07284_N5	SES1	sp|P07284|SYSC_YEAST	P07284	MLDInQFIEDK	0.9588	0	0	0	0.9588	0	0	0	92971.1	0	0	0	0
P07284_N53	SES1	sp|P07284|SYSC_YEAST	P07284	FELDELnK;TRFELDELnK	1	0	0	0	1	0	0	0	56903.3	0	0	0	0
P07284_Q223	SES1	sp|P07284|SYSC_YEAST	P07284	TAqLSEFDEELYK	1	1	1	1	1	527589	416488	427105	389371	527589	416488	427105	389371
P07284_Q249	SES1	sp|P07284|SYSC_YEAST	P07284	YLIATSEqPISAYHSGEWFEK	1	0	0	1	1	0	0	44918.9	32461.2	0	0	44918.9	32461.2
P07284_Q303	SES1	sp|P07284|SYSC_YEAST	P07284	IEqFVITEPEK	1	1	1	1	1	172765	176845	119156	114332	172765	176845	119156	114332
P07284_Q6	SES1	sp|P07284|SYSC_YEAST	P07284	MLDINqFIEDK	0.9743	0	0	0.9713	0.9743	0	0	91901.9	95428.8	0	0	51799.8	55962.4
P07342_N452	ILV2	sp|P07342|ILVB_YEAST	P07342	SEWFAQInK	0.9487	0	0	0	0.9487	0	0	85590.8	176942	0	0	85590.8	176942
P07342_Q281	ILV2	sp|P07342|ILVB_YEAST	P07342	AqDEFVMQSINK	0.9765	0	0	0.9765	0	0	0	16258.1	0	0	0	0	0
P07342_Q328	ILV2	sp|P07342|ILVB_YEAST	P07342	AqIPVTTTLQGLGSFDQEDPK;AqIPVTTTLQGLGSFDqEDPK;AqIPVTTTLqGLGSFDQEDPK	0.9713	0	0	0.9713	0.9707	0	0	93788.4	103375	0	0	48087.7	50788.5
P07342_Q336	ILV2	sp|P07342|ILVB_YEAST	P07342	AQIPVTTTLqGLGSFDQEDPK;AqIPVTTTLqGLGSFDQEDPK	0.9669	0	0	0.9146	0.9669	0	0	74867.8	81599.6	0	0	51593.5	53624.9
P07342_Q343	ILV2	sp|P07342|ILVB_YEAST	P07342	AqIPVTTTLQGLGSFDqEDPK	0.9713	0	0	0.9713	0.9708	0	0	22795.4	24075.5	0	0	22795.4	24075.5
P07342_Q68	ILV2	sp|P07342|ILVB_YEAST	P07342	RPEPAPSFNVDPLEqPAEPSK	0.9806	0.9799	0.9806	0.9758	0.9709	128906	99388	99847.1	91070.6	128906	99388	99847.1	91070.6
P07560_Q146	SEC4	sp|P07560|SEC4_YEAST	P07560	VVTADqGEALAK	1	0	1	1	1	0	133111	105143	109714	0	133111	105143	109714
P07560_Q72	SEC4	sp|P07560|SEC4_YEAST	P07560	LqLWDTAGQER;LqLWDTAGqER	1	1	1	1	1	149036	202603	168735	203872	202089	274725	95932.4	132145
P07560_Q79	SEC4	sp|P07560|SEC4_YEAST	P07560	LQLWDTAGqER;LqLWDTAGqER	1	1	1	1	1	315340	392869	305635	310001	199341	243299	184065	199708
P07702_Q895	LYS2	sp|P07702|LYS2_YEAST	P07702	LqVDLPLGTIFK	1	0	0	1	0	0	0	14706.5	0	0	0	0	0
P07703_Q175	RPC40	sp|P07703|RPAC1_YEAST	P07703	qSTTFADCPVVPADPDILLAK	1	0	0	1	1	0	0	39375.4	16847.3	0	0	39375.4	16847.3
P07703_Q232	RPC40	sp|P07703|RPAC1_YEAST	P07703	LLPqINILqPIK	0.9781	0	0	0.9781	0	0	0	15195.6	0	0	0	0	0
P07703_Q237	RPC40	sp|P07703|RPAC1_YEAST	P07703	LLPqINILqPIK	0.9781	0	0	0.9781	0	0	0	15195.6	0	0	0	0	0
P07806_N66	VAS1	sp|P07806|SYV_YEAST	P07806	TGEVIInPLK	1	1	1	1	1	178438	297598	84046.4	73685.5	178438	297598	84046.4	73685.5
P07806_Q235	VAS1	sp|P07806|SYV_YEAST	P07806	TVLFLPGFDHAGIATqSVVEK	1	0	0	1	1	0	0	110487	56615.8	0	0	110487	56615.8
P07806_Q543	VAS1	sp|P07806|SYV_YEAST	P07806	DGqITITPK	1	0	0	1	1	0	0	37577.6	34082.4	0	0	37577.6	34082.4
P07806_Q732	VAS1	sp|P07806|SYV_YEAST	P07806	LLqGNLDPR	0.9768	0	0	0.9721	0.9768	0	0	117390	103825	0	0	117390	103825
P07806_Q810	VAS1	sp|P07806|SYV_YEAST	P07806	LGDDYqPPATEGLSGNESLVEK	0.9773	0	0	0.977	0.9773	0	0	68773.6	89827.3	0	0	68773.6	89827.3
P07806_Q875	VAS1	sp|P07806|SYV_YEAST	P07806	YLIqEGSAIEK	1	1	1	1	1	264838	204952	227956	159831	264838	204952	227956	159831
P07991_N16	CAR2	sp|P07991|OAT_YEAST	P07991	qTIEWEnK	1	0	0	1	0	0	0	20582.9	0	0	0	0	0
P07991_Q10	CAR2	sp|P07991|OAT_YEAST	P07991	qTIEWENK;qTIEWEnK	1	0	0	1	0.9645	0	0	291433	206881	0	0	270850	206881
P07991_Q211	CAR2	sp|P07991|OAT_YEAST	P07991	NVAAIILEPIqGEAGIVVPPADYFPK	0.9794	0	0	0.9794	0	0	0	6455.37	0	0	0	0	0
P07991_Q331	CAR2	sp|P07991|OAT_YEAST	P07991	AAqLGSSFIAQLK;AAqLGSSFIAqLK	1	0	0	1	0	0	0	45449.3	0	0	0	0	0
P07991_Q339	CAR2	sp|P07991|OAT_YEAST	P07991	AAQLGSSFIAqLK;AAqLGSSFIAqLK	1	0	0	1	0.9773	0	0	50227.9	21612.3	0	0	26341.8	21612.3
P07991_Q411	CAR2	sp|P07991|OAT_YEAST	P07991	LAPPLVISEEDLqTGVETIAK	1	0	0	1	1	0	0	391116	97416.2	0	0	391116	97416.2
P07991_Q72	CAR2	sp|P07991|OAT_YEAST	P07991	ALTEqAqTLTLSSR	1	0	1	1	1	0	190742	64633.2	45652.8	0	190742	64633.2	45652.8
P07991_Q74	CAR2	sp|P07991|OAT_YEAST	P07991	ALTEQAqTLTLSSR;ALTEqAqTLTLSSR	1	0	1	1	1	0	190742	197881	170470	0	339444	109740	85162.8
P07991_Q90	CAR2	sp|P07991|OAT_YEAST	P07991	AFHNDVYAqFAK	0.9797	0	0	0.9797	0.978	0	0	77551.7	46591.3	0	0	77551.7	46591.3
P08004_Q756	CHS1	sp|P08004|CHS1_YEAST	P08004	VPEFILqR	1	0	0	1	0	0	0	16395.8	0	0	0	0	0
P08417_Q100	FUM1	sp|P08417|FUMH_YEAST	P08417	AIqqAADEVASGK	1	0	0	1	1	0	0	56696	48863.8	0	0	56696	48863.8
P08417_Q101	FUM1	sp|P08417|FUMH_YEAST	P08417	AIqqAADEVASGK	1	0	0	1	1	0	0	56696	48863.8	0	0	56696	48863.8
P08417_Q252	FUM1	sp|P08417|FUMH_YEAST	P08417	TLSFLAqGGTAVGTGLNTK	0.9781	0	0	0.9781	0.9614	0	0	34586.7	20726.2	0	0	34586.7	20726.2
P08518_Q224	RPB2	sp|P08518|RPB2_YEAST	P08518	SAGNIVqVFK	0.9785	0	0	0.9785	0.9694	0	0	15685.1	22930.9	0	0	15685.1	22930.9
P08518_Q927	RPB2	sp|P08518|RPB2_YEAST	P08518	TTPISPDEEELGqR	1	1	1	1	1	310051	185010	89688.4	73558.4	310051	185010	89688.4	73558.4
P08524_N345	ERG20	sp|P08524|ERG20_YEAST	P08524	ADVLTAFLnK	1	0	0	1	1	0	0	44158.6	99076.9	0	0	44158.6	99076.9
P08524_N68	ERG20	sp|P08524|ERG20_YEAST	P08524	GLSVVDTYAILSnK	1	0	0	0	1	0	0	0	28704.8	0	0	0	0
P08524_Q279	ERG20	sp|P08524|ERG20_YEAST	P08524	ALELASAEqR	1	1	1	1	1	520504	470006	254476	275236	520504	470006	254476	275236
P08524_Q309	ERG20	sp|P08524|ERG20_YEAST	P08524	IEqLYHEYEESIAK	1	0	0	1	1	0	0	215955	216025	0	0	146460	150639
P08524_Q328	ERG20	sp|P08524|ERG20_YEAST	P08524	ISqVDESR	1	0	0	1	0	0	0	46345.4	0	0	0	0	0
P08524_Q73	ERG20	sp|P08524|ERG20_YEAST	P08524	TVEqLGQEEYEK;TVEqLGqEEYEK	1	1	1	1	1	649374	337123	326151	357158	649374	337123	209104	220048
P08524_Q76	ERG20	sp|P08524|ERG20_YEAST	P08524	TVEQLGqEEYEK;TVEqLGqEEYEK	1	1	1	1	1	649374	337123	388438	417132	649374	337123	212018	217023
P08566_Q1347	ARO1	sp|P08566|ARO1_YEAST	P08566	FETESAqLVK	1	0	0	0	1	0	0	28998.9	65681.9	0	0	28998.9	65681.9
P08566_Q88	ARO1	sp|P08566|ARO1_YEAST	P08566	AqLEDYLLVEGCTR	1	0	0	1	0	0	0	22551.6	0	0	0	0	0
P09064_Q178	SUI3	sp|P09064|IF2B_YEAST	P09064	TIFSNIqDIAEK	0.9791	0	0.9791	0.9776	0.9767	0	82103.3	119717	94498.4	0	82103.3	119717	94498.4
P09232_N265	PRB1	sp|P09232|PRTB_YEAST	P09232	qnPLVDFVER	1	0	0	1	0	0	0	28682	0	0	0	0	0
P09232_Q193	PRB1	sp|P09232|PRTB_YEAST	P09232	GAPqEEIDFHK	1	0	0	1	1	0	0	28737.1	20493	0	0	28737.1	20493
P09232_Q264	PRB1	sp|P09232|PRTB_YEAST	P09232	qnPLVDFVER	1	0	0	1	0	0	0	28682	0	0	0	0	0
P09232_Q624	PRB1	sp|P09232|PRTB_YEAST	P09232	TDLIFDqVR	1	0	0	1	1	0	0	105739	107552	0	0	105739	107552
P09435_Q102	SSA3	sp|P09435|HSP73_YEAST	P09435	PVVqVEYK	1	0	0	1	0	0	0	47898.6	0	0	0	0	0
P09435_Q328	SSA3	sp|P09435|HSP73_YEAST	P09435	SqIDEIVLVGGSTR	1	0	1	1	1	0	84458.9	72678.4	84718.9	0	84458.9	72678.4	84718.9
P09436_N201	ILS1	sp|P09436|SYIC_YEAST	P09436	DVnDPAVTIGFNVIGQEK	0.9722	0	0	0	0.9722	0	0	0	29400.2	0	0	0	0
P09436_N877	ILS1	sp|P09436|SYIC_YEAST	P09436	NYIIEELnVR	0.9729	0	0	0	0.9729	0	0	0	13200.1	0	0	0	0
P09436_Q1058	ILS1	sp|P09436|SYIC_YEAST	P09436	TDPIGDEEqSINDTIFK	0.9761	0	0	0.9635	0.9761	0	0	99445.6	665458	0	0	99445.6	665458
P09436_Q214	ILS1	sp|P09436|SYIC_YEAST	P09436	DVNDPAVTIGFNVIGqEK	0.9725	0	0	0.9607	0.9725	0	0	24893.2	35890.8	0	0	24893.2	35890.8
P09436_Q565	ILS1	sp|P09436|SYIC_YEAST	P09436	VPANFISEGLDqTR	0.98	0	0.977	0.98	0.978	0	75559.4	153680	138014	0	75559.4	153680	138014
P09436_Q668	ILS1	sp|P09436|SYIC_YEAST	P09436	FLDGqIALLK	1	0	1	1	1	0	81325.1	76666.7	47429.2	0	81325.1	76666.7	47429.2
P09436_Q681	ILS1	sp|P09436|SYIC_YEAST	P09436	MSNIDFqYDDSVK	0.978	0	0	0.972	0.978	0	0	133520	119964	0	0	77465.8	74765.7
P09436_Q828	ILS1	sp|P09436|SYIC_YEAST	P09436	MqSVIDLGR	1	0	0	1	1	0	0	45329.2	99321.2	0	0	45329.2	75999.4
P09436_Q925	ILS1	sp|P09436|SYIC_YEAST	P09436	DALPSVTSEqVR	1	0	1	1	0	0	336800	196150	182005	0	336800	196150	182005
P09436_Q959	ILS1	sp|P09436|SYIC_YEAST	P09436	GLPESAVqAGQETR;GLPESAVqAGqETR	1	0	0	1	1	0	0	139993	151702	0	0	110586	101602
P09436_Q962	ILS1	sp|P09436|SYIC_YEAST	P09436	GLPESAVqAGqETR	1	0	0	1	1	0	0	92727.4	121170	0	0	92727.4	121170
P09440_Q572	MIS1	sp|P09440|C1TM_YEAST	P09440	qITIGEAATEK	1	0	0	1	1	0	0	43298.5	35241.3	0	0	43298.5	35241.3
P09440_Q805	MIS1	sp|P09440|C1TM_YEAST	P09440	FETDSqAEIEVIK	1	0	0	1	0	0	0	21515.8	0	0	0	0	0
P09457_Q42	ATP5	sp|P09457|ATPO_YEAST	P09457	LFGVEGTYATALYqAAAK	1	0	1	0	0	0	105506	0	0	0	0	0	0
P09457_Q55	ATP5	sp|P09457|ATPO_YEAST	P09457	NSSIDAAFqSLqK	0.9804	0	0.9804	0	0.8949	0	4488.02	0	20184.4	0	4488.02	0	20184.4
P09457_Q58	ATP5	sp|P09457|ATPO_YEAST	P09457	NSSIDAAFQSLqK;NSSIDAAFqSLqK	0.9804	0	0.9804	0.9653	0.9439	0	4488.02	15492	44041.5	0	5087.48	14858	22880.6
P09624_Q109	LPD1	sp|P09624|DLDH_YEAST	P09624	INVANFqK	0.977	0	0	0.9763	0.977	0	0	43207.3	39046.2	0	0	43207.3	39046.2
P09624_Q118	LPD1	sp|P09624|DLDH_YEAST	P09624	qLTGGIELLFK	1	0	1	1	1	0	109807	57725.4	18770.9	0	109807	57725.4	18770.9
P09624_Q236	LPD1	sp|P09624|DLDH_YEAST	P09624	VTVVEFqPqIGASMDGEVAK	1	0	0	1	0	0	0	32247.2	0	0	0	0	0
P09624_Q238	LPD1	sp|P09624|DLDH_YEAST	P09624	VTVVEFQPqIGASMDGEVAK;VTVVEFqPqIGASMDGEVAK	1	0	0	1	0.9739	0	0	32247.2	16938.5	0	0	0	0
P09624_Q333	LPD1	sp|P09624|DLDH_YEAST	P09624	LVIDDqFNSK	0.9777	0	0	0.9777	0.9767	0	0	53741.2	76546.7	0	0	53741.2	76546.7
P09624_Q424	LPD1	sp|P09624|DLDH_YEAST	P09624	TNqDTEGFVK	0.9755	0	0	0	0.9755	0	0	0	53948.7	0	0	0	0
P09624_Q47	LPD1	sp|P09624|DLDH_YEAST	P09624	AAqLGFNTACVEK	0.9778	0	0	0.9778	0	0	0	25313.4	0	0	0	0	0
P09733_Q92	TUB1	sp|P09733|TBA1_YEAST	P09733	DLFHPEqLISGK	1	0	0	1	1	0	0	81072.2	40828.9	0	0	56436.3	40828.9
P09938_N202	RNR2	sp|P09938|RIR2_YEAST	P09938	ESEFLFnAIHTIPEIGEK	1	0	0	1	1	0	0	34136.3	22426.2	0	0	34136.3	22426.2
P09938_N352	RNR2	sp|P09938|RIR2_YEAST	P09938	VEnPFDFMENISLAGK	0.9608	0	0	0.9608	0.917	0	0	19019.7	10908.2	0	0	0	0
P09938_Q222	RNR2	sp|P09938|RIR2_YEAST	P09938	WIqDADALFGER	1	1	1	1	0	103773	86615.5	300135	0	103773	86615.5	300135	0
P09938_Q308	RNR2	sp|P09938|RIR2_YEAST	P09938	IVTEAVEIEqR	1	1	1	1	0	502873	609090	226332	0	502873	609090	226332	0
P09938_Q388	RNR2	sp|P09938|RIR2_YEAST	P09938	qEAGAFTFNEDF	0.9807	0.9733	0.9807	0	0.9427	175458	86444.2	19288.6	37789.5	175458	86444.2	19288.6	37789.5
P0C0T4_Q37	RPS25B	sp|P0C0T4|RS25B_YEAST	P0C0T4	AqHAVILDQEK;AqHAVILDqEK	1	0	0	1	1	0	0	694412	604149	0	0	389430	344895
P0C0T4_Q44	RPS25B	sp|P0C0T4|RS25B_YEAST	P0C0T4	AQHAVILDqEK;AqHAVILDqEK	1	0	0	1	1	0	0	764701	703140	0	0	363083	369922
P0C0W1_N92	RPS22A	sp|P0C0W1|RS22A_YEAST	P0C0W1	WTAnLLPAR	1	1	1	0	0	88940.1	254559	0	0	88940.1	254559	0	0
P0C0W1_Q39	RPS22A	sp|P0C0W1|RS22A_YEAST	P0C0W1	FLqVMQK	0.978	0	0	0.978	0.9778	0	0	111202	128410	0	0	67162.5	82013.7
P0C0W1_Q42	RPS22A	sp|P0C0W1|RS22A_YEAST	P0C0W1	FLQVMqK	0.8913	0	0	0	0.8913	0	0	0	17577.7	0	0	0	0
P0C0W1_Q98	RPS22A	sp|P0C0W1|RS22A_YEAST	P0C0W1	qFGYVILTTSAGIMDHEEAR	1	0	0	1	1	0	0	78251.8	35846.4	0	0	33306.1	0
P0C0W9_Q165	RPL11A	sp|P0C0W9|RL11A_YEAST	P0C0W9	qKYDADVLDK	1	1	1	0	0	263867	915277	0	0	178475	623070	0	0
P0C0W9_Q39	RPL11A	sp|P0C0W9|RL11A_YEAST	P0C0W9	VLEqLSGQTPVQSK;VLEqLSGQTPVqSK;VLEqLSGqTPVQSK;VLEqLSGqTPVqSK	1	1	1	1	1	2785508	1885347	1.73812e+06	1.69615e+06	1.22517e+06	872269	1.16387e+06	1.18672e+06
P0C0W9_Q43	RPL11A	sp|P0C0W9|RL11A_YEAST	P0C0W9	VLEQLSGqTPVQSK;VLEQLSGqTPVqSK;VLEqLSGqTPVQSK;VLEqLSGqTPVqSK	1	1	1	1	1	2.49172e+06	1.69383e+06	1.73891e+06	1.8713e+06	2.00299e+06	1.31721e+06	920322	1012309
P0C0W9_Q47	RPL11A	sp|P0C0W9|RL11A_YEAST	P0C0W9	VLEQLSGqTPVqSK;VLEqLSGQTPVqSK;VLEqLSGqTPVqSK	1	1	1	1	1	2.33895e+06	1.60615e+06	793460	1.14762e+06	1.36467e+06	916372	532861	619757
P0C0X0_N51	RPS28B	sp|P0C0X0|RS28B_YEAST	P0C0X0	EnDILVLMESER	1	0	0	1	1	0	0	75228.9	79350.4	0	0	75228.9	79350.4
P0C2H6_Q103	RPL27A	sp|P0C2H6|RL27A_YEAST	P0C2H6	SVVSTETFEqPSQR;SVVSTETFEqPSqR	1	1	1	1	1	2.11529e+06	2691754	2.25586e+06	1.95612e+06	2.20498e+06	1.60094e+06	1347090	1.11614e+06
P0C2H6_Q106	RPL27A	sp|P0C2H6|RL27A_YEAST	P0C2H6	SVVSTETFEQPSqR;SVVSTETFEQPSqREEAK;SVVSTETFEqPSqR	1	1	1	1	1	3.40879e+06	2.6823e+06	2473940	2180640	2.0999e+06	1.43215e+06	1.57021e+06	1.36222e+06
P0C2H6_Q128	RPL27A	sp|P0C2H6|RL27A_YEAST	P0C2H6	NqWFFSK	0.9786	0.9773	0.9684	0.9786	0.9748	114384	77267.2	175655	138706	114384	77267.2	175655	138706
P0C2H8_N87	RPL31A	sp|P0C2H8|RL31A_YEAST	P0C2H8	nPLFSYVEPVLVASAK	1	1	1	1	1	153881	1.11286e+06	339633	260398	153881	1.11286e+06	339633	260398
P0C2H8_Q57	RPL31A	sp|P0C2H8|RL31A_YEAST	P0C2H8	LAPELNqAIWK	0.978	0.9263	0.9717	0.978	0.9726	40728.5	864544	767167	746304	40728.5	864544	767167	746304
P0CS90_N149	SSC1	sp|P0CS90|HSP77_YEAST	P0CS90	GqTYSPAQIGGFVLnK	0.9545	0	0	0	0.9545	0	0	0	30383.8	0	0	0	0
P0CS90_N198	SSC1	sp|P0CS90|HSP77_YEAST	P0CS90	VVnEPTAAALAYGLEK	1	0	1	1	1	0	203792	96502.7	68721.9	0	203792	96502.7	68721.9
P0CS90_N277	SSC1	sp|P0CS90|HSP77_YEAST	P0CS90	TETGIDLEnDR	1	0	0	1	1	0	0	18502.7	20763.2	0	0	18502.7	20763.2
P0CS90_N305	SSC1	sp|P0CS90|HSP77_YEAST	P0CS90	IELSSTVSTEInLPFITADASGPK	1	0	0	1	0	0	0	12721.1	0	0	0	12721.1	0
P0CS90_N89	SSC1	sp|P0CS90|HSP77_YEAST	P0CS90	QAVVnPENTLFATK;qAVVnPENTLFATK	0.9774	0.9712	0.9774	0.972	0.974	0	351901	361193	59529.6	0	209143	190850	283600
P0CS90_Q111	SSC1	sp|P0CS90|HSP77_YEAST	P0CS90	RFEDAEVqR	1	1	1	1	1	326907	319758	340623	348037	326907	319758	340623	348037
P0CS90_Q136	SSC1	sp|P0CS90|HSP77_YEAST	P0CS90	GqTYSPAQIGGFVLNK;GqTYSPAQIGGFVLnK;GqTYSPAqIGGFVLNK	0.9805	0.9796	0.9805	0.9747	0.9781	105167	191888	220541	247176	166543	303874	93859.8	103500
P0CS90_Q142	SSC1	sp|P0CS90|HSP77_YEAST	P0CS90	GQTYSPAqIGGFVLNK;GqTYSPAqIGGFVLNK	0.9805	0.9796	0.9805	0.9717	0.9781	105167	191888	57461.3	94426.4	105167	191888	57461.3	67405.5
P0CS90_Q187	SSC1	sp|P0CS90|HSP77_YEAST	P0CS90	DAGqIVGLNVLR	0.9801	0.9784	0	0.9801	0.9784	140887	0	431184	330264	140887	0	431184	330264
P0CS90_Q29	SSC1	sp|P0CS90|HSP77_YEAST	P0CS90	VqGSVIGIDLGTTNSAVAIMEGK	0.9795	0	0	0.9795	0.9764	0	0	70408.6	0	0	0	0	0
P0CS90_Q327	SSC1	sp|P0CS90|HSP77_YEAST	P0CS90	AqFETLTAPLVK	1	1	1	1	1	311636	411936	853277	810468	311636	411936	853277	810468
P0CS90_Q447	SSC1	sp|P0CS90|HSP77_YEAST	P0CS90	SqIFSTAAAGQTSVEIR;SqIFSTAAAGqTSVEIR	1	1	1	0.9802	1	457521	497273	120974	133337	291584	328130	127116	85596.1
P0CS90_Q456	SSC1	sp|P0CS90|HSP77_YEAST	P0CS90	SQIFSTAAAGqTSVEIR;SqIFSTAAAGqTSVEIR	1	1	1	0.948	1	114831	145367	65218.9	89782.9	158119	200167	70630.6	52553.4
P0CS90_Q564	SSC1	sp|P0CS90|HSP77_YEAST	P0CS90	ADqLANDTENSLK	0.9757	0	0	0.9755	0.9757	0	0	87694.4	154551	0	0	87694.4	154551
P0CS90_Q603	SSC1	sp|P0CS90|HSP77_YEAST	P0CS90	VqGGEEVNAEELK	0.976	0.976	0.9754	0.9719	0.9682	649003	2.06283e+06	548853	605837	649003	2.06283e+06	548853	605837
P0CS90_Q621	SSC1	sp|P0CS90|HSP77_YEAST	P0CS90	TEELqTSSMK	1	0	0	1	0	0	0	27125.2	0	0	0	0	0
P0CS90_Q630	SSC1	sp|P0CS90|HSP77_YEAST	P0CS90	LFEqLYK	1	0	1	0	1	0	210495	0	164072	0	210495	0	164072
P0CS90_Q85	SSC1	sp|P0CS90|HSP77_YEAST	P0CS90	qAVVNPENTLFATK;qAVVnPENTLFATK	0.9794	0.9727	0.9779	0.9794	0.9777	13032.7	516235	597008	170928	16375.6	222844	321208	214772
P0CT04_N53	PBI2	sp|P0CT04|IPB2_YEAST	P0CT04	VPDVLHLnK	1	0	1	0	1	0	72809.8	8096.37	33923.5	0	72809.8	8096.37	33923.5
P0CT04_N60	PBI2	sp|P0CT04|IPB2_YEAST	P0CT04	HnDVIENVEEDK;HnDVIEnVEEDK	1	0	0	1	0.9708	0	0	30249.8	97466.5	0	0	22991.6	97466.5
P0CT04_N65	PBI2	sp|P0CT04|IPB2_YEAST	P0CT04	HNDVIEnVEEDK;HnDVIEnVEEDK	1	0	0	1	0.9773	0	0	175827	268157	0	0	168568	268157
P0CX12_Q29	COS2	sp|P0CX12|COS2_YEAST	P0CX12	IVLPqDLFR	1	0	0	1	1	0	0	14866.1	13128.2	0	0	14866.1	13128.2
P0CX23_Q108	RPL20A	sp|P0CX23|RL20A_YEAST	P0CX23	VAAVETLYqDMAAR	1	1	1	1	1	588192	282360	568795	575327	466921	560921	319663	279663
P0CX23_Q46	RPL20A	sp|P0CX23|RL20A_YEAST	P0CX23	YWYFLqK	1	0	0	1	1	0	0	30367.4	17644.1	0	0	30367.4	17644.1
P0CX23_Q63	RPL20A	sp|P0CX23|RL20A_YEAST	P0CX23	ASGEIVSINqINEAHPTK	0.9667	0	0	0.9667	0.9601	0	0	462607	411498	0	0	272179	241600
P0CX25_Q33	RPL43A	sp|P0CX25|RL43A_YEAST	P0CX25	KLEIQqHAR	0.9678	0	0	0.9678	0	0	0	9735.31	0	0	0	0	0
P0CX31_N15	RPS24A	sp|P0CX31|RS24A_YEAST	P0CX31	VISnPLLAR	1	1	1	1	1	1.73896e+06	1.14945e+06	444780	301132	1.73896e+06	1.14945e+06	444780	301132
P0CX31_N31	RPS24A	sp|P0CX31|RS24A_YEAST	P0CX31	qFVVDVLHPnR	1	0	0	1	1	0	0	0	22164	0	0	0	0
P0CX31_N77	RPS24A	sp|P0CX31|RS24A_YEAST	P0CX31	SVGFGLVYnSVAEAK	1	0	0	1	1	0	0	87194.4	74308.1	0	0	87194.4	74308.1
P0CX31_Q22	RPS24A	sp|P0CX31|RS24A_YEAST	P0CX31	qFVVDVLHPNR;qFVVDVLHPnR	1	0.9799	0.9806	1	1	0	76420.2	635761	343493	0	76420.2	584916	321329
P0CX35_N153	RPS4A	sp|P0CX35|RS4A_YEAST	P0CX35	YPDPnIK	1	0	0	1	0	0	0	34946.1	0	0	0	0	0
P0CX35_N216	RPS4A	sp|P0CX35|RS4A_YEAST	P0CX35	DSLDnTFVTR	1	0	0	0	1	0	0	0	10162.7	0	0	0	0
P0CX35_Q231	RPS4A	sp|P0CX35|RS4A_YEAST	P0CX35	LNNVFVIGEqGK	0.9795	0.9791	0.9789	0.9795	0.978	1.05371e+06	505422	533798	566758	1.05371e+06	505422	533798	566758
P0CX37_Q119	RPS6A	sp|P0CX37|RS6A_YEAST	P0CX37	GEqELEGLTDTTVPK;KGEqELEGLTDTTVPK	1	1	1	1	1	1738875	766136	1.32277e+06	1.39977e+06	1.01367e+06	533046	787618	847452
P0CX37_Q210	RPS6A	sp|P0CX37|RS6A_YEAST	P0CX37	EAAAEYAqLLAK	1	1	1	1	1	2.43873e+06	2.83404e+06	638371	932797	2.43873e+06	2.83404e+06	638371	932797
P0CX37_Q34	RPS6A	sp|P0CX37|RS6A_YEAST	P0CX37	IGqEVDGEAVGDEFK;RIGqEVDGEAVGDEFK	1	1	1	1	1	1.33092e+06	1.02616e+06	809251	879927	1.14842e+06	1.09235e+06	809251	590767
P0CX39_Q103	RPS8A	sp|P0CX39|RS8A_YEAST	P0CX39	AAIVqIDATPFR	1	1	1	1	1	1.03631e+06	1.27148e+06	1.26499e+06	869501	1.03631e+06	1.27148e+06	1.26499e+06	869501
P0CX39_Q111	RPS8A	sp|P0CX39|RS8A_YEAST	P0CX39	qWFEAHYGQTLGK;qWFEAHYGqTLGK	1	0	0	1	1	0	0	28122.2	25627.1	0	0	28122.2	25627.1
P0CX39_Q159	RPS8A	sp|P0CX39|RS8A_YEAST	P0CX39	IESSVESqFSAGR	1	1	1	1	1	1896615	1.16426e+06	408125	521630	1896615	1.16426e+06	408125	521630
P0CX43_N141	RPL1A	sp|P0CX43|RL1A_YEAST	P0CX43	FPTPVSHnDDLYGK	1	0	0	1	1	0	0	27953.5	104014	0	0	27953.5	104014
P0CX43_Q127	RPL1A	sp|P0CX43|RL1A_YEAST	P0CX43	LLGPqLSK	1	1	1	1	1	2787212	2.38155e+06	1.10457e+06	816639	2787212	2.38155e+06	1.10457e+06	816639
P0CX43_Q199	RPL1A	sp|P0CX43|RL1A_YEAST	P0CX43	NWqNVGSLVVK	0.9799	0.9724	0.9328	0.9799	0.9778	76536.9	45777.4	477897	364189	76536.9	45777.4	477897	364189
P0CX43_Q35	RPL1A	sp|P0CX43|RL1A_YEAST	P0CX43	NFLETVELqVGLK	0.9799	0	0	0.9653	0.9622	0	0	49406.8	21476.8	0	0	49406.8	21476.8
P0CX45_N140	RPL2A	sp|P0CX45|RL2A_YEAST	P0CX45	ASGNYVIIIGHnPDENK	0.9768	0	0	0.9768	0.9619	0	0	146369	100992	0	0	86369.6	62703.1
P0CX45_N144	RPL2A	sp|P0CX45|RL2A_YEAST	P0CX45	ASGNYVIIIGHNPDEnK	0.9741	0	0	0.9689	0.9741	0	0	51707.7	139940	0	0	73469.2	65865.4
P0CX45_N97	RPL2A	sp|P0CX45|RL2A_YEAST	P0CX45	ASLnVGNVLPLGSVPEGTIVSNVEEKPGDR	0.9756	0	0.9756	0	0	0	84511.2	0	0	0	0	0	0
P0CX47_N106	RPS11A	sp|P0CX47|RS11A_YEAST	P0CX47	nVPVHVSPAFR	1	0	0	1	1	0	0	202631	118580	0	0	202631	118580
P0CX47_N22	RPS11A	sp|P0CX47|RS11A_YEAST	P0CX47	qPHIFNnPK	0.9757	0	0	0.9757	0	0	0	3850.21	0	0	0	0	0
P0CX47_Q118	RPS11A	sp|P0CX47|RS11A_YEAST	P0CX47	VqVGDIVTVGQCR;VqVGDIVTVGqCR	1	0	0	1	1	0	0	107927	42380	0	0	77407.7	30389.9
P0CX47_Q127	RPS11A	sp|P0CX47|RS11A_YEAST	P0CX47	VQVGDIVTVGqCR;VqVGDIVTVGqCR	1	0	0	1	1	0	0	72296.4	11983.3	0	0	35710.3	14013.2
P0CX47_Q16	RPS11A	sp|P0CX47|RS11A_YEAST	P0CX47	qPHIFNNPK;qPHIFNnPK	0.9791	0	0	0.9791	0.9776	0	0	39005.2	31650.2	0	0	35155	31650.2
P0CX47_Q8	RPS11A	sp|P0CX47|RS11A_YEAST	P0CX47	STELTVqSER	1	1	1	1	1	1.11614e+06	297277	223894	438497	826667	297277	223894	438497
P0CX49_N136	RPL18A	sp|P0CX49|RL18A_YEAST	P0CX49	GQnTLILR	0.9801	0	0	0.9801	0.9776	0	0	35338.1	135422	0	0	35338.1	135422
P0CX49_Q126	RPL18A	sp|P0CX49|RL18A_YEAST	P0CX49	AGGECITLDqLAVR	1	1	1	1	1	172148	50728.7	237670	111353	172148	50728.7	237670	111353
P0CX49_Q135	RPL18A	sp|P0CX49|RL18A_YEAST	P0CX49	GqNTLILR	0.927	0.8508	0.927	0.8357	0	436967	119268	227499	140626	436967	119268	227499	140626
P0CX51_N62	RPS16A	sp|P0CX51|RS16A_YEAST	P0CX51	FSnIDIR	1	1	1	1	0	378241	568604	140055	34577.9	378241	568604	140055	34577.9
P0CX51_Q77	RPS16A	sp|P0CX51|RS16A_YEAST	P0CX51	VTGGGHVSqVYAIR	1	1	0	0	0	176365	0	13466.9	17938.3	176365	0	13466.9	17938.3
P0CX51_Q94	RPS16A	sp|P0CX51|RS16A_YEAST	P0CX51	GLVAYHqK	1	0	0	1	1	0	0	38314.4	39388.2	0	0	38314.4	39388.2
P0CX53_N147	RPL12A	sp|P0CX53|RL12A_YEAST	P0CX53	nPHDIIEGINAGEIEIPEN;nPHDIIEGINAGEIEIPEn	0.9791	0	0.978	0.9791	0.9729	0	201500	252113	224612	0	150899	172336	143881
P0CX53_N156	RPL12A	sp|P0CX53|RL12A_YEAST	P0CX53	NPHDIIEGInAGEIEIPEn	0.9715	0	0	0.9715	0	0	0	34293.4	0	0	0	0	0
P0CX53_N165	RPL12A	sp|P0CX53|RL12A_YEAST	P0CX53	NPHDIIEGINAGEIEIPEn;NPHDIIEGInAGEIEIPEn;nPHDIIEGINAGEIEIPEn	0.9805	0.9795	0.9805	0.979	0.9777	175530	304288	665350	609769	175530	302296	508786	451326
P0CX53_Q105	RPL12A	sp|P0CX53|RL12A_YEAST	P0CX53	HSGNIqLDEIIEIAR;HSGnIqLDEIIEIAR	1	0	0	1	0.9771	0	0	530848	301449	0	0	301352	178139
P0CX53_Q137	RPL12A	sp|P0CX53|RL12A_YEAST	P0CX53	EILGTAqSVGCR	1	1	1	1	1	189271	104272	627708	284096	189271	104272	627708	284096
P0CX53_Q68	RPL12A	sp|P0CX53|RL12A_YEAST	P0CX53	qAAASVVPSASSLVITALK	1	1	1	1	1	664212	2372716	223995	114838	346642	1237745	116896	59427.7
P0CX55_N104	RPS18A	sp|P0CX55|RS18A_YEAST	P0CX55	DYHTLANnVESK	0.9614	0	0	0	0.9614	0	0	32636.9	87249.4	0	0	32636.9	71516.5
P0CX55_N21	RPS18A	sp|P0CX55|RS18A_YEAST	P0CX55	LLNTnVDGNIK	0.976	0	0	0.976	0	0	0	23118	0	0	0	0	0
P0CX55_N25	RPS18A	sp|P0CX55|RS18A_YEAST	P0CX55	LLNTNVDGnIK	0.9797	0	0	0.9797	0.9723	0	0	103742	48194	0	0	103742	48194
P0CX55_N75	RPS18A	sp|P0CX55|RS18A_YEAST	P0CX55	IVQIMQnPTHYK;IVqIMQnPTHYK	0.9786	0	0	0.9786	0.9767	0	0	133243	138397	0	0	52715.2	57040.8
P0CX55_N87	RPS18A	sp|P0CX55|RS18A_YEAST	P0CX55	IPAWFLnR	1	0	0	1	1	0	0	46815.7	149424	0	0	46815.7	149424
P0CX55_Q12	RPS18A	sp|P0CX55|RS18A_YEAST	P0CX55	SLVVQEQGSFqHILR;SLVVQEqGSFqHILR;SLVVqEQGSFqHILR	0.9788	0.9513	0.9754	0.9788	0.9767	103959	128930	402322	476221	103959	128930	243774	290845
P0CX55_Q6	RPS18A	sp|P0CX55|RS18A_YEAST	P0CX55	SLVVqEQGSFQHILR;SLVVqEQGSFqHILR;SLVVqEqGSFQHILR	0.9794	0.951	0.9772	0.9794	0.9772	103959	207423	1065401	958079	141319	132784	454838	380240
P0CX55_Q63	RPS18A	sp|P0CX55|RS18A_YEAST	P0CX55	AGELTqEELER;RAGELTqEELER	1	1	1	1	1	1984131	2.11566e+06	1.22184e+06	1.2159e+06	1984131	1.7987e+06	743062	838893
P0CX55_Q71	RPS18A	sp|P0CX55|RS18A_YEAST	P0CX55	IVqIMQNPTHYK;IVqIMQnPTHYK;IVqIMqNPTHYK	0.979	0	0	0.979	0.9762	0	0	798376	583013	0	0	315118	197802
P0CX55_Q74	RPS18A	sp|P0CX55|RS18A_YEAST	P0CX55	IVQIMqNPTHYK;IVqIMqNPTHYK	0.9767	0	0	0.9767	0.9735	0	0	657796	399665	0	0	304362	189548
P0CX55_Q8	RPS18A	sp|P0CX55|RS18A_YEAST	P0CX55	SLVVQEqGSFQHILR;SLVVQEqGSFqHILR;SLVVqEqGSFQHILR	0.9794	0	0	0.9794	0.9767	0	0	636634	657876	0	0	271108	245726
P0CX82_N36	RPL19A	sp|P0CX82|RL19A_YEAST	P0CX82	VWLDPNETSEIAQAnSR	0.9519	0.9519	0	0	0	492359	0	0	0	0	0	0	0
P0CX82_Q144	RPL19A	sp|P0CX82|RL19A_YEAST	P0CX82	ALVEHIIqAK	1	0	0	1	1	0	0	533783	475116	0	0	533783	475116
P0CX82_Q34	RPL19A	sp|P0CX82|RL19A_YEAST	P0CX82	VWLDPNETSEIAqANSR	0.9748	0.9702	0	0.9734	0.9748	453119	0	674330	820774	453119	0	674330	820774
P0CX82_Q92	RPL19A	sp|P0CX82|RL19A_YEAST	P0CX82	LPSqVVWIR	1	1	1	1	1	399639	509555	67748.2	61472.3	399639	509555	67748.2	61472.3
P0CX84_Q108	RPL35A	sp|P0CX84|RL35A_YEAST	P0CX84	qIAFPQR;qIAFPqR;qIAFPqRK	1	1	1	1	1	380317	438835	124994	192821	681403	634745	45922.4	93769.3
P0CX84_Q113	RPL35A	sp|P0CX84|RL35A_YEAST	P0CX84	QIAFPqR;qIAFPqR;qIAFPqRK	1	1	1	1	1	380317	438835	98435.8	132132	545299	507961	38065.5	72441.4
P0CX84_Q16	RPL35A	sp|P0CX84|RL35A_YEAST	P0CX84	EqLASQLVDLK;EqLASQLVDLKK;EqLASqLVDLK;EqLASqLVDLKK;SKEqLASqLVDLKK	1	1	1	1	1	780196	1.10186e+06	704109	908975	499627	487896	539019	687843
P0CX84_Q20	RPL35A	sp|P0CX84|RL35A_YEAST	P0CX84	EQLASqLVDLK;EQLASqLVDLKK;EqLASqLVDLK;EqLASqLVDLKK;SKEqLASqLVDLKK	1	1	1	1	1	1.00575e+06	1.16574e+06	631823	889960	550875	545722	415412	574494
P0CX84_Q99	RPL35A	sp|P0CX84|RL35A_YEAST	P0CX84	ALTKFEASqVTEK;FEASqVTEK	1	1	1	1	1	759299	753029	660546	725307	759299	550901	660546	725307
P10080_Q180	SBP1	sp|P10080|SSBP1_YEAST	P10080	IPLDqMER	1	0	0	1	1	0	0	180071	220114	0	0	107633	128323
P10080_Q285	SBP1	sp|P10080|SSBP1_YEAST	P10080	ELTVDVAVIRPENDEEEIEqETGSEEK	0.9719	0	0	0.9719	0.9444	0	0	94862.7	59542.4	0	0	94862.7	59542.4
P10080_Q55	SBP1	sp|P10080|SSBP1_YEAST	P10080	qLFVEEFGDEVSVEIPIK	1	0	0	1	1	0	0	45634.9	19777.1	0	0	45634.9	19777.1
P10081_N16	TIF1	sp|P10081|IF4A_YEAST	P10081	SEGITDIEESqIqTnYDK	1	1	1	0	0	182448	73796.5	0	0	182448	73796.5	0	0
P10081_N240	TIF1	sp|P10081|IF4A_YEAST	P10081	QFYVnVEEEEYK;qFYVnVEEEEYK	1	0	0	1	0	0	0	102096	0	0	0	0	0
P10081_N32	TIF1	sp|P10081|IF4A_YEAST	P10081	FDDMELDEnLLR	1	0	0	1	0	0	0	48747	0	0	0	0	0
P10081_N395	TIF1	sp|P10081|IF4A_YEAST	P10081	FYSTQIEELPSDIATLLn;FYSTqIEELPSDIATLLn	1	0	1	1	1	0	41536.9	72680.5	83037.4	0	57990.2	38534.5	43479.4
P10081_Q105	TIF1	sp|P10081|IF4A_YEAST	P10081	ELALqIQK;ELALqIqK	1	1	1	1	1	2.60462e+06	2.17136e+06	1.22319e+06	1.06114e+06	1.8461e+06	1577000	755028	652719
P10081_Q107	TIF1	sp|P10081|IF4A_YEAST	P10081	ELALQIqK;ELALqIqK	1	1	1	1	1	1.38088e+06	1.29001e+06	549005	516150	830887	726031	369402	347267
P10081_Q12	TIF1	sp|P10081|IF4A_YEAST	P10081	SEGITDIEESqIQTNYDK;SEGITDIEESqIqTNYDK;SEGITDIEESqIqTnYDK	1	1	1	0.9787	0.9761	560556	270155	132839	266998	682813	333122	59220.7	59425
P10081_Q14	TIF1	sp|P10081|IF4A_YEAST	P10081	SEGITDIEESQIqTNYDK;SEGITDIEESqIqTNYDK;SEGITDIEESqIqTnYDK	1	1	1	0.9786	0.9761	560556	270155	133125	246436	682813	333122	63005.2	55855.5
P10081_Q141	TIF1	sp|P10081|IF4A_YEAST	P10081	DAqIVVGTPGR	1	1	0	1	1	8.1724e+06	0	2.48446e+06	2.23909e+06	8.1724e+06	0	2.48446e+06	2.23909e+06
P10081_Q155	TIF1	sp|P10081|IF4A_YEAST	P10081	VFDNIqR	0.9782	0.9782	0.9755	0.973	0.9779	1.84051e+06	664041	878116	705701	1.84051e+06	664041	878116	705701
P10081_Q236	TIF1	sp|P10081|IF4A_YEAST	P10081	qFYVNVEEEEYK;qFYVnVEEEEYK	1	0	0	1	0.9681	0	0	605564	228037	0	0	527548	228037
P10081_Q296	TIF1	sp|P10081|IF4A_YEAST	P10081	FTVSAIYSDLPqQER;FTVSAIYSDLPqqER	1	1	1	1	1	857458	1.57213e+06	1.81538e+06	1.23696e+06	515770	855267	1.42019e+06	971207
P10081_Q297	TIF1	sp|P10081|IF4A_YEAST	P10081	FTVSAIYSDLPQqER;FTVSAIYSDLPqqER	1	1	1	1	1	900965	1.56997e+06	1.8254e+06	594196	657986	1.02662e+06	1.40133e+06	594196
P10081_Q328	TIF1	sp|P10081|IF4A_YEAST	P10081	GIDVQqVSLVINYDLPANK;GIDVqqVSLVINYDLPANK	0.9793	0	0	0.9793	0.9477	0	0	136250	25755.7	0	0	69697.2	25755.7
P10081_Q382	TIF1	sp|P10081|IF4A_YEAST	P10081	FYSTqIEELPSDIATLLN;FYSTqIEELPSDIATLLn	1	0.9723	1	1	1	90848.3	152243	152389	170202	90848.3	126145	116828	130356
P10081_Q49	TIF1	sp|P10081|IF4A_YEAST	P10081	GVFGYGFEEPSAIqQR;GVFGYGFEEPSAIqqR	1	1	1	1	1	2.21485e+06	2.69777e+06	4008628	2.55832e+06	1.27217e+06	1.48817e+06	3.44342e+06	2225124
P10081_Q50	TIF1	sp|P10081|IF4A_YEAST	P10081	GVFGYGFEEPSAIQqR;GVFGYGFEEPSAIqqR	1	1	1	1	1	1.94751e+06	2.40104e+06	3.48545e+06	2510060	1.94751e+06	2.40104e+06	2.11075e+06	1.4697e+06
P10081_Q65	TIF1	sp|P10081|IF4A_YEAST	P10081	AIMPIIEGHDVLAqAQSGTGK;AIMPIIEGHDVLAqAqSGTGK	1	0	0	1	1	0	0	807059	478439	0	0	354662	222668
P10081_Q67	TIF1	sp|P10081|IF4A_YEAST	P10081	AIMPIIEGHDVLAQAqSGTGK;AIMPIIEGHDVLAqAqSGTGK	1	0	0	1	1	0	0	1.07632e+06	631691	0	0	392821	292458
P10081_Q82	TIF1	sp|P10081|IF4A_YEAST	P10081	TGTFSIAALqR	1	1	1	1	1	980627	2238181	655730	569600	980627	2238181	655730	569600
P10081_Q92	TIF1	sp|P10081|IF4A_YEAST	P10081	APqALMLAPTR	1	1	1	0	0	400198	297942	0	0	400198	297942	0	0
P10591_N579	SSA1	sp|P10591|HSP71_YEAST	P10591	AEETISWLDSnTTASKEEFDDK	1	0	0	0	1	0	0	0	31758	0	0	0	0
P10591_N599	SSA1	sp|P10591|HSP71_YEAST	P10591	ELQDIAnPIMSK;ELqDIAnPIMSK	1	1	0	1	1	302681	0	427545	584600	195111	0	187729	309261
P10591_N60	SSA1	sp|P10591|HSP71_YEAST	P10591	NQAAMnPSNTVFDAK;NqAAMnPSNTVFDAK	0.972	0	0	0	0.972	0	0	0	124669	0	0	0	0
P10591_N63	SSA1	sp|P10591|HSP71_YEAST	P10591	NqAAMNPSnTVFDAK	0.9543	0	0	0	0.9543	0	0	0	258751	0	0	0	0
P10591_N77	SSA1	sp|P10591|HSP71_YEAST	P10591	NFnDPEVQADMK	0.9611	0	0	0	0.9611	0	0	0	25474.1	0	0	0	0
P10591_Q438	SSA1	sp|P10591|HSP71_YEAST	P10591	SEIFSTYADNQPGVLIqVFEGER	0.966	0	0	0.966	0	0	0	11719.3	0	0	0	0	0
P10591_Q56	SSA1	sp|P10591|HSP71_YEAST	P10591	NqAAMNPSNTVFDAK;NqAAMNPSnTVFDAK;NqAAMnPSNTVFDAK	0.9758	0	0	0	0.9758	0	0	101534	720286	0	0	120329	227480
P10591_Q595	SSA1	sp|P10591|HSP71_YEAST	P10591	ELqDIANPIMSK;ELqDIAnPIMSK	1	1	0.9794	1	1	302681	109932	643064	1.89285e+06	432298	90849.8	354378	804383
P10591_Q607	SSA1	sp|P10591|HSP71_YEAST	P10591	LYqAGGAPGGAAGGAPGGFPGGAPPAPEAEGPTVEEVD	1	0	0	1	1	0	0	128360	248786	0	0	128360	248786
P10591_Q82	SSA1	sp|P10591|HSP71_YEAST	P10591	NFNDPEVqADMK	0.9756	0	0	0.9754	0.9756	0	0	279571	419040	0	0	160480	245443
P10592_N111	SSA2	sp|P10592|HSP72_YEAST	P10592	nFTPEQISSMVLGK	0.9789	0	0	0.9789	0.9768	0	0	47780.4	40160.1	0	0	28166.9	26886.9
P10592_N138	SSA2	sp|P10592|HSP72_YEAST	P10592	VnDAVVTVPAYFnDSqR	1	1	0	0	0	181196	0	0	0	0	0	0	0
P10592_N149	SSA2	sp|P10592|HSP72_YEAST	P10592	VNDAVVTVPAYFnDSqR;VnDAVVTVPAYFnDSqR	1	1	0	0	0	437213	0	0	0	0	0	0	0
P10592_N166	SSA2	sp|P10592|HSP72_YEAST	P10592	DAGTIAGLnVLR	1	0	0	1	0	0	0	49917.6	0	0	0	49917.6	0
P10592_N172	SSA2	sp|P10592|HSP72_YEAST	P10592	IInEPTAAAIAYGLDK;IInEPTAAAIAYGLDKK	1	1	1	1	1	857560	904171	643108	578080	857560	823637	628227	565358
P10592_N232	SSA2	sp|P10592|HSP72_YEAST	P10592	ATAGDTHLGGEDFDnR	1	0	0	1	1	0	0	491489	1.41702e+06	0	0	397467	1.1173e+06
P10592_N33	SSA2	sp|P10592|HSP72_YEAST	P10592	VDIIANDQGnR;VDIIANDqGnR	0.9766	0	0	0	0.9766	0	0	41279.3	105477	0	0	41279.3	53469.8
P10592_N352	SSA2	sp|P10592|HSP72_YEAST	P10592	LVTDYFnGK	1	1	0	0	0	127002	0	0	0	0	0	0	0
P10592_N361	SSA2	sp|P10592|HSP72_YEAST	P10592	SInPDEAVAYGAAVQAAILTGDESSK;SInPDEAVAYGAAVqAAILTGDESSK	1	1	1	1	1	233234	540444	213968	259085	135560	248814	83360.4	93392.2
P10592_N548	SSA2	sp|P10592|HSP72_YEAST	P10592	nTISEAGDK	1	0	0	0	1	0	0	0	38634.8	0	0	0	0
P10592_N55	SSA2	sp|P10592|HSP72_YEAST	P10592	nQAAMNPANTVFDAK;nQAAMNPAnTVFDAK;nQAAMnPANTVFDAK	0.9619	0	0	0.9619	0.7934	0	0	445849	168709	0	0	491196	157287
P10592_N599	SSA2	sp|P10592|HSP72_YEAST	P10592	ELQEVAnPIMSK;ELqEVAnPIMSK	1	1	1	1	1	854604	476649	559098	557066	543213	533744	263022	248046
P10592_N60	SSA2	sp|P10592|HSP72_YEAST	P10592	NQAAMnPANTVFDAK;NqAAMnPANTVFDAK;nQAAMnPANTVFDAK	0.9768	0	0	0.9768	0.9715	0	0	328547	326638	0	0	139364	156689
P10592_N63	SSA2	sp|P10592|HSP72_YEAST	P10592	nQAAMNPAnTVFDAK	0.7815	0	0	0	0.7815	0	0	0	79277	0	0	0	0
P10592_Q100	SSA2	sp|P10592|HSP72_YEAST	P10592	LIDVDGKPqIqVEFK;PqIqVEFK	1	1	1	1	1	454477	944248	236180	176516	252667	281624	432657	323359
P10592_Q102	SSA2	sp|P10592|HSP72_YEAST	P10592	LIDVDGKPQIqVEFK;LIDVDGKPqIqVEFK;PQIqVEFK;PqIqVEFK	1	1	1	1	1	454477	1.36179e+06	669586	765787	388554	583668	624487	393166
P10592_Q152	SSA2	sp|P10592|HSP72_YEAST	P10592	VNDAVVTVPAYFNDSqR;VNDAVVTVPAYFnDSqR;VnDAVVTVPAYFnDSqR	1	1	0	0.9403	0.971	553681	0	478153	493197	151440	0	621699	641259
P10592_Q240	SSA2	sp|P10592|HSP72_YEAST	P10592	LVNHFIqEFK	0.98	0	0	0.98	0.9782	0	0	295232	249092	0	0	183291	154161
P10592_Q327	SSA2	sp|P10592|HSP72_YEAST	P10592	SqVDEIVLVGGSTR	1	1	1	1	1	6.45641e+06	8677938	1.56107e+06	3.70414e+06	6.45641e+06	8677938	1.61516e+06	3.45132e+06
P10592_Q373	SSA2	sp|P10592|HSP72_YEAST	P10592	SINPDEAVAYGAAVqAAILTGDESSK;SInPDEAVAYGAAVqAAILTGDESSK	1	1	1	1	1	277593	558619	250576	269703	130781	229588	99034	105388
P10592_Q386	SSA2	sp|P10592|HSP72_YEAST	P10592	TqDLLLLDVAPLSLGIETAGGVMTK	1	1	0	1	1	58944.6	0	81368.5	14998.6	58944.6	0	32494.9	8218.05
P10592_Q432	SSA2	sp|P10592|HSP72_YEAST	P10592	SEVFSTYADNqPGVLIQVFEGER;SEVFSTYADNqPGVLIqVFEGER	0.9635	0	0	0.9635	0	0	0	54038.3	0	0	0	0	0
P10592_Q438	SSA2	sp|P10592|HSP72_YEAST	P10592	SEVFSTYADNQPGVLIqVFEGER;SEVFSTYADNqPGVLIqVFEGER	0.9783	0	0	0.9783	0.9747	0	0	62815.1	18177	0	0	20615.3	19152.9
P10592_Q538	SSA2	sp|P10592|HSP72_YEAST	P10592	NqLESIAYSLK	0.9757	0.9742	0.9748	0.9752	0.9757	218266	693468	150118	352954	218266	693468	150118	352954
P10592_Q559	SSA2	sp|P10592|HSP72_YEAST	P10592	NTISEAGDKLEqADK	0.9809	0.98	0.9809	0	0	0	497686	0	0	0	0	0	0
P10592_Q56	SSA2	sp|P10592|HSP72_YEAST	P10592	NqAAMNPANTVFDAK;NqAAMnPANTVFDAK	0.9767	0	0	0.9767	0.9683	0	0	716725	633388	0	0	436337	410714
P10592_Q590	SSA2	sp|P10592|HSP72_YEAST	P10592	EEFDDqLK	1	1	1	1	1	1.55821e+06	1.2915e+06	622492	619261	1.55821e+06	1.2915e+06	622492	619261
P10592_Q595	SSA2	sp|P10592|HSP72_YEAST	P10592	ELqEVANPIMSK;ELqEVAnPIMSK	1	1	1	1	1	854604	476649	944814	1.83888e+06	962191	945420	430294	475793
P10592_Q607	SSA2	sp|P10592|HSP72_YEAST	P10592	LYqAGGAPEGAAPGGFPGGAPPAPEAEGPTVEEVD	1	0	0	1	1	0	0	151256	332366	0	0	151256	332366
P10592_Q82	SSA2	sp|P10592|HSP72_YEAST	P10592	NFNDPEVqGDMK	0.9797	0	0	0.9797	0.9779	0	0	297118	337575	0	0	169755	202257
P10622_N38	RPP1B	sp|P10622|RLA3_YEAST	P10622	AAGANVDnVWADVYAK	0.9784	0.9615	0.9784	0.9447	0	281482	121131	163077	135952	281482	121131	163077	135952
P10622_N62	RPP1B	sp|P10622|RLA3_YEAST	P10622	EILSGFHnAGPVAGAGAASGAAAAGGDAAAEEEK	1	0	0	1	1	0	0	163416	93204.2	0	0	163416	93204.2
P10659_Q100	SAM1	sp|P10659|METK1_YEAST	P10659	TCNVLVAIEQqSPDIAqGVHEEK;TCNVLVAIEqqSPDIAQGVHEEK;TCNVLVAIEqqSPDIAqGVHEEK	0.97	0	0	0.97	0	0	0	88421.2	0	0	0	0	0
P10659_Q170	SAM1	sp|P10659|METK1_YEAST	P10659	TqVTVEYK	1	0	0	1	1	0	0	130535	104897	0	0	130535	104897
P10659_Q195	SAM1	sp|P10659|METK1_YEAST	P10659	IDTVVVSAqHADEITTEDLR	1	1	1	1	1	365993	105066	566789	445477	365993	105066	534523	432826
P10659_Q23	SAM1	sp|P10659|METK1_YEAST	P10659	ICDqVSDAILDACLAEDPHSK	1	0	0	1	1	0	0	152619	49394.5	0	0	152619	49394.5
P10659_Q232	SAM1	sp|P10659|METK1_YEAST	P10659	YFIqPSGR	1	1	1	1	1	844679	754486	574468	374372	844679	754486	574468	374372
P10659_Q243	SAM1	sp|P10659|METK1_YEAST	P10659	FVIGGPqGDAGLTGR	1	1	1	1	1	925615	966238	886184	492354	925615	966238	886184	492354
P10659_Q99	SAM1	sp|P10659|METK1_YEAST	P10659	TCNVLVAIEqqSPDIAQGVHEEK;TCNVLVAIEqqSPDIAqGVHEEK	0.9663	0	0	0.9663	0	0	0	44774.6	0	0	0	0	0
P10662_Q38	MRP1	sp|P10662|RT01_YEAST	P10662	GLFSIEGLqK	1	0	0	1	0	0	0	18242.6	0	0	0	0	0
P10664_N213	RPL4A	sp|P10664|RL4A_YEAST	P10664	GPLVVYAEDnGIVK;RGPLVVYAEDnGIVK	1	0	0	1	0	0	0	2952.57	0	0	0	2952.57	0
P10664_Q160	RPL4A	sp|P10664|RL4A_YEAST	P10664	IPEIPLVVSTDLESIqK	1	1	1	1	1	746683	1.31465e+06	1.34604e+06	797879	746683	1.18643e+06	1.31463e+06	729477
P10664_Q237	RPL4A	sp|P10664|RL4A_YEAST	P10664	NVPGVETANVASLNLLqLAPGAHLGR	0.973	0	0	0.9547	0.973	0	0	36166.5	36557.6	0	0	36166.5	36557.6
P10664_Q260	RPL4A	sp|P10664|RL4A_YEAST	P10664	LDqVWGSETVASSK	1	1	1	1	1	830919	126793	803177	781083	830919	126793	803177	781083
P10664_Q296	RPL4A	sp|P10664|RL4A_YEAST	P10664	IINSSEIqSAIR;IINSSEIqSAIRPAGQATQK;IINSSEIqSAIRPAGQATqK;IINSSEIqSAIRPAGqATQK;IINSSEIqSAIRPAGqATqK	0.9801	0.9795	0.9742	0.9801	0.9779	161246	140670	636106	527234	97079.6	1.07081e+06	317022	265166
P10664_Q304	RPL4A	sp|P10664|RL4A_YEAST	P10664	IINSSEIQSAIRPAGqATqK;IINSSEIqSAIRPAGqATQK;IINSSEIqSAIRPAGqATqK	0.9768	0	0.9742	0.9766	0.9768	0	140670	111286	80089.9	0	159765	46812.4	39959.5
P10664_Q307	RPL4A	sp|P10664|RL4A_YEAST	P10664	IINSSEIQSAIRPAGqATqK;IINSSEIqSAIRPAGQATqK;IINSSEIqSAIRPAGqATqK	0.9768	0	0.9742	0.9759	0.9768	0	140670	112342	33714.3	0	144752	44260.9	34692.8
P10664_Q59	RPL4A	sp|P10664|RL4A_YEAST	P10664	AGHqTSAESWGTGR	1	0	0	1	1	0	0	178563	390925	0	0	143304	307471
P10869_Q30	HOM3	sp|P10869|AK_YEAST	P10869	FPVqIVDDIVK	1	0	1	1	1	0	46742.1	52657.3	35151.9	0	46742.1	52657.3	35151.9
P10964_Q1026	RPA190	sp|P10964|RPA1_YEAST	P10964	qLEGVHVSYDNSIR	0.9669	0	0	0	0.9669	0	0	0	19758.1	0	0	0	0
P10964_Q126	RPA190	sp|P10964|RPA1_YEAST	P10964	LLqYGLIDESYK	1	0	0	1	1	0	0	40051.6	31229.2	0	0	40051.6	31229.2
P10964_Q1373	RPA190	sp|P10964|RPA1_YEAST	P10964	RLEEDNDEEqSHK	0.9706	0	0	0	0.9706	0	0	0	24879.9	0	0	0	0
P10964_Q1380	RPA190	sp|P10964|RPA1_YEAST	P10964	qAVSYDEPDEDEIETMR	1	0	0	1	0	0	0	16446.8	0	0	0	0	0
P10964_Q656	RPA190	sp|P10964|RPA1_YEAST	P10964	AEALNLANTDSqYLTPTSGSPVR	0.9734	0	0	0.9734	0	0	0	19561.9	0	0	0	0	0
P11075_N28	SEC7	sp|P11075|SEC7_YEAST	P11075	GDGEISSNVETASSVnPSVK	0.9738	0	0	0.9738	0.935	0	0	11920.8	21854.7	0	0	11920.8	21854.7
P11076_N11	ARF1	sp|P11076|ARF1_YEAST	P11076	LFSnLFGNK	0.9695	0	0	0.9122	0.9695	0	0	24586.2	16322.5	0	0	24586.2	16322.5
P11076_N126	ARF1	sp|P11076|ARF1_YEAST	P11076	NAAWLVFAnK	0.9575	0	0.9575	0	0	0	23301.5	0	0	0	0	0	0
P11076_N15	ARF1	sp|P11076|ARF1_YEAST	P11076	LFSNLFGnK	0.9775	0	0	0.9721	0.9775	0	0	47008.1	55324.6	0	0	47008.1	55324.6
P11076_Q128	ARF1	sp|P11076|ARF1_YEAST	P11076	qDLPEAMSAAEITEK	1	0	0	1	1	0	0	245010	334875	0	0	190008	235335
P11076_Q57	ARF1	sp|P11076|ARF1_YEAST	P11076	LGEVITTIPTIGFNVETVqYK	0.9718	0	0	0.9718	0.9642	0	0	89513.4	39727.6	0	0	89513.4	39727.6
P11076_Q71	ARF1	sp|P11076|ARF1_YEAST	P11076	NISFTVWDVGGqDR	0.9177	0.9177	0.9105	0.8788	0.9008	92770.4	98010.5	201228	131211	92770.4	98010.5	201228	131211
P11353_Q222	HEM13	sp|P11353|HEM6_YEAST	P11353	GIGGIFFDDYDERDPqEILK	1	0	0	1	1	0	0	24026.1	9981.99	0	0	24026.1	9981.99
P11353_Q24	HEM13	sp|P11353|HEM6_YEAST	P11353	qAEITqGLESIDTVK	1	0	0	1	1	0	0	33966.1	28822.4	0	0	33966.1	28822.4
P11353_Q29	HEM13	sp|P11353|HEM6_YEAST	P11353	qAEITqGLESIDTVK	1	0	0	1	1	0	0	33966.1	28822.4	0	0	33966.1	28822.4
P11412_Q293	ZWF1	sp|P11412|G6PD_YEAST	P11412	AVAPIDTDDVLLGqYGK	1	0	1	1	1	0	152159	152441	151755	0	152159	152441	151755
P11412_Q377	ZWF1	sp|P11412|G6PD_YEAST	P11412	VqPDAAVYLK	1	0	0	1	0	0	0	45181	30680.8	0	0	45181	30680.8
P11433_Q257	CDC24	sp|P11433|CDC24_YEAST	P11433	TQqIMNAENQHR	0.9003	0.9003	0	0	0	506786	0	0	0	0	0	0	0
P11484_Q439	SSB1	sp|P11484|SSB1_YEAST	P11484	TFTTCADNqTTVQFPVYqGER;TFTTCADNqTTVqFPVYqGER	0.9551	0	0	0.9551	0.9065	0	0	115769	25831.5	0	0	56553	32079.2
P11484_Q443	SSB1	sp|P11484|SSB1_YEAST	P11484	TFTTCADNQTTVqFPVYQGER;TFTTCADNQTTVqFPVYqGER;TFTTCADNqTTVqFPVYqGER;TFTTCADnQTTVqFPVYqGER	0.9697	0	0	0.9697	0.9514	0	0	207297	64993.6	0	0	68910.7	27016.6
P11484_Q448	SSB1	sp|P11484|SSB1_YEAST	P11484	TFTTCADNQTTVqFPVYqGER;TFTTCADNqTTVQFPVYqGER;TFTTCADNqTTVqFPVYqGER;TFTTCADnQTTVqFPVYqGER	0.9699	0	0	0.9699	0.9074	0	0	207297	73275.9	0	0	68910.7	27016.6
P11632_N43	NHP6A	sp|P11632|NHP6A_YEAST	P11632	SEnPDITFGqVGK	1	1	1	1	1	132753	121117	101575	94614.2	132753	121117	101575	94614.2
P11632_Q50	NHP6A	sp|P11632|NHP6A_YEAST	P11632	SENPDITFGqVGK;SEnPDITFGqVGK	1	1	1	1	1	132753	121117	287520	291464	185450	169196	139651	134311
P11633_N49	NHP6B	sp|P11633|NHP6B_YEAST	P11633	SEnPDVTFGQVGR;SEnPDVTFGqVGR	1	0	0	1	1	0	0	173069	165927	0	0	93841.7	91761.7
P11633_Q56	NHP6B	sp|P11633|NHP6B_YEAST	P11633	SEnPDVTFGqVGR	1	0	0	1	1	0	0	103559	83151.2	0	0	103559	83151.2
P11745_N241	RNA1	sp|P11745|RNA1_YEAST	P11745	NLEILDLQDnTFTK	0.9419	0	0	0	0.9419	0	0	0	21864.4	0	0	0	0
P11745_Q14	RNA1	sp|P11745|RNA1_YEAST	P11745	ATLHFVPQHEEEqVYSISGK;ATLHFVPqHEEEqVYSISGK	1	0	0	1	1	0	0	143716	96323.2	0	0	84546.1	57644.8
P11745_Q239	RNA1	sp|P11745|RNA1_YEAST	P11745	NLEILDLqDNTFTK	0.9774	0	0	0.9774	0.9743	0	0	76349.1	52679.3	0	0	76349.1	52679.3
P11745_Q344	RNA1	sp|P11745|RNA1_YEAST	P11745	LDEDSDALDLLqSK;LEINGNRLDEDSDALDLLqSK	1	0	0	0.9794	1	0	0	27725.1	44727.3	0	0	27725.1	44727.3
P11745_Q393	RNA1	sp|P11745|RNA1_YEAST	P11745	ELLEVqVDDLAER	1	0	1	1	1	0	88458.8	153650	111030	0	88458.8	153650	111030
P11745_Q9	RNA1	sp|P11745|RNA1_YEAST	P11745	ATLHFVPqHEEEQVYSISGK;ATLHFVPqHEEEqVYSISGK	1	0	0	1	1	0	0	156074	111081	0	0	83074.4	59661.7
P11746_Q83	MCM1	sp|P11746|MCM1_YEAST	P11746	FEPIVTqqEGR	1	1	0	0	0	29557	0	0	0	0	0	0	0
P11746_Q84	MCM1	sp|P11746|MCM1_YEAST	P11746	FEPIVTqqEGR	1	1	0	0	0	29557	0	0	0	0	0	0	0
P11938_Q471	RAP1	sp|P11938|RAP1_YEAST	P11938	DLFqIDPDTGR	1	0	0	1	0	0	0	12703.3	0	0	0	0	0
P11972_Q337	SST2	sp|P11972|SST2_YEAST	P11972	TGLIVPVLLqPSR	1	0	0	1	0	0	0	11638.4	0	0	0	0	0
P12385_Q208	SUP45	sp|P12385|ERF1_YEAST	P12385	VAEVAVqNFITNDK	0.9693	0	0	0.9693	0.9667	0	0	124868	76226.3	0	0	124868	76226.3
P12385_Q293	SUP45	sp|P12385|ERF1_YEAST	P12385	LLEAYFDEISqDTGK	1	0	0	1	1	0	0	137774	82488.6	0	0	137774	82488.6
P12385_Q396	SUP45	sp|P12385|ERF1_YEAST	P12385	SSEGAqFVTGFGGIGAMLR	1	0	0	1	1	0	0	27836.2	11690.9	0	0	0	0
P12385_Q41	SUP45	sp|P12385|ERF1_YEAST	P12385	GqIPLYqK	1	1	0	0	0	90230.2	0	0	0	0	0	0	0
P12385_Q46	SUP45	sp|P12385|ERF1_YEAST	P12385	GqIPLYqK	1	1	0	0	0	90230.2	0	0	0	0	0	0	0
P12385_Q76	SUP45	sp|P12385|ERF1_YEAST	P12385	LSVLSAITSTqQK;LSVLSAITSTqqK	1	1	1	1	1	126212	190853	91032.4	68157.1	129023	195104	50657.3	36612.8
P12385_Q77	SUP45	sp|P12385|ERF1_YEAST	P12385	LSVLSAITSTQqK;LSVLSAITSTqqK	1	1	1	1	1	126212	190853	47112.1	62342.2	126212	190853	47112.1	32828.9
P12612_Q88	TCP1	sp|P12612|TCPA_YEAST	P12612	ILVELAqQqDR;ILVELAqqqDR	1	0	0	0	0.9308	0	0	26331.8	29757.2	0	0	26331.8	0
P12612_Q90	TCP1	sp|P12612|TCPA_YEAST	P12612	ILVELAqQqDR;ILVELAqqqDR	1	0	0	0	0.9311	0	0	26331.8	29757.2	0	0	26331.8	0
P12688_Q559	YPK1	sp|P12688|YPK1_YEAST	P12688	ILqEPLVFPDGFDR	1	0	0	1	0	0	0	21449.9	0	0	0	0	0
P12688_Q655	YPK1	sp|P12688|YPK1_YEAST	P12688	PIDSVVDEYLSESVqK	1	0	0	1	1	0	0	55298.4	24432	0	0	55298.4	24432
P12695_Q148	LAT1	sp|P12695|ODP2_YEAST	P12695	qEAPAEETK	1	0	0	0	1	0	0	0	38675.8	0	0	0	0
P12695_Q269	LAT1	sp|P12695|ODP2_YEAST	P12695	LLqSTQGIPSYIVSSK;LLqSTqGIPSYIVSSK	1	0	1	1	1	0	82253.8	97289.6	90103.6	0	101695	52346.7	45162.8
P12695_Q272	LAT1	sp|P12695|ODP2_YEAST	P12695	LLQSTqGIPSYIVSSK;LLqSTqGIPSYIVSSK	1	0	1	1	1	0	82253.8	66515.1	64016.3	0	82253.8	40717.2	37982.8
P12695_Q369	LAT1	sp|P12695|ODP2_YEAST	P12695	GLSqISNEIK	0.9741	0	0	0.9562	0.9741	0	0	52360.7	58785.8	0	0	52360.7	58785.8
P12709_N126	PGI1	sp|P12709|G6PI_YEAST	P12709	PMYVDGVnVAPEVDSVLK	1	0	0	1	1	0	0	94334.5	67902.4	0	0	94334.5	67902.4
P12709_N258	PGI1	sp|P12709|G6PI_YEAST	P12709	HFAALSTnETEVAK	1	0	0	1	1	0	0	68072.4	73411.8	0	0	68072.4	73411.8
P12709_N427	PGI1	sp|P12709|G6PI_YEAST	P12709	LIPSDFILAAQSHNPIEnK	0.9505	0	0	0.9505	0	0	0	112241	94630.2	0	0	112241	94630.2
P12709_N54	PGI1	sp|P12709|G6PI_YEAST	P12709	TFTnYDGSK	1	0	0	1	1	0	0	72612.6	140060	0	0	72612.6	140060
P12709_Q144	PGI1	sp|P12709|G6PI_YEAST	P12709	EFSEqVR	1	0	0	1	0	0	0	42402.3	0	0	0	0	0
P12709_Q420	PGI1	sp|P12709|G6PI_YEAST	P12709	LIPSDFILAAqSHNPIENK;LIPSDFILAAqSHnPIENK	0.9773	0	0	0.9773	0.9691	0	0	368655	265641	0	0	266650	225000
P12709_Q481	PGI1	sp|P12709|G6PI_YEAST	P12709	PTTSILAqK;VFSGNRPTTSILAqK	1	0	0.9792	1	1	0	186772	134042	120984	0	380296	84117.6	66404.2
P12709_Q549	PGI1	sp|P12709|G6PI_YEAST	P12709	ELDNSSTISTHDASTNGLINqFK	0.9693	0	0	0.9693	0.8818	0	0	219169	0	0	0	0	0
P12753_Q1061	RAD50	sp|P12753|RAD50_YEAST	P12753	YqEESLR	1	0	0	0	1	0	0	0	13825.6	0	0	0	0
P12904_Q152	SNF4	sp|P12904|AAKG_YEAST	P12904	IPLIDqDEETHR	1	0	0	1	1	0	0	43688.4	56950	0	0	43688.4	56950
P12945_Q135	NAT1	sp|P12945|NAT1_YEAST	P12945	DLATLqSQIGDFK;DLATLqSqIGDFK	1	0	0	1	0.8713	0	0	22954.2	12475.8	0	0	13107.7	12475.8
P12945_Q137	NAT1	sp|P12945|NAT1_YEAST	P12945	DLATLqSqIGDFK	1	0	0	1	0	0	0	9846.47	0	0	0	0	0
P12945_Q320	NAT1	sp|P12945|NAT1_YEAST	P12945	FIPLTFLqDK	1	0	0	1	0	0	0	13658.3	13826.8	0	0	13658.3	13826.8
P12962_N46	CAF20	sp|P12962|CAF20_YEAST	P12962	EEEFnSHHVGHFGR	1	0	0	1	0	0	0	21159.2	0	0	0	0	0
P12962_Q11	CAF20	sp|P12962|CAF20_YEAST	P12962	YTIDELFqLK	1	0	1	1	1	0	123298	165057	112471	0	123298	165057	112471
P13186_Q638	KIN2	sp|P13186|KIN2_YEAST	P13186	STPVPVSGEYqqR	1	0	0	1	0	0	0	23527.2	0	0	0	0	0
P13186_Q639	KIN2	sp|P13186|KIN2_YEAST	P13186	STPVPVSGEYqqR	1	0	0	1	0	0	0	23527.2	0	0	0	0	0
P13188_N727	GLN4	sp|P13188|SYQ_YEAST	P13188	DInPESEVVYK	1	0	0	0	1	0	0	35358.8	33380.2	0	0	35358.8	33380.2
P13188_Q172	GLN4	sp|P13188|SYQ_YEAST	P13188	PIIDqEVLK	1	0	0	1	0	0	0	32698.7	35400.4	0	0	32698.7	35400.4
P13188_Q637	GLN4	sp|P13188|SYQ_YEAST	P13188	LTPNqPVGLIK	0.9241	0	0	0.9241	0	0	0	26885.7	0	0	0	0	0
P13188_Q686	GLN4	sp|P13188|SYQ_YEAST	P13188	TYIqWVPISSK	1	0	0	1	1	0	0	52159.9	55624.4	0	0	52159.9	55624.4
P13188_Q708	GLN4	sp|P13188|SYQ_YEAST	P13188	VYNqLFK	0.976	0	0	0.976	0	0	0	27059.2	25454.6	0	0	27059.2	25454.6
P13188_Q87	GLN4	sp|P13188|SYQ_YEAST	P13188	TSLqVDAAFK	1	1	0	1	0	86256.2	0	55354.2	42473.7	86256.2	0	55354.2	42473.7
P13298_Q154	URA5	sp|P13298|PYRE_YEAST	P13298	GqVVGSIIALDR	1	0	1	1	1	0	359495	505191	377061	0	359495	505191	377061
P13298_Q165	URA5	sp|P13298|PYRE_YEAST	P13298	qEVVSTDDK	1	0	0	0	1	0	0	39867.9	87633.3	0	0	39867.9	87633.3
P13298_Q180	URA5	sp|P13298|PYRE_YEAST	P13298	EGLSATqTVSK	1	0	1	0	0	0	131945	161738	0	0	131945	161738	0
P13298_Q217	URA5	sp|P13298|PYRE_YEAST	P13298	SKIEqYLqTYGASA	1	0	1	0	0	0	141574	0	0	0	0	0	0
P13298_Q220	URA5	sp|P13298|PYRE_YEAST	P13298	IEQYLqTYGASA;SKIEqYLqTYGASA	1	0	1	0.973	0	0	141574	40453.8	0	0	0	0	0
P13298_Q9	URA5	sp|P13298|PYRE_YEAST	P13298	PIMLEDYqK	1	0	0	1	0	0	0	32461.1	0	0	0	0	0
P13517_Q90	CAP2	sp|P13517|CAPZB_YEAST	P13517	DLqDSPFPSAPLR	1	0	0	1	1	0	0	71146.2	81861.4	0	0	71146.2	81861.4
P13586_Q617	PMR1	sp|P13586|ATC1_YEAST	P13586	qIGIPVIDPK	1	0	0	1	1	0	0	29698	20331.5	0	0	29698	20331.5
P13663_N125	HOM2	sp|P13663|DHAS_YEAST	P13663	EQDVPLIVPVVnPEHLDIVAqK;EqDVPLIVPVVnPEHLDIVAqK	1	0	0	1	0.871	0	0	67492.6	17126.2	0	0	30921	26178.4
P13663_Q115	HOM2	sp|P13663|DHAS_YEAST	P13663	EqDVPLIVPVVNPEHLDIVAqK;EqDVPLIVPVVnPEHLDIVAqK	1	0	0	1	0.9743	0	0	154537	77723	0	0	107273	77723
P13663_Q134	HOM2	sp|P13663|DHAS_YEAST	P13663	EQDVPLIVPVVNPEHLDIVAqK;EQDVPLIVPVVnPEHLDIVAqK;EqDVPLIVPVVNPEHLDIVAqK;EqDVPLIVPVVnPEHLDIVAqK	1	0	0	1	0.9743	0	0	300333	187768	0	0	136740	99072.7
P13663_Q18	HOM2	sp|P13663|DHAS_YEAST	P13663	IAGVLGATGSVGqR	1	1	1	1	1	319440	256154	271655	128397	319440	256154	271655	128397
P13663_Q297	HOM2	sp|P13663|DHAS_YEAST	P13663	qTIHVLEQPDRPQPR;qTIHVLEQPDRPqPR;qTIHVLEqPDRPQPR;qTIHVLEqPDRPqPR	1	0	0	1	0.9769	0	0	21459.4	16802.5	0	0	27824.9	8565.72
P13663_Q304	HOM2	sp|P13663|DHAS_YEAST	P13663	qTIHVLEqPDRPQPR;qTIHVLEqPDRPqPR	1	0	0	1	0.9719	0	0	6766.74	580.746	0	0	6766.74	580.746
P13663_Q309	HOM2	sp|P13663|DHAS_YEAST	P13663	qTIHVLEQPDRPqPR;qTIHVLEqPDRPqPR	1	0	0	1	0.9767	0	0	14692.6	16221.7	0	0	14692.6	16221.7
P13663_Q54	HOM2	sp|P13663|DHAS_YEAST	P13663	qTDLLPESATDIIVSECK	1	0	0	1	1	0	0	162467	76502.4	0	0	162467	76502.4
P13856_Q88	RSR1	sp|P13856|RSR1_YEAST	P13856	qSLEELMELR	1	0	0	0	1	0	0	0	9454.23	0	0	0	0
P14020_Q165	DPM1	sp|P14020|DPM1_YEAST	P14020	PLTIASDPMSGFFGLqK	1	0	0	1	1	0	0	43949.8	16176.6	0	0	21422	20294
P14020_Q230	DPM1	sp|P14020|DPM1_YEAST	P14020	VIIQYLQqLK	0.9692	0	0	0.9692	0	0	0	17656.7	0	0	0	0	0
P14020_Q47	DPM1	sp|P14020|DPM1_YEAST	P14020	TELIFVDDNSqDGSVEEVDALAHQGYNVR	0.9487	0	0	0	0.9487	0	0	0	29939.7	0	0	0	0
P14120_N74	RPL30	sp|P14120|RL30_YEAST	P14120	VYYFQGGnNELGTAVGK	0.9226	0	0.749	0	0.9226	0	0	0	323706	0	0	0	0
P14120_Q71	RPL30	sp|P14120|RL30_YEAST	P14120	VYYFqGGNNELGTAVGK	0.9796	0.977	0.9788	0.9796	0.9775	835245	551363	509815	394825	835245	551363	509815	394825
P14126_N293	RPL3	sp|P14126|RL3_YEAST	P14126	GDDEAnGATSFDR	1	0	0	1	1	0	0	0	1412.9	0	0	0	0
P14126_Q139	RPL3	sp|P14126|RL3_YEAST	P14126	YAqDGAGIER	1	0	0	1	1	0	0	843806	742990	0	0	843806	742990
P14126_Q165	RPL3	sp|P14126|RL3_YEAST	P14126	VLVHTqIR	1	0	0	1	1	0	0	89137.8	81576.4	0	0	89137.8	81576.4
P14126_Q211	RPL3	sp|P14126|RL3_YEAST	P14126	TVAVDSVFEqNEMIDAIAVTK	0.9677	0	0	0.9677	0.9487	0	0	216535	133673	0	0	101128	63958.4
P14126_Q371	RPL3	sp|P14126|RL3_YEAST	P14126	FqTPAEK	1	0	0	1	1	0	0	143028	93352.7	0	0	143028	93352.7
P14540_N205	FBA1	sp|P14540|ALF_YEAST	P14540	EDLYTKPEqVYnVYK;PEQVYnVYK;PEqVYnVYK	1	0	0	1	1	0	0	197272	241423	0	0	103609	128887
P14540_N21	FBA1	sp|P14540|ALF_YEAST	P14540	TGVIVGEDVHnLFTYAK	1	0	1	1	1	0	81877.6	98742.6	138251	0	81877.6	98742.6	116052
P14540_N287	FBA1	sp|P14540|ALF_YEAST	P14540	VnLDTDCQYAYLTGIR;VnLDTDCqYAYLTGIR	1	0	0	0.9758	0	0	0	46527.8	0	0	0	47930.2	0
P14540_N317	FBA1	sp|P14540|ALF_YEAST	P14540	DYIMSPVGnPEGPEK;DYIMSPVGnPEGPEKPNK	1	1	1	1	1	1.76366e+06	822082	3.01183e+06	4.82956e+06	3.15504e+06	1.69764e+06	1.19108e+06	1361824
P14540_N357	FBA1	sp|P14540|ALF_YEAST	P14540	SLETFRTTnTL	1	1	1	0	0	777000	808720	0	0	777000	808720	0	0
P14540_N64	FBA1	sp|P14540|ALF_YEAST	P14540	SPIILQTSnGGAAYFAGK;SPIILqTSnGGAAYFAGK	1	1	1	1	1	639319	504422	15876	14966.9	371458	323621	10145	9804.73
P14540_N81	FBA1	sp|P14540|ALF_YEAST	P14540	GISNEGqnASIK	0.9744	0	0	0	0.9744	0	0	0	78855.2	0	0	0	0
P14540_Q202	FBA1	sp|P14540|ALF_YEAST	P14540	EDLYTKPEqVYNVYK;EDLYTKPEqVYnVYK;PEqVYNVYK;PEqVYnVYK	1	0	0	1	1	0	0	3.38686e+06	2546329	0	0	1.30962e+06	1.12827e+06
P14540_Q293	FBA1	sp|P14540|ALF_YEAST	P14540	VNLDTDCqYAYLTGIR;VnLDTDCqYAYLTGIR	1	0	0	0.9786	0.9773	0	0	2.75485e+06	1331671	0	0	2.73642e+06	1.29859e+06
P14540_Q5	FBA1	sp|P14540|ALF_YEAST	P14540	GVEqILK	1	1	1	1	1	961680	1.34529e+06	228594	243451	961680	1.34529e+06	228594	243451
P14540_Q61	FBA1	sp|P14540|ALF_YEAST	P14540	DSKSPIILqTSNGGAAYFAGK;SPIILqTSNGGAAYFAGK;SPIILqTSnGGAAYFAGK	1	1	1	1	1	1.6466e+06	1.20526e+06	22292.1	23542.4	1.03596e+06	701244	15421.3	15097.6
P14540_Q80	FBA1	sp|P14540|ALF_YEAST	P14540	GISNEGqNASIK;GISNEGqnASIK	0.9744	0	0	0.9742	0.9744	0	0	1.01059e+06	667479	0	0	1.01059e+06	588624
P14742_Q227	GFA1	sp|P14742|GFA1_YEAST	P14742	VDFVDVEFPEENAGqPEIPLK	0.973	0	0	0.973	0.9497	0	0	72812	56918.1	0	0	72812	56918.1
P14742_Q28	GFA1	sp|P14742|GFA1_YEAST	P14742	GEIIDTLVDGLqR;SRGEIIDTLVDGLqR	1	0	0	1	1	0	0	143938	84740.5	0	0	96147.2	57365.5
P14742_Q363	GFA1	sp|P14742|GFA1_YEAST	P14742	EIYEqPESTFNTMR	0.9794	0	0	0.9794	0.9781	0	0	131702	138517	0	0	83557.2	84609.3
P14742_Q539	GFA1	sp|P14742|GFA1_YEAST	P14742	IEIIqGLK	1	0	0	1	1	0	0	93215.3	67135.2	0	0	93215.3	67135.2
P14742_Q640	GFA1	sp|P14742|GFA1_YEAST	P14742	VVSSIEqVTAR	1	0	0	1	1	0	0	193932	156419	0	0	193932	156419
P14743_Q18	NMT1	sp|P14743|NMT_YEAST	P14743	LLqLNNDDTSK	0.9671	0	0	0	0.9671	0	0	0	31190.9	0	0	0	0
P14743_Q271	NMT1	sp|P14743|NMT_YEAST	P14743	EDIDqVFELFK	1	0	0	1	0	0	0	9848.45	0	0	0	0	0
P14832_N24	CPR1	sp|P14832|CYPH_YEAST	P14832	LYnDIVPK;VVFKLYnDIVPK	1	1	1	0	0	1.58013e+06	795104	15455.2	0	1.58013e+06	651324	15455.2	0
P14832_N33	CPR1	sp|P14832|CYPH_YEAST	P14832	LYNDIVPKTAEnFR	0.9781	0	0	0.9763	0.9781	0	0	10439.6	16592.3	0	0	10439.6	16592.3
P14832_N69	CPR1	sp|P14832|CYPH_YEAST	P14832	VIPDFMLQGGDFTAGnGTGGK;VIPDFMLqGGDFTAGnGTGGK	1	0	0	1	1	0	0	177512	246869	0	0	101947	124011
P14832_Q13	CPR1	sp|P14832|CYPH_YEAST	P14832	SQVYFDVEADGqPIGR;SqVYFDVEADGqPIGR	1	1	1	1	1	2.41715e+06	3.49064e+06	2.07482e+06	2.50059e+06	1.49439e+06	2.42362e+06	1.11925e+06	1.36709e+06
P14832_Q3	CPR1	sp|P14832|CYPH_YEAST	P14832	SqVYFDVEADGQPIGR;SqVYFDVEADGqPIGR	1	1	1	1	1	2.34981e+06	3430053	1926322	2.45059e+06	1.49439e+06	2.42362e+06	1.09277e+06	1.40021e+06
P14832_Q61	CPR1	sp|P14832|CYPH_YEAST	P14832	VIPDFMLqGGDFTAGNGTGGK;VIPDFMLqGGDFTAGnGTGGK	1	0.7176	0.9485	1	1	132445	436087	2.51217e+06	1.10951e+06	262351	863813	1.37371e+06	178577
P14843_Q32	ARO3	sp|P14843|AROF_YEAST	P14843	GYDPLTPPDLLqHEFPISAK	1	0	0	1	0	0	0	35749.4	18951.3	0	0	35749.4	18951.3
P14904_Q463	APE1	sp|P14904|AMPL_YEAST	P14904	SGGTIGPSLASqTGAR	1	0	0	1	0	0	0	16081.6	0	0	0	0	0
P14904_Q92	APE1	sp|P14904|AMPL_YEAST	P14904	SNWqDSIGEDGGK	0.978	0	0	0.9749	0.978	0	0	30668.3	33390.1	0	0	30668.3	33390.1
P14906_Q292	SEC63	sp|P14906|SEC63_YEAST	P14906	qFFPDLqPTDFEK	1	0	0	1	1	0	0	26274.5	19258.1	0	0	26274.5	19258.1
P14906_Q298	SEC63	sp|P14906|SEC63_YEAST	P14906	qFFPDLqPTDFEK	1	0	0	1	1	0	0	26274.5	19258.1	0	0	26274.5	19258.1
P14906_Q527	SEC63	sp|P14906|SEC63_YEAST	P14906	ILqTPIIIEK	1	0	0	1	1	0	0	61333.8	51890.6	0	0	61333.8	51890.6
P14906_Q577	SEC63	sp|P14906|SEC63_YEAST	P14906	IPLGqPAPETVGDFFFR	1	0	0	1	0	0	0	39994.2	0	0	0	0	0
P14907_Q211	NSP1	sp|P14907|NSP1_YEAST	P14907	TDAqAPTTGFSFGSQLGGNK;TDAqAPTTGFSFGSqLGGNK	0.9696	0	0	0.9682	0.9696	0	0	14328.4	23864.3	0	0	14328.4	23864.3
P14907_Q222	NSP1	sp|P14907|NSP1_YEAST	P14907	TDAQAPTTGFSFGSqLGGNK;TDAqAPTTGFSFGSqLGGNK	0.9695	0	0	0.8824	0.9695	0	0	14328.4	23864.3	0	0	14328.4	23864.3
P14907_Q593	NSP1	sp|P14907|NSP1_YEAST	P14907	PAFTFGAqK	1	0	1	1	1	0	28760.9	20448.9	0	0	28760.9	20448.9	0
P14907_Q667	NSP1	sp|P14907|NSP1_YEAST	P14907	INSWDqVLVK	0.9792	0	0	0.9792	0	0	0	4014.75	0	0	0	0	0
P14922_Q904	CYC8	sp|P14922|CYC8_YEAST	P14922	qqDETAATTITVIK	1	0	0	1	1	0	0	42945.3	35843.6	0	0	42945.3	35843.6
P14922_Q905	CYC8	sp|P14922|CYC8_YEAST	P14922	qqDETAATTITVIK	1	0	0	1	1	0	0	42945.3	35843.6	0	0	42945.3	35843.6
P15019_N247	TAL1	sp|P15019|TAL1_YEAST	P15019	nLAGVDYLTISPALLDK	1	0	0	1	1	0	0	12484.7	15040.8	0	0	12484.7	15040.8
P15019_N47	TAL1	sp|P15019|TAL1_YEAST	P15019	FQPQDSTTnPSLILAAAK;FQPqDSTTnPSLILAAAK;FqPQDSTTnPSLILAAAK;FqPqDSTTnPSLILAAAK	1	1	1	1	1	186201	190921	178410	201961	186201	190921	82454.2	82395.6
P15019_Q118	TAL1	sp|P15019|TAL1_YEAST	P15019	LSFDTqATIEK	1	1	1	1	1	468224	485365	266787	225026	468224	485365	266787	225026
P15019_Q133	TAL1	sp|P15019|TAL1_YEAST	P15019	LFEqEGVSK	1	0	0	1	1	0	0	358932	367183	0	0	358932	367183
P15019_Q153	TAL1	sp|P15019|TAL1_YEAST	P15019	IASTWEGIqAAK	1	1	1	1	1	412178	580097	353766	271662	412178	580097	353766	271662
P15019_Q18	TAL1	sp|P15019|TAL1_YEAST	P15019	VANNSLEqLK	0.977	0	0	0.977	0.975	0	0	44144.2	53938.7	0	0	44144.2	53938.7
P15019_Q40	TAL1	sp|P15019|TAL1_YEAST	P15019	FqPQDSTTNPSLILAAAK;FqPQDSTTnPSLILAAAK;FqPqDSTTNPSLILAAAK;FqPqDSTTnPSLILAAAK	1	1	1	1	1	359419	335295	366595	388384	225405	208377	146422	152136
P15019_Q42	TAL1	sp|P15019|TAL1_YEAST	P15019	FQPqDSTTnPSLILAAAK;FqPqDSTTNPSLILAAAK;FqPqDSTTnPSLILAAAK	1	1	1	1	1	359419	335295	309914	326180	225405	208377	149203	149300
P15019_Q81	TAL1	sp|P15019|TAL1_YEAST	P15019	TTEEqVENAVDR	0.9757	0	0	0.9757	0	0	0	151040	181331	0	0	151040	181331
P15108_N276	HSC82	sp|P15108|HSC82_YEAST	P15108	nPSDITQEEYNAFYK;nPSDITqEEYNAFYK	0.9798	0.9772	0.9779	0.9798	0.9783	180443	455189	360007	336602	180443	293052	229805	207916
P15108_N286	HSC82	sp|P15108|HSC82_YEAST	P15108	NPSDITQEEYnAFYK;NPSDITqEEYnAFYK	0.9656	0	0	0.9501	0.9656	0	0	169176	225669	0	0	169176	165485
P15108_N294	HSC82	sp|P15108|HSC82_YEAST	P15108	SISnDWEDPLYVK	1	0	1	1	1	0	81175.1	70237	25366.9	0	81175.1	70237	25366.9
P15108_N37	HSC82	sp|P15108|HSC82_YEAST	P15108	ELISnASDALDK	1	1	1	1	0	442168	320275	77476.6	0	442168	320275	77476.6	0
P15108_N373	HSC82	sp|P15108|HSC82_YEAST	P15108	GVVDSEDLPLnLSR	1	0	0	1	0	0	0	40828.2	0	0	0	40828.2	0
P15108_N401	HSC82	sp|P15108|HSC82_YEAST	P15108	LIEAFnEIAEDSEQFDK;LIEAFnEIAEDSEqFDK	1	0	1	0.9697	1	0	82579.3	151280	52768.5	0	84789	82836.6	27521.5
P15108_N92	HSC82	sp|P15108|HSC82_YEAST	P15108	AELINnLGTIAK	0.974	0	0	0.974	0.9614	0	0	93612.4	57572.3	0	0	93612.4	57572.3
P15108_Q181	HSC82	sp|P15108|HSC82_YEAST	P15108	DDqLEYLEEK	1	1	1	1	1	838928	213756	799482	952136	838928	213756	799482	952136
P15108_Q206	HSC82	sp|P15108|HSC82_YEAST	P15108	HSEFVAYPIqLLVTK	1	0	0	1	1	0	0	108765	67060.4	0	0	64354.4	40327.8
P15108_Q261	HSC82	sp|P15108|HSC82_YEAST	P15108	EEVqELEELNK;EEVqELEELnK;VKEEVqELEELNK	1	0.9666	0.9707	0.9542	1	861004	938825	730253	861343	556895	475193	611225	861225
P15108_Q282	HSC82	sp|P15108|HSC82_YEAST	P15108	NPSDITqEEYNAFYK;NPSDITqEEYnAFYK;nPSDITqEEYNAFYK	0.9798	0.9772	0.9779	0.9798	0.9783	568171	648764	1.17682e+06	1110491	349720	467404	517117	471081
P15108_Q310	HSC82	sp|P15108|HSC82_YEAST	P15108	HFSVEGqLEFR	1	0	0	1	0	0	0	63520	0	0	0	63520	0
P15108_Q409	HSC82	sp|P15108|HSC82_YEAST	P15108	KLIEAFNEIAEDSEqFDK;LIEAFNEIAEDSEqFDK;LIEAFnEIAEDSEqFDK	1	0.9797	1	0.9785	1	926800	941803	1.50148e+06	1.14571e+06	911946	919085	1062343	895172
P15108_Q48	HSC82	sp|P15108|HSC82_YEAST	P15108	YqALSDPK	1	0	0	1	1	0	0	212399	90847	0	0	212399	90847
P15108_Q508	HSC82	sp|P15108|HSC82_YEAST	P15108	NFEVLFLTDPIDEYAFTqLK	0.9707	0	0	0.9707	0	0	0	6637.34	0	0	0	0	0
P15108_Q55	HSC82	sp|P15108|HSC82_YEAST	P15108	qLETEPDLFIR	1	1	1	1	1	1.53782e+06	3.54478e+06	1.75006e+06	1.54793e+06	1.53782e+06	3.54478e+06	1.75006e+06	1.54793e+06
P15108_Q557	HSC82	sp|P15108|HSC82_YEAST	P15108	DILGDqVEK	1	1	1	1	1	1.82541e+06	1.05397e+06	563059	693061	1.82541e+06	1.05397e+06	563059	693061
P15108_Q578	HSC82	sp|P15108|HSC82_YEAST	P15108	TGqFGWSANMER	0.9801	0	0	0.9801	0.9783	0	0	300826	290624	0	0	183581	182129
P15180_N275	KRS1	sp|P15180|SYKC_YEAST	P15180	FIEVETPMMnVIAGGATAK	1	0	0	0	1	0	0	0	19039.8	0	0	0	0
P15180_Q309	KRS1	sp|P15180|SYKC_YEAST	P15180	qLVVGGLDR	1	1	1	0	1	678616	793217	186451	110000	678616	793217	186451	110000
P15180_Q417	KRS1	sp|P15180|SYKC_YEAST	P15180	FPSGDqLHTAETGEFLK	1	0	0	1	1	0	0	86826.7	66808.7	0	0	60801.6	66808.7
P15180_Q511	KRS1	sp|P15180|SYKC_YEAST	P15180	EICNAYTELNDPFDqR;EICNAYTELnDPFDqR;EICnAYTELNDPFDqR	0.9749	0	0	0.928	0.961	0	0	64406	40699.6	0	0	64406	40699.6
P15180_Q72	KRS1	sp|P15180|SYKC_YEAST	P15180	TDLFADLDPSqYFETR	1	0	0	1	1	0	0	187296	136562	0	0	187296	136562
P15274_Q292	AMD1	sp|P15274|AMPD_YEAST	P15274	TDELIAqIPTLR	1	0	0	1	0	0	0	19621.7	0	0	0	0	0
P15303_Q233	SEC23	sp|P15303|SEC23_YEAST	P15303	FFLPLEqVEFK	1	0	0	1	1	0	0	18494.3	15754.2	0	0	18494.3	15754.2
P15303_Q594	SEC23	sp|P15303|SEC23_YEAST	P15303	SqFLSVFNNSPDETAFYR	0.9629	0	0	0.9629	0	0	0	6423.81	0	0	0	0	0
P15303_Q679	SEC23	sp|P15303|SEC23_YEAST	P15303	AGYqDDPQYADFK;AGYqDDPqYADFK	1	0	0	1	1	0	0	77292.8	69274.2	0	0	46146.1	43722.8
P15303_Q683	SEC23	sp|P15303|SEC23_YEAST	P15303	AGYqDDPqYADFK	1	0	0	1	1	0	0	51945.5	38841.4	0	0	51945.5	38841.4
P15303_Q720	SEC23	sp|P15303|SEC23_YEAST	P15303	FIDTEAGGSqAR	1	0	0	1	0	0	0	93745	0	0	0	0	0
P15454_Q103	GUK1	sp|P15454|KGUA_YEAST	P15454	TCILDIDMqGVK	1	0	0	1	1	0	0	185165	85679.8	0	0	107575	47390.7
P15454_Q152	GUK1	sp|P15454|KGUA_YEAST	P15454	LSAAqAELAYAETGAHDK	1	1	1	1	1	469908	253234	873390	666747	469908	253234	591195	446612
P15496_Q66	IDI1	sp|P15496|IDI1_YEAST	P15496	SSETSNDESGETCFSGHDEEqIK	0.9511	0	0	0.9481	0.9511	0	0	44500.8	48167.4	0	0	44500.8	48167.4
P15565_Q538	TRM1	sp|P15565|TRM1_YEAST	P15565	LSFAPNEqSGNIEK	0.9475	0	0	0.9475	0	0	0	14675.2	25137.7	0	0	14675.2	25137.7
P15624_Q10	FRS1	sp|P15624|SYFB_YEAST	P15624	QqLFDLLGK;qqLFDLLGK	1	0	1	1	1	0	63194.7	119543	66350.6	0	45382.9	61329.3	45804.2
P15624_Q174	FRS1	sp|P15624|SYFB_YEAST	P15624	FVPLNqTQEFTGDK;FVPLNqTqEFTGDK	0.9753	0	0	0.9753	0.9434	0	0	154041	180386	0	0	85303.8	100297
P15624_Q176	FRS1	sp|P15624|SYFB_YEAST	P15624	FVPLNQTqEFTGDK;FVPLNqTqEFTGDK	0.9753	0	0	0.9753	0.9592	0	0	175297	163776	0	0	88041.7	82258.6
P15624_Q441	FRS1	sp|P15624|SYFB_YEAST	P15624	TLEYqVVR	1	0	0	1	1	0	0	99061.8	0	0	0	99061.8	0
P15624_Q505	FRS1	sp|P15624|SYFB_YEAST	P15624	NSGFEIIqGLLGK	0.9701	0	0	0.9701	0.9515	0	0	18823	13709.6	0	0	18823	13709.6
P15624_Q9	FRS1	sp|P15624|SYFB_YEAST	P15624	qQLFDLLGK;qqLFDLLGK	1	0	1	1	1	0	63194.7	200023	104662	0	64139.3	104970	53456.6
P15625_N492	FRS2	sp|P15625|SYFA_YEAST	P15625	VSLDFIETnPAAR	1	1	1	1	0	113303	185916	106706	89151.4	113303	185916	106706	89151.4
P15625_Q27	FRS2	sp|P15625|SYFA_YEAST	P15625	STLATFPqHGSqDVLSALNSLK	0.9751	0	0	0.9751	0	0	0	14776.7	0	0	0	0	0
P15625_Q277	FRS2	sp|P15625|SYFA_YEAST	P15625	DLqDTFYIK	1	0	1	1	1	0	69633	90809.2	83048	0	69633	90809.2	83048
P15625_Q31	FRS2	sp|P15625|SYFA_YEAST	P15625	STLATFPQHGSqDVLSALNSLK;STLATFPQHGSqDVLSALnSLK;STLATFPqHGSqDVLSALNSLK	0.9751	0	0	0.9751	0	0	0	44659.6	0	0	0	0	0
P15625_Q64	FRS2	sp|P15625|SYFA_YEAST	P15625	EGAqILNEGSYEIK	0.9797	0	0	0.9797	0.9766	0	0	59762.5	64972	0	0	59762.5	64972
P15625_Q80	FRS2	sp|P15625|SYFA_YEAST	P15625	LIqELGQLqIK;LIqELGqLQIK;LIqELGqLqIK	1	0	1	1	1	0	180651	200391	66919.1	0	209173	66645.3	34845.5
P15625_Q84	FRS2	sp|P15625|SYFA_YEAST	P15625	LIQELGqLqIK;LIqELGqLQIK;LIqELGqLqIK	1	0	1	1	1	0	180651	195405	66919.1	0	209173	66645.3	34845.5
P15625_Q86	FRS2	sp|P15625|SYFA_YEAST	P15625	LIQELGqLqIK;LIqELGQLqIK;LIqELGqLqIK	1	0	1	1	1	0	180651	191205	30560.7	0	193597	60739.7	32750.7
P15646_Q303	NOP1	sp|P15646|FBRL_YEAST	P15646	PLEqLTLEPYER	1	0	0	1	1	0	0	45289.6	40903.2	0	0	45289.6	40903.2
P15700_Q111	URA6	sp|P15700|KCY_YEAST	P15700	MDqAISFER	1	0	0	0	1	0	0	0	58751.4	0	0	0	0
P15700_Q197	URA6	sp|P15700|KCY_YEAST	P15700	DVqDAIRDSL	1	0	1	0	0	0	104834	0	0	0	0	0	0
P15700_Q61	URA6	sp|P15700|KCY_YEAST	P15700	AGSqYGELIK	1	0	0	1	1	0	0	108246	86352.7	0	0	108246	86352.7
P15700_Q74	URA6	sp|P15700|KCY_YEAST	P15700	EGqIVPQEITLALLR;EGqIVPqEITLALLR	1	0	1	1	0.9782	0	77317.9	54177.3	16433.6	0	102379	29232.9	14965.5
P15700_Q78	URA6	sp|P15700|KCY_YEAST	P15700	EGqIVPqEITLALLR	1	0	1	1	0	0	77317.9	22076.3	0	0	77317.9	22076.3	0
P15703_Q105	BGL2	sp|P15703|BGL2_YEAST	P15703	AALqTYLPK	1	1	1	1	1	333808	177659	96996	61875.8	333808	177659	96996	61875.8
P15703_Q51	BGL2	sp|P15703|BGL2_YEAST	P15703	STSDYETELqALK	1	0	1	1	1	0	119149	183620	134023	0	119149	183620	134023
P15705_N170	STI1	sp|P15705|STI1_YEAST	P15705	qnPQAIGqDLFTDPR	0.9273	0	0	0.9273	0	0	0	46732.5	0	0	0	0	0
P15705_Q169	STI1	sp|P15705|STI1_YEAST	P15705	qnPQAIGqDLFTDPR	0.9273	0	0	0.9273	0	0	0	46732.5	0	0	0	0	0
P15705_Q172	STI1	sp|P15705|STI1_YEAST	P15705	QNPqAIGqDLFTDPR	0.7704	0	0	0.7704	0	0	0	91161.9	79851.5	0	0	91161.9	79851.5
P15705_Q176	STI1	sp|P15705|STI1_YEAST	P15705	QNPqAIGqDLFTDPR;qnPQAIGqDLFTDPR	0.9277	0	0	0.9277	0	0	0	137894	79851.5	0	0	91161.9	79851.5
P15705_Q277	STI1	sp|P15705|STI1_YEAST	P15705	qFDEAIEHYNK	0.9795	0	0	0.9795	0.9755	0	0	208248	203640	0	0	168633	152147
P15705_Q324	STI1	sp|P15705|STI1_YEAST	P15705	GEYETAISTLNDAVEqGR	0.9791	0	0.976	0.9791	0.9768	0	76526.2	134950	146947	0	76526.2	134950	146947
P15705_Q508	STI1	sp|P15705|STI1_YEAST	P15705	EIDqLYYK	1	1	1	1	1	315378	248511	164618	153659	315378	248511	164618	153659
P15705_Q519	STI1	sp|P15705|STI1_YEAST	P15705	FqPGTSNETPEETYQR;FqPGTSNETPEETYqR	0.9799	0	0.9641	0.9799	0.9781	0	256463	400608	420243	0	256463	246172	270667
P15705_Q532	STI1	sp|P15705|STI1_YEAST	P15705	FQPGTSNETPEETYqR;FqPGTSNETPEETYqR	0.9799	0	0.9639	0.9799	0.9781	0	256463	423698	437864	0	256463	249087	267500
P15705_Q577	STI1	sp|P15705|STI1_YEAST	P15705	IqTLIAAGIIR	1	1	1	1	1	113146	254353	195538	118412	113146	254353	195538	118412
P15731_Q93	UBC4	sp|P15731|UBC4_YEAST	P15731	DqWSPALTLSK	1	1	1	1	1	787097	1.04418e+06	873880	787346	787097	1.04418e+06	873880	787346
P15873_Q132	POL30	sp|P15873|PCNA_YEAST	P15873	IEELqYDSTLSLPSSEFSK	1	1	1	1	1	106181	236569	203278	174910	106181	236569	203278	174910
P15873_Q201	POL30	sp|P15873|PCNA_YEAST	P15873	LEMDqPVDLTFGAK	1	0	0	1	1	0	0	109112	110108	0	0	62333.3	63200.9
P15873_Q238	POL30	sp|P15873|PCNA_YEAST	P15873	LSSEAPALFqFDLK	1	0	1	1	1	0	223653	85872.3	38882.9	0	223653	85872.3	38882.9
P15891_Q215	ABP1	sp|P15891|ABP1_YEAST	P15891	DFDqAPLK	1	0	0	1	1	0	0	0	37454.9	0	0	0	0
P15891_Q316	ABP1	sp|P15891|ABP1_YEAST	P15891	SPAqLWAER	1	0	1	1	1	0	96933.9	22738.7	35108.3	0	96933.9	22738.7	35108.3
P15891_Q469	ABP1	sp|P15891|ABP1_YEAST	P15891	EEPEqEEIAPSLPSR	1	1	1	1	1	546369	303493	358549	476032	546369	303493	358549	476032
P15891_Q487	ABP1	sp|P15891|ABP1_YEAST	P15891	qEEAPEQAPEEEIEEEAEEAAPqLPSR;qEEAPEqAPEEEIEEEAEEAAPqLPSR	1	0	1	1	1	0	247457	82236.5	105151	0	247457	82236.5	59693.5
P15891_Q493	ABP1	sp|P15891|ABP1_YEAST	P15891	qEEAPEqAPEEEIEEEAEEAAPqLPSR	1	0	1	1	1	0	247457	82236.5	59693.5	0	247457	82236.5	59693.5
P15891_Q509	ABP1	sp|P15891|ABP1_YEAST	P15891	qEEAPEQAPEEEIEEEAEEAAPqLPSR;qEEAPEqAPEEEIEEEAEEAAPqLPSR	1	0	1	1	1	0	247457	82236.5	105151	0	247457	82236.5	59693.5
P15891_Q57	ABP1	sp|P15891|ABP1_YEAST	P15891	EYEPESTGSSFHDFLqLFDETK	1	0	0	1	0	0	0	13813	0	0	0	0	0
P15992_N174	HSP26	sp|P15992|HSP26_YEAST	P15992	VITLPDYPGVDADnIK	1	0	1	1	1	0	145695	64379.4	137361	0	145695	64379.4	137361
P16120_N102	THR4	sp|P16120|THRC_YEAST	P16120	SDEVTPLVQnVTGDK	0.8911	0	0	0	0.8911	0	0	0	34671.4	0	0	0	0
P16120_N145	THR4	sp|P16120|THRC_YEAST	P16120	TNAnLPEGEK	0.9771	0	0	0.9684	0.9771	0	0	34756.3	43785.8	0	0	34756.3	43785.8
P16120_Q101	THR4	sp|P16120|THRC_YEAST	P16120	SDEVTPLVqNVTGDK	0.9596	0	0	0.8348	0.9596	0	0	304852	398770	0	0	304852	398770
P16120_Q153	THR4	sp|P16120|THRC_YEAST	P16120	qITVVGATSGDTGSAAIYGLR	1	1	1	1	1	129479	774738	151811	104125	129479	647957	127207	85780.1
P16120_Q368	THR4	sp|P16120|THRC_YEAST	P16120	AGEIVNNWFqELK	0.9778	0	0	0.9778	0.9762	0	0	42488.2	27271.1	0	0	42488.2	27271.1
P16120_Q443	THR4	sp|P16120|THRC_YEAST	P16120	SIqYISLSTAHPAK	1	0	0	1	1	0	0	406224	238655	0	0	232015	135169
P16120_Q59	THR4	sp|P16120|THRC_YEAST	P16120	LSFqDLAFAIMR	1	0	0	1	1	0	0	42742.5	19613.3	0	0	23839.8	11482
P16120_Q72	THR4	sp|P16120|THRC_YEAST	P16120	LYIAqEEIPDADLK	1	1	1	1	1	590440	802488	1.10176e+06	718899	590440	802488	1.10176e+06	718899
P16140_N12	VMA2	sp|P16140|VATB_YEAST	P16140	ELFAInK	1	0	0	0	1	0	0	0	8202.07	0	0	0	0
P16140_N135	VMA2	sp|P16140|VATB_YEAST	P16140	VFAEDYLDInGSPINPYAR	0.9604	0	0	0.9604	0	0	0	14266.4	0	0	0	0	0
P16140_N246	VMA2	sp|P16140|VATB_YEAST	P16140	TSLFLNLAnDPTIER	0.9536	0	0	0.9463	0.9536	0	0	43955.7	21165.2	0	0	43955.7	21165.2
P16140_Q186	VMA2	sp|P16140|VATB_YEAST	P16140	IPIFSASGLPHNEIAAqICR	0.978	0	0	0.978	0	0	0	34481.9	0	0	0	0	0
P16140_Q227	VMA2	sp|P16140|VATB_YEAST	P16140	qDFEENGSLER	0.9803	0	0.9264	0.9658	0.9324	0	0	0	2703.13	0	0	0	2703.13
P16140_Q269	VMA2	sp|P16140|VATB_YEAST	P16140	LALTTAEYLAYqTER	1	1	1	1	0	262146	626181	23012.1	299445	262146	626181	23012.1	299445
P16140_Q446	VMA2	sp|P16140|VATB_YEAST	P16140	TFITqGAYEDR	1	1	1	1	1	317796	353323	340791	303625	317796	353323	340791	303625
P16140_Q460	VMA2	sp|P16140|VATB_YEAST	P16140	TVFESLDqAWSLLR	1	0	0	1	1	0	0	32410.1	28204.6	0	0	32410.1	28204.6
P16140_Q64	VMA2	sp|P16140|VATB_YEAST	P16140	qGQVLEIR;qGqVLEIR	1	1	1	1	1	341627	187484	1.02972e+06	53197.6	584046	320522	184485	90946.7
P16140_Q66	VMA2	sp|P16140|VATB_YEAST	P16140	qGqVLEIR	1	1	1	1	1	341627	187484	107894	53197.6	341627	187484	107894	53197.6
P16140_Q78	VMA2	sp|P16140|VATB_YEAST	P16140	AIVqVFEGTSGIDVK	1	1	1	1	1	259440	438641	167663	125097	259440	438641	167663	125097
P16387_Q267	PDA1	sp|P16387|ODPA_YEAST	P16387	GqYIPGLK	1	0	0	1	0	0	0	66143.8	41410.9	0	0	66143.8	41410.9
P16387_Q369	PDA1	sp|P16387|ODPA_YEAST	P16387	YVDEqVELADAAPPPEAK	1	1	1	1	1	177600	215493	131521	123022	177600	215493	131521	123022
P16387_Q83	PDA1	sp|P16387|ODPA_YEAST	P16387	ATLLqMYK	1	0	0	1	0	0	0	9464.02	0	0	0	0	0
P16474_N108	KAR2	sp|P16474|BIP_YEAST	P16474	NQVAAnPQnTIFDIK;NqVAAnPQNTIFDIK;NqVAAnPQnTIFDIK;NqVAAnPqNTIFDIK	0.9751	0	0	0.9751	0.9168	0	0	185251	63487.7	0	0	62209.9	63769.2
P16474_N111	KAR2	sp|P16474|BIP_YEAST	P16474	NQVAANPQnTIFDIK;NQVAAnPQnTIFDIK;NqVAAnPQnTIFDIK	0.9452	0	0	0.9452	0.8352	0	0	209148	127133	0	0	85832	127133
P16474_N220	KAR2	sp|P16474|BIP_YEAST	P16474	IVnEPTAAAIAYGLDK	1	0	0	1	1	0	0	34748.6	30424.8	0	0	34748.6	30424.8
P16474_N351	KAR2	sp|P16474|BIP_YEAST	P16474	FEELnLDLFK	1	0	0	1	0	0	0	30218.7	0	0	0	0	0
P16474_N81	KAR2	sp|P16474|BIP_YEAST	P16474	TEILANEQGnR	0.9537	0	0	0.9537	0	0	0	227075	0	0	0	0	0
P16474_Q104	KAR2	sp|P16474|BIP_YEAST	P16474	NqVAANPqNTIFDIK;NqVAAnPQNTIFDIK;NqVAAnPQnTIFDIK;NqVAAnPqNTIFDIK	0.9749	0	0	0.9749	0.9696	0	0	235709	231791	0	0	122650	152711
P16474_Q110	KAR2	sp|P16474|BIP_YEAST	P16474	NQVAANPqNTIFDIK;NqVAANPqNTIFDIK;NqVAAnPqNTIFDIK	0.9724	0	0	0.9724	0.9699	0	0	313874	359755	0	0	125064	150136
P16474_Q175	KAR2	sp|P16474|BIP_YEAST	P16474	qIAEDYLGTK	1	0	1	1	1	0	286531	787103	643040	0	286531	787103	643040
P16474_Q200	KAR2	sp|P16474|BIP_YEAST	P16474	VTHAVVTVPAYFNDAqR	0.9784	0	0	0.9775	0.9773	0	0	203186	208906	0	0	173175	178771
P16474_Q367	KAR2	sp|P16474|BIP_YEAST	P16474	VLqDSGLEK	1	0	1	1	1	0	177294	508713	558208	0	177294	508713	558208
P16474_Q392	KAR2	sp|P16474|BIP_YEAST	P16474	VqQLLESYFDGK;VqqLLESYFDGK	1	0	0	1	1	0	0	407955	236433	0	0	341112	140500
P16474_Q393	KAR2	sp|P16474|BIP_YEAST	P16474	VQqLLESYFDGK;VqqLLESYFDGK	1	0	0	1	1	0	0	441002	468314	0	0	244225	257662
P16474_Q469	KAR2	sp|P16474|BIP_YEAST	P16474	SqIFSTAVDNQPTVMIK;SqIFSTAVDNqPTVMIK	0.9795	0	0	0.9795	0.9778	0	0	331427	274817	0	0	201749	165472
P16474_Q478	KAR2	sp|P16474|BIP_YEAST	P16474	SQIFSTAVDNqPTVMIK;SqIFSTAVDNqPTVMIK	0.9737	0	0	0.9737	0.9673	0	0	141742	63589.6	0	0	73008	40767.1
P16474_Q555	KAR2	sp|P16474|BIP_YEAST	P16474	LTqEEIDR	1	1	1	1	1	590001	225176	665002	765407	590001	225176	665002	765407
P16474_Q79	KAR2	sp|P16474|BIP_YEAST	P16474	TEILANEqGNR	0.9347	0	0	0.9347	0.9282	0	0	189253	249077	0	0	189253	249077
P16521_N122	YEF3	sp|P16521|EF3A_YEAST	P16521	EIqSVASETLISIVNAVnPVAIK	0.9796	0	0.9778	0.9796	0.9781	0	77332.3	84647.6	11849	0	77332.3	84647.6	11849
P16521_N141	YEF3	sp|P16521|EF3A_YEAST	P16521	ALLPHLTNAIVETnK	0.9771	0	0	0	0.9771	0	0	0	46971.1	0	0	0	0
P16521_N25	YEF3	sp|P16521|EF3A_YEAST	P16521	LSVATADnR	1	0	0	1	1	0	0	42332.4	69672.9	0	0	42332.4	69672.9
P16521_N297	YEF3	sp|P16521|EF3A_YEAST	P16521	SnFATIADPEAR	1	1	1	0	0	168756	129100	0	0	168756	129100	0	0
P16521_N322	YEF3	sp|P16521|EF3A_YEAST	P16521	VGnVGEDDAIPEVSHAGDVSTTLQVVNELLK;VGnVGEDDAIPEVSHAGDVSTTLqVVNELLK	0.9491	0	0	0.9491	0.9369	0	0	39564.7	25475.7	0	0	19551.2	29707.6
P16521_N346	YEF3	sp|P16521|EF3A_YEAST	P16521	VGNVGEDDAIPEVSHAGDVSTTLQVVnELLK	0.9621	0	0	0.9621	0.948	0	0	30454.4	40118.7	0	0	0	0
P16521_N643	YEF3	sp|P16521|EF3A_YEAST	P16521	AYEELSnTDLEFK	1	1	0	0	0	255454	0	0	36081.1	255454	0	0	36081.1
P16521_Q107	YEF3	sp|P16521|EF3A_YEAST	P16521	EIqSVASETLISIVNAVNPVAIK;EIqSVASETLISIVNAVnPVAIK	0.98	0.9793	0.9779	0.98	0.978	77609.4	130296	225062	129387	85311.5	86170.2	116091	76197.8
P16521_Q16	YEF3	sp|P16521|EF3A_YEAST	P16521	VLEELFqK	1	1	1	1	1	2.47695e+06	3.5597e+06	2.44169e+06	2.31921e+06	2.47695e+06	3.5597e+06	2.44169e+06	2.31921e+06
P16521_Q281	YEF3	sp|P16521|EF3A_YEAST	P16521	LVEDPqVIAPFLGK	1	1	1	1	1	384250	394817	457303	376168	384250	394817	457303	376168
P16521_Q343	YEF3	sp|P16521|EF3A_YEAST	P16521	VGNVGEDDAIPEVSHAGDVSTTLqVVNELLK;VGnVGEDDAIPEVSHAGDVSTTLqVVNELLK	0.9378	0	0	0.878	0.9378	0	0	211609	150870	0	0	188810	150870
P16521_Q480	YEF3	sp|P16521|EF3A_YEAST	P16521	AIANGqVDGFPTQEECR;AIANGqVDGFPTqEECR	0.9754	0	0	0.9754	0.9709	0	0	91936.5	133777	0	0	42480.4	187145
P16521_Q487	YEF3	sp|P16521|EF3A_YEAST	P16521	AIANGQVDGFPTqEECR;AIANGqVDGFPTqEECR	0.9798	0	0	0.9798	0.9776	0	0	155819	142202	0	0	65076.9	133554
P16521_Q675	YEF3	sp|P16521|EF3A_YEAST	P16521	VTNMEFqYPGTSK;VTnMEFqYPGTSK	1	0	0	1	0.973	0	0	348361	337264	0	0	186132	188851
P16521_Q738	YEF3	sp|P16521|EF3A_YEAST	P16521	qHAFAHIESHLDK	1	0	0	1	1	0	0	8017.91	7680.49	0	0	8017.91	7680.49
P16521_Q757	YEF3	sp|P16521|EF3A_YEAST	P16521	TPSEYIqWR	1	1	1	1	1	576252	460792	528734	406820	576252	460792	528734	406820
P16521_Q761	YEF3	sp|P16521|EF3A_YEAST	P16521	FqTGEDRETMDR	1	0	0	0	1	0	0	0	109122	0	0	0	54413.5
P16521_Q775	YEF3	sp|P16521|EF3A_YEAST	P16521	qINENDAEAMNK	0.9756	0	0	0.9732	0.9756	0	0	132150	184669	0	0	76023	113713
P16521_Q866	YEF3	sp|P16521|EF3A_YEAST	P16521	EALASGqFR;EALASGqFRPLTR	1	1	1	1	1	1.46026e+06	1.04154e+06	212850	230885	1.52668e+06	353210	222533	241388
P16521_Q913	YEF3	sp|P16521|EF3A_YEAST	P16521	LVLAAGTWqR	1	1	0	1	1	109593	0	107771	78779	109593	0	107771	78779
P16521_Q982	YEF3	sp|P16521|EF3A_YEAST	P16521	MTPSGHNWVSGqGAGPR	0.9782	0	0	0.9771	0.9782	0	0	196247	194574	0	0	150598	134333
P16547_Q100	OM45	sp|P16547|OM45_YEAST	P16547	VISPEEDAqTR	1	0	0	1	1	0	0	89117	66541	0	0	89117	66541
P16547_Q272	OM45	sp|P16547|OM45_YEAST	P16547	GEqSEqqIAER	1	0	0	0	1	0	0	0	18159.6	0	0	0	0
P16547_Q275	OM45	sp|P16547|OM45_YEAST	P16547	GEqSEqqIAER	1	0	0	0	1	0	0	0	18159.6	0	0	0	0
P16547_Q276	OM45	sp|P16547|OM45_YEAST	P16547	GEqSEqqIAER	1	0	0	0	1	0	0	0	18159.6	0	0	0	0
P16547_Q294	OM45	sp|P16547|OM45_YEAST	P16547	GLEGWGETAAqLSK	1	0	0	1	1	0	0	35501.3	47145.8	0	0	35501.3	47145.8
P16547_Q79	OM45	sp|P16547|OM45_YEAST	P16547	DALLGVSqK	1	0	0	0	1	0	0	0	27905.9	0	0	0	0
P16550_N85	APA1	sp|P16550|APA1_YEAST	P16550	GqTPEGEDPLGKPEEELTVIPEFGGADnK	1	0	0	0	1	0	0	0	61768.5	0	0	0	0
P16550_Q172	APA1	sp|P16550|APA1_YEAST	P16550	FVTFqDR	1	0	0	1	1	0	0	191603	104322	0	0	191603	104322
P16550_Q192	APA1	sp|P16550|APA1_YEAST	P16550	EHFLPTFNTEPLqDAK	0.98	0	0	0.98	0.9608	0	0	59073.4	78426.5	0	0	59073.4	78426.5
P16550_Q233	APA1	sp|P16550|APA1_YEAST	P16550	ALTFFqDWLNENPELK	0.9779	0	0	0.9779	0.9733	0	0	17946	18137.7	0	0	17946	18137.7
P16550_Q28	APA1	sp|P16550|APA1_YEAST	P16550	FIqTETTK	1	0	0	1	1	0	0	155288	90308.3	0	0	155288	90308.3
P16550_Q59	APA1	sp|P16550|APA1_YEAST	P16550	GqTPEGEDPLGKPEEELTVIPEFGGADNK;GqTPEGEDPLGKPEEELTVIPEFGGADnK	1	0.9772	0.9805	0.9802	1	163369	269950	771301	694791	163369	269950	771301	633022
P16603_N47	NCP1	sp|P16603|NCPR_YEAST	P16603	ELLMSDDGDITAVSSGnR	1	0	0	0	1	0	0	0	14561.4	0	0	0	0
P16603_N531	NCP1	sp|P16603|NCPR_YEAST	P16603	LPSnPSTPVIMIGPGTGVAPFR	1	0	0	1	0	0	0	27211.1	0	0	0	0	0
P16603_Q216	NCP1	sp|P16603|NCPR_YEAST	P16603	DELHLDEqEAK	1	0	0	1	1	0	0	61365.5	59254.5	0	0	61365.5	59254.5
P16603_Q396	NCP1	sp|P16603|NCPR_YEAST	P16603	DqFAVEITSK	1	1	0	0	0	75374.7	0	0	0	0	0	0	0
P16603_Q589	NCP1	sp|P16603|NCPR_YEAST	P16603	NTDDFLYqDEWPEYAK	0.9709	0	0	0.9709	0.9632	0	0	42321.1	31659.6	0	0	42321.1	31659.6
P16603_Q68	NCP1	sp|P16603|NCPR_YEAST	P16603	NYLVLYASqTGTAEDYAK	0.9778	0	0	0.9778	0	0	0	18052.8	0	0	0	0	0
P16622_Q218	HEM15	sp|P16622|HEMH_YEAST	P16622	LqEFPqPVR	1	1	0	1	1	116412	0	40918.5	37749.1	116412	0	40918.5	37749.1
P16622_Q222	HEM15	sp|P16622|HEMH_YEAST	P16622	LQEFPqPVR;LqEFPqPVR	1	1	0	1	1	116412	0	67527.7	65958.1	116412	0	39981.5	38633.8
P16622_Q276	HEM15	sp|P16622|HEMH_YEAST	P16622	LVWQSqVGPK;LVWqSqVGPK	1	0	0	0	0.9688	0	0	0	20885.5	0	0	0	20885.5
P16649_Q589	TUP1	sp|P16649|TUP1_YEAST	P16649	DGqSVVSGSLDR	1	0	1	0	0	0	10287805	0	0	0	0	0	0
P16861_N531	PFK1	sp|P16861|PFKA1_YEAST	P16861	AVLEFTPETPSPLIGILEnK	1	0	1	1	1	0	92145.4	28994.4	43985.9	0	92145.4	28994.4	43985.9
P16861_N986	PFK1	sp|P16861|PFKA1_YEAST	P16861	AEVAALAAEnK	1	0	0	1	1	0	0	67876.8	52952.2	0	0	67876.8	52952.2
P16861_Q2	PFK1	sp|P16861|PFKA1_YEAST	P16861	MqSQDSCYGVAFR;MqSqDSCYGVAFR	1	0	0	1	1	0	0	34872.8	2483.71	0	0	10739.4	3724.25
P16861_Q4	PFK1	sp|P16861|PFKA1_YEAST	P16861	MqSqDSCYGVAFR	1	0	0	1	1	0	0	23265.2	2483.71	0	0	10739.4	3724.25
P16861_Q461	PFK1	sp|P16861|PFKA1_YEAST	P16861	NNTIIVAEGALDDqLNPVTANDVK	0.9249	0	0	0.9131	0.9249	0	0	14472.2	19096.2	0	0	14472.2	19096.2
P16861_Q490	PFK1	sp|P16861|PFKA1_YEAST	P16861	VTILGHVqR	1	0	0	1	1	0	0	35136.3	26289.6	0	0	35136.3	26289.6
P16861_Q506	PFK1	sp|P16861|PFKA1_YEAST	P16861	WLATLqGVDAVK	1	0	0	1	0	0	0	82614.2	0	0	0	0	0
P16861_Q680	PFK1	sp|P16861|PFKA1_YEAST	P16861	SVASEDLGTIAYYFqK	1	0	1	1	1	0	90202.1	113127	87227.2	0	90202.1	113127	87227.2
P16861_Q887	PFK1	sp|P16861|PFKA1_YEAST	P16861	FIEqWNK	0.9759	0.9686	0.9103	0.9759	0	0	24905.2	0	0	0	0	0	0
P16862_N212	PFK2	sp|P16862|PFKA2_YEAST	P16862	AIAVMTSGGDAPGMnSNVR	0.9596	0	0	0	0.9596	0	0	0	11248.9	0	0	0	0
P16862_N39	PFK2	sp|P16862|PFKA2_YEAST	P16862	FLSLEnR	1	1	0	0	1	65572.1	0	0	90490.8	65572.1	0	0	90490.8
P16862_N52	PFK2	sp|P16862|PFKA2_YEAST	P16862	SSPDENSTLLSnDSISLK	0.8501	0	0	0	0.8501	0	0	0	20198.9	0	0	0	0
P16862_Q423	PFK2	sp|P16862|PFKA2_YEAST	P16862	PATSSEWqDQMCDIVSK	0.9361	0	0	0.9361	0.932	0	0	36643.1	26272.2	0	0	36643.1	26272.2
P16862_Q425	PFK2	sp|P16862|PFKA2_YEAST	P16862	PATSSEWQDqMCDIVSK	0.9715	0	0	0.9715	0.9686	0	0	25334	24784.2	0	0	25334	24784.2
P16862_Q483	PFK2	sp|P16862|PFKA2_YEAST	P16862	ITTLGHVqR	1	0	0	1	0	0	0	22569.6	22672	0	0	22569.6	22672
P16862_Q647	PFK2	sp|P16862|PFKA2_YEAST	P16862	DMLGWqSR	1	0	0	1	1	0	0	69568.4	53709.3	0	0	69568.4	53709.3
P16862_Q855	PFK2	sp|P16862|PFKA2_YEAST	P16862	PAYPGHVqQGGLPSPIDR	0.96	0	0	0.96	0	0	0	35509.9	0	0	0	0	0
P16862_Q856	PFK2	sp|P16862|PFKA2_YEAST	P16862	PAYPGHVQqGGLPSPIDR	0.9079	0	0	0	0.9079	0	0	0	29912.7	0	0	0	0
P16862_Q924	PFK2	sp|P16862|PFKA2_YEAST	P16862	qLYDYETEVSMR	1	0	0	1	1	0	0	182972	117550	0	0	118546	90780.8
P16862_Q93	PFK2	sp|P16862|PFKA2_YEAST	P16862	SHATqSLVFNTSDILAVK	0.9761	0	0	0	0.9761	0	0	0	12608.4	0	0	0	0
P17106_Q303	CBF1	sp|P17106|CBF1_YEAST	P17106	LqEELGNAYK	0.9781	0	0	0.9732	0.9781	0	0	29053.6	42701.9	0	0	29053.6	42701.9
P17106_Q68	CBF1	sp|P17106|CBF1_YEAST	P17106	GTqSqYESGLTSNK	0.9617	0	0	0.9617	0	0	0	152854	0	0	0	0	0
P17106_Q70	CBF1	sp|P17106|CBF1_YEAST	P17106	GTqSqYESGLTSNK	0.9617	0	0	0.9617	0	0	0	152854	0	0	0	0	0
P17255_N585	VMA1	sp|P17255|VATA_YEAST	P17255	nIPSFLSTDNIGTR	0.9796	0	0.9796	0	0.9698	0	80593.4	0	42840.7	0	80593.4	0	42840.7
P17255_N7	VMA1	sp|P17255|VATA_YEAST	P17255	AGAIEnARK	1	1	1	0	0	323546	318555	0	0	323546	318555	0	0
P17255_N929	VMA1	sp|P17255|VATA_YEAST	P17255	FYDSnYPEFPVLR	1	0	0	0	1	0	0	0	24687.6	0	0	0	0
P17255_N946	VMA1	sp|P17255|VATA_YEAST	P17255	EILSnAEELEQVVQLVGK;EILSnAEELEqVVQLVGK;EILSnAEELEqVVqLVGK	1	0	0	1	0.9771	0	0	11482.3	5073.48	0	0	3776.25	4758.48
P17255_Q1013	VMA1	sp|P17255|VATA_YEAST	P17255	AFISYHDEAqK	1	0	0	1	1	0	0	125946	108642	0	0	102535	82968.5
P17255_Q121	VMA1	sp|P17255|VATA_YEAST	P17255	EESqSIYIPR	1	1	1	1	1	771390	687198	340476	338390	771390	687198	340476	338390
P17255_Q141	VMA1	sp|P17255|VATA_YEAST	P17255	WqFTPGK	1	0	0	1	1	0	0	90936.1	49185.7	0	0	90936.1	49185.7
P17255_Q238	VMA1	sp|P17255|VATA_YEAST	P17255	LSADYPLLTGqR	1	1	1	1	1	361615	628477	516349	458446	361615	628477	516349	458446
P17255_Q268	VMA1	sp|P17255|VATA_YEAST	P17255	TVISqSLSK	1	0	1	0	0	0	276108	0	0	0	276108	0	0
P17255_Q335	VMA1	sp|P17255|VATA_YEAST	P17255	ETMYSVVqK	1	0	0	0	1	0	0	27853.1	37947	0	0	27853.1	37947
P17255_Q72	VMA1	sp|P17255|VATA_YEAST	P17255	ATIqVYEETAGLTVGDPVLR	1	0	1	1	1	0	179210	263744	167703	0	179210	222564	144154
P17255_Q833	VMA1	sp|P17255|VATA_YEAST	P17255	LGEMPADqGFPAYLGAK	1	0	0	1	1	0	0	131193	128266	0	0	82342.6	78291.2
P17255_Q952	VMA1	sp|P17255|VATA_YEAST	P17255	EILSNAEELEqVVQLVGK;EILSNAEELEqVVqLVGK;EILSnAEELEqVVQLVGK;EILSnAEELEqVVqLVGK	1	0	0.7253	1	0.9688	0	97742.6	113161	82018.9	0	97742.6	56172.6	46803.5
P17255_Q955	VMA1	sp|P17255|VATA_YEAST	P17255	EILSNAEELEQVVqLVGK;EILSNAEELEqVVqLVGK;EILSnAEELEqVVqLVGK	1	0	0.7361	1	0.8941	0	97742.6	106653	73480.7	0	97742.6	56362.4	46645.8
P17423_Q169	THR1	sp|P17423|KHSE_YEAST	P17423	DLTPqEVER	1	0	0	0	1	0	0	0	59298.6	0	0	0	0
P17423_Q241	THR1	sp|P17423|KHSE_YEAST	P17423	AYPTqDLVFNLQR;AYPTqDLVFNLqR	0.9723	0	0.933	0.9723	0.9615	0	79165.2	101873	32623.4	0	75911.4	52933.7	37001.2
P17423_Q248	THR1	sp|P17423|KHSE_YEAST	P17423	AYPTQDLVFNLqR;AYPTqDLVFNLqR	0.9723	0	0.9323	0.9723	0	0	79165.2	114591	0	0	82111.5	57257.5	0
P17505_Q186	MDH1	sp|P17505|MDHM_YEAST	P17505	FISEVENTDPTqER	0.9794	0.9773	0.9688	0.9794	0.9776	408384	216846	221995	299901	408384	216846	221995	299901
P17505_Q225	MDH1	sp|P17505|MDHM_YEAST	P17505	IqFGGDEVVK	1	1	0	1	1	136126	0	168741	146591	136126	0	168741	146591
P17505_Q31	MDH1	sp|P17505|MDHM_YEAST	P17505	VTVLGAGGGIGqPLSLLLK	1	0	1	1	1	0	92631.7	35405.3	27194.5	0	92631.7	35405.3	27194.5
P17536_Q107	TPM1	sp|P17536|TPM1_YEAST	P17536	qLSEDSHHLQSNNDNFSK;qLSEDSHHLqSNNDNFSK	0.9664	0	0	0.9664	0.9631	0	0	15862.6	52545.5	0	0	15862.6	28814.5
P17536_Q127	TPM1	sp|P17536|TPM1_YEAST	P17536	NqQLEEDLEESDTK;NqqLEEDLEESDTK	0.9752	0	0	0.9752	0.9724	0	0	467742	570962	0	0	243160	296775
P17536_Q128	TPM1	sp|P17536|TPM1_YEAST	P17536	NQqLEEDLEESDTK;NqqLEEDLEESDTK	0.9784	0	0	0.9784	0.9756	0	0	482568	670806	0	0	256181	353818
P17536_Q167	TPM1	sp|P17536|TPM1_YEAST	P17536	VAALEEqREEWER	1	1	1	1	1	150231	205898	254287	260160	150231	205898	179923	184475
P17536_Q19	TPM1	sp|P17536|TPM1_YEAST	P17536	LEAESWqEK	1	0	0	1	1	0	0	313963	393772	0	0	313963	393772
P17536_Q51	TPM1	sp|P17536|TPM1_YEAST	P17536	NqqLEDEIEK	0.9801	0.977	0.9801	0.9785	0.9785	184900	123918	233883	294116	184900	123918	233883	294116
P17536_Q52	TPM1	sp|P17536|TPM1_YEAST	P17536	NQqLEDEIEK;NqqLEDEIEK	0.9801	0.977	0.9801	0.9787	0.9785	184900	123918	352696	511131	184900	123918	223222	308163
P17536_Q90	TPM1	sp|P17536|TPM1_YEAST	P17536	NHqLEEEIEK	0.9742	0	0	0.9742	0.9591	0	0	42337.6	86321.9	0	0	42337.6	86321.9
P17555_N213	SRV2	sp|P17555|CAP_YEAST	P17555	ESDPnAVEWVK	1	0	0	1	0	0	0	13898.9	0	0	0	0	0
P17555_N319	SRV2	sp|P17555|CAP_YEAST	P17555	GGIGAVFAELNQGEnITK	0.9006	0	0	0.9006	0	0	0	53031.4	65172.2	0	0	53031.4	65172.2
P17555_Q108	SRV2	sp|P17555|CAP_YEAST	P17555	IDTVVLDALqLLK	1	1	1	1	1	53691.5	45073	64343	33233.3	53691.5	45073	64343	33233.3
P17555_Q117	SRV2	sp|P17555|CAP_YEAST	P17555	GGFQSqLTFLR	0.9724	0	0	0	0.9724	0	0	19862.9	23306	0	0	19862.9	23306
P17555_Q197	SRV2	sp|P17555|CAP_YEAST	P17555	DAAqFWTNR	0.8921	0	0.8921	0	0	0	79123.4	0	0	0	0	0	0
P17649_Q28	UGA1	sp|P17649|GABAT_YEAST	P17649	TESIPGPESqK	1	0	0	0	1	0	0	83088.4	49693.2	0	0	83088.4	49693.2
P17695_N76	GRX2	sp|P17695|GLRX2_YEAST	P17695	ATLSTLFQELnVPK;ATLSTLFqELnVPK	1	0	1	1	1	0	71322.4	47535.5	31012.3	0	71322.4	27874.2	17894.4
P17695_Q143	GRX2	sp|P17695|GLRX2_YEAST	P17695	LAEILKPVFq	1	1	1	0	0	247588	1.22614e+06	0	0	247588	1.22614e+06	0	0
P17695_Q38	GRX2	sp|P17695|GLRX2_YEAST	P17695	MVSqETVAHVK	1	0	0	1	0	0	0	17015.6	0	0	0	0	0
P17695_Q73	GRX2	sp|P17695|GLRX2_YEAST	P17695	ATLSTLFqELNVPK;ATLSTLFqELnVPK	1	0	1	1	1	0	202355	104202	65799.4	0	149107	71857.6	44706.1
P17709_N122	GLK1	sp|P17709|HXKG_YEAST	P17709	IPDDLLDDEnVTSDDLFGFLAR	1	0	0	1	1	0	0	16123.5	24933.8	0	0	16123.5	24933.8
P17709_N316	GLK1	sp|P17709|HXKG_YEAST	P17709	LSTnPGFHLFEK	1	0	0	1	1	0	0	102185	56882.1	0	0	77964.8	56882.1
P17709_Q16	GLK1	sp|P17709|HXKG_YEAST	P17709	AVIqAVDQICDDFEVTPEK;AVIqAVDqICDDFEVTPEK	1	0	0	1	1	0	0	339011	264407	0	0	180603	141159
P17709_Q20	GLK1	sp|P17709|HXKG_YEAST	P17709	AVIQAVDqICDDFEVTPEK;AVIqAVDqICDDFEVTPEK	1	0	0	1	1	0	0	332584	236564	0	0	178177	129236
P17709_Q311	GLK1	sp|P17709|HXKG_YEAST	P17709	YDVVIDqK	1	1	1	1	1	167229	90139.3	4228016	4282441	167229	90139.3	4228016	4282441
P17709_Q393	GLK1	sp|P17709|HXKG_YEAST	P17709	ETELSLLqSLR	1	1	1	0	0	157086	226118	175790	133448	157086	226118	175790	133448
P17709_Q42	GLK1	sp|P17709|HXKG_YEAST	P17709	LDELTAYFIEqMEK	1	0	0	1	1	0	0	13767.2	14925.9	0	0	13767.2	14925.9
P17891_Q123	CLC1	sp|P17891|CLC1_YEAST	P17891	SEVVDqWK	1	1	1	1	1	182622	126306	65384.8	89203	182622	126306	65384.8	89203
P17891_Q189	CLC1	sp|P17891|CLC1_YEAST	P17891	RDEFFGqDNTTWDR	0.9773	0	0	0.9773	0	0	0	28917.3	0	0	0	0	0
P17891_Q199	CLC1	sp|P17891|CLC1_YEAST	P17891	ALqLINQDDADIIGGR;ALqLINqDDADIIGGR	0.9788	0	0.9755	0.9788	0.976	0	99221.3	180847	200253	0	99221.3	112990	123477
P17891_Q203	CLC1	sp|P17891|CLC1_YEAST	P17891	ALQLINqDDADIIGGR;ALqLINqDDADIIGGR	0.9784	0	0.9755	0.9784	0.9749	0	99221.3	191871	206053	0	99221.3	114802	121528
P17891_Q43	CLC1	sp|P17891|CLC1_YEAST	P17891	TEqDDILETEASPAK	1	0	0	1	1	0	0	215656	282161	0	0	215656	282161
P17967_N483	PDI1	sp|P17967|PDI_YEAST	P17967	EnGHFDVDGK	1	0	0	1	1	0	0	4520	5369.07	0	0	4520	5369.07
P17967_Q138	PDI1	sp|P17967|PDI_YEAST	P17967	qSqPAVAVVADLPAYLANETFVTPVIVQSGK;qSqPAVAVVADLPAYLANETFVTPVIVqSGK	0.9796	0	0	0.9796	0.941	0	0	47018	30202	0	0	30003.2	18067.4
P17967_Q140	PDI1	sp|P17967|PDI_YEAST	P17967	qSqPAVAVVADLPAYLANETFVTPVIVQSGK;qSqPAVAVVADLPAYLANETFVTPVIVqSGK	0.9796	0	0	0.9796	0.941	0	0	47018	30202	0	0	30003.2	18067.4
P17967_Q165	PDI1	sp|P17967|PDI_YEAST	P17967	qSqPAVAVVADLPAYLANETFVTPVIVqSGK	0.9701	0	0	0.9701	0.9372	0	0	26291.2	20618.2	0	0	26291.2	20618.2
P17967_Q310	PDI1	sp|P17967|PDI_YEAST	P17967	EqFPLFAIHDMTEDLK	1	0	0	1	1	0	0	256176	179675	0	0	102194	81465.1
P17967_Q329	PDI1	sp|P17967|PDI_YEAST	P17967	YGLPqLSEEAFDELSDK	1	1	1	1	1	198928	699610	1.05353e+06	732170	198928	699610	1.05353e+06	732170
P17967_Q368	PDI1	sp|P17967|PDI_YEAST	P17967	SqEIFENQDSSVFQLVGK;SqEIFENQDSSVFqLVGK;SqEIFENqDSSVFQLVGK;SqEIFENqDSSVFqLVGK	0.9754	0	0	0.9754	0.9741	0	0	528104	481834	0	0	187981	201205
P17967_Q374	PDI1	sp|P17967|PDI_YEAST	P17967	SQEIFENqDSSVFQLVGK;SQEIFENqDSSVFqLVGK;SqEIFENqDSSVFQLVGK;SqEIFENqDSSVFqLVGK	0.9751	0	0	0.9751	0.9718	0	0	564200	495740	0	0	200676	192328
P17967_Q380	PDI1	sp|P17967|PDI_YEAST	P17967	SQEIFENQDSSVFqLVGK;SQEIFENqDSSVFqLVGK;SqEIFENQDSSVFqLVGK;SqEIFENqDSSVFqLVGK	0.9774	0	0	0.9753	0.9774	0	0	525204	479164	0	0	192114	200899
P17967_Q417	PDI1	sp|P17967|PDI_YEAST	P17967	LAPTYqELADTYANATSDVLIAK	0.9799	0	0	0.9799	0.9781	0	0	179418	45783.9	0	0	132143	45783.9
P17967_Q468	PDI1	sp|P17967|PDI_YEAST	P17967	SESVVYqGSR	1	0	0	1	1	0	0	259442	137948	0	0	259442	137948
P17967_Q498	PDI1	sp|P17967|PDI_YEAST	P17967	ALYEEAqEK	1	0	1	1	1	0	216054	618531	399760	0	216054	618531	399760
P18239_Q169	PET9	sp|P18239|ADT2_YEAST	P18239	qFNGLIDVYK	0.9757	0	0	0.9757	0.9542	0	0	0	22599	0	0	0	0
P18239_Q52	PET9	sp|P18239|ADT2_YEAST	P18239	LLIqNQDEMLK;LLIqNqDEMLK	0.9803	0	0	0.976	0.9668	0	0	154889	90081.2	0	0	86302.7	88441.8
P18239_Q54	PET9	sp|P18239|ADT2_YEAST	P18239	LLIQNqDEMLK;LLIqNqDEMLK	0.9806	0	0	0.9711	0.9765	0	0	178335	190397	0	0	105484	153735
P18239_Q80	PET9	sp|P18239|ADT2_YEAST	P18239	TATqEGVISFWR	1	0	0	1	1	0	0	293273	249417	0	0	293273	249417
P18562_Q109	FUR1	sp|P18562|UPP_YEAST	P18562	ILIqRDEETALPK	1	0	1	0	0	0	115455	0	0	0	0	0	0
P18562_Q57	FUR1	sp|P18562|UPP_YEAST	P18562	LLVEEGLNHLPVqK	0.9787	0	0	0.9787	0.9747	0	0	139997	90707.1	0	0	108116	72060.7
P18562_Q59	FUR1	sp|P18562|UPP_YEAST	P18562	qIVETDTNENFEGVSFMGK	0.9478	0	0	0.9478	0	0	0	18295.8	0	0	0	0	0
P18759_Q136	SEC18	sp|P18759|SEC18_YEAST	P18759	AVSTVFDqDELAK	1	0	1	1	0	0	76816.9	45966.2	56596.3	0	76816.9	45966.2	56596.3
P18759_Q426	SEC18	sp|P18759|SEC18_YEAST	P18759	LqIFDIQTK	0.9767	0	0	0	0.9767	0	0	0	21165.2	0	0	0	0
P18759_Q431	SEC18	sp|P18759|SEC18_YEAST	P18759	LQIFDIqTK	0.9714	0	0	0.9714	0	0	0	21960.6	0	0	0	0	0
P18962_Q815	DAP2	sp|P18962|DAP2_YEAST	P18962	AFDGqFVK	1	0	0	0	1	0	0	13903	20682.7	0	0	13903	20682.7
P19097_N1115	FAS2	sp|P19097|FAS2_YEAST	P19097	LIEPELFNGYnPEK	0.9687	0	0	0.8942	0.9687	0	0	0	1910.36	0	0	0	0
P19097_N1495	FAS2	sp|P19097|FAS2_YEAST	P19097	EIHnEAESQLR;EIHnEAESqLR	1	0	0	1	1	0	0	71824.1	23959.1	0	0	29427.1	45999.8
P19097_N1570	FAS2	sp|P19097|FAS2_YEAST	P19097	SEGnPVIGVFQK;SEGnPVIGVFqK	1	0	1	0.975	1	0	91267.1	87251	115684	0	221701	64907.5	65882.7
P19097_N851	FAS2	sp|P19097|FAS2_YEAST	P19097	LSLETLFnR	1	0	0	1	1	0	0	40296.2	40888.4	0	0	40296.2	40888.4
P19097_Q1003	FAS2	sp|P19097|FAS2_YEAST	P19097	qIAPAELEGLLDLER	1	1	1	1	1	152896	255338	210002	126538	152896	255338	210002	126538
P19097_Q1188	FAS2	sp|P19097|FAS2_YEAST	P19097	LVAGqIPTGWNAK	0.9754	0	0	0.9754	0.974	0	0	76386.2	65294.2	0	0	76386.2	65294.2
P19097_Q1500	FAS2	sp|P19097|FAS2_YEAST	P19097	EIHnEAESqLR	1	0	0	1	1	0	0	15326.2	23959.1	0	0	15326.2	23959.1
P19097_Q1506	FAS2	sp|P19097|FAS2_YEAST	P19097	AAQqQWGNDFYK	0.9635	0	0	0	0.9635	0	0	0	33307.3	0	0	0	0
P19097_Q1507	FAS2	sp|P19097|FAS2_YEAST	P19097	AAQQqWGNDFYK	0.948	0	0	0.948	0	0	0	30646.7	21667.2	0	0	30646.7	21667.2
P19097_Q1577	FAS2	sp|P19097|FAS2_YEAST	P19097	SEGNPVIGVFqK;SEGnPVIGVFqK	1	0	1	0	1	0	91267.1	0	177197	0	214691	0	63799.4
P19097_Q1620	FAS2	sp|P19097|FAS2_YEAST	P19097	ILEqFEYVLYPSK	1	1	1	1	1	110209	112952	125578	82884.6	110209	112952	125578	82884.6
P19097_Q1648	FAS2	sp|P19097|FAS2_YEAST	P19097	AVSITSFGFGqK	1	1	1	1	1	244406	200784	157333	96157.7	244406	200784	157333	96157.7
P19097_Q1652	FAS2	sp|P19097|FAS2_YEAST	P19097	GGqAIVVHPDYLYGAITEDR	1	0	0	1	1	0	0	41161.9	23445.9	0	0	41161.9	23445.9
P19097_Q1877	FAS2	sp|P19097|FAS2_YEAST	P19097	VSISHDDLqAVAVAVSTK	1	0	0	1	1	0	0	180660	127291	0	0	146546	110561
P19097_Q214	FAS2	sp|P19097|FAS2_YEAST	P19097	EFGTTPEKPEETPLEELAETFqDTFSGALGK	1	1	1	1	1	74352.3	65883.6	48478.5	34658.7	74352.3	65883.6	48478.5	34658.7
P19097_Q261	FAS2	sp|P19097|FAS2_YEAST	P19097	qDGVLLVALSNEPAAR	0.9802	0	0	0.9802	0.9773	0	0	155821	112556	0	0	97065.9	69520.8
P19097_Q292	FAS2	sp|P19097|FAS2_YEAST	P19097	AFLDSMAqK	1	0	0	1	1	0	0	110883	114137	0	0	68231.1	66784.9
P19097_Q32	FAS2	sp|P19097|FAS2_YEAST	P19097	WIETqDVFLK	1	0	1	1	1	0	44402.5	158823	119843	0	44402.5	158823	119843
P19097_Q341	FAS2	sp|P19097|FAS2_YEAST	P19097	qQLQVLAR	0.9311	0	0	0	0.9311	0	0	0	1819.09	0	0	0	0
P19097_Q475	FAS2	sp|P19097|FAS2_YEAST	P19097	TLGEqLIENCK	0.9762	0	0	0.9723	0.9762	0	0	77775.3	57416.3	0	0	77775.3	57416.3
P19097_Q482	FAS2	sp|P19097|FAS2_YEAST	P19097	qVLDVDPVYK	1	1	1	1	1	195788	138711	280233	124700	195788	138711	280233	124700
P19097_Q540	FAS2	sp|P19097|FAS2_YEAST	P19097	ESqPTIEEDLTR	1	1	1	1	1	270815	203064	206997	237406	270815	203064	206997	237406
P19097_Q58	FAS2	sp|P19097|FAS2_YEAST	P19097	VVEIGPSPTLAGMAqR	1	1	0	1	1	245584	0	232936	207447	281419	0	131441	104503
P19097_Q592	FAS2	sp|P19097|FAS2_YEAST	P19097	EIDPSqTTQLAGMDVEDALDK;EIDPSqTTqLAGMDVEDALDK	1	0	0	1	1	0	0	75519.3	70486.9	0	0	44614.6	33406.8
P19097_Q595	FAS2	sp|P19097|FAS2_YEAST	P19097	EIDPSqTTqLAGMDVEDALDK	1	0	0	1	1	0	0	17382.7	44850.2	0	0	17634.5	22422.8
P19097_Q654	FAS2	sp|P19097|FAS2_YEAST	P19097	qLSSLFLDGLEK	1	1	1	1	1	118203	184740	72282.3	60791.2	118203	184740	72282.3	60791.2
P19097_Q694	FAS2	sp|P19097|FAS2_YEAST	P19097	GSIGAEVLqGLLQGGAK;GSIGAEVLqGLLqGGAK	1	0	0	1	1	0	0	77026.9	30576.7	0	0	45942.3	20703.5
P19097_Q698	FAS2	sp|P19097|FAS2_YEAST	P19097	GSIGAEVLqGLLqGGAK	1	0	0	1	1	0	0	57006.5	16685.3	0	0	57006.5	16685.3
P19097_Q713	FAS2	sp|P19097|FAS2_YEAST	P19097	qVTDYYQSIYAK;qVTDYYqSIYAK	1	0	1	1	1	0	136213	84714.6	75500.6	0	188113	49601.9	33994.3
P19097_Q719	FAS2	sp|P19097|FAS2_YEAST	P19097	qVTDYYqSIYAK	1	0	1	1	1	0	136213	41916.1	21090.7	0	136213	41916.1	21090.7
P19097_Q931	FAS2	sp|P19097|FAS2_YEAST	P19097	SPVMADLNGGLqFVPELK	0.9646	0	0	0.9646	0	0	0	24208.7	0	0	0	0	0
P19097_Q979	FAS2	sp|P19097|FAS2_YEAST	P19097	VVNGNSADAAYAqVEIQPR;VVNGNSADAAYAqVEIqPR	0.975	0	0	0.975	0.9655	0	0	29479.2	60752.1	0	0	29479.2	35525.2
P19097_Q983	FAS2	sp|P19097|FAS2_YEAST	P19097	VVNGNSADAAYAqVEIqPR	0.9751	0	0	0.9751	0.9653	0	0	29479.2	35525.2	0	0	29479.2	35525.2
P19097_Q989	FAS2	sp|P19097|FAS2_YEAST	P19097	ANIqLDFPELK	0.9797	0	0	0.9797	0.9776	0	0	191008	103046	0	0	191008	103046
P19262_N312	KGD2	sp|P19262|ODO2_YEAST	P19262	DIPAVnGAIEGDQIVYR	0.7861	0	0	0.7861	0	0	0	34401.8	0	0	0	0	0
P19262_Q219	KGD2	sp|P19262|ODO2_YEAST	P19262	AqEPPVASNSFTPFPR	0.9792	0	0.9783	0.9792	0.9781	0	25681.9	37086.9	90999.7	0	25681.9	37086.9	90999.7
P19262_Q319	KGD2	sp|P19262|ODO2_YEAST	P19262	DIPAVNGAIEGDqIVYR	0.973	0	0	0.973	0.9698	0	0	0	34562.6	0	0	0	0
P19358_Q172	SAM2	sp|P19358|METK2_YEAST	P19358	TqVTVEYEDDNGR	0.9756	0	0	0.9722	0.9756	0	0	8771.58	14838	0	0	8771.58	14838
P19358_Q197	SAM2	sp|P19358|METK2_YEAST	P19358	IDTVVISAqHADEISTADLR	1	0	0	1	1	0	0	99024.3	49586.4	0	0	99024.3	49586.4
P19358_Q69	SAM2	sp|P19358|METK2_YEAST	P19358	LDYqQIVR;LDYqqIVR	1	1	0	1	1	112873	0	154335	49402.9	127812	0	71275.9	55941.3
P19358_Q70	SAM2	sp|P19358|METK2_YEAST	P19358	LDYQqIVR;LDYqqIVR	1	1	0	1	1	112873	0	114034	111453	121783	0	63146.3	57325.9
P19414_N716	ACO1	sp|P19414|ACON_YEAST	P19414	InPDDRIDILGLAELAPGK	1	0	0	1	1	0	0	14050.4	17210.7	0	0	14050.4	17210.7
P19414_Q30	ACO1	sp|P19414|ACON_YEAST	P19414	VNqNLLEDHSFINYK	0.9744	0	0	0.9744	0.9672	0	0	35197.2	25834.5	0	0	35197.2	25834.5
P19414_Q419	ACO1	sp|P19414|ACON_YEAST	P19414	TIFTVTPGSEqIR	1	1	1	1	1	504952	628655	370598	343841	504952	628655	370598	343841
P19414_Q429	ACO1	sp|P19414|ACON_YEAST	P19414	DGqLETFK	1	1	1	1	1	124222	0	67825.5	60687.8	124222	0	67825.5	60687.8
P19414_Q542	ACO1	sp|P19414|ACON_YEAST	P19414	GYDAGENTYqAPPADR	0.9773	0	0	0.9754	0.9773	0	0	149919	191450	0	0	149919	191450
P19414_Q699	ACO1	sp|P19414|ACON_YEAST	P19414	qGLLPLNFK	0.9804	0	0	0.977	0.9777	0	0	38819.2	24172.7	0	0	38819.2	24172.7
P19414_Q76	ACO1	sp|P19414|ACON_YEAST	P19414	ILYGHLDDPHGqDIqR	1	0	0	1	1	0	0	26090.1	25999.8	0	0	26090.1	25999.8
P19414_Q79	ACO1	sp|P19414|ACON_YEAST	P19414	ILYGHLDDPHGqDIqR	1	0	0	1	1	0	0	26090.1	25999.8	0	0	26090.1	25999.8
P19524_Q1172	MYO2	sp|P19524|MYO2_YEAST	P19524	LLEDTEILNqEITEGLLK	0.9639	0	0	0	0.9639	0	0	0	17462	0	0	0	0
P19524_Q261	MYO2	sp|P19524|MYO2_YEAST	P19524	LVYqPPIER	1	0	0	1	0	0	0	22643.6	0	0	0	0	0
P19881_Q18	PHO13	sp|P19881|PNPP_YEAST	P19881	EIAqEFLDK	1	0	0	1	1	0	0	122284	98710.4	0	0	122284	98710.4
P19881_Q184	PHO13	sp|P19881|PNPP_YEAST	P19881	LAVTLQYLqK	0.9494	0	0	0.9494	0	0	0	17024.7	0	0	0	0	0
P19881_Q201	PHO13	sp|P19881|PNPP_YEAST	P19881	DSVHFVGTNVDSTFPqK	0.9689	0	0	0.9608	0.9689	0	0	68565.2	60579.4	0	0	68565.2	60579.4
P19881_Q58	PHO13	sp|P19881|PNPP_YEAST	P19881	qLIFVTNNSTK	0.979	0	0	0.979	0	0	0	7693.53	0	0	0	0	0
P19882_N455	HSP60	sp|P19882|HSP60_YEAST	P19882	VLDEVVVDnFDqK	1	0	0	0	1	0	0	0	69740.2	0	0	0	0
P19882_Q252	HSP60	sp|P19882|HSP60_YEAST	P19882	ISSIqDILPALEISNQSR;ISSIqDILPALEISNqSR;ISSIqDILPALEISnQSR	0.9673	0	0.7045	0.9673	0.9246	0	67530.1	423291	207954	0	67530.1	158075	122231
P19882_Q263	HSP60	sp|P19882|HSP60_YEAST	P19882	ISSIQDILPALEISNqSR;ISSIqDILPALEISNqSR	0.9433	0	0	0.9433	0.8779	0	0	160615	85355.6	0	0	0	0
P19882_Q458	HSP60	sp|P19882|HSP60_YEAST	P19882	VLDEVVVDNFDqK;VLDEVVVDnFDqK	1	0.9681	0.9707	0.9502	1	321392	265897	387028	502227	321392	265897	387028	432487
P19882_Q475	HSP60	sp|P19882|HSP60_YEAST	P19882	qIIENAGEEGSVIIGK	0.9786	0.9694	0.9736	0.9786	0.9762	180911	310169	191640	172996	180911	310169	191640	172996
P19882_Q63	HSP60	sp|P19882|HSP60_YEAST	P19882	NVLIEqPFGPPK	0.9805	0.9796	0.9805	0.9802	0.9784	156641	218432	321755	351834	156641	218432	321755	351834
P19882_Q96	HSP60	sp|P19882|HSP60_YEAST	P19882	LLqEVASK	1	0	0	1	1	0	0	86928.7	62046.6	0	0	86928.7	62046.6
P20049_Q171	TYR1	sp|P20049|TYR1_YEAST	P20049	qVYLTYEEHDK	1	0	0	1	0	0	0	3996.98	0	0	0	0	0
P20051_Q332	URA4	sp|P20051|PYRC_YEAST	P20051	EqVIPqVISDGK	1	0	1	1	1	0	172335	36880.8	54215.8	0	172335	36880.8	54215.8
P20051_Q336	URA4	sp|P20051|PYRC_YEAST	P20051	EQVIPqVISDGK;EqVIPqVISDGK	1	0	1	1	1	0	172335	124514	159041	0	286481	63455.3	87085.4
P20051_Q90	URA4	sp|P20051|PYRC_YEAST	P20051	DLTPDLIHEAAqQHAIR;DLTPDLIHEAAqqHAIR	1	0	0	1	1	0	0	106087	85000.8	0	0	58514.8	47088.3
P20051_Q91	URA4	sp|P20051|PYRC_YEAST	P20051	DLTPDLIHEAAQqHAIR;DLTPDLIHEAAqqHAIR	1	0	0	1	1	0	0	106767	110613	0	0	61478	63361.3
P20081_N56	FPR1	sp|P20081|FKBP_YEAST	P20081	GSPFQCnIGVGqVIK;GSPFqCnIGVGQVIK;GSPFqCnIGVGqVIK	1	0	0	1	1	0	0	952643	360152	0	0	329173	484740
P20081_N8	FPR1	sp|P20081|FKBP_YEAST	P20081	SEVIEGnVKIDR;SEVIEGnVKIDRISPGDGATFPK	1	1	1	0	1	1.014e+06	1.04032e+06	0	61903.4	1.014e+06	647677	0	61903.4
P20081_Q41	FPR1	sp|P20081|FKBP_YEAST	P20081	TGDLVTIHYTGTLENGqK	0.9787	0	0.9741	0.9787	0.9738	0	245010	228773	51445.6	0	245010	228773	51445.6
P20081_Q54	FPR1	sp|P20081|FKBP_YEAST	P20081	GSPFqCNIGVGQVIK;GSPFqCNIGVGqVIK;GSPFqCnIGVGQVIK;GSPFqCnIGVGqVIK	1	0	0	1	1	0	0	1.10241e+06	455530	0	0	417943	381783
P20081_Q61	FPR1	sp|P20081|FKBP_YEAST	P20081	GSPFQCNIGVGqVIK;GSPFQCnIGVGqVIK;GSPFqCNIGVGqVIK;GSPFqCnIGVGqVIK	1	0	0	1	1	0	0	432471	509588	0	0	184733	227015
P20107_Q296	ZRC1	sp|P20107|ZRC1_YEAST	P20107	ILLqATPSTISADQIQR	0.9739	0	0	0.9515	0.9739	0	0	21672.9	22777.6	0	0	21672.9	22777.6
P20434_Q32	RPB5	sp|P20434|RPAB1_YEAST	P20434	GYFITqEEVELPLEDFK	1	0	0	1	0	0	0	27620	10066.3	0	0	27620	10066.3
P20436_Q11	RPB8	sp|P20436|RPAB3_YEAST	P20436	SNTLFDDIFqVSEVDPGR	0.9774	0	0.9774	0.9736	0.9764	0	0	6209.4	9529.3	0	0	6209.4	9529.3
P20436_Q137	RPB8	sp|P20436|RPAB3_YEAST	P20436	qENAYLLIR	0.9737	0	0.9556	0.9737	0	0	85983.2	50318.7	0	0	85983.2	50318.7	0
P20449_N157	DBP5	sp|P20449|DBP5_YEAST	P20449	VnPEDASPqAICLAPSR	1	0	0	1	0	0	0	21976.3	0	0	0	0	0
P20449_N65	DBP5	sp|P20449|DBP5_YEAST	P20449	QEDSnLISSEYEVK	0.9308	0	0	0	0.9308	0	0	0	75485.4	0	0	0	0
P20449_Q164	DBP5	sp|P20449|DBP5_YEAST	P20449	VNPEDASPqAICLAPSR;VnPEDASPqAICLAPSR	1	0	0	1	0.9773	0	0	55348.7	27146.3	0	0	33372.4	27146.3
P20449_Q177	DBP5	sp|P20449|DBP5_YEAST	P20449	qTLEVVQEMGK	0.9668	0	0	0	0.9668	0	0	0	21809.6	0	0	0	0
P20449_Q194	DBP5	sp|P20449|DBP5_YEAST	P20449	ITSqLIVPDSFEK	1	1	0	1	1	132212	0	53996.9	56495.5	132212	0	53996.9	56495.5
P20449_Q266	DBP5	sp|P20449|DBP5_YEAST	P20449	DTqLVLFSATFADAVR	1	0	0	1	0	0	0	7815.08	0	0	0	0	0
P20449_Q453	DBP5	sp|P20449|DBP5_YEAST	P20449	NSFNILSAIqK	0.9772	0	0	0.9743	0.9772	0	0	17662	17620	0	0	17662	17620
P20449_Q61	DBP5	sp|P20449|DBP5_YEAST	P20449	qEDSNLISSEYEVK	0.9785	0	0.8647	0.9785	0.9745	0	109088	62627.3	77594.1	0	109088	62627.3	77594.1
P20449_Q81	DBP5	sp|P20449|DBP5_YEAST	P20449	LADIqADPNSPLYSAK	0.9794	0	0.9765	0.9794	0.9776	0	3322.39	49241.6	60481.8	0	3322.39	49241.6	60481.8
P20459_Q120	SUI2	sp|P20459|IF2A_YEAST	P20459	FqIPLEELYK	1	0	1	1	1	0	79326	127370	95825	0	79326	127370	95825
P20459_Q233	SUI2	sp|P20459|IF2A_YEAST	P20459	LVAAPLYVLTTqALDK	1	1	1	1	1	98930.6	202100	43012.9	34860	98930.6	202100	43012.9	34860
P20459_Q243	SUI2	sp|P20459|IF2A_YEAST	P20459	GIEqLESAIEK	1	1	1	1	1	475975	318488	95926.8	104627	475975	318488	95926.8	104627
P20459_Q280	SUI2	sp|P20459|IF2A_YEAST	P20459	AVTATEDAELqALLESK	1	1	1	1	1	181124	294069	158952	140924	181124	294069	158952	140924
P20606_N132	SAR1	sp|P20606|SAR1_YEAST	P20606	DVPFVILGnK	1	0	0	1	1	0	0	16376.1	54949.2	0	0	16376.1	54949.2
P20606_Q52	SAR1	sp|P20606|SAR1_YEAST	P20606	LATLqPTWHPTSEELAIGNIK	0.979	0	0	0.979	0.978	0	0	110492	97302.9	0	0	110492	97302.9
P20606_Q79	SAR1	sp|P20606|SAR1_YEAST	P20606	FTTFDLGGHIqAR	1	0	0	1	1	0	0	105297	55386.6	0	0	69320.5	55386.6
P20676_N253	NUP1	sp|P20676|NUP1_YEAST	P20676	SSISnGnLATGPnLTSEIEDLR	1	0	0	0	1	0	0	0	37776.9	0	0	0	0
P20676_N255	NUP1	sp|P20676|NUP1_YEAST	P20676	SSISnGnLATGPnLTSEIEDLR	1	0	0	0	1	0	0	0	37776.9	0	0	0	0
P20676_N261	NUP1	sp|P20676|NUP1_YEAST	P20676	SSISnGnLATGPnLTSEIEDLR	1	0	0	0	1	0	0	0	37776.9	0	0	0	0
P20676_Q518	NUP1	sp|P20676|NUP1_YEAST	P20676	qAEGTPLFTFGK	1	0	0	1	0	0	0	140955	142440	0	0	140955	142440
P20676_Q542	NUP1	sp|P20676|NUP1_YEAST	P20676	ADVTSNIDSSAqFTFGK	0.9615	0	0	0.9615	0	0	0	25218.1	0	0	0	0	0
P20967_N603	KGD1	sp|P20967|ODO1_YEAST	P20967	ELATEILPHEPTnVPESTLK	1	0	0	1	0	0	0	27528.7	0	0	0	0	0
P20967_Q794	KGD1	sp|P20967|ODO1_YEAST	P20967	FLqLANEDPR	0.98	0	0	0.98	0.9755	0	0	39661.1	43910	0	0	39661.1	43910
P21147_Q14	OLE1	sp|P21147|ACO1_YEAST	P21147	PTSGTTIELIDDqFPK	1	1	1	1	1	324469	545816	115256	99434.6	324469	545816	115256	99434.6
P21242_Q237	PRE10	sp|P21242|PSA7_YEAST	P21242	GDLLqEAIDFAQK;GDLLqEAIDFAqK	1	0	1	1	1	0	51167.3	56944.4	38099	0	54029	31061	19608.4
P21242_Q244	PRE10	sp|P21242|PSA7_YEAST	P21242	GDLLQEAIDFAqK;GDLLqEAIDFAqK	1	0	1	1	1	0	51167.3	52136.4	33190.4	0	51167.3	29737.6	18368.7
P21243_Q27	SCL1	sp|P21243|PSA1_YEAST	P21243	LYqVEYAFK	1	1	0	1	1	71978.2	0	38377.5	34542.7	71978.2	0	38377.5	34542.7
P21304_Q136	PWP1	sp|P21304|PWP1_YEAST	P21304	qELqVYPSDNLVLAAR	0.9588	0	0	0.9588	0	0	0	26319.5	0	0	0	0	0
P21304_Q139	PWP1	sp|P21304|PWP1_YEAST	P21304	qELqVYPSDNLVLAAR	0.9591	0	0	0.9591	0	0	0	26319.5	0	0	0	0	0
P21306_Q31	ATP15	sp|P21306|ATP5E_YEAST	P21306	TELqTASVLNR	0.9732	0	0	0.9732	0.9715	0	0	40851.6	44753.7	0	0	40851.6	44753.7
P21306_Q40	ATP15	sp|P21306|ATP5E_YEAST	P21306	SqTDAFYTQYK	0.9458	0	0	0.9458	0	0	0	94126.7	0	0	0	0	0
P21306_Q47	ATP15	sp|P21306|ATP5E_YEAST	P21306	SQTDAFYTqYK	0.968	0	0	0.968	0	0	0	28924.2	0	0	0	0	0
P21375_Q380	OSM1	sp|P21375|OSM1_YEAST	P21375	qYDLQTTASELVTELK	0.9666	0	0	0.9666	0	0	0	96277.1	0	0	0	0	0
P21524_Q692	RNR1	sp|P21524|RIR1_YEAST	P21524	TVWEISqK	1	0	1	0	0	0	99885.9	0	0	0	0	0	0
P21524_Q835	RNR1	sp|P21524|RIR1_YEAST	P21524	GMAELNVqESK	0.9436	0	0	0	0.9436	0	0	0	22540.9	0	0	0	0
P21560_Q42	CBP3	sp|P21560|CBP3_YEAST	P21560	ETAqDSPELLAK	1	0	0	1	1	0	0	61378.1	63089.5	0	0	61378.1	63089.5
P21576_N10	VPS1	sp|P21576|VPS1_YEAST	P21576	MDEHLISTInK	1	0	0	0	1	0	0	0	23987.1	0	0	0	0
P21576_Q190	VPS1	sp|P21576|VPS1_YEAST	P21576	VPVGDqPPDIER	1	1	1	1	1	777991	606716	257960	246621	777991	606716	257960	246621
P21576_Q254	VPS1	sp|P21576|VPS1_YEAST	P21576	VDLMDqGTDVIDILAGR	1	0	0	1	1	0	0	23796.9	11252.6	0	0	0	11252.6
P21576_Q333	VPS1	sp|P21576|VPS1_YEAST	P21576	qTLPEIK	1	0	0	1	1	0	0	45453.4	24826.6	0	0	45453.4	24826.6
P21576_Q393	VPS1	sp|P21576|VPS1_YEAST	P21576	ELSSqELSGGAR	1	0	0	1	1	0	0	169646	166166	0	0	169646	166166
P21576_Q668	VPS1	sp|P21576|VPS1_YEAST	P21576	qDIEELTK	1	0	0	1	1	0	0	21153.1	23491.1	0	0	21153.1	23491.1
P21734_Q179	UBC1	sp|P21734|UBC1_YEAST	P21734	GNVEESDLYGIDHDLIDEFESqGFEK	0.9702	0	0	0.9702	0.9653	0	0	15267.2	12152.1	0	0	15267.2	12152.1
P21954_Q181	IDP1	sp|P21954|IDHP_YEAST	P21954	ATDTLIPGPGSLELVYKPSDPTTAqPqTLK;PSDPTTAqPQTLK;PSDPTTAqPqTLK	1	0	1	0	1	0	145976	0	198982	0	0	0	0
P21954_Q183	IDP1	sp|P21954|IDHP_YEAST	P21954	ATDTLIPGPGSLELVYKPSDPTTAqPqTLK;PSDPTTAqPqTLK	1	0	1	0	1	0	145976	0	178404	0	0	0	0
P21954_Q24	IDP1	sp|P21954|IDHP_YEAST	P21954	qPVVELDGDEMTR	1	0	0	0	1	0	0	25935.6	41744.5	0	0	25935.6	41744.5
P21954_Q251	IDP1	sp|P21954|IDHP_YEAST	P21954	DIFQEVYEAqYK	0.9768	0	0	0	0.9768	0	0	0	17997	0	0	0	0
P21954_Q74	IDP1	sp|P21954|IDHP_YEAST	P21954	ITqDAAEAIK	1	0	0	1	1	0	0	57634.5	59263.1	0	0	57634.5	59263.1
P22137_Q1152	CHC1	sp|P22137|CLH_YEAST	P22137	AEDPSNYENVIDIAEqAGK	0.9761	0	0	0.9761	0.958	0	0	41620.5	57014.5	0	0	41620.5	57014.5
P22137_Q1244	CHC1	sp|P22137|CLH_YEAST	P22137	LASTLVYLGDYqAAVDTAR	1	0	1	1	1	0	104775	68306.1	46090.6	0	104775	68306.1	46090.6
P22137_Q1498	CHC1	sp|P22137|CLH_YEAST	P22137	FDqLGLASR	1	0	0	1	1	0	0	73857.5	76840.2	0	0	73857.5	76840.2
P22137_Q1551	CHC1	sp|P22137|CLH_YEAST	P22137	DAIETAAISqDPK	1	0	0	0	1	0	0	16588.7	25780.2	0	0	16588.7	25780.2
P22137_Q248	CHC1	sp|P22137|CLH_YEAST	P22137	IIEIDHDASLPSqYqK	1	0	0	1	1	0	0	27978.6	31680	0	0	27978.6	31680
P22137_Q250	CHC1	sp|P22137|CLH_YEAST	P22137	IIEIDHDASLPSqYqK	1	0	0	1	1	0	0	27978.6	31680	0	0	27978.6	31680
P22137_Q371	CHC1	sp|P22137|CLH_YEAST	P22137	GGLPGADDLFqK	1	0	1	1	1	0	148741	117575	117295	0	148741	117575	117295
P22137_Q542	CHC1	sp|P22137|CLH_YEAST	P22137	ASEFAVSLLqNPETASqIDIEK	0.9765	0	0	0.9765	0	0	0	29730.8	0	0	0	0	0
P22137_Q549	CHC1	sp|P22137|CLH_YEAST	P22137	ASEFAVSLLQNPETASqIDIEK;ASEFAVSLLqNPETASqIDIEK	0.9774	0	0	0.9774	0.9717	0	0	43451.2	16756.7	0	0	20197.4	24666.1
P22137_Q931	CHC1	sp|P22137|CLH_YEAST	P22137	GqNDDDLIR	0.9203	0	0	0	0.9203	0	0	104678	51113.4	0	0	104678	51113.4
P22138_Q1089	RPA135	sp|P22138|RPA2_YEAST	P22138	DALIGHGTSFLLqDR	1	0	0	1	1	0	0	33179	27580.4	0	0	33179	27580.4
P22138_Q339	RPA135	sp|P22138|RPA2_YEAST	P22138	VVFqASPDQSDLEVGQEVLDR;VVFqASPDQSDLEVGqEVLDR;VVFqASPDqSDLEVGQEVLDR	0.9731	0	0	0.9584	0.9731	0	0	54670	62783.3	0	0	31423.7	28514.3
P22138_Q344	RPA135	sp|P22138|RPA2_YEAST	P22138	VVFQASPDqSDLEVGqEVLDR;VVFqASPDqSDLEVGQEVLDR	0.9792	0	0	0.9792	0.9648	0	0	54594.5	25671	0	0	34904.2	25671
P22138_Q351	RPA135	sp|P22138|RPA2_YEAST	P22138	VVFQASPDqSDLEVGqEVLDR;VVFqASPDQSDLEVGqEVLDR	0.9792	0	0	0.9792	0.9679	0	0	39456.1	22129.4	0	0	19765.8	22129.4
P22138_Q745	RPA135	sp|P22138|RPA2_YEAST	P22138	LqTGqTPIVK	1	0	0	0	1	0	0	0	9126.25	0	0	0	0
P22138_Q748	RPA135	sp|P22138|RPA2_YEAST	P22138	LqTGqTPIVK	1	0	0	0	1	0	0	0	9126.25	0	0	0	0
P22141_Q118	PRE1	sp|P22141|PSB4_YEAST	P22141	NKPELYqIDYLGTK	0.9768	0	0	0	0.9768	0	0	35699.1	23682.8	0	0	35699.1	23682.8
P22141_Q166	PRE1	sp|P22141|PSB4_YEAST	P22141	LCVqELEK	1	0	0	1	1	0	0	36316.8	22087.2	0	0	36316.8	22087.2
P22141_Q78	PRE1	sp|P22141|PSB4_YEAST	P22141	EDYELSPqAVSSFVR	1	0	0	1	1	0	0	55614.9	61145.4	0	0	55614.9	61145.4
P22146_N126	GAS1	sp|P22146|GAS1_YEAST	P22146	ALNDADIYVIADLAAPATSInR	0.9766	0	0	0	0.9766	0	0	0	14895.8	0	0	0	0
P22147_Q1334	XRN1	sp|P22147|XRN1_YEAST	P22147	SSENVqVDLANFEK	0.9549	0	0	0	0.9549	0	0	69941.7	62209.7	0	0	69941.7	62209.7
P22147_Q311	XRN1	sp|P22147|XRN1_YEAST	P22147	GAFPVLLqTFK	1	0	0	1	0	0	0	15341.8	0	0	0	0	0
P22147_Q486	XRN1	sp|P22147|XRN1_YEAST	P22147	YqNAIIVEDK	0.9747	0	0	0.9747	0	0	0	11764.9	0	0	0	0	0
P22202_N149	SSA4	sp|P22202|HSP74_YEAST	P22202	DAVVTVPAYFnDSQR	0.8348	0	0	0.8348	0	0	0	202692	420738	0	0	202692	420738
P22202_Q152	SSA4	sp|P22202|HSP74_YEAST	P22202	DAVVTVPAYFNDSqR	0.9752	0	0	0	0.9617	0	0	343753	303853	0	0	343753	303853
P22203_N176	VMA4	sp|P22203|VATE_YEAST	P22203	APLEEIVISnDYLNK	0.9378	0	0	0	0.9378	0	0	0	82270.4	0	0	0	0
P22203_Q41	VMA4	sp|P22203|VATE_YEAST	P22203	ADqEYEIEK	1	0	0	1	1	0	0	221876	237948	0	0	221876	237948
P22203_Q73	VMA4	sp|P22203|VATE_YEAST	P22203	AMLSqqITK	1	0	0	1	1	0	0	113226	173838	0	0	88771.7	137810
P22203_Q74	VMA4	sp|P22203|VATE_YEAST	P22203	AMLSQqITK;AMLSqqITK	1	0	0	1	1	0	0	190396	225347	0	0	89628.2	136493
P22203_Q94	VMA4	sp|P22203|VATE_YEAST	P22203	EqSLDGIFEETK	1	1	1	1	1	322675	435049	342765	404100	322675	435049	342765	404100
P22213_Q424	SLY1	sp|P22213|SLY1_YEAST	P22213	SLDTFFEVEqDPGSTK	1	0	0	1	0	0	0	52402.8	0	0	0	0	0
P22213_Q536	SLY1	sp|P22213|SLY1_YEAST	P22213	LqGGVGSLISGIK	1	0	0	1	1	0	0	23150.3	12657.5	0	0	23150.3	12657.5
P22217_N102	TRX1	sp|P22217|TRX1_YEAST	P22217	VVGANPAAIKqAIAAnA;VVGAnPAAIKqAIAAnA	1	1	1	0	0	449406	346439	0	0	449406	240848	0	0
P22217_N91	TRX1	sp|P22217|TRX1_YEAST	P22217	VVGAnPAAIK;VVGAnPAAIKqAIAANA;VVGAnPAAIKqAIAAnA	1	1	1	1	1	2.42811e+06	1.68333e+06	177451	73043.8	1.59265e+06	817342	177451	73043.8
P22217_Q17	TRX1	sp|P22217|TRX1_YEAST	P22217	TASEFDSAIAqDK;VTqFKTASEFDSAIAqDK	1	1	1	1	1	9249180	11022700	3849311	3406987	8774166	11059540	3849311	3406987
P22217_Q4	TRX1	sp|P22217|TRX1_YEAST	P22217	VTqFKTASEFDSAIAqDK	1	1	1	0	0	198357	301217	0	0	198357	301217	0	0
P22217_Q46	TRX1	sp|P22217|TRX1_YEAST	P22217	FSEqYPQADFYK;FSEqYPqADFYK;FSEqYPqADFYKLDVDELGDVAqK	1	1	1	1	1	4324901	3590223	2765722	2.12106e+06	2.62149e+06	2.11711e+06	2.27481e+06	1814161
P22217_Q49	TRX1	sp|P22217|TRX1_YEAST	P22217	FSEQYPqADFYK;FSEqYPqADFYK;FSEqYPqADFYKLDVDELGDVAqK	1	1	1	1	1	3.67916e+06	3.07962e+06	2831325	2104533	3831491	2734376	1.74766e+06	1.25092e+06
P22217_Q65	TRX1	sp|P22217|TRX1_YEAST	P22217	FSEqYPqADFYKLDVDELGDVAqK;LDVDELGDVAqK	1	1	1	1	1	2484940	2.24795e+06	1928467	2.38614e+06	2.55019e+06	1.95372e+06	1928467	2.38614e+06
P22217_Q97	TRX1	sp|P22217|TRX1_YEAST	P22217	VVGANPAAIKqAIAANA;VVGANPAAIKqAIAAnA;VVGAnPAAIKqAIAANA;VVGAnPAAIKqAIAAnA	1	1	1	0	0	800573	1.07914e+06	0	0	540025	534821	0	0
P22276_Q197	RET1	sp|P22276|RPC2_YEAST	P22276	VILVqEqLSK	1	0	0	0	1	0	0	29998.3	26425.4	0	0	29998.3	26425.4
P22276_Q199	RET1	sp|P22276|RPC2_YEAST	P22276	VILVqEqLSK	1	0	0	0	1	0	0	29998.3	26425.4	0	0	29998.3	26425.4
P22336_Q250	RFA1	sp|P22336|RFA1_YEAST	P22336	FNEILqEGK	0.9726	0	0	0.9726	0.939	0	0	28130.7	23348.5	0	0	28130.7	23348.5
P22515_N419	UBA1	sp|P22515|UBA1_YEAST	P22515	YDnQIAVFGLDFqK	0.8685	0	0	0.8685	0	0	0	11758.4	0	0	0	0	0
P22515_N979	UBA1	sp|P22515|UBA1_YEAST	P22515	LnLPITQLVK;LnLPITqLVK	1	0	0	1	0	0	0	49355.9	18930.5	0	0	33270.8	18930.5
P22515_Q35	UBA1	sp|P22515|UBA1_YEAST	P22515	MqTSNVLILGLK	0.9604	0	0	0.9604	0	0	0	19528.9	0	0	0	0	0
P22515_Q429	UBA1	sp|P22515|UBA1_YEAST	P22515	YDNQIAVFGLDFqK;YDnQIAVFGLDFqK	0.8701	0	0	0.8701	0.8457	0	0	11758.4	10618.3	0	0	0	0
P22515_Q576	UBA1	sp|P22515|UBA1_YEAST	P22515	GNTqVIIPR	0.9799	0.9783	0.9799	0.9792	0	164652	119839	73858.1	53617.9	164652	119839	73858.1	53617.9
P22515_Q690	UBA1	sp|P22515|UBA1_YEAST	P22515	qLLFNFPK	0.9728	0	0	0	0.9728	0	0	0	6839.06	0	0	0	0
P22515_Q893	UBA1	sp|P22515|UBA1_YEAST	P22515	TDIEqYK	1	0	0	0	1	0	0	0	13266.6	0	0	0	0
P22515_Q984	UBA1	sp|P22515|UBA1_YEAST	P22515	LNLPITqLVK;LnLPITqLVK	1	0	0	1	0.9682	0	0	127079	83702.3	0	0	110994	83702.3
P22517_Q37	CMK2	sp|P22517|KCC2_YEAST	P22517	LSGqPESYVNR	0.9786	0	0	0.9786	0.9775	0	0	26381.5	33407.5	0	0	26381.5	33407.5
P22579_N840	SIN3	sp|P22579|SIN3_YEAST	P22579	IEnMTEnEK	1	0	0	1	0	0	0	1827.4	0	0	0	0	0
P22579_N844	SIN3	sp|P22579|SIN3_YEAST	P22579	IEnMTEnEK	1	0	0	1	0	0	0	1827.4	0	0	0	0	0
P22579_Q255	SIN3	sp|P22579|SIN3_YEAST	P22579	SqAIDTPGVIER	1	0	0	1	1	0	0	23210.6	28355.9	0	0	23210.6	28355.9
P22803_N103	TRX2	sp|P22803|TRX2_YEAST	P22803	VVGANPAAIKqAIASnV;VVGAnPAAIKqAIASnV	1	1	1	0	0	324782	351026	0	0	324782	233939	0	0
P22803_N92	TRX2	sp|P22803|TRX2_YEAST	P22803	VVGAnPAAIKqAIASNV;VVGAnPAAIKqAIASnV	1	1	1	0	0	324782	563515	0	0	385491	277672	0	0
P22803_Q4	TRX2	sp|P22803|TRX2_YEAST	P22803	VTqLKSASEYDSALASGDK	1	0	1	0	0	0	281834	0	0	0	0	0	0
P22803_Q47	TRX2	sp|P22803|TRX2_YEAST	P22803	FAEqYSDAAFYK;FAEqYSDAAFYKLDVDEVSDVAqK	1	1	1	1	1	5.92537e+06	7.58601e+06	3437787	2694795	5.59544e+06	7203312	3437787	2694795
P22803_Q66	TRX2	sp|P22803|TRX2_YEAST	P22803	FAEqYSDAAFYKLDVDEVSDVAqK;LDVDEVSDVAqK	1	1	1	1	1	5023272	4929129	2.60933e+06	3.32848e+06	4.53095e+06	4.70288e+06	2.60933e+06	3.32848e+06
P22803_Q98	TRX2	sp|P22803|TRX2_YEAST	P22803	VVGANPAAIKqAIASnV;VVGAnPAAIKqAIASNV;VVGAnPAAIKqAIASnV	1	1	1	0	0	324782	680602	0	0	385491	277672	0	0
P22943_N66	HSP12	sp|P22943|HSP12_YEAST	P22943	DnAEGqGESLADqAR;GKDnAEGQGESLADqAR	1	0	0.8845	0	1	0	0	0	39486.3	0	0	0	0
P22943_N90	HSP12	sp|P22943|HSP12_YEAST	P22943	LnDAVEYVSGR;SKLnDAVEYVSGR	1	1	1	0	1	417474	202344	15607.9	9603.4	200953	153314	20599.7	12674.8
P22943_Q22	HSP12	sp|P22943|HSP12_YEAST	P22943	ASEALKPDSqK	1	1	1	1	1	688695	619293	413818	596664	688695	619293	357923	596664
P22943_Q54	HSP12	sp|P22943|HSP12_YEAST	P22943	GVFqGVHDSAEK	1	0	0	1	1	0	0	945253	1.25181e+06	0	0	945253	1.228e+06
P22943_Q70	HSP12	sp|P22943|HSP12_YEAST	P22943	DNAEGqGESLADQAR;DNAEGqGESLADqAR;DnAEGqGESLADqAR	1	0.9738	0.9779	0.9799	1	465560	983308	918045	2220986	465560	983308	657071	1.51993e+06
P22943_Q77	HSP12	sp|P22943|HSP12_YEAST	P22943	DNAEGQGESLADqAR;DNAEGqGESLADqAR;DnAEGqGESLADqAR;GKDnAEGQGESLADqAR	1	0.9738	0.9778	0.9799	1	465560	1267466	1.03549e+06	2.4567e+06	465560	829855	709820	1.66715e+06
P23201_N216	SPA2	sp|P23201|SPA2_YEAST	P23201	PALnPIVTDSDLPDSqVLAR	1	0	1	1	1	0	67566.5	25062.4	25048	0	67566.5	25062.4	25048
P23201_N356	SPA2	sp|P23201|SPA2_YEAST	P23201	ELLSLnSQIGELSIEnEnLK	0.9424	0	0	0	0.9424	0	0	0	30347.2	0	0	0	0
P23201_N366	SPA2	sp|P23201|SPA2_YEAST	P23201	ELLSLnSQIGELSIEnEnLK	0.9427	0	0	0	0.9427	0	0	0	30347.2	0	0	0	0
P23201_N368	SPA2	sp|P23201|SPA2_YEAST	P23201	ELLSLnSQIGELSIEnEnLK	0.9427	0	0	0	0.9427	0	0	0	30347.2	0	0	0	0
P23201_Q1018	SPA2	sp|P23201|SPA2_YEAST	P23201	GNTVSEPqEIR	0.9621	0	0	0.9621	0	0	0	7461.44	0	0	0	0	0
P23201_Q228	SPA2	sp|P23201|SPA2_YEAST	P23201	PALNPIVTDSDLPDSqVLAR;PALnPIVTDSDLPDSqVLAR	1	0	1	1	1	0	67566.5	46301.8	49601.1	0	67566.5	24461.7	25663
P23201_Q916	SPA2	sp|P23201|SPA2_YEAST	P23201	VESPGMTGqIK	1	0	0	0	1	0	0	0	19205.4	0	0	0	0
P23248_N124	RPS1B	sp|P23248|RS3A2_YEAST	P23248	WQTLIEAnVTVK	0.9367	0	0	0	0.9367	0	0	44040.6	26190	0	0	44040.6	26190
P23248_N194	RPS1B	sp|P23248|RS3A2_YEAST	P23248	LIPEVInK	1	1	0	0	1	858105	0	200922	355839	858105	0	200922	355839
P23248_N40	RPS1B	sp|P23248|RS3A2_YEAST	P23248	APSTFEnR	1	0	0	0	1	0	0	0	31647.7	0	0	0	0
P23248_Q118	RPS1B	sp|P23248|RS3A2_YEAST	P23248	WqTLIEANVTVK	0.9725	0	0	0.9725	0	0	0	44597.8	0	0	0	0	0
P23248_Q177	RPS1B	sp|P23248|RS3A2_YEAST	P23248	EVqNSTLAQLTSK;EVqNSTLAqLTSK	0.9734	0.9688	0.9677	0.9734	0.9501	188424	26895	105610	34567.4	251166	35850.6	49320.5	27369.8
P23248_Q183	RPS1B	sp|P23248|RS3A2_YEAST	P23248	EVQNSTLAqLTSK;EVqNSTLAqLTSK	0.9683	0.9683	0.9678	0.9541	0.9511	188424	26895	58496.1	81525.2	230738	32934.7	30032.4	37932.7
P23248_Q208	RPS1B	sp|P23248|RS3A2_YEAST	P23248	DIFPLqNIHVR	0.9772	0	0	0.9772	0.9747	0	0	293464	210026	0	0	162065	115850
P23248_Q74	RPS1B	sp|P23248|RS3A2_YEAST	P23248	VVEVCLADLqGSEDHSFR	1	0	0	1	1	0	0	857623	422016	0	0	583164	291180
P23248_Q92	RPS1B	sp|P23248|RS3A2_YEAST	P23248	LRVDEVqGK	1	1	0	1	1	269590	0	83231.4	120814	269590	0	83231.4	120814
P23254_N187	TKL1	sp|P23254|TKT1_YEAST	P23254	LGNLIAIYDDnK	0.9781	0	0.9749	0.9778	0.9781	0	76701.2	34164.5	54081.5	0	76701.2	34164.5	54081.5
P23254_N282	TKL1	sp|P23254|TKT1_YEAST	P23254	FGFnPDK	1	1	1	1	1	271297	223344	62473.7	47372.7	271297	223344	62473.7	47372.7
P23254_N530	TKL1	sp|P23254|TKT1_YEAST	P23254	QnLPqLEGSSIESASK	0.8845	0	0.8845	0	0	0	202721	0	0	0	0	0	0
P23254_N54	TKL1	sp|P23254|TKT1_YEAST	P23254	MNPTnPDWINR	0.9795	0	0	0.9795	0.9777	0	0	41997.9	44136.3	0	0	41997.9	44136.3
P23254_Q291	TKL1	sp|P23254|TKT1_YEAST	P23254	SFVVPqEVYDHYQK;SFVVPqEVYDHYqK	1	0	0	1	1	0	0	334172	237643	0	0	158875	117858
P23254_Q298	TKL1	sp|P23254|TKT1_YEAST	P23254	SFVVPQEVYDHYqK;SFVVPqEVYDHYqK	1	0	0	1	1	0	0	283173	211902	0	0	134598	100749
P23254_Q3	TKL1	sp|P23254|TKT1_YEAST	P23254	TqFTDIDK	1	0	1	1	1	0	95130.4	542805	233492	0	95130.4	542805	233492
P23254_Q337	TKL1	sp|P23254|TKT1_YEAST	P23254	LSGqLPANWESK	0.9802	0.9716	0	0.9802	0.9783	142486	0	366231	279725	142486	0	366231	279725
P23254_Q398	TKL1	sp|P23254|TKT1_YEAST	P23254	EALDFqPPSSGSGNYSGR	0.9801	0.9795	0.9761	0.9801	0.9779	312704	222795	393207	400407	312704	222795	393207	400407
P23254_Q497	TKL1	sp|P23254|TKT1_YEAST	P23254	SLPNIqVWR	0.98	0	0	0.98	0.9779	0	0	106146	69134.2	0	0	106146	69134.2
P23254_Q533	TKL1	sp|P23254|TKT1_YEAST	P23254	QnLPqLEGSSIESASK	0.8861	0	0.8861	0	0	0	202721	0	0	0	0	0	0
P23254_Q629	TKL1	sp|P23254|TKT1_YEAST	P23254	YAHqSFGIDR	1	0	0	1	1	0	0	208815	162025	0	0	158858	145567
P23301_Q125	HYP2	sp|P23301|IF5A1_YEAST	P23301	APEGELGDSLqTAFDEGK	1	1	1	1	1	2.06655e+06	4842526	3.60263e+06	3757383	2.06655e+06	4842526	3.60263e+06	3757383
P23542_N298	AAT2	sp|P23542|AATC_YEAST	P23542	SEVSnPPAYGAK	1	0	0	0	1	0	0	0	455793	0	0	0	0
P23542_Q104	AAT2	sp|P23542|AATC_YEAST	P23542	VISVqSLSGTGALHISAK	1	0	0	1	0	0	0	11447.2	0	0	0	0	0
P23542_Q287	AAT2	sp|P23542|AATC_YEAST	P23542	PAVTSqLAK	1	0	0	1	0	0	0	25899.8	0	0	0	0	0
P23542_Q319	AAT2	sp|P23542|AATC_YEAST	P23542	LLETPELTEqWHK	1	0	0	1	1	0	0	188399	182280	0	0	148020	135139
P23542_Q395	AAT2	sp|P23542|AATC_YEAST	P23542	ASIAGLNqGNVEYVAK	0.9757	0	0	0.9757	0.9745	0	0	126260	83391.5	0	0	126260	83391.5
P23542_Q91	AAT2	sp|P23542|AATC_YEAST	P23542	IIFGTqSDAFQEDR;IIFGTqSDAFqEDR	1	1	1	1	1	243919	226763	415343	417448	243919	226763	244841	235497
P23542_Q96	AAT2	sp|P23542|AATC_YEAST	P23542	IIFGTQSDAFqEDR;IIFGTqSDAFqEDR	1	1	1	1	1	243919	226763	410194	367709	243919	226763	253326	227610
P23585_Q35	HXT2	sp|P23585|HXT2_YEAST	P23585	LETDESPIqTK	1	0	1	1	1	0	175483	142643	190059	0	175483	142643	190059
P23615_Q1266	SPT6	sp|P23615|SPT6_YEAST	P23615	qAEDYLR	1	0	0	0	1	0	0	0	10747.2	0	0	0	0
P23615_Q1308	SPT6	sp|P23615|SPT6_YEAST	P23615	DLFQHIDIqELEK	0.8284	0	0	0.7867	0.8284	0	0	17967.4	8598.82	0	0	17967.4	8598.82
P23615_Q297	SPT6	sp|P23615|SPT6_YEAST	P23615	ISLqDIYDLEDLK	1	0	0	1	0	0	0	17766	0	0	0	0	0
P23615_Q57	SPT6	sp|P23615|SPT6_YEAST	P23615	VqEGFIVNDDDENEDPGTSISK	0.9762	0	0	0	0.9762	0	0	0	11367.3	0	0	0	0
P23615_Q575	SPT6	sp|P23615|SPT6_YEAST	P23615	LAIDTVqK	1	0	0	0	1	0	0	0	6133.94	0	0	0	0
P23615_Q967	SPT6	sp|P23615|SPT6_YEAST	P23615	AIDFLQSLqR	0.9744	0	0	0	0.9744	0	0	0	21439.8	0	0	0	0
P23638_Q59	PRE9	sp|P23638|PSA3_YEAST	P23638	VTSTLLEqDTSTEK	1	1	1	1	1	149193	110813	148509	164337	149193	110813	148509	164337
P23639_Q20	PRE8	sp|P23639|PSA2_YEAST	P23639	LGqIDYALTAVK	1	0	1	1	1	0	97826.5	49592.6	44387.3	0	97826.5	49592.6	44387.3
P23641_Q146	MIR1	sp|P23641|MPCP_YEAST	P23641	LVSqPQFANGLVGGFSR;LVSqPqFANGLVGGFSR	0.9771	0	0.9607	0.9771	0.9727	0	6467.27	0	0	0	0	0	0
P23641_Q148	MIR1	sp|P23641|MPCP_YEAST	P23641	LVSqPqFANGLVGGFSR	0.9771	0	0.9605	0.9771	0.9727	0	6467.27	0	0	0	0	0	0
P23641_Q251	MIR1	sp|P23641|MPCP_YEAST	P23641	APGqSTVGLLAQLAK	0.9799	0	0	0.9799	0.9745	0	0	39807.7	32796.3	0	0	39807.7	32796.3
P23641_Q263	MIR1	sp|P23641|MPCP_YEAST	P23641	qLGFFGSFAGLPTR	1	0	0	1	1	0	0	1999.68	0	0	0	0	0
P23641_Q46	MIR1	sp|P23641|MPCP_YEAST	P23641	IqLEPTVYNK;IqLEPTVYnK	1	0.969	0.9775	0.9707	0.9644	281867	198935	321204	288657	315946	222987	184508	161251
P23642_Q320	VAN1	sp|P23642|VAN1_YEAST	P23642	DFGQVIGqGFSDR;DFGqVIGqGFSDR	1	0	0	0.9749	0	0	0	9134.78	0	0	0	0	0
P23644_N184	TOM40	sp|P23644|TOM40_YEAST	P23644	TLnPSFSEK	1	1	0	1	1	643720	0	180360	176400	643720	0	180360	176400
P23644_N35	TOM40	sp|P23644|TOM40_YEAST	P23644	GNFFSSnPISSFVVDTYK	0.9781	0	0	0.9781	0	0	0	16076.3	0	0	0	0	0
P23644_N59	TOM40	sp|P23644|TOM40_YEAST	P23644	qSLELVnPGTVENLNK	0.9771	0	0	0.9771	0.9733	0	0	35007.5	29254.6	0	0	35007.5	29254.6
P23644_Q53	TOM40	sp|P23644|TOM40_YEAST	P23644	qSLELVNPGTVENLNK;qSLELVnPGTVENLNK	0.9772	0	0	0.9771	0.9772	0	0	93779.4	73312	0	0	57197.1	45270.4
P23776_N37	EXG1	sp|P23776|EXG1_YEAST	P23776	DPSSIqFVHEEnK	1	0	0	1	0	0	0	18057.9	0	0	0	0	0
P23776_Q31	EXG1	sp|P23776|EXG1_YEAST	P23776	DPSSIqFVHEEnK	1	0	0	1	0	0	0	18057.9	0	0	0	0	0
P23776_Q422	EXG1	sp|P23776|EXG1_YEAST	P23776	TESSLEWDAqR	1	0	0	1	1	0	0	67896.3	53208.6	0	0	67896.3	53208.6
P24276_N1153	SSD1	sp|P24276|SSD1_YEAST	P24276	STAAEIAnIELDK	1	0	0	0	1	0	0	0	64101.1	0	0	0	0
P24276_Q197	SSD1	sp|P24276|SSD1_YEAST	P24276	IDSVqADSGSNSTTEqSDFK	0.7776	0	0	0	0.7776	0	0	0	23888.2	0	0	0	0
P24276_Q208	SSD1	sp|P24276|SSD1_YEAST	P24276	IDSVqADSGSNSTTEqSDFK	0.7724	0	0	0	0.7724	0	0	0	23888.2	0	0	0	0
P24276_Q677	SSD1	sp|P24276|SSD1_YEAST	P24276	PSFqPLPLTAESLEYR	1	0	0	1	1	0	0	16729.9	19931.6	0	0	16729.9	19931.6
P24276_Q834	SSD1	sp|P24276|SSD1_YEAST	P24276	LSTGSPTSYLSTVqEIAR	1	0	0	1	1	0	0	47203.2	34645.8	0	0	47203.2	34645.8
P24280_N259	SEC14	sp|P24280|SEC14_YEAST	P24280	qIPAEnLPVK	1	0	1	1	1	0	142742	95511.7	35308.3	0	142742	95511.7	35308.3
P24280_Q202	SEC14	sp|P24280|SEC14_YEAST	P24280	EASYISqNYYPER	0.9739	0	0	0.9739	0.9738	0	0	107507	96993.6	0	0	107507	96993.6
P24280_Q248	SEC14	sp|P24280|SEC14_YEAST	P24280	IFILGSSYqK	1	1	1	1	1	104530	244752	97248.6	77712.7	104530	244752	97248.6	77712.7
P24280_Q254	SEC14	sp|P24280|SEC14_YEAST	P24280	qIPAENLPVK;qIPAEnLPVK	1	0	1	1	1	0	142742	225785	100776	0	194473	123637	50632.2
P24280_Q70	SEC14	sp|P24280|SEC14_YEAST	P24280	FDVqLAK;KFDVqLAK	1	0	0	1	1	0	0	105880	45622.1	0	0	62765.3	45622.1
P24280_Q93	SEC14	sp|P24280|SEC14_YEAST	P24280	DYGTDTILqDFHYDEK	1	0	0	1	1	0	0	185847	135608	0	0	98943.8	72003.6
P24783_Q357	DBP2	sp|P24783|DBP2_YEAST	P24783	YLETASqDNEYK	0.9774	0	0	0.9774	0.9768	0	0	41183.7	61530.5	0	0	41183.7	61530.5
P24783_Q404	DBP2	sp|P24783|DBP2_YEAST	P24783	DWVLqEFR;ERDWVLqEFR	1	0	0	1	1	0	0	19205.7	14154.2	0	0	12223.7	14154.2
P24783_Q56	DBP2	sp|P24783|DBP2_YEAST	P24783	SNYNQPqELIK	0.96	0	0	0	0.96	0	0	0	17399.4	0	0	0	0
P24783_Q94	DBP2	sp|P24783|DBP2_YEAST	P24783	DRSDSEIAqFR;SDSEIAqFR	1	1	0	1	1	159215	0	128117	153192	159215	0	81118.6	95996.9
P25040_N100	TSR4	sp|P25040|TSR4_YEAST	P25040	LGInnMSYINPQDDR	0.967	0	0	0.967	0	0	0	39574.2	0	0	0	0	0
P25040_N101	TSR4	sp|P25040|TSR4_YEAST	P25040	LGInnMSYINPQDDR	0.967	0	0	0.967	0	0	0	39574.2	0	0	0	0	0
P25087_N343	ERG6	sp|P25087|ERG6_YEAST	P25087	EVTAALEnAAVGLVAGGK	1	0	0	1	1	0	0	27336.4	27115.8	0	0	27336.4	27115.8
P25087_Q170	ERG6	sp|P25087|ERG6_YEAST	P25087	YNLSDqMDFVK	0.9795	0	0	0.9795	0.9781	0	0	77555.4	68032.2	0	0	46676.4	38551.1
P25087_Q298	ERG6	sp|P25087|ERG6_YEAST	P25087	YVqNLANLATFFR	0.9764	0	0	0.9764	0.9759	0	0	23160.7	14917.3	0	0	23160.7	14917.3
P25087_Q376	ERG6	sp|P25087|ERG6_YEAST	P25087	KPENAETPSqTSQEATQ;KPENAETPSqTSqEATq;PENAETPSqTSqEATq	0.9655	0	0	0.9655	0.9609	0	0	70894.4	150424	0	0	57415.8	98761.2
P25087_Q379	ERG6	sp|P25087|ERG6_YEAST	P25087	KPENAETPSqTSqEATq;PENAETPSqTSqEATq	0.9655	0	0	0.9655	0.9608	0	0	70894.4	105364	0	0	57415.8	98761.2
P25087_Q383	ERG6	sp|P25087|ERG6_YEAST	P25087	KPENAETPSQTSQEATq;KPENAETPSqTSqEATq;PENAETPSqTSqEATq	0.9656	0	0	0.9656	0.9609	0	0	70894.4	137109	0	0	57415.8	98761.2
P25293_Q103	NAP1	sp|P25293|NAP1_YEAST	P25293	TLqSELFEVEK	1	0	1	1	1	0	88692.6	109373	114907	0	88692.6	109373	114907
P25293_Q154	NAP1	sp|P25293|NAP1_YEAST	P25293	GqEIVESLNETELLVDEEEK	0.9788	0	0	0.9788	0.9773	0	0	28113.3	49563.7	0	0	28113.3	49563.7
P25293_Q322	NAP1	sp|P25293|NAP1_YEAST	P25293	IqNEDQDEELEEDLEER;IqNEDqDEELEEDLEER	0.9717	0	0	0.9716	0.9717	0	0	82323.8	99077.2	0	0	47944.5	58379.1
P25293_Q326	NAP1	sp|P25293|NAP1_YEAST	P25293	IQNEDqDEELEEDLEER;IqNEDqDEELEEDLEER	0.9747	0	0	0.9747	0.8968	0	0	84654.1	107485	0	0	46630.4	60024.3
P25293_Q347	NAP1	sp|P25293|NAP1_YEAST	P25293	LALDYSIGEqLK	1	0	1	1	1	0	108806	64042.5	44519.3	0	108806	64042.5	44519.3
P25293_Q80	NAP1	sp|P25293|NAP1_YEAST	P25293	LGSLVGqDSGYVGGLPK	1	0	1	1	1	0	247923	133481	132239	0	247923	133481	132239
P25294_Q20	SIS1	sp|P25294|SIS1_YEAST	P25294	LYDLLGVSPSANEqELK	0.97	0	0	0.97	0.9521	0	0	123159	130986	0	0	123159	130986
P25294_Q250	SIS1	sp|P25294|SIS1_YEAST	P25294	TLqFVIqEK	1	0	1	1	1	0	68026.8	32460	23476.7	0	68026.8	32460	23476.7
P25294_Q254	SIS1	sp|P25294|SIS1_YEAST	P25294	TLQFVIqEK;TLqFVIqEK	1	0.9525	1	1	1	48226.2	146800	84052.9	23476.7	45372.5	80217.8	44845.1	29964.3
P25294_Q59	SIS1	sp|P25294|SIS1_YEAST	P25294	EISEAFEILNDPqK	0.9777	0	0	0.9777	0.9758	0	0	197438	237750	0	0	197438	237750
P25294_Q66	SIS1	sp|P25294|SIS1_YEAST	P25294	EIYDqYGLEAAR	1	1	1	1	1	310217	438904	177144	192904	310217	438904	177144	192904
P25296_Q133	CNB1	sp|P25296|CANB_YEAST	P25296	IMVGSNLDDEQLqqIVDR;IMVGSNLDDEqLqQIVDR	0.9495	0	0	0.9495	0.7854	0	0	0	10767.7	0	0	0	0
P25296_Q134	CNB1	sp|P25296|CANB_YEAST	P25296	IMVGSNLDDEQLqqIVDR	0.7854	0	0	0	0.7854	0	0	0	10767.7	0	0	0	0
P25303_Q86	SCJ1	sp|P25303|SCJ1_YEAST	P25303	IYDqFGADAVK	1	0	0	1	1	0	0	25270.3	28609	0	0	25270.3	28609
P25332_Q129	RBK1	sp|P25332|RBSK_YEAST	P25332	qLCEIFPEGK	1	0	0	1	0	0	0	21458.1	0	0	0	0	0
P25342_N223	CDC10	sp|P25342|CDC10_YEAST	P25342	IYPYDSEELTDEELELnR	1	0	0	0	1	0	0	0	19162.2	0	0	0	0
P25343_Q107	RVS161	sp|P25343|RV161_YEAST	P25343	qLDGPLR	1	1	0	1	1	55782.8	0	23482.3	26466.3	55782.8	0	23482.3	26466.3
P25343_Q192	RVS161	sp|P25343|RV161_YEAST	P25343	TELPqLVSLR	1	0	1	1	1	0	100597	112966	110857	0	100597	112966	110857
P25343_Q65	RVS161	sp|P25343|RV161_YEAST	P25343	AVTASqTTIAEVISNLYDDSK	0.9795	0	0	0.9795	0	0	0	9630.12	0	0	0	0	0
P25349_Q54	YCP4	sp|P25349|YCP4_YEAST	P25349	MNAPqKPEDIPVATEK;MnAPqKPEDIPVATEK	1	0	0	0	1	0	0	0	41665.5	0	0	0	0
P25359_N287	RRP43	sp|P25359|RRP43_YEAST	P25359	SVPLMInAK	1	0	1	0	0	0	77592.3	0	0	0	0	0	0
P25372_N116	TRX3	sp|P25372|TRX3_YEAST	P25372	IIGAnPTALEK	1	1	0	1	1	131636	0	34345.9	37538.7	131636	0	34345.9	37538.7
P25372_Q70	TRX3	sp|P25372|TRX3_YEAST	P25372	LIqAYPDVR	1	1	1	1	1	614084	739377	238930	187992	614084	739377	238930	187992
P25373_N110	GRX1	sp|P25373|GLRX1_YEAST	P25373	ETGELEELLEPILAn	1	0	0	1	1	0	0	12067.1	19168	0	0	12067.1	19168
P25373_N70	GRX1	sp|P25373|GLRX1_YEAST	P25373	EGADIQAALYEInGQR;EGADIqAALYEInGQR	0.9002	0	0	0.9002	0.8584	0	0	13794.3	10222.4	0	0	9755.83	10222.4
P25373_Q52	GRX1	sp|P25373|GLRX1_YEAST	P25373	VLVLqLNDMK	0.9786	0.9739	0.9786	0.9785	0.977	133324	205362	255385	224525	133324	205362	157651	126868
P25373_Q63	GRX1	sp|P25373|GLRX1_YEAST	P25373	EGADIqAALYEINGQR;EGADIqAALYEINGqR;EGADIqAALYEInGQR	0.9796	0	0.9795	0.9796	0.9756	0	159329	91682	5960.96	0	27700.9	83770.2	15520.4
P25373_Q72	GRX1	sp|P25373|GLRX1_YEAST	P25373	EGADIQAALYEINGqR;EGADIqAALYEINGqR	0.9778	0	0.9778	0.9765	0.9756	0	148691	65980.4	7434.48	0	25401.8	39884.7	45810.1
P25373_Q92	GRX1	sp|P25373|GLRX1_YEAST	P25373	HIGGNDDLqELR	0.9798	0	0	0.9798	0.9774	0	0	229519	284202	0	0	229519	284202
P25374_Q328	NFS1	sp|P25374|NFS1_YEAST	P25374	LEPLLSGGGqER	1	0	0	1	0	0	0	46686.7	42076.7	0	0	46686.7	42076.7
P25375_Q212	PRD1	sp|P25375|PRTD_YEAST	P25375	EqLEGVPDSILTqFETIK	1	0	0	1	1	0	0	28010.8	17793.7	0	0	28010.8	17793.7
P25375_Q223	PRD1	sp|P25375|PRTD_YEAST	P25375	EQLEGVPDSILTqFETIK;EqLEGVPDSILTqFETIK	1	0	0	1	1	0	0	44031	17793.7	0	0	28010.8	17793.7
P25375_Q268	PRD1	sp|P25375|PRTD_YEAST	P25375	QAFLADqNK	0.9537	0	0	0.9537	0	0	0	23915.6	0	0	0	0	0
P25375_Q421	PRD1	sp|P25375|PRTD_YEAST	P25375	qIAVWNMDDPK	0.9795	0	0	0.9795	0	0	0	28046.9	0	0	0	0	0
P25384_N29	TY2B-C	sp|P25384|YC21B_YEAST	P25384	EVPSnQDPLAVSASNLPEFDR;EVPSnqDPLAVSASnLPEFDR	1	0	0	0.9576	1	0	0	205322	119080	0	0	147485	71182.5
P25384_N39	TY2B-C	sp|P25384|YC21B_YEAST	P25384	EVPSNQDPLAVSASnLPEFDRDSTK;EVPSnqDPLAVSASnLPEFDR	1	0	0	0.9538	1	0	0	120183	65209.3	0	0	75645.2	47684.9
P25384_Q201	TY2B-C	sp|P25384|YC21B_YEAST	P25384	NSNLGDIIPNDqGEIK	0.959	0	0	0.9269	0.959	0	0	49137.6	52318	0	0	49137.6	52318
P25384_Q30	TY2B-C	sp|P25384|YC21B_YEAST	P25384	EVPSnqDPLAVSASnLPEFDR	1	0	0	0	1	0	0	92351.2	26150.4	0	0	92351.2	26150.4
P25443_N201	RPS2	sp|P25443|RS2_YEAST	P25443	LLQLAGVEDVYTqSnGK;LLqLAGVEDVYTQSnGK	0.977	0	0	0.977	0	0	0	81610.9	0	0	0	0	0
P25443_Q189	RPS2	sp|P25443|RS2_YEAST	P25443	LLqLAGVEDVYTQSNGK;LLqLAGVEDVYTQSnGK;LLqLAGVEDVYTqSNGK	0.9799	0.9788	0.9736	0.9799	0.9766	153631	296726	168265	0	196649	157401	72504.1	0
P25443_Q77	RPS2	sp|P25443|RS2_YEAST	P25443	EFQIIDTLLPGLqDEVMNIK	0.9062	0	0	0.9062	0	0	0	11795.6	0	0	0	0	0
P25451_Q89	PUP3	sp|P25451|PSB3_YEAST	P25451	AIEPETFTqLVSSSLYER	1	0	1	1	1	0	145941	52388.2	44521.9	0	145941	52388.2	44521.9
P25491_Q238	YDJ1	sp|P25491|MAS5_YEAST	P25491	GEADqAPDVIPGDVVFIVSER;GEADqAPDVIPGDVVFIVSERPHK	1	0	0	1	1	0	0	147298	55174.3	0	0	82687.8	32482.6
P25574_Q159	EMC1	sp|P25574|EMC1_YEAST	P25574	NNELHILDEqSK	0.9723	0	0	0	0.9723	0	0	0	8805.42	0	0	0	0
P25574_Q597	EMC1	sp|P25574|EMC1_YEAST	P25574	qFIFPEIIK	1	0	0	1	0	0	0	20141.1	0	0	0	0	0
P25586_Q112	KRR1	sp|P25586|KRR1_YEAST	P25586	SVPFPqAVK	1	1	0	0	0	92197.4	0	0	0	0	0	0	0
P25586_Q255	KRR1	sp|P25586|KRR1_YEAST	P25586	VYTPFPPAqLPR	1	0	1	0	0	0	77694.4	0	0	0	0	0	0
P25605_Q138	ILV6	sp|P25605|ILV6_YEAST	P25605	qIEDLVPVYAVLDYTNSEIIK	0.9774	0	0	0.9774	0.9742	0	0	9632.28	8005.88	0	0	9632.28	8005.88
P25605_Q203	ILV6	sp|P25605|ILV6_YEAST	P25605	qFHPANLPASEVLR	0.9752	0	0	0.9752	0.8649	0	0	20929	18346.1	0	0	0	0
P25623_Q234	SYP1	sp|P25623|SYP1_YEAST	P25623	FLAFEPqSEIDR	1	0	0	1	1	0	0	31088	38002.5	0	0	31088	38002.5
P25631_N161	YCR051W	sp|P25631|YCU1_YEAST	P25631	YTLEnDPEEGADEATLQR;YTLEnDPEEGADEATLqR	1	1	1	1	1	154639	205263	84769.8	119664	154639	205263	55822.4	78994.6
P25631_N186	YCR051W	sp|P25631|YCU1_YEAST	P25631	qLEqIITGDnAEEELER	1	0	1	1	0	0	106258	25400.1	0	0	106258	25400.1	0
P25631_Q138	YCR051W	sp|P25631|YCU1_YEAST	P25631	SGVADVHGVDGVqGEGVIDSK	1	0	1	1	1	0	171659	73830.1	75755.9	0	171659	52451.7	54310.8
P25631_Q173	YCR051W	sp|P25631|YCU1_YEAST	P25631	YTLENDPEEGADEATLqR;YTLEnDPEEGADEATLqR	1	1	1	1	1	154639	431873	184273	253532	238010	264280	94516.2	132139
P25631_Q177	YCR051W	sp|P25631|YCU1_YEAST	P25631	qLEQIITGDNAEEELER;qLEqIITGDNAEEELER;qLEqIITGDnAEEELER	1	0	1	1	0.9778	0	190610	215153	188466	0	118750	80513.5	105204
P25631_Q180	YCR051W	sp|P25631|YCU1_YEAST	P25631	QLEqIITGDNAEEELER;qLEqIITGDNAEEELER;qLEqIITGDnAEEELER	1	0	1	1	0.9778	0	106258	121599	108316	0	288455	68959.6	64564.5
P25635_Q538	PWP2	sp|P25635|PWP2_YEAST	P25635	GqISIFNIEDAK	0.9738	0	0	0	0.9738	0	0	0	11012	0	0	0	0
P25694_N306	CDC48	sp|P25694|CDC48_YEAST	P25694	nAPAIIFIDEIDSIAPK	1	0	0	1	1	0	0	26546.1	17023.4	0	0	26546.1	17023.4
P25694_N470	CDC48	sp|P25694|CDC48_YEAST	P25694	FALGNSnPSALR	0.9799	0	0	0	0.9765	0	0	0	41056	0	0	0	41056
P25694_N661	CDC48	sp|P25694|CDC48_YEAST	P25694	LDQLIYVPLPDEnAR;LDqLIYVPLPDEnAR	1	0	0	1	0	0	0	8986.55	0	0	0	0	0
P25694_Q512	CDC48	sp|P25694|CDC48_YEAST	P25694	ETVEYPVLHPDqYTK	1	0	0	1	1	0	0	188869	148492	0	0	113424	90414.1
P25694_Q651	CDC48	sp|P25694|CDC48_YEAST	P25694	LDqLIYVPLPDENAR;LDqLIYVPLPDEnAR	1	0	0	1	0.9773	0	0	130858	105054	0	0	121871	105054
P25694_Q670	CDC48	sp|P25694|CDC48_YEAST	P25694	LSILNAqLR	0.9787	0	0	0.9787	0.9773	0	0	87588.9	97251.9	0	0	87588.9	97251.9
P25694_Q690	CDC48	sp|P25694|CDC48_YEAST	P25694	ATqGFSGADLLYIVQR;ATqGFSGADLLYIVqR	1	0	1	1	1	0	107807	113543	55044.2	0	147271	62320.5	27585.8
P25694_Q702	CDC48	sp|P25694|CDC48_YEAST	P25694	ATQGFSGADLLYIVqR;ATqGFSGADLLYIVqR	1	0	1	1	1	0	107807	100162	50100.4	0	129879	54224.6	24657.6
P25694_Q743	CDC48	sp|P25694|CDC48_YEAST	P25694	AEqEPEVDPVPYITK	1	1	1	1	1	311025	180360	316054	415801	311025	180360	316054	415801
P25694_Q782	CDC48	sp|P25694|CDC48_YEAST	P25694	YEAYSqQMK	0.9455	0	0	0.9455	0	0	0	21217.7	0	0	0	0	0
P25719_Q81	CPR3	sp|P25719|CYPC_YEAST	P25719	IIPDFMIqGGDTDLTNGFGGK	0.9581	0	0	0.9581	0.9539	0	0	35281.7	60359	0	0	35281.7	36260.6
P26321_N178	RPL5	sp|P26321|RL5_YEAST	P26321	GASDGGLYVPHSEnR	1	0	0	1	1	0	0	89240.5	384764	0	0	56612.9	247694
P26321_Q151	RPL5	sp|P26321|RL5_YEAST	P26321	VFLDIGLqR	1	1	1	1	1	446218	855213	544104	284514	446218	855213	544104	284514
P26321_Q206	RPL5	sp|P26321|RL5_YEAST	P26321	SYIFGGHVSqYMEELADDDEER	1	0	0	1	1	0	0	82319.6	38434.8	0	0	82319.6	38434.8
P26637_N130	CDC60	sp|P26637|SYLC_YEAST	P26637	NFDnVPAEEEEIK	0.9758	0	0	0.884	0.9758	0	0	45244.8	54144.5	0	0	45244.8	54144.5
P26637_N225	CDC60	sp|P26637|SYLC_YEAST	P26637	SFVTTDAnPYYDAFIR	1	0	1	0	1	0	82284.6	190854	155773	0	82284.6	190854	155773
P26637_Q1019	CDC60	sp|P26637|SYLC_YEAST	P26637	ELqFSEIDTVK	1	1	1	1	1	477054	398758	200340	187209	477054	398758	200340	187209
P26637_Q268	CDC60	sp|P26637|SYLC_YEAST	P26637	qSGEGVTPQEYIGVK	0.976	0	0	0.976	0.9356	0	0	88261.6	58127.3	0	0	88261.6	58127.3
P26637_Q558	CDC60	sp|P26637|SYLC_YEAST	P26637	qAIECLEGMQLFAPEVK	0.9707	0	0	0.9707	0	0	0	18354.4	0	0	0	0	0
P26637_Q742	CDC60	sp|P26637|SYLC_YEAST	P26637	STGNFMTLEqTVEK	0.9787	0	0	0.9787	0.9409	0	0	47153.8	51039.8	0	0	27050	32193.1
P26637_Q841	CDC60	sp|P26637|SYLC_YEAST	P26637	YGLFDFqAAR	1	1	1	1	1	109623	125402	107556	87506.3	109623	125402	107556	87506.3
P26637_Q974	CDC60	sp|P26637|SYLC_YEAST	P26637	LFSEqTLDDNK	0.9749	0	0	0.9749	0.9611	0	0	104477	117119	0	0	104477	117119
P26755_N17	RFA3	sp|P26755|RFA3_YEAST	P26755	VDPTEISNVnAPVFR	0.9713	0	0	0	0.9713	0	0	0	12524.9	0	0	0	0
P26755_Q30	RFA3	sp|P26755|RFA3_YEAST	P26755	SqPTESqLILqSPTISSK	1	0	1	0	0	0	115356	0	0	0	0	0	0
P26755_Q35	RFA3	sp|P26755|RFA3_YEAST	P26755	SqPTESqLILqSPTISSK	1	0	1	0	0	0	115356	0	0	0	0	0	0
P26755_Q39	RFA3	sp|P26755|RFA3_YEAST	P26755	SqPTESqLILqSPTISSK	1	0	1	0	0	0	115356	0	0	0	0	0	0
P26783_N200	RPS5	sp|P26783|RS5_YEAST	P26783	TIAETLAEELInAAK	1	0	1	1	1	0	124460	67146.4	54511.7	0	124460	67146.4	54511.7
P26783_Q158	RPS5	sp|P26783|RS5_YEAST	P26783	qAVDVSPLR;qAVDVSPLRR	1	1	1	1	1	1.83302e+06	2.399e+06	2.00582e+06	1.40201e+06	1.83302e+06	2.30144e+06	2.00582e+06	1.40201e+06
P26783_Q170	RPS5	sp|P26783|RS5_YEAST	P26783	VNqAIALLTIGAR	0.98	0.9769	0.9783	0.9771	0.975	546789	1.03743e+06	213307	127945	546789	1.03743e+06	213307	127945
P26783_Q63	RPS5	sp|P26783|RS5_YEAST	P26783	DASLVDYVqVR	1	1	1	1	1	1.75399e+06	3.76857e+06	2.03805e+06	1893916	1.75399e+06	3.76857e+06	2.03805e+06	1893916
P26783_Q66	RPS5	sp|P26783|RS5_YEAST	P26783	qPIFVAHTAGR	1	1	1	1	1	722850	648957	62055.4	67723.6	722850	648957	49592.4	57446
P26783_Q86	RPS5	sp|P26783|RS5_YEAST	P26783	AqCPIIER	1	0	0	1	1	0	0	254057	138884	0	0	254057	138884
P26784_N42	RPL16A	sp|P26784|RL16A_YEAST	P26784	AEELnISGEFFR	1	0	0	0	1	0	0	0	48396	0	0	0	0
P26784_Q122	RPL16A	sp|P26784|RL16A_YEAST	P26784	VVVPqALR	1	1	1	0	0	1.44255e+06	2006856	0	0	1.44255e+06	2006856	0	0
P26785_N41	RPL16B	sp|P26785|RL16B_YEAST	P26785	AEALnISGEFFR	1	0	1	1	0	0	48505.5	64965.2	0	0	48505.5	64965.2	0
P26785_Q3	RPL16B	sp|P26785|RL16B_YEAST	P26785	SqPVVVIDAKDHLLGR	1	1	1	0	0	109571	361860	0	0	109571	361860	0	0
P26786_N174	RPS7A	sp|P26786|RS7A_YEAST	P26786	LESFQAVYnK;LESFqAVYnK	1	1	1	0.9759	1	643596	301593	102768	141359	690356	182289	62079.2	79409.4
P26786_Q11	RPS7A	sp|P26786|RS7A_YEAST	P26786	ILSqAPTELELqVAqAFVELENSSPELK	0.9811	0.9782	0.9811	0.9796	0	0	0	4838.05	0	0	0	0	0
P26786_Q160	RPS7A	sp|P26786|RS7A_YEAST	P26786	DVqQIDYK;DVqqIDYK	1	1	1	1	1	995577	550010	444338	481065	1.11944e+06	618437	235229	221225
P26786_Q161	RPS7A	sp|P26786|RS7A_YEAST	P26786	DVqqIDYK	1	1	1	1	1	995577	550010	221501	185817	995577	550010	221501	185817
P26786_Q170	RPS7A	sp|P26786|RS7A_YEAST	P26786	LESFqAVYNK;LESFqAVYnK	1	1	1	0.9796	1	3232625	1366265	733558	773306	3.21005e+06	1.27006e+06	536312	556185
P26786_Q180	RPS7A	sp|P26786|RS7A_YEAST	P26786	qIVFEIPSETH	1	1	1	1	1	597687	1.20252e+06	1.47884e+06	1.24446e+06	597687	1.20252e+06	1.47884e+06	1.24446e+06
P26786_Q19	RPS7A	sp|P26786|RS7A_YEAST	P26786	ILSqAPTELELqVAqAFVELENSSPELK	0.9811	0.9782	0.9811	0.9796	0	0	0	4838.05	0	0	0	0	0
P26786_Q22	RPS7A	sp|P26786|RS7A_YEAST	P26786	ILSqAPTELELqVAqAFVELENSSPELK	0.9811	0.9782	0.9811	0.9796	0	0	0	4838.05	0	0	0	0	0
P26786_Q42	RPS7A	sp|P26786|RS7A_YEAST	P26786	AELRPLqFK	1	1	1	1	1	1.28305e+06	1.45971e+06	388166	242228	748939	862990	239232	151040
P26793_Q348	RAD27	sp|P26793|FEN1_YEAST	P26793	LDGFFqVVPK	1	0	0	0	1	0	0	16967.3	16634.7	0	0	16967.3	16634.7
P27476_N161	NSR1	sp|P27476|NSR1_YEAST	P27476	nEETEEPATIFVGR	1	0	0	0	1	0	0	0	104915	0	0	0	0
P27476_Q306	NSR1	sp|P27476|NSR1_YEAST	P27476	IPTHPETEqPK	1	0	0	1	1	0	0	34165.4	40265	0	0	34165.4	40265
P27476_Q329	NSR1	sp|P27476|NSR1_YEAST	P27476	ALDALqGEYIDNRPVR	0.9782	0	0	0.9782	0.9765	0	0	139233	122938	0	0	89275.6	81011.9
P27616_Q152	ADE1	sp|P27616|PUR7_YEAST	P27616	ESqEFPEPIFTPSTK	1	1	0	1	1	124796	0	128615	147250	124796	0	128615	147250
P27616_Q167	ADE1	sp|P27616|PUR7_YEAST	P27616	AEqGEHDENISPAQAAELVGEDLSR;AEqGEHDENISPAqAAELVGEDLSR	0.9666	0	0	0.9666	0.9544	0	0	125246	98557.2	0	0	69067.9	54871.9
P27616_Q178	ADE1	sp|P27616|PUR7_YEAST	P27616	AEQGEHDENISPAqAAELVGEDLSR;AEqGEHDENISPAqAAELVGEDLSR	0.9771	0	0	0.9771	0.9448	0	0	126922	111332	0	0	69281.5	61251.9
P27616_Q282	ADE1	sp|P27616|PUR7_YEAST	P27616	MPqDIVDR	1	0	0	1	1	0	0	52911	58853.7	0	0	52911	58853.7
P27692_N629	SPT5	sp|P27692|SPT5_YEAST	P27692	EVTITANnLSK	0.9487	0	0	0	0.9487	0	0	0	68199.1	0	0	0	0
P27692_Q327	SPT5	sp|P27692|SPT5_YEAST	P27692	ILSIFqR	1	0	0	1	0	0	0	19997.3	0	0	0	0	0
P27692_Q366	SPT5	sp|P27692|SPT5_YEAST	P27692	LLIPVqELPLLLK	1	0	0	1	0	0	0	6164.41	0	0	0	0	0
P27692_Q433	SPT5	sp|P27692|SPT5_YEAST	P27692	FDEIDPTTqqR	1	0	0	1	0	0	0	95846.2	0	0	0	0	0
P27692_Q434	SPT5	sp|P27692|SPT5_YEAST	P27692	FDEIDPTTqqR	1	0	0	1	0	0	0	95846.2	0	0	0	0	0
P27809_Q429	KRE2	sp|P27809|KRE2_YEAST	P27809	EYYDAqGLVK	1	0	0	0	1	0	0	0	51003.8	0	0	0	0
P28000_Q106	RPC19	sp|P28000|RPAC2_YEAST	P28000	IqTYGETTAVDALQK;IqTYGETTAVDALqK	1	0	1	1	1	0	142667	137527	112144	0	142667	86005.6	70709.9
P28000_Q118	RPC19	sp|P28000|RPAC2_YEAST	P28000	IQTYGETTAVDALqK;IqTYGETTAVDALqK	1	0	1	1	1	0	142667	160366	172178	0	157632	86203.5	86125.2
P28000_Q17	RPC19	sp|P28000|RPAC2_YEAST	P28000	TATEVTPqEPK	1	0	0	0	1	0	0	0	23029.5	0	0	0	0
P28239_Q272	PPA2	sp|P28239|IPYR2_YEAST	P28239	NLISGSLqEK	0.8738	0	0	0	0.8738	0	0	0	24035.6	0	0	0	0
P28241_Q305	IDH2	sp|P28241|IDH2_YEAST	P28241	ISIFEAVHGSAPDIAGqDK	1	0	0	1	1	0	0	184170	145794	0	0	184170	145794
P28272_N135	URA1	sp|P28272|PYRD_YEAST	P28272	IQDSEFNGITELNLSCPnVPGK;IqDSEFNGITELNLSCPnVPGK	0.9768	0	0	0.9768	0.9741	0	0	49792.9	0	0	0	0	0
P28272_Q119	URA1	sp|P28272|PYRD_YEAST	P28272	IqDSEFNGITELNLSCPNVPGK;IqDSEFNGITELNLSCPnVPGK	0.9789	0	0	0.9789	0.9759	0	0	195956	45467.3	0	0	73019.2	71086.1
P28272_Q141	URA1	sp|P28272|PYRD_YEAST	P28272	PqVAYDFDLTK	1	0	0	1	1	0	0	318565	283617	0	0	318565	283617
P28272_Q306	URA1	sp|P28272|PYRD_YEAST	P28272	GYTSIDqFR	1	0	1	1	1	0	1515717	927807	423556	0	1515717	927807	423556
P28274_Q352	URA7	sp|P28274|URA7_YEAST	P28274	WVEATDLEPEAqESNK	0.9733	0	0	0.9733	0.9284	0	0	88566.4	106625	0	0	88566.4	106625
P28319_N78	CWP1	sp|P28319|CWP1_YEAST	P28319	YAVVnEDGSFK;YAVVnEDGSFKEGSESDAATGFSIK	1	0	0	0	1	0	0	0	95142.2	0	0	0	0
P28319_Q125	CWP1	sp|P28319|CWP1_YEAST	P28319	qSDDATGVAIR;qSDDATGVAIRPTSK	1	0	0	1	1	0	0	193425	155135	0	0	89000	67233.8
P28319_Q37	CWP1	sp|P28319|CWP1_YEAST	P28319	SGSDLqYLSVYSDNGTLK	0.98	0	0	0.98	0.9776	0	0	96277.3	52872.4	0	0	48073.2	55708
P28321_Q16	YJU3	sp|P28321|MGLL_YEAST	P28321	VQTTVPELqYENFDGAK	0.8147	0	0	0.8147	0	0	0	20826.2	0	0	0	0	0
P28321_Q9	YJU3	sp|P28321|MGLL_YEAST	P28321	VqTTVPELQYENFDGAK	0.9679	0	0	0	0.9679	0	0	0	55535.3	0	0	0	0
P28707_N201	SBA1	sp|P28707|SBA1_YEAST	P28707	EnDEEDEEEEIEPEVK	1	0	0	1	1	0	0	36364.9	83599.6	0	0	36364.9	83599.6
P28707_N7	SBA1	sp|P28707|SBA1_YEAST	P28707	VInPQVAWAQR;VInPQVAWAqR;VInPqVAWAQR;VInPqVAWAqR	1	0.9774	1	0.9801	0.9774	1.24303e+06	1.71639e+06	427659	226782	1.02069e+06	1.18479e+06	314343	176738
P28707_Q14	SBA1	sp|P28707|SBA1_YEAST	P28707	VInPQVAWAqR;VInPqVAWAqR	1	0	1	0	0.9662	0	149417	0	22036.2	0	0	0	0
P28707_Q88	SBA1	sp|P28707|SBA1_YEAST	P28707	VANGqHYFLK	0.9788	0	0	0.9788	0.9758	0	0	0	4076.26	0	0	0	0
P28707_Q9	SBA1	sp|P28707|SBA1_YEAST	P28707	VINPqVAWAQR;VInPqVAWAQR;VInPqVAWAqR	1	0.9778	1	0.9801	0.9777	1.57312e+06	2.23118e+06	286285	245775	1.16279e+06	1.53564e+06	187982	153373
P28777_Q262	ARO2	sp|P28777|AROC_YEAST	P28777	GFEIGSGFqGVSVPGSK	1	0	0	1	1	0	0	98668.6	69578	0	0	98668.6	69578
P28777_Q66	ARO2	sp|P28777|AROC_YEAST	P28777	DRVEIqSGTEFGK;VEIqSGTEFGK	1	0	0	1	1	0	0	155600	51586.9	0	0	57655	46652.2
P28834_N142	IDH1	sp|P28834|IDH1_YEAST	P28834	EnTEGEFSGLEHESVPGVVESLK	1	0	0	1	1	0	0	17770.6	15171.3	0	0	17770.6	15171.3
P28834_N355	IDH1	sp|P28834|IDH1_YEAST	P28834	DIGGSSSTTDFTNEIInK	0.9617	0	0	0	0.9617	0	0	0	17527.4	0	0	0	0
P28834_Q214	IDH1	sp|P28834|IDH1_YEAST	P28834	NIITEIGqK	0.9796	0	0.9791	0.9796	0.9778	0	102249	104211	108578	0	102249	104211	108578
P29311_N148	BMH1	sp|P29311|BMH1_YEAST	P29311	ATnASLEAYK	1	0	0	1	0	0	0	36328.4	0	0	0	0	0
P29311_Q36	BMH1	sp|P29311|BMH1_YEAST	P29311	TVASSGqELSVEER	1	1	1	1	1	1.96008e+06	1.63733e+06	1.83626e+06	1.76317e+06	1960081	1.63733e+06	1.83626e+06	1.76317e+06
P29311_Q80	BMH1	sp|P29311|BMH1_YEAST	P29311	SEHqVELICSYR	1	0	0	1	1	0	0	155297	120164	0	0	155297	120164
P29453_N145	RPL8B	sp|P29453|RL8B_YEAST	P29453	YGLNHVVSLIEnK	0.9783	0	0	0.975	0	0	0	22712	0	0	0	22712	0
P29453_N221	RPL8B	sp|P29453|RL8B_YEAST	P29453	LVSTIDAnFADK;LVSTIDAnFADKYDEVK	1	0	1	1	1	0	187545	76698.6	1.241e+06	0	113874	257783	623731
P29453_N24	RPL8B	sp|P29453|RL8B_YEAST	P29453	nPLTHSTPK	1	0	0	0	1	0	0	0	52335.8	0	0	0	0
P29453_N85	RPL8B	sp|P29453|RL8B_YEAST	P29453	VPPTIAQFQYTLDRnTAAETFK;nTAAETFK	1	0	0	0.9439	1	0	0	0	25558.3	0	0	0	0
P29453_Q38	RPL8B	sp|P29453|RL8B_YEAST	P29453	NFGIGqAVQPK;NFGIGqAVqPK	0.9812	0.979	0.9812	0.9807	0.9788	492807	650053	990685	662467	511047	366789	611279	414696
P29453_Q41	RPL8B	sp|P29453|RL8B_YEAST	P29453	NFGIGQAVqPK;NFGIGqAVqPK	0.9812	0.9789	0.9812	0.9807	0.9788	492807	547531	724191	590240	492807	547531	444262	342753
P29453_Q77	RPL8B	sp|P29453|RL8B_YEAST	P29453	VPPTIAqFQYTLDR;VPPTIAqFqYTLDR	1	0	1	0.9055	0	0	448320	166336	0	0	196476	281137	0
P29453_Q79	RPL8B	sp|P29453|RL8B_YEAST	P29453	LKVPPTIAQFqYTLDR;VPPTIAQFqYTLDR;VPPTIAqFqYTLDR	1	0.9676	1	0.9784	0.9742	732228	1.34229e+06	527174	567446	732228	933109	527174	567446
P29509_Q171	TRR1	sp|P29509|TRXB1_YEAST	P29509	PLAVIGGGDSACEEAqFLTK	1	0	0	1	1	0	0	128931	86752.7	0	0	128931	86752.7
P29509_Q290	TRR1	sp|P29509|TRXB1_YEAST	P29509	TVPGSSLTSVPGFFAAGDVqDSK	1	0	1	1	1	0	345895	157657	257943	0	342917	125702	203394
P29509_Q296	TRR1	sp|P29509|TRXB1_YEAST	P29509	qAITSAGSGCMAALDAEK	1	0	0	1	1	0	0	116939	47490.3	0	0	68955.9	47490.3
P29547_N145	CAM1	sp|P29547|EF1G1_YEAST	P29547	IVDIFEnR	1	0	0	0	1	0	0	0	101032	0	0	0	0
P29547_Q358	CAM1	sp|P29547|EF1G1_YEAST	P29547	GqDYVPAFDVAPDWESYDYAK	1	0	0	1	1	0	0	114490	56167.6	0	0	114490	56167.6
P29547_Q39	CAM1	sp|P29547|EF1G1_YEAST	P29547	VVTPDAAAEqFAR	1	1	1	1	1	558800	683482	279637	278436	558800	683482	279637	278436
P29547_Q82	CAM1	sp|P29547|EF1G1_YEAST	P29547	TqLLGADDDLNAQAQIIR;TqLLGADDDLNAqAQIIR;TqLLGADDDLNAqAqIIR	0.9789	0	0	0.9789	0.9764	0	0	106473	78653.8	0	0	52503.7	47830.9
P29547_Q93	CAM1	sp|P29547|EF1G1_YEAST	P29547	TQLLGADDDLNAqAQIIR;TqLLGADDDLNAqAQIIR;TqLLGADDDLNAqAqIIR	0.9727	0	0	0.9727	0.9668	0	0	79776.5	62851.5	0	0	31697.1	33364.7
P29547_Q95	CAM1	sp|P29547|EF1G1_YEAST	P29547	TQLLGADDDLNAQAqIIR;TqLLGADDDLNAqAqIIR	0.9761	0	0	0.9761	0.9735	0	0	41844.4	34346.8	0	0	22199.5	34346.8
P29704_Q245	ERG9	sp|P29704|ERG9_YEAST	P29704	EIWSqYAPQLK;EIWSqYAPqLK	1	0	0	1	1	0	0	66865.9	59083.3	0	0	39820.4	34493.5
P29704_Q249	ERG9	sp|P29704|ERG9_YEAST	P29704	EIWSqYAPqLK	1	0	0	1	1	0	0	29174.7	22641.3	0	0	29174.7	22641.3
P29704_Q359	ERG9	sp|P29704|ERG9_YEAST	P29704	LAVqDPNFLK	0.9795	0.9767	0.9767	0.9795	0.9739	80471.4	66046.6	80962.7	67798.9	80471.4	66046.6	80962.7	67798.9
P29952_N234	PMI40	sp|P29952|MPI_YEAST	P29952	NSPSDFnKPDLPELIqR	0.9805	0	0	0.9805	0	0	0	35626.9	0	0	0	0	0
P29952_N347	PMI40	sp|P29952|MPI_YEAST	P29952	SVLYnPPIEEFAVLETTFDEK	1	0	1	1	1	0	139498	144231	77278.8	0	139498	125342	64850.4
P29952_Q109	PMI40	sp|P29952|MPI_YEAST	P29952	VLSIqAHPDK	1	0	0	1	1	0	0	183663	143013	0	0	183663	143013
P29952_Q13	PMI40	sp|P29952|MPI_YEAST	P29952	LDAGYqqYDWGK	1	0	0	1	1	0	0	380245	248980	0	0	380245	248980
P29952_Q14	PMI40	sp|P29952|MPI_YEAST	P29952	LDAGYQqYDWGK;LDAGYqqYDWGK	1	0	0	1	1	0	0	668874	506506	0	0	357930	273581
P29952_Q154	PMI40	sp|P29952|MPI_YEAST	P29952	PLqEIADELK	1	0	0	1	1	0	0	365533	212423	0	0	365533	212423
P29952_Q183	PMI40	sp|P29952|MPI_YEAST	P29952	NFIENIqPSAQK;NFIENIqPSAqK	0.9771	0	0	0.9666	0.9771	0	0	85303.2	100961	0	0	107009	62440.8
P29952_Q187	PMI40	sp|P29952|MPI_YEAST	P29952	NFIENIQPSAqK;NFIENIqPSAqK	0.9761	0	0	0.9741	0.9761	0	0	85513.4	77343.9	0	0	100026	50688.2
P29952_Q201	PMI40	sp|P29952|MPI_YEAST	P29952	LLqAVFSR	1	1	1	1	1	261543	337504	54995.5	75142.7	261543	337504	54995.5	75142.7
P29952_Q243	PMI40	sp|P29952|MPI_YEAST	P29952	NSPSDFNKPDLPELIqR;NSPSDFnKPDLPELIqR;PDLPELIqR	1	0	0	1	1	0	0	405172	261721	0	0	239528	172585
P29952_Q28	PMI40	sp|P29952|MPI_YEAST	P29952	IGSSSAVAqFAAHSDPSVQIEQDK;IGSSSAVAqFAAHSDPSVQIEqDK;IGSSSAVAqFAAHSDPSVqIEQDK;IGSSSAVAqFAAHSDPSVqIEqDK	1	0	0	1	1	0	0	179178	203409	0	0	90397.4	73651.6
P29952_Q38	PMI40	sp|P29952|MPI_YEAST	P29952	IGSSSAVAQFAAHSDPSVqIEQDK;IGSSSAVAQFAAHSDPSVqIEqDK;IGSSSAVAqFAAHSDPSVqIEQDK;IGSSSAVAqFAAHSDPSVqIEqDK	1	0	0	1	1	0	0	229206	189034	0	0	98437	66611.5
P29952_Q41	PMI40	sp|P29952|MPI_YEAST	P29952	IGSSSAVAQFAAHSDPSVQIEqDK;IGSSSAVAQFAAHSDPSVqIEqDK;IGSSSAVAqFAAHSDPSVQIEqDK;IGSSSAVAqFAAHSDPSVqIEqDK	1	0	0	1	1	0	0	221409	173875	0	0	101439	65634.5
P30624_Q4	FAA1	sp|P30624|LCF1_YEAST	P30624	VAqYTVPVGK	1	0	0	1	1	0	0	54333.4	46813.7	0	0	54333.4	46813.7
P30624_Q526	FAA1	sp|P30624|LCF1_YEAST	P30624	NEEETSqALTSDGWFK	0.9787	0	0	0.9787	0.9236	0	0	63945.1	66085.2	0	0	63945.1	66085.2
P30656_Q104	PRE2	sp|P30656|PSB5_YEAST	P30656	ATAGNWVASqTVK	0.9747	0	0	0.9747	0	0	0	36272.6	0	0	0	0	0
P30656_Q164	PRE2	sp|P30656|PSB5_YEAST	P30656	ILSNLVYqYK	0.9809	0	0	0.9796	0	0	0	25217.3	0	0	0	25217.3	0
P30656_Q84	PRE2	sp|P30656|PSB5_YEAST	P30656	FqGGIIVAVDSR	1	0	0	0	1	0	0	0	10391.4	0	0	0	10391.4
P30822_Q1038	CRM1	sp|P30822|XPO1_YEAST	P30822	DFLVqIK	1	0	0	1	1	0	0	28566.3	28861.3	0	0	28566.3	28861.3
P30822_Q124	CRM1	sp|P30822|XPO1_YEAST	P30822	SDLTLVqILK	1	0	0	1	0	0	0	19287.6	0	0	0	0	0
P30822_Q42	CRM1	sp|P30822|XPO1_YEAST	P30822	FqDNPDAWQK	0.8586	0	0	0.8586	0	0	0	17163.5	0	0	0	0	0
P30822_Q623	CRM1	sp|P30822|XPO1_YEAST	P30822	ESEPFIqTIIR	1	0	1	1	1	0	81792.3	40608.6	64977.1	0	81792.3	40608.6	64977.1
P30902_N124	ATP7	sp|P30902|ATP7_YEAST	P30902	DLQSTLDnIQSAR	0.806	0	0	0.806	0	0	0	16598.4	0	0	0	0	0
P30902_Q119	ATP7	sp|P30902|ATP7_YEAST	P30902	DLqSTLDNIQSAR;DLqSTLDNIqSAR	0.9791	0	0	0.9791	0.9775	0	0	57198.7	61813.5	0	0	33121.1	36428.8
P30902_Q126	ATP7	sp|P30902|ATP7_YEAST	P30902	DLqSTLDNIqSAR	0.9791	0	0	0.9791	0.9775	0	0	34884.2	34587.6	0	0	34884.2	34587.6
P30902_Q43	ATP7	sp|P30902|ATP7_YEAST	P30902	qLLELQSqPTEVDFSHYR;qLLELqSqPTEVDFSHYR	1	0	0	1	1	0	0	58231.5	10664.1	0	0	20218.9	15126
P30902_Q48	ATP7	sp|P30902|ATP7_YEAST	P30902	qLLELqSqPTEVDFSHYR	1	0	0	1	1	0	0	42932.8	10664.1	0	0	20218.9	15126
P30902_Q50	ATP7	sp|P30902|ATP7_YEAST	P30902	qLLELQSqPTEVDFSHYR;qLLELqSqPTEVDFSHYR	1	0	0	1	1	0	0	58231.5	10664.1	0	0	20218.9	15126
P30902_Q89	ATP7	sp|P30902|ATP7_YEAST	P30902	qLqVIESFEK	1	0	1	1	1	0	94746.7	80286.9	42369.3	0	94746.7	80286.9	42369.3
P30902_Q91	ATP7	sp|P30902|ATP7_YEAST	P30902	qLqVIESFEK	1	0	1	1	1	0	94746.7	80286.9	42369.3	0	94746.7	80286.9	42369.3
P31109_Q33	SNC1	sp|P31109|SNC1_YEAST	P31109	TAELqAEIDDTVGIMR	1	0	0	1	1	0	0	84773.3	78115.5	0	0	44680.8	41308.9
P31109_Q72	SNC1	sp|P31109|SNC1_YEAST	P31109	ADNLAVSAqGFK	0.9446	0	0	0	0.9446	0	0	0	4310.7	0	0	0	0
P31116_N108	HOM6	sp|P31116|DHOM_YEAST	P31116	FVEnGISIATPNK	0.9371	0	0	0	0.9371	0	0	0	17533.9	0	0	0	0
P31116_N330	HOM6	sp|P31116|DHOM_YEAST	P31116	YTnPVVIQGAGAGAAVTAAGVLGDVIK;YTnPVVIqGAGAGAAVTAAGVLGDVIK	1	0	0	1	1	0	0	131319	48813.6	0	0	57858.4	25655.9
P31116_Q161	HOM6	sp|P31116|DHOM_YEAST	P31116	EIIqTGDEVEK	1	1	1	1	1	437699	269675	333120	330561	437699	269675	333120	330561
P31116_Q244	HOM6	sp|P31116|DHOM_YEAST	P31116	ISGVEVESPTSFPVqSLIPK	1	1	1	1	1	373966	335375	171216	130237	373966	335375	171216	130237
P31116_Q335	HOM6	sp|P31116|DHOM_YEAST	P31116	YTNPVVIqGAGAGAAVTAAGVLGDVIK;YTnPVVIqGAGAGAAVTAAGVLGDVIK	1	0	0	1	1	0	0	174727	77168.2	0	0	73644.4	29220.4
P31373_N150	CYS3	sp|P31373|CYS3_YEAST	P31373	LVWIETPTnPTLK	1	1	1	1	1	189242	287381	362083	226811	189242	287381	362083	226811
P31373_N278	CYS3	sp|P31373|CYS3_YEAST	P31373	EnVVAVNYPGLK	0.9784	0	0	0.9784	0	0	0	28853.8	0	0	0	0	0
P31373_N283	CYS3	sp|P31373|CYS3_YEAST	P31373	ENVVAVnYPGLK	0.9692	0	0	0.9692	0	0	0	28310.2	0	0	0	0	0
P31373_N43	CYS3	sp|P31373|CYS3_YEAST	P31373	QSSPAnPIGTYEYSR;qSSPAnPIGTYEYSR	1	0	0	1	1	0	0	400039	238237	0	0	248080	201197
P31373_Q38	CYS3	sp|P31373|CYS3_YEAST	P31373	qSSPANPIGTYEYSR;qSSPAnPIGTYEYSR	1	0	0.7253	1	1	0	0	1.22723e+06	834151	0	0	1.02686e+06	593875
P31382_Q337	PMT2	sp|P31382|PMT2_YEAST	P31382	LVGSDVGqGPR	1	0	0	1	1	0	0	96914.5	95141.6	0	0	96914.5	95141.6
P31382_Q440	PMT2	sp|P31382|PMT2_YEAST	P31382	TqWEVSGYGDNVVGDNK	0.9763	0	0	0.9763	0.9621	0	0	46300.4	67910.1	0	0	46300.4	67910.1
P31383_Q608	TPD3	sp|P31383|2AAA_YEAST	P31383	NTILPSLqTLCqDEDVDVK	0.9707	0	0	0.9555	0.9707	0	0	30286.7	20482.9	0	0	30286.7	20482.9
P31383_Q612	TPD3	sp|P31383|2AAA_YEAST	P31383	NTILPSLqTLCqDEDVDVK	0.9707	0	0	0.9552	0.9707	0	0	30286.7	20482.9	0	0	30286.7	20482.9
P31385_Q121	DEP1	sp|P31385|DEP1_YEAST	P31385	SqELEEAIDSK	1	0	0	1	1	0	0	94787.6	104284	0	0	94787.6	104284
P31412_Q140	VMA5	sp|P31412|VATC_YEAST	P31412	DLITLISNESSqLDADVR	0.978	0	0	0.978	0.9768	0	0	91850.4	49422	0	0	91850.4	49422
P31412_Q244	VMA5	sp|P31412|VATC_YEAST	P31412	NVqEFTTAAR	0.9799	0	0	0.9799	0	0	0	31200.8	0	0	0	0	0
P31412_Q269	VMA5	sp|P31412|VATC_YEAST	P31412	EFNYSEELIDqLK	0.8618	0	0	0.8618	0.8173	0	0	122348	173883	0	0	122348	173883
P31412_Q74	VMA5	sp|P31412|VATC_YEAST	P31412	VDNqIGASIGK	0.9766	0	0	0.9343	0.9766	0	0	45965.6	51792.2	0	0	45965.6	51792.2
P31412_Q87	VMA5	sp|P31412|VATC_YEAST	P31412	IIEILqGLNETSTNAYR	0.9766	0	0	0.9766	0.9709	0	0	29012	31240	0	0	29012	31240
P31539_N207	HSP104	sp|P31539|HS104_YEAST	P31539	SnPCLIGEPGIGK	1	0	0	1	0	0	0	31282.1	0	0	0	0	0
P31539_Q134	HSP104	sp|P31539|HS104_YEAST	P31539	EAqVDIEAIK	1	1	1	1	1	331353	191355	103224	126346	331353	191355	103224	126346
P31539_Q142	HSP104	sp|P31539|HS104_YEAST	P31539	qqALELR	1	0	0	1	1	0	0	97698.9	64109.8	0	0	97698.9	64109.8
P31539_Q143	HSP104	sp|P31539|HS104_YEAST	P31539	qqALELR	1	0	0	1	1	0	0	97698.9	64109.8	0	0	97698.9	64109.8
P31539_Q177	HSP104	sp|P31539|HS104_YEAST	P31539	YAIDMTEqAR	1	0	0	1	1	0	0	43445.7	96665.6	0	0	43445.7	71471.9
P31539_Q19	HSP104	sp|P31539|HS104_YEAST	P31539	ALTILTLAqK	1	1	1	1	1	274999	514548	170153	146744	274999	514548	170153	146744
P31539_Q227	HSP104	sp|P31539|HS104_YEAST	P31539	TAIIEGVAqR	1	1	1	1	1	520234	468044	217425	214573	520234	468044	217425	214573
P31539_Q239	HSP104	sp|P31539|HS104_YEAST	P31539	IIDDDVPTILqGAK	1	0	1	1	1	0	112476	138436	147893	0	112476	138436	147893
P31539_Q347	HSP104	sp|P31539|HS104_YEAST	P31539	qTVAILR	1	0	0	1	0	0	0	12762.9	0	0	0	0	0
P31539_Q377	HSP104	sp|P31539|HS104_YEAST	P31539	ILDSALVTAAqLAK	1	1	1	1	1	152216	175093	31868.5	51668.7	152216	175093	31868.5	51668.7
P31539_Q456	HSP104	sp|P31539|HS104_YEAST	P31539	EASLqEELEPLR	1	0	1	1	1	0	280234	289438	319128	0	280234	289438	319128
P31539_Q523	HSP104	sp|P31539|HS104_YEAST	P31539	LEDqVAEEER;LEDqVAEEERR	1	0	0	1	1	0	0	90456.8	270311	0	0	72699.9	101473
P31539_Q583	HSP104	sp|P31539|HS104_YEAST	P31539	DLSSEVVGqMDAIK	1	0	0	1	1	0	0	62957.3	65365.7	0	0	62957.3	65365.7
P31539_Q606	HSP104	sp|P31539|HS104_YEAST	P31539	qPASFLFLGLSGSGK	1	0	0	1	1	0	0	797.138	21046.5	0	0	797.138	21046.5
P31539_Q78	HSP104	sp|P31539|HS104_YEAST	P31539	IPqQQPAPAEITPSYALGK;IPqqqPAPAEITPSYALGK	1	1	1	1	1	209156	238076	126035	86735.3	209156	238076	85284.7	59648.3
P31539_Q79	HSP104	sp|P31539|HS104_YEAST	P31539	IPqqqPAPAEITPSYALGK	1	1	1	1	1	209156	238076	82748.9	61476.1	209156	238076	82748.9	61476.1
P31539_Q80	HSP104	sp|P31539|HS104_YEAST	P31539	IPqqqPAPAEITPSYALGK	1	1	1	1	1	209156	238076	82748.9	61476.1	209156	238076	82748.9	61476.1
P31539_Q808	HSP104	sp|P31539|HS104_YEAST	P31539	LNLTqEAK	0.9769	0	0	0.9609	0.9769	0	0	19074	0	0	0	0	0
P31539_Q833	HSP104	sp|P31539|HS104_YEAST	P31539	LIqNEILNK	0.9701	0	0	0.9697	0.9701	0	0	77066.7	86491.1	0	0	77066.7	86491.1
P31688_N492	TPS2	sp|P31688|TPS2_YEAST	P31688	DAIVVnPWDSVAVAK	1	0	0	1	1	0	0	18665.7	14200.5	0	0	18665.7	14200.5
P31688_Q28	TPS2	sp|P31688|TPS2_YEAST	P31688	IqLGESNDDWK	0.9785	0	0	0.9785	0.9771	0	0	0	26835.1	0	0	0	0
P31688_Q89	TPS2	sp|P31688|TPS2_YEAST	P31688	EKPqDLDDDPLYLTK	1	0	0	1	1	0	0	36025.5	40902	0	0	36025.5	40902
P31787_Q4	ACB1	sp|P31787|ACBP_YEAST	P31787	VSqLFEEK	1	1	1	1	1	5.30787e+06	5.07465e+06	4154663	4219879	5.30787e+06	5.07465e+06	4154663	4219879
P31787_Q80	ACB1	sp|P31787|ACBP_YEAST	P31787	EYIALVDqLIAK;EYIALVDqLIAKYSS	1	1	1	1	1	1.86905e+06	8520643	3161144	2.12206e+06	1.86905e+06	8479701	3161144	2.12206e+06
P32074_N487	SEC21	sp|P32074|COPG_YEAST	P32074	EGPSAPnPSLYVR	1	0	0	1	0	0	0	25408.5	0	0	0	0	0
P32074_Q179	SEC21	sp|P32074|COPG_YEAST	P32074	FTNETqEAVLDLK	0.9757	0	0	0.9552	0.9757	0	0	36714.3	40054.9	0	0	36714.3	40054.9
P32074_Q280	SEC21	sp|P32074|COPG_YEAST	P32074	FESVqLETAK	1	0	0	1	0	0	0	87376.4	0	0	0	0	0
P32074_Q568	SEC21	sp|P32074|COPG_YEAST	P32074	DDVIAqNLIESK	0.9271	0	0	0	0.9271	0	0	0	41640.7	0	0	0	0
P32074_Q875	SEC21	sp|P32074|COPG_YEAST	P32074	IILNSSCLPVESTqFAPSDSNSHTLK	0.9748	0	0	0.9748	0	0	0	7209.7	0	0	0	0	0
P32178_Q170	ARO7	sp|P32178|CHMU_YEAST	P32178	FqSDIPLYTK	1	0	1	1	1	0	78174.6	107587	95162.7	0	78174.6	107587	95162.7
P32179_Q112	MET22	sp|P32179|MET22_YEAST	P32179	DDFLFTNDqFPLK	0.8556	0	0	0	0.8556	0	0	0	10935.1	0	0	0	0
P32179_Q12	MET22	sp|P32179|MET22_YEAST	P32179	ELLVATqAVR	1	0	1	1	1	0	121342	38976.9	30919.1	0	121342	38976.9	30919.1
P32179_Q123	MET22	sp|P32179|MET22_YEAST	P32179	qIIDFGNYEGGR	0.9794	0	0	0.9794	0.9769	0	0	66031.5	55910.3	0	0	66031.5	55910.3
P32179_Q353	MET22	sp|P32179|MET22_YEAST	P32179	ELHDLVVSTSCDVIqSR	1	0	0	1	0	0	0	62568.1	18816.3	0	0	38867.6	18816.3
P32191_N484	GUT2	sp|P32191|GPDM_YEAST	P32191	VVEVGGFHnLK	1	0	0	1	1	0	0	8571.24	24230.9	0	0	8571.24	24230.9
P32259_Q153	SIN4	sp|P32259|MED16_YEAST	P32259	LTMVFqDNVYK	0.9492	0	0	0	0.9492	0	0	0	40193.2	0	0	0	0
P32263_Q168	PRO3	sp|P32263|P5CR_YEAST	P32263	PLVNELISqVGK	0.9763	0	0	0.9763	0.9705	0	0	82558.6	71242.6	0	0	82558.6	71242.6
P32263_Q213	PRO3	sp|P32263|P5CR_YEAST	P32263	LGIPLqESK	1	0	0	1	1	0	0	50817.6	38840.4	0	0	50817.6	38840.4
P32264_Q258	PRO1	sp|P32264|PROB_YEAST	P32264	IVEYMqTLELDDENK	0.8192	0	0	0	0.8192	0	0	0	1196.41	0	0	0	0
P32264_Q380	PRO1	sp|P32264|PROB_YEAST	P32264	KLPDGTLDPDFPLqTVGK	1	0	0	1	1	0	0	28397.4	22892.7	0	0	28397.4	22892.7
P32288_Q155	GLN1	sp|P32288|GLNA_YEAST	P32288	GGYPAPqGPYYCGVGAGK	1	0	0	1	0	0	0	51205.2	0	0	0	0	0
P32288_Q20	GLN1	sp|P32288|GLNA_YEAST	P32288	YLELDqR	1	1	1	1	1	327312	218542	140572	123446	327312	218542	140572	123446
P32288_Q269	GLN1	sp|P32288|GLNA_YEAST	P32288	YIEqAIEK	1	0	1	1	0	0	78831.4	13135.9	0	0	78831.4	13135.9	0
P32317_Q477	AFG1	sp|P32317|AFG1_YEAST	P32317	SqMFALDEER	1	0	0	0	1	0	0	0	5341.22	0	0	0	0
P32319_Q918	PEP1	sp|P32319|VPS10_YEAST	P32319	SLVSSTDFFqDDK	1	0	0	1	1	0	0	29375.1	32828.9	0	0	29375.1	32828.9
P32324_N21	EFT1	sp|P32324|EF2_YEAST	P32324	nMSVIAHVDHGK	1	0	0	1	1	0	0	1918.1	25009	0	0	4656.92	20035.3
P32324_N251	EFT1	sp|P32324|EF2_YEAST	P32324	LWGDSFFnPK	1	0	0	1	1	0	0	208795	186206	0	0	208795	186206
P32324_N603	EFT1	sp|P32324|EF2_YEAST	P32324	AEPIDEEVSLAIEnGIINPR	0.9782	0	0	0.9782	0.9735	0	0	44394.4	18573	0	0	21871.6	22066.9
P32324_N607	EFT1	sp|P32324|EF2_YEAST	P32324	AEPIDEEVSLAIENGIInPR	0.9798	0.9786	0.9798	0.9795	0.9776	104271	485534	351096	134801	126978	337315	246070	77739.2
P32324_N775	EFT1	sp|P32324|EF2_YEAST	P32324	AYLPVnESFGFTGELR	1	1	1	0	0	99336.5	79805.1	0	0	99336.5	79805.1	0	0
P32324_Q138	EFT1	sp|P32324|EF2_YEAST	P32324	VTDGALVVVDTIEGVCVqTETVLR	1	1	0	1	1	38668.1	0	115933	44005.8	38668.1	0	84316.1	32679.8
P32324_Q168	EFT1	sp|P32324|EF2_YEAST	P32324	ALLELqVSK	1	1	1	1	1	1.65487e+06	1.44598e+06	706503	756964	1.65487e+06	1.44598e+06	706503	756964
P32324_Q176	EFT1	sp|P32324|EF2_YEAST	P32324	EDLYqTFAR	1	1	1	1	1	2.08082e+06	1.4626e+06	492385	778346	2.08082e+06	1.4626e+06	492385	778346
P32324_Q201	EFT1	sp|P32324|EF2_YEAST	P32324	TVESVNVIVSTYADEVLGDVqVYPAR	0.9762	0.9688	0.9762	0.9689	0.9681	206768	195834	132661	56364.3	206768	195834	114391	44704.9
P32324_Q355	EFT1	sp|P32324|EF2_YEAST	P32324	AEqLYEGPADDANCIAIK	0.9799	0	0	0.9799	0.977	0	0	247418	143670	0	0	247418	143670
P32324_Q41	EFT1	sp|P32324|EF2_YEAST	P32324	STLTDSLVqR	1	1	1	1	1	3.54971e+06	3.2174e+06	2.20795e+06	1.99272e+06	3.54971e+06	3.2174e+06	2.20795e+06	1.99272e+06
P32324_Q414	EFT1	sp|P32324|EF2_YEAST	P32324	IqGPNYVPGK	0.98	0	0	0.98	0.9766	0	0	464126	334001	0	0	464126	334001
P32324_Q490	EFT1	sp|P32324|EF2_YEAST	P32324	FSVSPVVqVAVEVK	1	0	1	1	1	0	197810	395209	141965	0	197810	395209	141965
P32324_Q573	EFT1	sp|P32324|EF2_YEAST	P32324	ETVESESSqTALSK	1	1	0	1	1	0	0	1.29692e+06	1.40087e+06	0	0	1.29692e+06	1.40087e+06
P32324_Q649	EFT1	sp|P32324|EF2_YEAST	P32324	IWCFGPDGNGPNLVIDqTK	0.9791	0	0	0.9791	0.9772	0	0	56086.9	46630.1	0	0	48676.3	32356.6
P32324_Q654	EFT1	sp|P32324|EF2_YEAST	P32324	AVqYLHEIK	1	1	1	1	1	620852	180767	724242	545635	443730	128544	438313	335539
P32324_Q668	EFT1	sp|P32324|EF2_YEAST	P32324	DSVVAAFqWATK	1	1	1	1	1	542036	693046	420969	357840	542036	693046	420969	357840
P32324_Q704	EFT1	sp|P32324|EF2_YEAST	P32324	GGGqIIPTMR	1	1	0	1	1	112024	0	551766	487131	133892	0	301262	305021
P32324_Q753	EFT1	sp|P32324|EF2_YEAST	P32324	GqVVSEEQRPGTPLFTVK;GqVVSEEqRPGTPLFTVK	1	1	1	1	1	1.05131e+06	820887	2.19909e+06	1.39871e+06	631110	664978	1.39378e+06	887668
P32324_Q759	EFT1	sp|P32324|EF2_YEAST	P32324	GQVVSEEqRPGTPLFTVK;GqVVSEEqRPGTPLFTVK	1	1	1	1	1	1.07711e+06	986333	2280107	1.3786e+06	638003	642329	1454462	871114
P32324_Q8	EFT1	sp|P32324|EF2_YEAST	P32324	VAFTVDqMR	1	1	1	1	1	992050	278786	1.03061e+06	975437	648806	278786	758316	741502
P32324_Q836	EFT1	sp|P32324|EF2_YEAST	P32324	EEVPGWqEYYDK;EEVPGWqEYYDKL	1	1	1	1	1	831508	539097	1.49048e+06	1.33678e+06	584831	362832	1.49048e+06	1.33678e+06
P32327_N889	PYC2	sp|P32327|PYC2_YEAST	P32327	EAnYLLGDIVK	1	0	0	1	0	0	0	78233.9	0	0	0	0	0
P32327_Q203	PYC2	sp|P32327|PYC2_YEAST	P32327	EGDDVADAFqR	1	0	0	1	1	0	0	53628.8	59398.2	0	0	53628.8	59398.2
P32327_Q680	PYC2	sp|P32327|PYC2_YEAST	P32327	VFDALNDLEqLK	0.9804	0	0	0.9797	0.9776	0	0	63003.5	53040.6	0	0	63003.5	53040.6
P32347_Q114	HEM12	sp|P32347|DCUP_YEAST	P32347	NPEDLqTVLDYK	0.9793	0	0	0.9793	0.9672	0	0	26629	25450.7	0	0	26629	25450.7
P32347_Q299	HEM12	sp|P32347|DCUP_YEAST	P32347	VTLqGNLDPGVMYGSK	0.8493	0	0	0.8493	0	0	0	15019.7	0	0	0	0	0
P32347_Q64	HEM12	sp|P32347|DCUP_YEAST	P32347	DAEIASEITIqPVR	1	0	0	1	0	0	0	43804	0	0	0	0	0
P32352_N76	ERG2	sp|P32352|ERG2_YEAST	P32352	DALASHYGDEYInR	1	0	0	0	1	0	0	0	12537.5	0	0	0	0
P32352_Q60	ERG2	sp|P32352|ERG2_YEAST	P32352	HNAAEGLSTEDLLqDVR	0.9543	0	0	0.9541	0.9543	0	0	56353.5	36628.2	0	0	56353.5	36628.2
P32356_N377	NTH1	sp|P32356|TREA_YEAST	P32356	SnPDAVDLLK	1	0	0	0	1	0	0	0	19302.9	0	0	0	0
P32377_Q101	MVD1	sp|P32377|MVD1_YEAST	P32377	DASLPTLSqWK	1	0	0	1	1	0	0	72293.7	67484.4	0	0	72293.7	67484.4
P32377_Q137	MVD1	sp|P32377|MVD1_YEAST	P32377	LYqLPQSTSEISR;LYqLPqSTSEISR	1	1	1	1	1	194906	113600	223651	155802	206482	120347	115726	75322.6
P32377_Q140	MVD1	sp|P32377|MVD1_YEAST	P32377	LYQLPqSTSEISR;LYqLPqSTSEISR	1	1	1	1	1	194906	113600	190562	137203	194906	113600	107708	72109.6
P32377_Q364	MVD1	sp|P32377|MVD1_YEAST	P32377	ELDLELqK	1	1	1	1	1	120998	125165	87519.1	97086.9	120998	125165	87519.1	97086.9
P32377_Q374	MVD1	sp|P32377|MVD1_YEAST	P32377	VILTqVGSGPQETNESLIDAK;VILTqVGSGPqETNESLIDAK	0.9776	0	0	0.9484	0.9776	0	0	187559	210400	0	0	109838	128947
P32377_Q380	MVD1	sp|P32377|MVD1_YEAST	P32377	VILTQVGSGPqETNESLIDAK;VILTqVGSGPqETNESLIDAK	0.9601	0	0	0.8844	0.9601	0	0	197234	217689	0	0	111645	126861
P32379_Q23	PUP2	sp|P32379|PSA5_YEAST	P32379	LFqVEYSLEAIK	1	0	0	1	1	0	0	30923.4	20398.5	0	0	30923.4	20398.5
P32386_Q1463	YBT1	sp|P32386|YBT1_YEAST	P32386	SITIIPqDPTLFSGTIK	1	0	0	1	1	0	0	24929.9	18083.8	0	0	24929.9	18083.8
P32386_Q1486	YBT1	sp|P32386|YBT1_YEAST	P32386	qIFEALK	1	0	0	1	0	0	0	24809.3	0	0	0	0	0
P32419_Q15	MDH3	sp|P32419|MDHP_YEAST	P32419	VAILGASGGVGqPLSLLLK	1	0	1	0	0	0	57077.5	0	0	0	0	0	0
P32445_Q128	RIM1	sp|P32445|RIM1_YEAST	P32445	KLEDAEGqENAASSE	0.9764	0	0.962	0.9764	0.9721	0	169028	121275	160340	0	169028	121275	160340
P32447_Q55	ASF1	sp|P32447|ASF1_YEAST	P32447	SLDHDqELDSILVGPVPVGVNK	0.9802	0	0	0.9802	0.9783	0	0	72023.6	43036.1	0	0	72023.6	43036.1
P32449_Q38	ARO4	sp|P32449|AROG_YEAST	P32449	ILGYDPLASPALLqVqIPATPTSLETAK	1	0	1	0	0	0	96280.8	0	0	0	0	0	0
P32449_Q40	ARO4	sp|P32449|AROG_YEAST	P32449	ILGYDPLASPALLqVqIPATPTSLETAK	1	0	1	0	0	0	96280.8	0	0	0	0	0	0
P32454_Q226	APE2	sp|P32454|APE2_YEAST	P32454	YMATTqMEPTDAR	1	0	0	0	1	0	0	0	18514.9	0	0	0	0
P32454_Q343	APE2	sp|P32454|APE2_YEAST	P32454	TFGIqYPLPK	1	0	0	1	1	0	0	79678.6	51436.8	0	0	79678.6	51436.8
P32454_Q475	APE2	sp|P32454|APE2_YEAST	P32454	ADEINqIFDAISYSK	0.964	0	0	0.964	0.936	0	0	38484.9	27059	0	0	38484.9	27059
P32454_Q621	APE2	sp|P32454|APE2_YEAST	P32454	VNSEqSGIYITSYTDER	0.9679	0	0	0.9679	0	0	0	40144.1	42940.4	0	0	40144.1	42940.4
P32454_Q639	APE2	sp|P32454|APE2_YEAST	P32454	LGqQADLLSVEDR;LGqqADLLSVEDR	1	0	1	1	1	0	75618.8	80703.5	97961	0	75618.8	48010.7	56292.7
P32454_Q640	APE2	sp|P32454|APE2_YEAST	P32454	LGqqADLLSVEDR	1	0	1	1	1	0	75618.8	51654.7	52321.5	0	75618.8	51654.7	52321.5
P32454_Q708	APE2	sp|P32454|APE2_YEAST	P32454	ETqDALDNFTK	0.9779	0	0	0.9779	0	0	0	38223.9	0	0	0	0	0
P32457_Q81	CDC3	sp|P32457|CDC3_YEAST	P32457	GqVLPDqPEIK	1	0	1	1	1	0	49916	71195	66504.2	0	49916	71195	66504.2
P32457_Q86	CDC3	sp|P32457|CDC3_YEAST	P32457	GqVLPDqPEIK	1	0	1	1	1	0	49916	71195	66504.2	0	49916	71195	66504.2
P32463_N121	ACP1	sp|P32463|ACPM_YEAST	P32463	SVGETVDYIASnPDAN	0.9781	0.9306	0.9748	0.9781	0.9497	179452	113691	73072.5	136519	179452	113691	73072.5	136519
P32463_Q67	ACP1	sp|P32463|ACPM_YEAST	P32463	qISSDTQFHK;qISSDTqFHK	1	0	0	1	1	0	0	404623	188316	0	0	188116	89548.8
P32463_Q73	ACP1	sp|P32463|ACPM_YEAST	P32463	QISSDTqFHK;qISSDTqFHK	1	0	0	1	1	0	0	323898	149546	0	0	204588	82338.9
P32466_Q265	HXT3	sp|P32466|HXT3_YEAST	P32466	YLVEAGqIDEAR	1	0	1	1	1	0	195969	324982	229735	0	195969	324982	229735
P32466_Q38	HXT3	sp|P32466|HXT3_YEAST	P32466	GVqDDFQAEADQVLTNPNTGK;GVqDDFqAEADQVLTNPNTGK;GVqDDFqAEADqVLTNPNTGK	0.9659	0	0	0.9568	0.9659	0	0	26400.7	44497.3	0	0	21236.2	25944.1
P32466_Q42	HXT3	sp|P32466|HXT3_YEAST	P32466	GVQDDFqAEADQVLTNPNTGK;GVqDDFqAEADQVLTNPNTGK;GVqDDFqAEADqVLTNPNTGK	0.9659	0	0	0.9557	0.9659	0	0	21236.2	53085	0	0	21236.2	25944.1
P32466_Q47	HXT3	sp|P32466|HXT3_YEAST	P32466	GVqDDFqAEADqVLTNPNTGK	0.9555	0	0	0.9555	0.8978	0	0	21236.2	25944.1	0	0	21236.2	25944.1
P32468_Q198	CDC12	sp|P32468|CDC12_YEAST	P32468	qVIEAQEIR	0.9795	0	0	0.9795	0.9781	0	0	40554.5	68070.7	0	0	40554.5	68070.7
P32469_Q282	DPH5	sp|P32469|DPH5_YEAST	P32469	DVANDqEYFK	0.9788	0	0	0.9788	0.9773	0	0	65634.2	70906.1	0	0	65634.2	70906.1
P32471_Q14	EFB1	sp|P32471|EF1B_YEAST	P32471	qLNASLADK	0.9776	0.8713	0.8337	0.9579	0.9776	479883	417261	493177	378446	479883	417261	493177	378446
P32471_Q169	EFB1	sp|P32471|EF1B_YEAST	P32471	LqINCVVEDDK	0.9802	0	0	0.9802	0.977	0	0	478876	430616	0	0	478876	430616
P32471_Q185	EFB1	sp|P32471|EF1B_YEAST	P32471	VSLDDLqQSIEEDEDHVQSTDIAAMQK;VSLDDLqQSIEEDEDHVQSTDIAAMqK;VSLDDLqQSIEEDEDHVqSTDIAAMQK;VSLDDLqQSIEEDEDHVqSTDIAAMqK;VSLDDLqqSIEEDEDHVQSTDIAAMQK;VSLDDLqqSIEEDEDHVQSTDIAAMqK;VSLDDLqqSIEEDEDHVqSTDIAAMQK	0.9776	0	0	0.9776	0.9706	0	0	278862	292748	0	0	112957	137011
P32471_Q186	EFB1	sp|P32471|EF1B_YEAST	P32471	VSLDDLQqSIEEDEDHVQSTDIAAMQK;VSLDDLQqSIEEDEDHVQSTDIAAMqK;VSLDDLQqSIEEDEDHVqSTDIAAMQK;VSLDDLQqSIEEDEDHVqSTDIAAMqK;VSLDDLqqSIEEDEDHVQSTDIAAMQK;VSLDDLqqSIEEDEDHVQSTDIAAMqK;VSLDDLqqSIEEDEDHVqSTDIAAMQK	0.9776	0	0	0.9776	0.9663	0	0	311559	350515	0	0	121687	137606
P32471_Q196	EFB1	sp|P32471|EF1B_YEAST	P32471	VSLDDLQQSIEEDEDHVqSTDIAAMQK;VSLDDLQQSIEEDEDHVqSTDIAAMqK;VSLDDLQqSIEEDEDHVqSTDIAAMQK;VSLDDLQqSIEEDEDHVqSTDIAAMqK;VSLDDLqQSIEEDEDHVqSTDIAAMQK;VSLDDLqQSIEEDEDHVqSTDIAAMqK;VSLDDLqqSIEEDEDHVqSTDIAAMQK	0.9694	0	0	0.9694	0.9664	0	0	211709	218547	0	0	91252.7	103568
P32471_Q204	EFB1	sp|P32471|EF1B_YEAST	P32471	VSLDDLQQSIEEDEDHVQSTDIAAMqK;VSLDDLQQSIEEDEDHVqSTDIAAMqK;VSLDDLQqSIEEDEDHVQSTDIAAMqK;VSLDDLQqSIEEDEDHVqSTDIAAMqK;VSLDDLqQSIEEDEDHVQSTDIAAMqK;VSLDDLqQSIEEDEDHVqSTDIAAMqK;VSLDDLqqSIEEDEDHVQSTDIAAMqK	0.9701	0	0	0.9701	0.9648	0	0	162569	152991	0	0	66858.9	81827.7
P32471_Q32	EFB1	sp|P32471|EF1B_YEAST	P32471	SYIEGTAVSqADVTVFK	1	1	1	1	1	1.85216e+06	4425315	3067040	2338652	1.80852e+06	4.09774e+06	2.81955e+06	2065776
P32471_Q42	EFB1	sp|P32471|EF1B_YEAST	P32471	AFqSAYPEFSR	1	1	1	1	1	1.93826e+06	1.4264e+06	1163393	1.12152e+06	1.93826e+06	1.4264e+06	1163393	1.12152e+06
P32472_Q100	FPR2	sp|P32472|FKBP2_YEAST	P32472	LqIPSSLAYGER	1	1	1	0	1	439634	1.00092e+06	51034	73898.8	439634	1.00092e+06	51034	73898.8
P32472_Q86	FPR2	sp|P32472|FKBP2_YEAST	P32472	GWDqGVAGMCVGEK	1	0	0	1	0	0	0	36867.3	0	0	0	0	0
P32473_Q252	PDB1	sp|P32473|ODPB_YEAST	P32473	NVqFSLEAAEILQK	0.9113	0	0	0.9113	0	0	0	16628.6	10036.8	0	0	16628.6	10036.8
P32473_Q262	PDB1	sp|P32473|ODPB_YEAST	P32473	NVQFSLEAAEILqK	0.9634	0	0	0.9634	0.9607	0	0	20801.7	18028.5	0	0	20801.7	18028.5
P32474_Q121	EUG1	sp|P32474|EUG1_YEAST	P32474	IFDGqVYR	1	0	0	1	1	0	0	74747.6	55515.3	0	0	74747.6	55515.3
P32474_Q328	EUG1	sp|P32474|EUG1_YEAST	P32474	YGLPqLPEEEYAK	1	0	0	1	0	0	0	55007.3	0	0	0	0	0
P32474_Q350	EUG1	sp|P32474|EUG1_YEAST	P32474	DMIVqLVK	1	0	0	1	0	0	0	26521.8	0	0	0	0	0
P32474_Q493	EUG1	sp|P32474|EUG1_YEAST	P32474	ESGTHHIDGqAIYDK	1	0	0	1	1	0	0	17351.9	29089.5	0	0	17351.9	29089.5
P32476_Q63	ERG1	sp|P32476|ERG1_YEAST	P32476	IVGELMqPGGVR	1	0	0	1	0	0	0	24210.9	0	0	0	0	0
P32481_N81	GCD11	sp|P32481|IF2G_YEAST	P32481	EFEEGGGLPEQPLnPDFSK;EFEEGGGLPEqPLnPDFSK	1	1	1	1	1	121804	125852	95687.4	130575	121804	125852	63561.9	85817
P32481_N88	GCD11	sp|P32481|IF2G_YEAST	P32481	LnPLSAEIINR	0.9771	0	0.9771	0.9672	0.9734	0	114715	34116	33827.8	0	114715	34116	33827.8
P32481_N96	GCD11	sp|P32481|IF2G_YEAST	P32481	LNPLSAEIInR	0.9778	0	0	0	0.9778	0	0	0	26563.4	0	0	0	0
P32481_Q286	GCD11	sp|P32481|IF2G_YEAST	P32481	GTIADGAPIVPISAqLK	1	1	1	1	1	180350	221310	62285.8	71163.8	180350	221310	62285.8	71163.8
P32481_Q78	GCD11	sp|P32481|IF2G_YEAST	P32481	EFEEGGGLPEqPLnPDFSK	1	1	1	1	1	121804	125852	64520	84542.6	121804	125852	64520	84542.6
P32496_Q158	RPN12	sp|P32496|RPN12_YEAST	P32496	WLMEGSYqK	1	0	0	0	1	0	0	0	24839.3	0	0	0	0
P32497_N750	NIP1	sp|P32497|EIF3C_YEAST	P32497	LAELFDLPEnK	1	0	1	1	1	0	79220.9	35825.2	39020.7	0	79220.9	35825.2	39020.7
P32497_Q124	NIP1	sp|P32497|EIF3C_YEAST	P32497	LLDEMqDVYNK	0.9692	0	0	0.9692	0.9656	0	0	64888.2	65305.8	0	0	64888.2	65305.8
P32497_Q259	NIP1	sp|P32497|EIF3C_YEAST	P32497	LqTIIDSR	1	1	1	1	1	194394	176836	121193	122120	194394	176836	121193	122120
P32497_Q402	NIP1	sp|P32497|EIF3C_YEAST	P32497	LRDEqSIYNLILR	0.9795	0	0	0.9795	0	0	0	11624.3	0	0	0	0	0
P32497_Q665	NIP1	sp|P32497|EIF3C_YEAST	P32497	LSFqGPPETLR	1	1	1	1	1	102130	107491	91836.2	85740.1	102130	107491	91836.2	85740.1
P32499_Q558	NUP2	sp|P32499|NUP2_YEAST	P32499	FSLPFEqK	1	0	0	1	1	0	0	74190.9	70226.8	0	0	74190.9	70226.8
P32521_Q1056	PAN1	sp|P32521|PAN1_YEAST	P32521	EqPqQIAGSSNLVEPR;EqPqqIAGSSNLVEPR	0.9773	0	0	0.9773	0.9301	0	0	11933	19487.6	0	0	0	0
P32521_Q1058	PAN1	sp|P32521|PAN1_YEAST	P32521	EqPqQIAGSSNLVEPR;EqPqqIAGSSNLVEPR	0.9773	0	0	0.9773	0.9295	0	0	11933	19487.6	0	0	0	0
P32521_Q1059	PAN1	sp|P32521|PAN1_YEAST	P32521	EqPqqIAGSSNLVEPR	0.9773	0	0	0.9773	0	0	0	11933	0	0	0	0	0
P32521_Q269	PAN1	sp|P32521|PAN1_YEAST	P32521	LSFITAqDqAK	1	0	0	1	1	0	0	51859.3	39868.8	0	0	51859.3	39868.8
P32521_Q271	PAN1	sp|P32521|PAN1_YEAST	P32521	LSFITAqDqAK	1	0	0	1	1	0	0	51859.3	39868.8	0	0	51859.3	39868.8
P32527_N159	ZUO1	sp|P32527|ZUO1_YEAST	P32527	AFETLTDSnK	1	0	0	0	1	0	0	0	55083.5	0	0	0	0
P32527_N246	ZUO1	sp|P32527|ZUO1_YEAST	P32527	TFEFLDEDVPDDSSnR	1	0	0	0	1	0	0	0	40464.2	0	0	0	0
P32527_N68	ZUO1	sp|P32527|ZUO1_YEAST	P32527	TVDESnVDPDELLFDTELADEDLLTHDAR	1	0	0	1	1	0	0	176185	155777	0	0	176185	155777
P32527_Q132	ZUO1	sp|P32527|ZUO1_YEAST	P32527	qSAAGGSLDQDGFFK;qSAAGGSLDqDGFFK	1	0	1	1	1	0	327228	295797	209995	0	186719	184521	130828
P32527_Q141	ZUO1	sp|P32527|ZUO1_YEAST	P32527	QSAAGGSLDqDGFFK;qSAAGGSLDqDGFFK	1	0	1	1	1	0	231883	176070	142247	0	231883	121300	99397.9
P32527_Q163	ZUO1	sp|P32527|ZUO1_YEAST	P32527	AqYDSCDFVADVPPPK	1	0	0	1	1	0	0	91684	85287.4	0	0	91684	85287.4
P32527_Q380	ZUO1	sp|P32527|ZUO1_YEAST	P32527	ATTIDEqVGLIVDSLNDEELVSTADK	0.8467	0	0	0.8467	0	0	0	8977.21	0	0	0	0	0
P32528_Q133	DUR1,2	sp|P32528|DUR1_YEAST	P32528	TNLDqFATGLVGTR	0.9086	0	0	0	0.9086	0	0	0	22503.7	0	0	0	0
P32558_Q543	SPT16	sp|P32558|SPT16_YEAST	P32558	DSqLPTNIR	0.974	0	0	0.974	0	0	0	111434	0	0	0	0	0
P32558_Q560	SPT16	sp|P32558|SPT16_YEAST	P32558	SqTIILPIYGR	1	0	0	1	1	0	0	45356.2	37056.5	0	0	45356.2	37056.5
P32558_Q665	SPT16	sp|P32558|SPT16_YEAST	P32558	ALADVVqqDK	1	0	1	0	1	0	98898.3	47519	56327	0	98898.3	47519	56327
P32558_Q666	SPT16	sp|P32558|SPT16_YEAST	P32558	ALADVVQqDK;ALADVVqqDK	1	0	1	0	1	0	98898.3	47519	98185.3	0	98898.3	47519	56327
P32558_Q759	SPT16	sp|P32558|SPT16_YEAST	P32558	IQDVqFYR	0.9796	0	0	0.9796	0	0	0	19561.3	0	0	0	0	0
P32558_Q835	SPT16	sp|P32558|SPT16_YEAST	P32558	DLGFqGVPNR	0.9775	0	0	0	0.9775	0	0	0	37910.6	0	0	0	0
P32563_Q123	VPH1	sp|P32563|VPP1_YEAST	P32563	LIqMEDATDQIEVQK;LIqMEDATDqIEVqK	1	0	0	1	0.9713	0	0	22562.1	0	0	0	0	0
P32563_Q130	VPH1	sp|P32563|VPP1_YEAST	P32563	LIQMEDATDqIEVqK;LIqMEDATDqIEVqK	1	0	0	1	0.9516	0	0	22562.1	34819.7	0	0	0	0
P32563_Q134	VPH1	sp|P32563|VPP1_YEAST	P32563	LIQMEDATDqIEVqK;LIqMEDATDqIEVqK	1	0	0	1	0.9517	0	0	22562.1	34819.7	0	0	0	0
P32563_Q146	VPH1	sp|P32563|VPP1_YEAST	P32563	FILqSGDEFFLK	1	0	0	1	1	0	0	28026.6	16980.6	0	0	28026.6	16980.6
P32563_Q201	VPH1	sp|P32563|VPP1_YEAST	P32563	VATLEqILWR	1	0	0	1	0	0	0	14279.9	0	0	0	0	0
P32563_Q220	VPH1	sp|P32563|VPP1_YEAST	P32563	TVEIEqPVYDVK	1	1	1	1	1	217385	183730	73395.4	79486.1	217385	183730	73395.4	79486.1
P32563_Q311	VPH1	sp|P32563|VPP1_YEAST	P32563	ELDSWFqDVTR	1	0	1	1	1	0	71699.6	111399	82487.5	0	71699.6	111399	82487.5
P32565_Q529	RPN2	sp|P32565|RPN2_YEAST	P32565	qELADDLITK	1	1	1	1	1	0	197650	68849.9	77391.9	0	197650	68849.9	77391.9
P32565_Q635	RPN2	sp|P32565|RPN2_YEAST	P32565	GLqSAIDVLDPLTK	1	0	0	1	1	0	0	62199.6	40473.2	0	0	62199.6	40473.2
P32566_Q263	SMI1	sp|P32566|SMI1_YEAST	P32566	YAqIITFGR	1	0	1	0	0	0	103825	0	0	0	0	0	0
P32566_Q351	SMI1	sp|P32566|SMI1_YEAST	P32566	SqPDTSLqEqK	1	0	0	1	1	0	0	34161.2	36834.4	0	0	34161.2	36834.4
P32566_Q357	SMI1	sp|P32566|SMI1_YEAST	P32566	SqPDTSLqEqK	1	0	0	1	1	0	0	34161.2	36834.4	0	0	34161.2	36834.4
P32566_Q359	SMI1	sp|P32566|SMI1_YEAST	P32566	SqPDTSLqEqK	1	0	0	1	1	0	0	34161.2	36834.4	0	0	34161.2	36834.4
P32566_Q373	SMI1	sp|P32566|SMI1_YEAST	P32566	VAAEqPSTLNAESIK	0.9735	0	0	0	0.9735	0	0	0	30278.4	0	0	0	0
P32566_Q393	SMI1	sp|P32566|SMI1_YEAST	P32566	GEDSGSADVqSVqDHESVK	1	0	0	1	0	0	0	16977.3	0	0	0	0	0
P32566_Q396	SMI1	sp|P32566|SMI1_YEAST	P32566	GEDSGSADVqSVqDHESVK	1	0	0	1	0	0	0	16977.3	0	0	0	0	0
P32566_Q423	SMI1	sp|P32566|SMI1_YEAST	P32566	TEPSEAETTTVNTESLGqAEHEIK	0.9751	0	0	0.9323	0.9751	0	0	70807.5	69669.1	0	0	70807.5	69669.1
P32568_Q121	SNQ2	sp|P32568|SNQ2_YEAST	P32568	DADEqGIHIR	1	0	0	1	1	0	0	47608.9	0	0	0	0	0
P32568_Q747	SNQ2	sp|P32568|SNQ2_YEAST	P32568	PGqSYVLGDDYLK	1	0	0	0	1	0	0	0	25388.6	0	0	0	0
P32582_N183	CYS4	sp|P32582|CBS_YEAST	P32582	EIqRQLEDLnLFDnLR	0.9089	0	0	0	0.9089	0	0	685328	196189	0	0	685328	196189
P32582_N187	CYS4	sp|P32582|CBS_YEAST	P32582	EIqRQLEDLnLFDnLR	0.9103	0	0	0	0.9103	0	0	685328	196189	0	0	685328	196189
P32582_N366	CYS4	sp|P32582|CBS_YEAST	P32582	YADVFGnATVK	1	0	0	0	1	0	0	0	22938.2	0	0	0	0
P32582_N429	CYS4	sp|P32582|CBS_YEAST	P32582	LSINNSnnDNTIK	0.8206	0	0	0.8206	0	0	0	48842.3	0	0	0	0	0
P32582_N430	CYS4	sp|P32582|CBS_YEAST	P32582	LSINNSnnDNTIK	0.796	0	0	0.796	0	0	0	48842.3	0	0	0	0	0
P32582_N47	CYS4	sp|P32582|CBS_YEAST	P32582	LELYnPGGSIK	1	1	1	1	1	289787	308024	209348	165006	289787	308024	209348	165006
P32582_Q176	CYS4	sp|P32582|CBS_YEAST	P32582	EIqRQLEDLnLFDnLR	0.9124	0	0	0	0.9124	0	0	685328	196189	0	0	685328	196189
P32582_Q178	CYS4	sp|P32582|CBS_YEAST	P32582	qLEDLNLFDNLR	0.9798	0	0.9798	0.9796	0.9778	0	76546.7	73392.9	73696.6	0	76546.7	73392.9	73696.6
P32582_Q216	CYS4	sp|P32582|CBS_YEAST	P32582	IqIVGADPFGSILAQPENLNK;IqIVGADPFGSILAqPENLNK	0.9795	0	0	0.9795	0.9779	0	0	80022.4	73362.8	0	0	45923.7	42716.5
P32582_Q229	CYS4	sp|P32582|CBS_YEAST	P32582	IQIVGADPFGSILAqPENLNK;IqIVGADPFGSILAqPENLNK	0.9778	0	0	0.9771	0.9778	0	0	89397.7	85046.5	0	0	47249.8	45042.6
P32582_Q253	CYS4	sp|P32582|CBS_YEAST	P32582	VEGIGYDFVPqVLDR	1	1	1	1	1	159246	304580	289374	188357	159246	304580	289374	188357
P32582_Q277	CYS4	sp|P32582|CBS_YEAST	P32582	qLISNEGVLVGGSSGSAFTAVVK	0.8927	0	0	0.8927	0	0	0	80937.2	0	0	0	0	0
P32582_Q38	CYS4	sp|P32582|CBS_YEAST	P32582	ALGIKPqIYAK	1	0	1	0	0	0	94177.7	0	0	0	0	0	0
P32582_Q400	CYS4	sp|P32582|CBS_YEAST	P32582	DNGFDqLPVLTEDGK	0.9576	0	0	0	0.9576	0	0	0	3481.72	0	0	0	0
P32589_N167	SSE1	sp|P32589|HSP7F_YEAST	P32589	IAGLnPVR	1	1	1	1	1	657464	411322	309511	239576	657464	411322	309511	239576
P32589_N33	SSE1	sp|P32589|HSP7F_YEAST	P32589	GIDIVVNEVSnR	0.9769	0	0	0	0.927	0	0	0	28540.8	0	0	0	28540.8
P32589_N367	SSE1	sp|P32589|HSP7F_YEAST	P32589	PLSTTLnQDEAIAK	0.9361	0	0	0.9361	0	0	0	5926.38	0	0	0	0	0
P32589_Q153	SSE1	sp|P32589|HSP7F_YEAST	P32589	ANITDVCIAVPPWYTEEqR	0.9784	0	0	0.9784	0.9772	0	0	55482.1	34467.7	0	0	55482.1	34467.7
P32589_Q352	SSE1	sp|P32589|HSP7F_YEAST	P32589	qSISEAFGK	1	1	1	1	0	856519	783844	748468	537291	856519	783844	748468	537291
P32589_Q368	SSE1	sp|P32589|HSP7F_YEAST	P32589	PLSTTLNqDEAIAK	0.9766	0	0.9766	0.96	0.9743	0	187028	337901	425513	0	187028	337901	425513
P32589_Q409	SSE1	sp|P32589|HSP7F_YEAST	P32589	qVEDEDHMEVFPAGSSFPSTK	1	0	0	1	1	0	0	161779	203232	0	0	94845.5	131913
P32589_Q657	SSE1	sp|P32589|HSP7F_YEAST	P32589	qEASQMAAMAEK;qEASqMAAMAEK	1	0	0	0	1	0	0	0	54204.9	0	0	0	0
P32589_Q661	SSE1	sp|P32589|HSP7F_YEAST	P32589	qEASqMAAMAEK	1	0	0	0	1	0	0	0	26977.6	0	0	0	0
P32589_Q83	SSE1	sp|P32589|HSP7F_YEAST	P32589	IIGLDYHHPDFEqESK	1	0	0	1	1	0	0	373858	202248	0	0	211823	114606
P32590_Q248	SSE2	sp|P32590|HSP79_YEAST	P32590	AITEHFADqFK	1	0	0	0	1	0	0	0	14666.6	0	0	0	0
P32597_Q1024	STH1	sp|P32597|STH1_YEAST	P32597	LIqLDELPK	1	0	0	0	1	0	0	0	16232.2	0	0	0	0
P32598_N232	GLC7	sp|P32598|PP12_YEAST	P32598	GVSFTFGPDVVnR	1	0	0	0	1	0	0	0	22105.3	0	0	0	0
P32598_Q48	GLC7	sp|P32598|PP12_YEAST	P32598	qPILLELEAPIK	1	0	0	1	1	0	0	51476.1	19644.1	0	0	51476.1	19644.1
P32599_N505	SAC6	sp|P32599|FIMB_YEAST	P32599	GFSLVGIEGSDIVDGnK	1	0	0	1	1	0	0	45013.4	42647	0	0	45013.4	42647
P32599_Q130	SAC6	sp|P32599|FIMB_YEAST	P32599	IIVAGSqTGTTHTINEEER	0.9784	0	0	0.9784	0.9675	0	0	41184.9	34352.2	0	0	41184.9	34352.2
P32599_Q15	SAC6	sp|P32599|FIMB_YEAST	P32599	FPILTqEDLFSTIEK;KFPILTqEDLFSTIEK	1	1	1	1	1	86172.7	132727	112851	61669.5	86172.7	132727	105797	61669.5
P32599_Q283	SAC6	sp|P32599|FIMB_YEAST	P32599	LLEDDETLEqFLR	1	0	1	1	1	0	132788	60608.7	67932.1	0	132788	60608.7	67932.1
P32599_Q291	SAC6	sp|P32599|FIMB_YEAST	P32599	LPPEqILLR	1	0	1	1	1	0	175544	85855	93340.6	0	175544	85855	93340.6
P32599_Q341	SAC6	sp|P32599|FIMB_YEAST	P32599	APLqTTDLMER	1	0	0	1	1	0	0	85297.1	71312	0	0	48643.6	43141.1
P32599_Q351	SAC6	sp|P32599|FIMB_YEAST	P32599	AEqVLqNAEK	0.9395	0	0	0.9395	0	0	0	92880.7	104929	0	0	92880.7	104929
P32599_Q354	SAC6	sp|P32599|FIMB_YEAST	P32599	AEqVLqNAEK	0.939	0	0	0.939	0	0	0	92880.7	104929	0	0	92880.7	104929
P32599_Q39	SAC6	sp|P32599|FIMB_YEAST	P32599	qqALEAVSK	1	0	0	1	1	0	0	69144.3	47221.3	0	0	69144.3	47221.3
P32599_Q40	SAC6	sp|P32599|FIMB_YEAST	P32599	qqALEAVSK	1	0	0	1	1	0	0	69144.3	47221.3	0	0	69144.3	47221.3
P32599_Q445	SAC6	sp|P32599|FIMB_YEAST	P32599	DGLILLqAYEK	1	0	1	0	1	0	107918	25164.6	28980.1	0	107918	25164.6	28980.1
P32602_Q173	SEC17	sp|P32602|SEC17_YEAST	P32602	ALDGqYIEASDIYSK	1	0	0	1	1	0	0	89065.9	82493.9	0	0	89065.9	82493.9
P32602_Q223	SEC17	sp|P32602|SEC17_YEAST	P32602	TLqEGQSEDPNFADSR;TLqEGqSEDPNFADSR	0.9773	0	0	0.9773	0.9755	0	0	97935.6	153608	0	0	59295.8	94714.4
P32602_Q226	SEC17	sp|P32602|SEC17_YEAST	P32602	TLQEGqSEDPNFADSR;TLqEGqSEDPNFADSR	0.9773	0	0	0.9773	0.972	0	0	93705.1	154917	0	0	57183.7	98212.6
P32602_Q255	SEC17	sp|P32602|SEC17_YEAST	P32602	SLIDAVNEGDSEqLSEHCK	0.9769	0	0	0.9359	0.9769	0	0	49377.7	47074.3	0	0	49377.7	47074.3
P32608_Q134	RTG2	sp|P32608|RTG2_YEAST	P32608	VEILGqEDETR	1	0	0	1	1	0	0	33514.3	30508.1	0	0	33514.3	30508.1
P32610_Q230	VMA8	sp|P32610|VATD_YEAST	P32610	DRAEqDASEVAADEEPQGETLVADQEDDVIF;DRAEqDASEVAADEEPqGETLVADqEDDVIF	1	1	1	1	1	169272	172944	93489.2	24505.4	185708	189736	41886.7	26884.8
P32610_Q242	VMA8	sp|P32610|VATD_YEAST	P32610	DRAEqDASEVAADEEPqGETLVADqEDDVIF	1	1	1	1	1	169272	172944	38178.5	24505.4	169272	172944	38178.5	24505.4
P32610_Q250	VMA8	sp|P32610|VATD_YEAST	P32610	DRAEqDASEVAADEEPqGETLVADqEDDVIF	1	1	1	1	1	169272	172944	38178.5	24505.4	169272	172944	38178.5	24505.4
P32614_N27	FRD1	sp|P32614|FRDS_YEAST	P32614	YnIPVTILEK	1	0	1	1	1	0	83149	206077	162399	0	83149	206077	162399
P32614_N280	FRD1	sp|P32614|FRDS_YEAST	P32614	GLGGILLnPITGR	1	0	1	1	1	0	114502	110723	42013.3	0	114502	110723	42013.3
P32614_Q114	FRD1	sp|P32614|FRDS_YEAST	P32614	LDLLAqLGGHSVAR	1	0	0	1	1	0	0	33006.2	25548.2	0	0	33006.2	25548.2
P32621_Q363	GDA1	sp|P32621|GDA1_YEAST	P32621	ETYTIDFIGPDEPSGAqCR	1	0	0	1	0	0	0	15363.5	0	0	0	0	0
P32621_Q64	GDA1	sp|P32621|GDA1_YEAST	P32621	TPEDISILPVNDEPGYLqDSK	0.9214	0	0	0	0.9214	0	0	0	28327.6	0	0	0	0
P32626_Q36	UTR4	sp|P32626|ENOPH_YEAST	P32626	VPqLVQqDTR;VPqLVqqDTR	1	0	0	1	0	0	0	73343.6	0	0	0	0	0
P32626_Q39	UTR4	sp|P32626|ENOPH_YEAST	P32626	VPqLVqqDTR	1	0	0	1	0	0	0	53774.1	0	0	0	0	0
P32626_Q40	UTR4	sp|P32626|ENOPH_YEAST	P32626	VPqLVQqDTR;VPqLVqqDTR	1	0	0	1	0	0	0	73343.6	0	0	0	0	0
P32628_N272	RAD23	sp|P32628|RAD23_YEAST	P32628	qVVSGnPEALAPLLENISAR	0.9805	0	0.9805	0.9789	0.9783	0	226060	94980.9	50528.5	0	128051	54132.9	28822.4
[truncated: 2,043 more rows]
