# Supplementary material for: Expanding the Chemoproteomic Toolkit to Asparagine and Glutamine
Source: ACS Chem Biol. 2026 Apr 9;21(5):1189–98. doi: 10.1021/acschembio.6c00173 (PMC13184937; doi:10.1021/acschembio.6c00173)
Supplement: Supplementary file 6 [file cb6c00173_si_006.xlsx]

## Sheet: Yeast (-FBS)both reps, no_dup
Index	Gene	Protein ID	Peptide	(-)FBS Rep-1 (BE_E_S2_A5_1_3780) Intensity	(-)FBS Rep-2 (BE_F_S2_A6_1_3781) Intensity
P00330_N79	ADH1	P00330	LPLVGGHEGAGVVVGMGEnVK	257421	184268
P00359_N203	TDH3	P00359	TASGnIIPSSTGAAK	244119	134960
P00549_N180	CDC19	P00549	GVnLPGTDVDLPALSEK	914717	600401
P00549_N320	CDC19	P00549	AEVSDVGnAILDGADCVMLSGETAK	66669.3	8675.03
P00560_N224	PGK1	P00560	IQLIDnLLDK	250498	158023
P00560_N26	PGK1	P00560	VDFnVPLDGK;VDFnVPLDGKK	1.22135e+06	896216
P00830_N206	ATP2	P00830	TVFIQELINnIAK	34649.6	9085.52
P00830_N256	ATP2	P00830	VALVFGQMnEPPGAR	516004	163067
P02994_N153	TEF1	P02994	QLIVAVnK	432944	302157
P05030_N637	PMA1	P05030	GYLVAMTGDGVnDAPSLK	81757.2	135339
P05694_N734	MET6	P05694	FWVnPDCGLK	67638.4	78386.2
P05755_N74	RPS9B	P05755	LFEGnALIR	40067.7	28551.9
P05756_N138	RPS13	P05756	TVAVLPPnWK	67530.3	13889.4
P05759_N25	RPS31	P05759	TITLEVESSDTIDnVK	3.31551e+06	2.34119e+06
P05759_N60	RPS31	P05759	QLEDGRTLSDYnIQK;TLSDYnIQK	3.24646e+06	2.24469e+06
P06168_N77	ILV5	P06168	nDTFALIGYGSQGYGQGLNLR;nDTFALIGYGSQGYGQGLnLR	15062.9	12592.7
P07246_N64	ADH3	P07246	PNELLInVK	65365.5	49708.1
P07259_N1022	URA2	P07259	TIMVNYnPETVSTDYDEADR	48560.4	28642.5
P09435_N33	SSA3	P09435	VEIIANDQGnR	238770	455196
P09733_N74	TUB1	P09733	AIYVDLEPnVIDEVR	88131.9	71081.9
P0CX31_N15	RPS24A	P0CX31	VISnPLLAR	878950	731823
P0CX55_N87	RPS18A	P0CX55	IPAWFLnR	223406	341427
P0CX82_N27	RPL19A	P0CX82	VWLDPnETSEIAQANSR	55393.8	53608.1
P10592_N166	SSA2	P10592	DAGTIAGLnVLR	47719.9	42980.2
P10592_N172	SSA2	P10592	IInEPTAAAIAYGLDK;IInEPTAAAIAYGLDKK	743824	81616.4
P10592_N232	SSA2	P10592	ATAGDTHLGGEDFDnR	994180	844004
P10592_N55	SSA2	P10592	nQAAMNPANTVFDAK;nQAAMnPANTVFDAK	382770	503296
P10664_N213	RPL4A	P10664	GPLVVYAEDnGIVK;RGPLVVYAEDnGIVK	659157	531483
P13645_N332	KRT10	P13645	SQYEQLAEQnR	29003.6	31194.3
P13645_N353	KRT10	P13645	ELTTEIDnNIEQISSYK	28178.9	32484.8
P14540_N287	FBA1	P14540	VnLDTDCQYAYLTGIR	76106.9	61165.9
P15108_N37	HSC82	P15108	ELISnASDALDK	95373.7	59447
P15108_N373	HSC82	P15108	GVVDSEDLPLnLSR	77166.7	45086.5
P15108_N466	HSC82	P15108	nIYYITGESLK	89263	82337.8
P16474_N197	KAR2	P16474	VTHAVVTVPAYFnDAQR	24693.2	22929.8
P16474_N220	KAR2	P16474	IVnEPTAAAIAYGLDK	170083	179463
P17255_N56	VMA1	P17255	VGHDnLVGEVIR	25168.5	23975.9
P17255_N946	VMA1	P17255	EILSnAEELEQVVQLVGK	8906.37	3933.36
P18239_N53	PET9	P18239	ILIQnQDEMIK	22069.4	613784
P19097_N851	FAS2	P19097	LSLETLFnR	99718.4	87759.4
P20606_N33	SAR1	P20606	LLFLGLDnAGK	25880.6	27139.9
P22202_N149	SSA4	P22202	DAVVTVPAYFnDSQR	522859	493641
P23641_N53	MIR1	P23641	IQLEPTVYnK	154023	194017
P25719_N105	CPR3	P25719	FADEnFVK	101830	53457.9
P29453_N145	RPL8B	P29453	YGLNHVVSLIEnK	40826.5	45151.4
P32324_N158	EFT1	P32324	PVVVInK	154931	94082.3
P32324_N21	EFT1	P32324	nMSVIAHVDHGK	136113	110156
P32589_N33	SSE1	P32589	GIDIVVNEVSnR	31338	50908.9
P35527_N183	KRT9	P35527	VQALEEANNDLEnK	10490.3	17085.3
P36421_N202	TYS1	P36421	IFVLAEEnLPSLGYK	42768.5	36757.5
P38631_N1075	FKS1	P38631	VQLSGnPILGDGK	41396.7	34363.2
P39954_N182	SAH1	P39954	VPAInVNDSVTK	66585.9	51577.7
P40150_N176	SSB2	P40150	IInEPTAAAIAYGLGAGK	615835	797482
P40150_N421	SSB2	P40150	nTTVPTIK	249476	223037
P40510_N187	SER33	P40510	SIELHTGTWnK	62729.7	70045
P54113_N258	ADE16	P54113	ELSASLnLPAAASFK	34401.7	95999.4
P60010_N111	ACT1	P60010	VAPEEHPVLLTEAPMnPK	459760	414717
Q00955_N1763	ACC1	Q00955	AIQVEGQPIILTGAPAInK	23446.5	15415.9
Q02753_N77	RPL21A	Q02753	SSVGVIInK	331163	294858

## Sheet: Candida (+FBS both reps, no_dup
Index	Gene	Protein ID	Peptide	(+)FBS Rep-1 (BE_G_S2_A7_1_3782) Intensity	(+)FBS Rep-2 (BE_H_S2_A8_1_3783) Intensity
P00549_N180	CDC19	P00549	GVnLPGTDVDLPALSEK	121417	394504
P00560_N26	PGK1	P00560	VDFnVPLDGK;VDFnVPLDGKK	257870	475396
P02769_N123	ALB	P02769	QEPERnECFLSHK;QEPERnECFLSHKDDSPDLPK;nECFLSHK	31971.6	2233836
P02769_N144	ALB	P02769	LKPDPnTLCDEFK;LKPDPnTLCDEFKADEK;PDPnTLCDEFK	5207940	13924864
P02769_N290	ALB	P02769	YICDnQDTISSK	591684	594732
P02769_N324	ALB	P02769	DAIPEnLPPLTADFAEDK;SHCIAEVEKDAIPEnLPPLTADFAEDK	2.89931e+06	17224204
P02769_N409	ALB	P02769	HLVDEPQnLIK	258128	992071
P02769_N428	ALB	P02769	LGEYGFQnALIVR	151546	319245
P02769_N481	ALB	P02769	MPCTEDYLSLILnR	109155	1.00799e+06
P02769_N68	ALB	P02769	LVnELTEFAK;LVnELTEFAKTCVADESHAGCEK	1088601	1.26202e+06
P05759_N25	RPS31	P05759	TITLEVESSDTIDnVK	224602	565840
P05759_N60	RPS31	P05759	QLEDGRTLSDYnIQK;TLSDYnIQK	188708	557325
P09435_N432	SSA3	P09435	SETFSTYADnQPGVLIQVFEGER	62774.5	41199
P0CX31_N15	RPS24A	P0CX31	VISnPLLAR	118831	87692.2
P10592_N172	SSA2	P10592	IInEPTAAAIAYGLDK;IInEPTAAAIAYGLDKK	74064.3	549783
P10592_N232	SSA2	P10592	ATAGDTHLGGEDFDnR	42013.5	666912
P10592_N55	SSA2	P10592	nQAAMNPANTVFDAK;nQAAMnPANTVFDAK	417079	592903
P10664_N213	RPL4A	P10664	GPLVVYAEDnGIVK;RGPLVVYAEDnGIVK	327027	216591
P18239_N53	PET9	P18239	ILIQnQDEMIK	120006	403599
P19882_N133	HSP60	P19882	NVAAGCnPMDLR;nVAAGCnPMDLR	74131.4	87349.7
P22202_N149	SSA4	P22202	DAVVTVPAYFnDSQR	324386	577977
P40150_N176	SSB2	P40150	IInEPTAAAIAYGLGAGK	52068.2	282388
P60010_N111	ACT1	P60010	VAPEEHPVLLTEAPMnPK	106477	113740

## Sheet: Site Localization (all)
Index	Gene	Protein	Protein ID	Peptide	Best Localization Probability	(-FBS Rep1) Localization Probability	(-FBS Rep2) Localization Probability	(+FBS Rep1) Localization Probability	(+FBS Rep2) Localization Probability	(-FBS Rep1) Intensity	(-FBS Rep2) Intensity	(+FBS Rep1) Intensity	(+FBS Rep2) Intensity	(-FBS Rep1) MaxLFQ Intensity	(-FBS Rep2) MaxLFQ Intensity	(+FBS Rep1) MaxLFQ Intensity	(+FBS Rep2) MaxLFQ Intensity
O13516_N74	RPS9A	sp|O13516|RS9A_YEAST	O13516	LFEGnALIR	1	1	1	0	0	42875.6	28542.5	0	0	42875.6	28542.5	0	0
P00330_N79	ADH1	sp|P00330|ADH1_YEAST	P00330	LPLVGGHEGAGVVVGMGEnVK	1	1	1	1	1	351711	200374	0	188286	197598	108646	0	107422
P00358_Q183	TDH2	sp|P00358|G3P2_YEAST	P00358	VINDAFGIEEGLMTTVHSMTATqK	0.9776	0	0.8462	0	0	0	96554.4	0	0	0	0	0	0
P00359_N203	TDH3	sp|P00359|G3P3_YEAST	P00359	TASGnIIPSSTGAAK	1	1	1	0	1	348430	170162	0	66426	348430	170162	0	66426
P00359_Q183	TDH3	sp|P00359|G3P3_YEAST	P00359	VINDAFGIEEGLMTTVHSLTATqK	0.9796	0.8431	0.9796	0.973	0.9537	146937	225592	302375	165711	146937	225592	302375	165711
P00410_Q206	COX2	sp|P00410|COX2_YEAST	P00410	LNqVSALIQR;LNqVSALIqR	0.9782	0.9775	0.9782	0.9739	0.958	86006.8	0	63561.1	51995.4	0	0	63561.1	51995.4
P00410_Q212	COX2	sp|P00410|COX2_YEAST	P00410	LNQVSALIqR;LNqVSALIqR	0.9787	0.9775	0.9787	0.9754	0.97	143532	125277	110490	108240	63611.7	138528	122177	119688
P00427_Q70	COX6	sp|P00427|COX6_YEAST	P00427	EFDEAYDLFEVqR	1	1	1	0	0	105772	123195	0	0	105772	123195	0	0
P00447_Q136	SOD2	sp|P00447|SODM_YEAST	P00447	AIDEqFGSLDELIK	1	1	1	0	0	34855.3	31679.4	0	0	34855.3	31679.4	0	0
P00549_N180	CDC19	sp|P00549|KPYK1_YEAST	P00549	GVnLPGTDVDLPALSEK	1	1	1	1	1	1110735	721764	145054	465870	1110735	721764	145054	465870
P00549_N320	CDC19	sp|P00549|KPYK1_YEAST	P00549	AEVSDVGnAILDGADCVMLSGETAK	1	1	1	0	0	86300.1	16120.1	0	0	33015.9	16120.1	0	0
P00560_N224	PGK1	sp|P00560|PGK_YEAST	P00560	IQLIDnLLDK;IqLIDnLLDK	1	1	1	0.9734	1	768534	606666	70711	158746	493907	395809	101052	96811.3
P00560_N26	PGK1	sp|P00560|PGK_YEAST	P00560	VDFnVPLDGK;VDFnVPLDGKK	1	1	1	1	1	1.28301e+06	939257	303730	486051	1.28301e+06	939257	303730	486051
P00560_N335	PGK1	sp|P00560|PGK_YEAST	P00560	TIVWnGPPGVFEFEK	1	1	1	1	1	0	0	0	0	0	0	0	0
P00560_Q220	PGK1	sp|P00560|PGK_YEAST	P00560	IqLIDNLLDK;IqLIDnLLDK	1	1	1	0.9731	1	1.32058e+06	1.03174e+06	620110	743168	1.27194e+06	1.01892e+06	620110	464988
P00830_N206	ATP2	sp|P00830|ATPB_YEAST	P00830	TVFIqELINnIAK	0.9657	0.9657	0	0	0	20923.8	0	0	0	0	0	0	0
P00830_N256	ATP2	sp|P00830|ATPB_YEAST	P00830	VALVFGQMnEPPGAR;VALVFGqMnEPPGAR	1	1	1	0	0.5073	323580	219717	0	154676	239579	147763	0	154676
P00830_Q201	ATP2	sp|P00830|ATPB_YEAST	P00830	TVFIqELINNIAK;TVFIqELINnIAK	0.9796	0.9778	0.9744	0.9707	0.9653	120960	62879.9	58816	50293.1	100036	62879.9	58816	50293.1
P00830_Q254	ATP2	sp|P00830|ATPB_YEAST	P00830	VALVFGqMNEPPGAR;VALVFGqMnEPPGAR	1	1	1	0.9724	0.9674	883883	817460	686815	697308	681388	566219	518171	637019
P00830_Q282	ATP2	sp|P00830|ATPB_YEAST	P00830	DEEGqDVLLFIDNIFR	0.9782	0.9782	0	0	0	6098.28	0	0	0	0	0	0	0
P00830_Q296	ATP2	sp|P00830|ATPB_YEAST	P00830	FTqAGSEVSALLGR	1	1	1	0	0	1243174	1.38842e+06	0	0	1243174	1.38842e+06	0	0
P00830_Q315	ATP2	sp|P00830|ATPB_YEAST	P00830	IPSAVGYqPTLATDMGLLQER;IPSAVGYqPTLATDMGLLqER	1	1	1	1	1	601755	571824	503220	575009	224048	202527	203009	319054
P00830_Q326	ATP2	sp|P00830|ATPB_YEAST	P00830	IPSAVGYQPTLATDMGLLqER;IPSAVGYqPTLATDMGLLqER	1	1	1	1	1	587229	538232	217137	388597	309582	220702	92867.6	170216
P00830_Q341	ATP2	sp|P00830|ATPB_YEAST	P00830	GSVTSVqAVYVPADDLTDPAPATTFAHLDATTVLSR	1	1	1	1	1	206905	130773	52920.9	47264.6	206905	130773	52920.9	47264.6
P00890_Q317	CIT1	sp|P00890|CISY1_YEAST	P00890	ANqEVLEWLFK	0.975	0.9725	0.975	0.9636	0.9622	39130.1	28290.4	28255.8	20219.9	39130.1	28290.4	28255.8	20219.9
P00890_Q79	CIT1	sp|P00890|CISY1_YEAST	P00890	TVIGEVLLEqAYGGMR	1	0	1	0	0	0	16236.9	0	0	0	0	0	0
P00924_Q361	ENO1	sp|P00924|ENO1_YEAST	P00924	AAqDSFAAGWGVMVSHR;VNQIGTLSESIKAAqDSFAAGWGVMVSHR	1	0	0	0.9373	0.9442	0	0	16328.2	17148.8	0	0	16328.2	17148.8
P00925_N127	ENO2	sp|P00925|ENO2_YEAST	P00925	nVPLYQHLADLSK;nVPLYqHLADLSK	1	1	0	0	0	99283.8	0	0	0	118267	0	0	0
P00925_N193	ENO2	sp|P00925|ENO2_YEAST	P00925	IGSEVYHnLK	1	1	1	0	0	63714.6	21132	0	0	86274.8	28614.5	0	0
P00925_Q132	ENO2	sp|P00925|ENO2_YEAST	P00925	NVPLYqHLADLSK;nVPLYqHLADLSK	1	1	0	0	0	99283.8	0	0	0	120117	0	0	0
P00925_Q317	ENO2	sp|P00925|ENO2_YEAST	P00925	TAGIqIVADDLTVTNPAR;TAGIqIVADDLTVTnPAR	1	0.9781	0	0	0	47829	0	0	0	55508.7	0	0	0
P00925_Q349	ENO2	sp|P00925|ENO2_YEAST	P00925	AADALLLKVNqIGTLSESIK;AADALLLKVnqIGTLSESIK;VNqIGTLSESIK;VnqIGTLSESIK	1	0.9676	0	0	0	456.576	0	0	0	456.576	0	0	0
P00931_Q682	TRP5	sp|P00931|TRP_YEAST	P00931	DVqSVAEVLPK	1	1	1	0	0	54655.6	37220.1	0	0	54655.6	37220.1	0	0
P00950_Q11	GPM1	sp|P00950|PMG1_YEAST	P00950	HGqSEWNEK	0.9766	0.9766	0.9732	0.9745	0	133283	202140	148537	0	133283	202140	148537	0
P02293_Q51	HTB1	sp|P02293|H2B1_YEAST	P02293	qTHPDTGISQK;qTHPDTGISqK	1	1	1	0.9703	0.9485	552288	586479	82611.4	57988.8	261286	256448	83069.9	68117.3
P02293_Q60	HTB1	sp|P02293|H2B1_YEAST	P02293	QTHPDTGISqK;qTHPDTGISqK	1	1	1	0	0	446598	464561	0	0	312497	328796	0	0
P02309_Q28	HHF1	sp|P02309|H4_YEAST	P02309	DNIqGITK	0.9808	0.978	0.9808	0.975	0.9692	131460	0	26639.1	0	131460	0	26639.1	0
P02557_Q245	TUB2	sp|P02557|TBB_YEAST	P02557	YPGqLNSDLR;YPGqLNSDLRK	0.9804	0.9771	0.9804	0.9744	0.9691	134164	121993	110397	108834	134164	109684	110397	108834
P02829_Q206	HSP82	sp|P02829|HSP82_YEAST	P02829	HSEFVAYPIqLVVTK	1	1	1	1	1	147045	61524.9	277466	156410	84132.8	89488.6	159592	85262.9
P02994_N153	TEF1	sp|P02994|EF1A_YEAST	P02994	QLIVAVnK;qLIVAVnK	1	0	1	0	0.9285	0	360048	0	62302.9	0	248593	0	86159.1
P02994_Q108	TEF1	sp|P02994|EF1A_YEAST	P02994	NMITGTSqADCAILIIAGGVGEFEAGISK	0.9755	0.875	0.9076	0.9451	0	0	0	0	0	0	0	0	0
P02994_Q147	TEF1	sp|P02994|EF1A_YEAST	P02994	qLIVAVNK;qLIVAVnK	1	0.9765	1	0.9759	0	438965	708462	269447	0	438965	693588	269447	0
P02994_Q235	TEF1	sp|P02994|EF1A_YEAST	P02994	TLLEAIDAIEqPSR;TLLEAIDAIEqPSRPTDK;TLLEAIDAIEqPSRPTDKPLR	1	1	1	1	1	1.90347e+06	38344.9	1561514	1.33245e+06	966528	50768.5	2.06744e+06	1.76415e+06
P02994_Q249	TEF1	sp|P02994|EF1A_YEAST	P02994	LPLqDVYK;PLRLPLqDVYK	1	1	1	1	1	6187694	5.52104e+06	3.0059e+06	3.58074e+06	6187694	5.52104e+06	3.0059e+06	3.58074e+06
P02994_Q429	TEF1	sp|P02994|EF1A_YEAST	P02994	qTVAVGVIK	1	1	1	1	1	1.73993e+06	1.55093e+06	66462	116225	1.73993e+06	1.55093e+06	66462	116225
P04147_Q320	PAB1	sp|P04147|PABP_YEAST	P04147	YqGVNLFVK	0.981	0.978	0.981	0.9735	0.9702	277980	221862	144748	124725	277980	221862	144748	124725
P04147_Q398	PAB1	sp|P04147|PABP_YEAST	P04147	PLYVAIAqR	1	1	1	0	0	56007.2	93190.4	0	0	56007.2	93190.4	0	0
P04801_N450	THS1	sp|P04801|SYTC_YEAST	P04801	nEFSGALSGLTR	1	1	1	0	0	31703.7	31862.7	0	0	31703.7	31862.7	0	0
P04802_Q484	DPS1	sp|P04802|SYDC_YEAST	P04802	GEEILSGAqR	1	1	1	0	0	123285	120269	0	0	123285	120269	0	0
P04806_N81	HXK1	sp|P04806|HXKA_YEAST	P04806	ESGnYLAIDLGGTNLR	0.9724	0	0	0.9724	0.9701	0	0	70697.9	46311.9	0	0	70697.9	46311.9
P04807_N91	HXK2	sp|P04807|HXKB_YEAST	P04807	ESGDFLAIDLGGTnLR	1	1	0	0	0	12613.7	0	0	0	0	0	0	0
P04807_Q172	HXK2	sp|P04807|HXKB_YEAST	P04807	INEGILqR	0.9812	0.9782	0.9812	0.976	0.9706	474732	329377	374402	353700	474732	329377	374402	353700
P04807_Q298	HXK2	sp|P04807|HXKB_YEAST	P04807	PGqQTFEK;PGqqTFEK;TKYDITIDEESPRPGqqTFEK;YDITIDEESPRPGqQTFEK;YDITIDEESPRPGqqTFEK	1	0.929	0	0	0	61968.7	0	0	0	336759	0	0	0
P04911_Q86	HTA1	sp|P04911|H2A1_YEAST	P04911	HLqLAIR	1	1	1	0	0	193055	302854	0	0	193055	302854	0	0
P05030_N637	PMA1	sp|P05030|PMA1_YEAST	P05030	GYLVAMTGDGVnDAPSLK	1	1	1	0	1	653940	150908	0	31761.4	346419	101307	0	60814.4
P05030_Q187	PMA1	sp|P05030|PMA1_YEAST	P05030	DGqLVEIPANEVVPGDILQLEDGTVIPTDGR;DGqLVEIPANEVVPGDILqLEDGTVIPTDGR	0.9786	0.9747	0	0	0	15808.8	0	0	0	16591	0	0	0
P05030_Q203	PMA1	sp|P05030|PMA1_YEAST	P05030	DGQLVEIPANEVVPGDILqLEDGTVIPTDGR;DGqLVEIPANEVVPGDILqLEDGTVIPTDGR	0.9786	0.9748	0	0	0	15808.8	0	0	0	17098.7	0	0	0
P05317_Q137	RPP0	sp|P05317|RLA0_YEAST	P05317	TSFFqALGVPTK	1	1	1	1	1	1.067e+06	1.56575e+06	347653	546505	1.067e+06	1.56575e+06	347653	546505
P05453_Q671	SUP35	sp|P05453|ERF3_YEAST	P05453	DqGTTIAIGK	1	1	1	0	0	50446	34735.6	0	0	50446	34735.6	0	0
P05694_N734	MET6	sp|P05694|METE_YEAST	P05694	FWVnPDCGLK	1	1	1	1	0	68299	84877	55354.8	0	68299	84877	55354.8	0
P05694_Q485	MET6	sp|P05694|METE_YEAST	P05694	FqEEIGLDVLVHGEPER	1	1	1	0	0	77798.2	61948.3	0	0	50597.2	40233.9	0	0
P05694_Q554	MET6	sp|P05694|METE_YEAST	P05694	ESVYAqSITSK	1	1	1	1	1	0	475403	107495	156757	0	475403	107495	156757
P05748_N122	RPL15A	sp|P05748|RL15A_YEAST	P05748	VLNSYWVnQDSTYK	0.9413	0.4961	0	0	0	148164	0	0	0	0	0	0	0
P05748_Q11	RPL15A	sp|P05748|RL15A_YEAST	P05748	YLEELqR	1	0	1	1	1	0	752783	145679	182621	0	752783	145679	182621
P05748_Q123	RPL15A	sp|P05748|RL15A_YEAST	P05748	VLNSYWVNqDSTYK	0.9728	0.9364	0.9728	0	0	147117	98203.5	0	0	147117	98203.5	0	0
P05748_Q57	RPL15A	sp|P05748|RL15A_YEAST	P05748	qGFVIYR	1	1	1	0	0	56182.4	27612.3	0	0	56182.4	27612.3	0	0
P05756_N138	RPS13	sp|P05756|RS13_YEAST	P05756	TVAVLPPnWK	1	1	1	0	0	69118.4	12124.1	0	0	69118.4	12124.1	0	0
P05756_Q49	RPS13	sp|P05756|RS13_YEAST	P05756	GLTPSqIGVLLR	1	1	1	1	1	610832	834604	244095	359436	610832	834604	244095	359436
P05759_N25	RPS31	sp|P05759|RS31_YEAST	P05759	TITLEVESSDTIDnVK;TITLEVESSDTIDnVKSKIQDK	1	1	1	1	1	4.26459e+06	2.9502e+06	297694	723288	4200376	2.9502e+06	297694	723288
P05759_N60	RPS31	sp|P05759|RS31_YEAST	P05759	TLSDYnIQK;TLSDYnIqK;qLEDGRTLSDYnIqK	1	1	1	1	1	3.4289e+06	2.49266e+06	205975	1621681	2.58708e+06	1.88004e+06	122330	607642
P05759_Q31	RPS31	sp|P05759|RS31_YEAST	P05759	TITLEVESSDTIDNVKSKIqDK	0.9723	0.9707	0.9457	0	0	163801	104486	0	0	91637.9	54197.2	0	0
P05759_Q41	RPS31	sp|P05759|RS31_YEAST	P05759	EGIPPDQqR;EGIPPDqqR	1	1	1	0.9521	1	7924793	7262316	51803.7	2.54848e+06	4842177	4.3008e+06	90888.2	1.5584e+06
P05759_Q62	RPS31	sp|P05759|RS31_YEAST	P05759	TLSDYNIqK;TLSDYnIqK;qLEDGRTLSDYNIqK;qLEDGRTLSDYnIqK	1	1	1	1	1	9925506	8785229	2.83585e+06	2.98986e+06	11400633	9337355	1.15723e+06	2113846
P06168_N221	ILV5	sp|P06168|ILV5_YEAST	P06168	GINSSYAVWnDVTGK	0.9739	0	0.9739	0	0	0	5700.66	0	0	0	0	0	0
P06168_N77	ILV5	sp|P06168|ILV5_YEAST	P06168	nDTFALIGYGSQGYGqGLnLR;nDTFALIGYGSqGYGqGLNLR	0.9722	0.9722	0.8229	0	0	17654.6	14721.1	0	0	0	0	0	0
P06168_N95	ILV5	sp|P06168|ILV5_YEAST	P06168	nDTFALIGYGSQGYGqGLnLR	0.8183	0	0.8183	0	0	0	14721.1	0	0	0	0	0	0
P06168_Q92	ILV5	sp|P06168|ILV5_YEAST	P06168	NDTFALIGYGSqGYGqGLNLR;nDTFALIGYGSQGYGqGLnLR;nDTFALIGYGSqGYGqGLNLR	0.9721	0.9721	0.9476	0	0.9109	55330.8	58627.9	0	33973.5	37676.2	43906.8	0	33973.5
P06169_Q110	PDC1	sp|P06169|PDC1_YEAST	P06169	qLLLHHTLGNGDFTVFHR;qLLLHHTLGnGDFTVFHR	1	0	0	1	0.8042	0	0	22422.9	0	0	0	0	0
P06367_Q65	RPS14A	sp|P06367|RS14A_YEAST	P06367	ADRDESSPYAAMLAAqDVAAK	1	1	1	1	1	115566	644268	70344.9	88788.2	115566	534414	70344.9	88788.2
P06634_Q187	DED1	sp|P06634|DED1_YEAST	P06634	DLMACAqTGSGK	1	0	1	0	0	0	18821.1	0	0	0	0	0	0
P06634_Q319	DED1	sp|P06634|DED1_YEAST	P06634	MLDMGFEPqIR	1	1	0	0	0	85675.7	0	0	0	0	0	0	0
P06634_Q376	DED1	sp|P06634|DED1_YEAST	P06634	VGSTSENITqK	0.9771	0.9771	0.9707	0	0	81372.6	84868.4	0	0	81372.6	84868.4	0	0
P06738_N505	GPH1	sp|P06738|PHSG_YEAST	P06738	VnGVAELHSELIK	1	1	1	0	1	0	0	0	3943.01	0	0	0	0
P06780_Q68	RHO1	sp|P06780|RHO1_YEAST	P06780	RVELALWDTAGqEDYDR;VELALWDTAGqEDYDR	1	1	1	1	1	377275	189915	155044	169998	377275	189915	155044	169998
P07149_Q1839	FAS1	sp|P07149|FAS1_YEAST	P07149	GMTMqVAVPR	1	0	1	0	0	0	30547	0	0	0	0	0	0
P07213_Q580	TOM70	sp|P07213|TOM70_YEAST	P07213	LqAITFAEAAK	1	1	1	1	0	58574.6	80645.6	302660	0	58574.6	80645.6	302660	0
P07246_N64	ADH3	sp|P07246|ADH3_YEAST	P07246	PNEILInVK	0.9811	0.978	0.9811	0	0	69621.7	51080.4	0	0	69621.7	51080.4	0	0
P07251_Q433	ATP1	sp|P07251|ATPA_YEAST	P07251	LFLAqYR	1	0	0	1	1	0	0	144758	175405	0	0	144758	175405
P07251_Q442	ATP1	sp|P07251|ATPA_YEAST	P07251	EVAAFAqFGSDLDASTK	1	1	1	0	1	613809	620434	0	220915	613809	620434	0	220915
P07257_N361	QCR2	sp|P07257|QCR2_YEAST	P07257	FNYVAVGDVSnLPYLDEL	0.9779	0.9779	0.9777	0.9716	0	2101.9	0	1178.07	0	2101.9	0	1178.07	0
P07259_N1022	URA2	sp|P07259|PYR1_YEAST	P07259	TIMVNYnPETVSTDYDEADR	0.9708	0.9708	0.9464	0	0	56213.5	33804.5	0	0	35972.2	33804.5	0	0
P07259_Q821	URA2	sp|P07259|PYR1_YEAST	P07259	TFEEAIqK	1	1	1	0	0	112703	112807	0	0	112703	112807	0	0
P07262_Q95	GDH1	sp|P07262|DHE4_YEAST	P07262	FLGFEqIFK	1	1	1	0	0	20755	27307.5	0	0	20755	27307.5	0	0
P07283_Q92	SEC53	sp|P07283|PMM_YEAST	P07283	ELASqSFINWLGEEK	0.9799	0	0	0	0.52	0	0	0	11784.6	0	0	0	11784.6
P07284_Q303	SES1	sp|P07284|SYSC_YEAST	P07284	IEqFVITEPEK	1	1	1	1	0	319300	254677	71312.3	0	319300	254677	71312.3	0
P07342_Q140	ILV2	sp|P07342|ILVB_YEAST	P07342	HEqGAGHMAEGYAR	1	0	1	0	0	0	27815.1	0	0	0	0	0	0
P07560_Q72	SEC4	sp|P07560|SEC4_YEAST	P07560	LqLWDTAGQER;LqLWDTAGqER	1	1	1	0	0	148095	405832	0	0	98792.8	164265	0	0
P07560_Q79	SEC4	sp|P07560|SEC4_YEAST	P07560	LQLWDTAGqER;LqLWDTAGqER	1	1	1	0.9718	0.9704	238686	356457	104377	112719	153071	218235	105200	113607
P07806_Q235	VAS1	sp|P07806|SYV_YEAST	P07806	TVLFLPGFDHAGIATqSVVEK	1	1	1	1	1	0	0	0	0	0	0	0	0
P09435_N33	SSA3	sp|P09435|HSP73_YEAST	P09435	VEIIANDQGnR;VEIIANDqGnR	0.9806	0.9753	0.9806	0.9305	0	469530	518754	251791	0	322400	348092	251791	0
P09435_Q328	SSA3	sp|P09435|HSP73_YEAST	P09435	SqIDEIVLVGGSTR	1	1	1	1	0	358637	268767	70187.9	0	358637	268767	70187.9	0
P09435_Q387	SSA3	sp|P09435|HSP73_YEAST	P09435	TqDLLLLDVAPLSLGIETAGGIMTK	1	1	1	0	0	28446.7	8967.7	0	0	16403.1	8967.7	0	0
P09435_Q433	SSA3	sp|P09435|HSP73_YEAST	P09435	SETFSTYADNqPGVLIQVFEGER;SETFSTYADNqPGVLIqVFEGER	0.96	0.96	0.9336	0	0.9586	89281.6	53164.8	0	19387.6	49473.5	43719.9	0	0
P09435_Q439	SSA3	sp|P09435|HSP73_YEAST	P09435	SETFSTYADNQPGVLIqVFEGER;SETFSTYADNqPGVLIqVFEGER;SETFSTYADnQPGVLIqVFEGER	0.9747	0.9744	0.9747	0.9641	0.9624	133247	94256.2	38752.8	70867.3	41976.9	33696.4	55061.3	37370.9
P09733_N74	TUB1	sp|P09733|TBA1_YEAST	P09733	AIYVDLEPnVIDEVR	1	1	1	0	1	122718	96095.9	0	93210.9	122718	96095.9	0	93210.9
P09733_Q343	TUB1	sp|P09733|TBA1_YEAST	P09733	TVqLVDWCPTGFK	1	1	1	1	1	45221.2	41265	44194.3	48500.3	45221.2	41265	44194.3	48500.3
P0C0W1_Q98	RPS22A	sp|P0C0W1|RS22A_YEAST	P0C0W1	qFGYVILTTSAGIMDHEEAR	1	1	1	1	1	0	80462.6	45654.5	44866.5	0	26061.2	58322.3	57315.6
P0C0W9_Q39	RPL11A	sp|P0C0W9|RL11A_YEAST	P0C0W9	VLEqLSGQTPVQSK;VLEqLSGQTPVqSK;VLEqLSGqTPVQSK;VLEqLSGqTPVqSK	1	1	1	1	1	2.6143e+06	2.84032e+06	1.01552e+06	1.2844e+06	1.96043e+06	2.18599e+06	439889	637473
P0C0W9_Q43	RPL11A	sp|P0C0W9|RL11A_YEAST	P0C0W9	VLEQLSGqTPVQSK;VLEQLSGqTPVqSK;VLEqLSGqTPVQSK;VLEqLSGqTPVqSK	1	1	1	1	1	2.79802e+06	2.82621e+06	705579	978756	1.72364e+06	1.83472e+06	260196	385874
P0C0W9_Q47	RPL11A	sp|P0C0W9|RL11A_YEAST	P0C0W9	VLEQLSGqTPVqSK;VLEqLSGQTPVqSK;VLEqLSGqTPVqSK	1	1	1	1	1	2.45328e+06	2315023	181497	446438	1.2312e+06	1.22518e+06	153410	267269
P0CS90_N305	SSC1	sp|P0CS90|HSP77_YEAST	P0CS90	IELSSTVSTEInLPFITADASGPK	1	1	0	0	0	27211.6	0	0	0	27211.6	0	0	0
P0CS90_Q447	SSC1	sp|P0CS90|HSP77_YEAST	P0CS90	SqIFSTAAAGQTSVEIR;SqIFSTAAAGqTSVEIR	1	1	1	1	1	394821	410452	153973	161246	265314	277902	101997	107827
P0CS90_Q456	SSC1	sp|P0CS90|HSP77_YEAST	P0CS90	SQIFSTAAAGqTSVEIR;SqIFSTAAAGqTSVEIR	1	1	1	1	1	394307	324966	159638	165655	246312	196622	84623.8	89788.7
P0CX23_Q46	RPL20A	sp|P0CX23|RL20A_YEAST	P0CX23	YWYFLqK	1	1	1	1	0	25233.6	42209.1	35681.9	0	25233.6	42209.1	35681.9	0
P0CX31_N15	RPS24A	sp|P0CX31|RS24A_YEAST	P0CX31	VISnPLLAR	1	1	1	1	1	936678	752192	131906	92534.9	936678	752192	131906	92534.9
P0CX39_Q103	RPS8A	sp|P0CX39|RS8A_YEAST	P0CX39	AAIVqIDATPFR	1	0	1	1	1	0	1100.79	0	31729.1	0	1100.79	0	31729.1
P0CX43_Q35	RPL1A	sp|P0CX43|RL1A_YEAST	P0CX43	NFLETVELqVGLK	0.9799	0.9743	0.9799	0	0	39503.6	50421.2	0	0	39503.6	50421.2	0	0
P0CX51_Q77	RPS16A	sp|P0CX51|RS16A_YEAST	P0CX51	VTGGGHVSqVYAIR	1	0	1	0	0	0	280247	0	0	0	219610	0	0
P0CX51_Q94	RPS16A	sp|P0CX51|RS16A_YEAST	P0CX51	GLVAYHqK	1	0	1	0	0	0	172186	0	0	0	172186	0	0
P0CX53_Q137	RPL12A	sp|P0CX53|RL12A_YEAST	P0CX53	EILGTAqSVGCR	1	1	1	1	1	692545	778875	203558	180940	692545	778875	203558	180940
P0CX55_N87	RPS18A	sp|P0CX55|RS18A_YEAST	P0CX55	IPAWFLnR	1	1	1	0	1	241070	355217	0	118566	241070	355217	0	118566
P0CX55_Q63	RPS18A	sp|P0CX55|RS18A_YEAST	P0CX55	AGELTqEELER;RAGELTqEELER	1	1	1	1	1	2.49564e+06	2.11924e+06	1.06353e+06	930000	2.52227e+06	2.54272e+06	595803	561740
P0CX55_Q8	RPS18A	sp|P0CX55|RS18A_YEAST	P0CX55	SLVVQEqGSFQHILR;SLVVQEqGSFqHILR;SLVVqEqGSFQHILR	0.9794	0	0	0	0.9683	0	0	0	17550.8	0	0	0	0
P0CX82_N27	RPL19A	sp|P0CX82|RL19A_YEAST	P0CX82	VWLDPnETSEIAQANSR	0.971	0.9567	0.971	0	0	70728.3	69044.6	0	0	70728.3	69044.6	0	0
P10081_Q327	TIF1	sp|P10081|IF4A_YEAST	P10081	GIDVqQVSLVINYDLPANK;GIDVqqVSLVINYDLPANK	0.9793	0.974	0	0	0	45328.9	0	0	0	23664.6	0	0	0
P10081_Q328	TIF1	sp|P10081|IF4A_YEAST	P10081	GIDVQqVSLVINYDLPANK;GIDVqqVSLVINYDLPANK	0.9793	0.974	0	0	0	45906.4	0	0	0	25550.7	0	0	0
P10081_Q50	TIF1	sp|P10081|IF4A_YEAST	P10081	GVFGYGFEEPSAIQqR;GVFGYGFEEPSAIqqR	1	0	0	0.9482	0	0	0	0	0	0	0	0	0
P10591_N60	SSA1	sp|P10591|HSP71_YEAST	P10591	NQAAMnPSNTVFDAK;NqAAMnPSNTVFDAK	0.972	0	0.911	0	0	0	0	0	0	0	0	0	0
P10592_N166	SSA2	sp|P10592|HSP72_YEAST	P10592	DAGTIAGLnVLR	1	1	1	0	0	48073.5	44992.3	0	0	48073.5	44992.3	0	0
P10592_N172	SSA2	sp|P10592|HSP72_YEAST	P10592	IInEPTAAAIAYGLDK;IInEPTAAAIAYGLDKK	1	1	1	1	1	890238	427785	76208.9	592781	890238	427785	76208.9	592781
P10592_N232	SSA2	sp|P10592|HSP72_YEAST	P10592	ATAGDTHLGGEDFDnR	1	1	1	1	1	1.24494e+06	1.05659e+06	54621.4	703658	939440	806008	54621.4	545616
P10592_N60	SSA2	sp|P10592|HSP72_YEAST	P10592	NQAAMnPANTVFDAK;NqAAMnPANTVFDAK;nQAAMnPANTVFDAK	0.9768	0.9748	0.9767	0.9739	0.9667	236330	270532	92105.9	203994	89684.6	124371	148228	131850
P10592_Q56	SSA2	sp|P10592|HSP72_YEAST	P10592	NqAAMNPANTVFDAK;NqAAMnPANTVFDAK	0.9767	0.973	0.9764	0	0.9654	505886	528605	0	603113	321650	393949	0	371307
P10659_Q243	SAM1	sp|P10659|METK1_YEAST	P10659	FVIGGPqGDAGLTGR	1	1	1	1	1	622242	478211	146914	283820	622242	478211	146914	283820
P10664_N213	RPL4A	sp|P10664|RL4A_YEAST	P10664	GPLVVYAEDnGIVK;RGPLVVYAEDnGIVK	1	1	1	1	1	839580	666412	384018	226024	630012	533509	315043	226024
P10664_Q59	RPL4A	sp|P10664|RL4A_YEAST	P10664	AGHqTSAESWGTGR	1	1	0	0	0	33700.9	0	0	0	33700.9	0	0	0
P12385_Q76	SUP45	sp|P12385|ERF1_YEAST	P12385	LSVLSAITSTqQK;LSVLSAITSTqqK	1	1	1	0	0	125920	152612	0	0	72935.7	88408.6	0	0
P12385_Q77	SUP45	sp|P12385|ERF1_YEAST	P12385	LSVLSAITSTQqK;LSVLSAITSTqqK	1	1	1	0	0	77581.7	156389	0	0	77581.7	91261.5	0	0
P12612_Q88	TCP1	sp|P12612|TCPA_YEAST	P12612	ILVELAqQqDR;ILVELAqqqDR	1	1	1	0	0	28096.5	34481	0	0	28096.5	34481	0	0
P12612_Q89	TCP1	sp|P12612|TCPA_YEAST	P12612	ILVELAqqqDR	1	1	1	0	0	28096.5	34481	0	0	28096.5	34481	0	0
P12612_Q90	TCP1	sp|P12612|TCPA_YEAST	P12612	ILVELAqQqDR;ILVELAqqqDR	1	1	1	0	0	28096.5	34481	0	0	28096.5	34481	0	0
P12709_Q481	PGI1	sp|P12709|G6PI_YEAST	P12709	PTTSILAqK;VFSGNRPTTSILAqK	1	0	1	0	0	0	52176.1	0	0	0	43679.2	0	0
P14126_Q371	RPL3	sp|P14126|RL3_YEAST	P14126	FqTPAEK	1	0	0	1	0	0	0	137800	0	0	0	137800	0
P14540_N287	FBA1	sp|P14540|ALF_YEAST	P14540	VnLDTDCQYAYLTGIR;VnLDTDCqYAYLTGIR	1	1	1	0	0	94589.2	68024.8	0	0	47397	34423.1	0	0
P14540_Q293	FBA1	sp|P14540|ALF_YEAST	P14540	VNLDTDCqYAYLTGIR;VnLDTDCqYAYLTGIR	1	1	1	0.9464	0.9448	709635	705294	845124	904042	681449	650499	845124	904042
P15108_N276	HSC82	sp|P15108|HSC82_YEAST	P15108	nPSDITQEEYNAFYK;nPSDITqEEYNAFYK	0.9798	0	0	0	0.8911	0	0	0	27607.5	0	0	0	27607.5
P15108_N37	HSC82	sp|P15108|HSC82_YEAST	P15108	ELISnASDALDK	1	1	1	0	0	124330	83208.7	0	0	124330	83208.7	0	0
P15108_N373	HSC82	sp|P15108|HSC82_YEAST	P15108	GVVDSEDLPLnLSR	1	1	1	0	0	101110	53990.4	0	0	101110	53990.4	0	0
P15108_N466	HSC82	sp|P15108|HSC82_YEAST	P15108	nIYYITGESLK	1	1	1	0	0	120327	95848.2	0	0	120327	95848.2	0	0
P15108_Q282	HSC82	sp|P15108|HSC82_YEAST	P15108	NPSDITqEEYNAFYK;NPSDITqEEYnAFYK;nPSDITqEEYNAFYK	0.9798	0	0	0	0.89	0	0	0	27607.5	0	0	0	55003.3
P15108_Q310	HSC82	sp|P15108|HSC82_YEAST	P15108	HFSVEGqLEFR	1	0	0	1	1	0	0	66099.8	21770.8	0	0	66099.8	21770.8
P15108_Q557	HSC82	sp|P15108|HSC82_YEAST	P15108	DILGDqVEK	1	1	1	1	1	587650	472225	168941	200489	587650	472225	168941	200489
P15108_Q578	HSC82	sp|P15108|HSC82_YEAST	P15108	TGqFGWSANMER	0.9801	0.9715	0.98	0.9756	0.9703	146933	187410	154407	157881	91124.3	105449	95246.5	95241.3
P15180_N500	KRS1	sp|P15180|SYKC_YEAST	P15180	EICnAYTELNDPFDqR	0.9714	0	0.9714	0	0	0	31653	0	0	0	0	0	0
P15180_N506	KRS1	sp|P15180|SYKC_YEAST	P15180	EICNAYTELnDPFDqR	0.9675	0.9675	0	0	0	36294.6	0	0	0	0	0	0	0
P15180_Q417	KRS1	sp|P15180|SYKC_YEAST	P15180	FPSGDqLHTAETGEFLK	1	0	0	1	1	0	0	0	0	0	0	0	0
P15180_Q511	KRS1	sp|P15180|SYKC_YEAST	P15180	EICNAYTELNDPFDqR;EICNAYTELnDPFDqR;EICnAYTELNDPFDqR	0.9749	0.9745	0.9749	0.8777	0.9357	91450.7	82397.5	41207.8	50082.4	55156.1	50744.4	41207.8	50082.4
P15454_Q103	GUK1	sp|P15454|KGUA_YEAST	P15454	TCILDIDMqGVK	1	0	1	0	0	0	16175	0	0	0	16175	0	0
P15624_Q10	FRS1	sp|P15624|SYFB_YEAST	P15624	QqLFDLLGK;qqLFDLLGK	1	0.958	0	0	0	3032.18	0	0	0	11401.1	0	0	0
P15624_Q441	FRS1	sp|P15624|SYFB_YEAST	P15624	TLEYqVVR	1	1	1	0	0	119331	130195	0	0	119331	130195	0	0
P15625_Q277	FRS2	sp|P15625|SYFA_YEAST	P15625	DLqDTFYIK	1	1	1	0	0	117323	56195.8	0	0	117323	56195.8	0	0
P15646_Q303	NOP1	sp|P15646|FBRL_YEAST	P15646	PLEqLTLEPYER	1	1	1	0	0	89073.9	85689.9	0	0	89073.9	85689.9	0	0
P15731_Q93	UBC4	sp|P15731|UBC4_YEAST	P15731	DqWSPALTLSK	1	1	1	1	1	501194	397781	138875	123181	501194	397781	138875	123181
P16140_Q227	VMA2	sp|P16140|VATB_YEAST	P16140	qDFEENGSLER	0.9803	0.9779	0.9803	0	0	18965.7	24943.7	0	0	18965.7	24943.7	0	0
P16140_Q402	VMA2	sp|P16140|VATB_YEAST	P16140	DHGDVSNqLYAK	0.9589	0.5101	0.9589	0	0	40785.4	31092.6	0	0	40785.4	31092.6	0	0
P16140_Q460	VMA2	sp|P16140|VATB_YEAST	P16140	TVFESLDqAWSLLR	1	0	1	0	0	0	0	0	0	0	0	0	0
P16140_Q78	VMA2	sp|P16140|VATB_YEAST	P16140	AIVqVFEGTSGIDVK	1	1	1	0	0	76520.4	61274.2	0	0	76520.4	61274.2	0	0
P16387_N334	PDA1	sp|P16387|ODPA_YEAST	P16387	nDPIAGLK	1	1	0	0	0	20008.7	0	0	0	0	0	0	0
P16387_Q267	PDA1	sp|P16387|ODPA_YEAST	P16387	GqYIPGLK	1	0	1	1	1	0	98064.1	91947.2	81883.1	0	98064.1	91947.2	81883.1
P16474_N197	KAR2	sp|P16474|BIP_YEAST	P16474	VTHAVVTVPAYFnDAQR	0.9457	0.8993	0.9457	0	0	36015.2	34974.7	0	0	36015.2	34974.7	0	0
P16474_N220	KAR2	sp|P16474|BIP_YEAST	P16474	IVnEPTAAAIAYGLDK	1	1	1	0	1	208716	219746	0	159216	208716	219746	0	159216
P16474_Q200	KAR2	sp|P16474|BIP_YEAST	P16474	VTHAVVTVPAYFNDAqR	0.9784	0.9741	0.9784	0.972	0.9675	112408	113174	141200	102597	112408	113174	141200	102597
P16521_Q757	YEF3	sp|P16521|EF3A_YEAST	P16521	TPSEYIqWR	1	1	1	1	1	556012	534130	156285	215724	556012	534130	156285	215724
P16521_Q761	YEF3	sp|P16521|EF3A_YEAST	P16521	FqTGEDRETMDR	1	1	1	0	1	204395	296335	0	57500.1	119230	178047	0	68927.8
P16521_Q866	YEF3	sp|P16521|EF3A_YEAST	P16521	EALASGqFR;EALASGqFRPLTR	1	1	1	1	1	536545	370334	121262	99263	560952	387180	126778	103778
P16622_Q274	HEM15	sp|P16622|HEMH_YEAST	P16622	LVWqSqVGPK	1	0	1	0	0	0	38908.5	0	0	0	0	0	0
P16622_Q276	HEM15	sp|P16622|HEMH_YEAST	P16622	LVWQSqVGPK;LVWqSqVGPK	1	0	1	0	0	0	79060.9	0	0	0	40152.4	0	0
P17255_N56	VMA1	sp|P17255|VATA_YEAST	P17255	VGHDnLVGEVIR	1	1	1	0	0	34979.3	27508.4	0	0	34979.3	27508.4	0	0
P17255_N946	VMA1	sp|P17255|VATA_YEAST	P17255	EILSnAEELEQVVQLVGK;EILSnAEELEqVVQLVGK;EILSnAEELEqVVqLVGK	1	1	1	0	0	9641.74	5481.54	0	0	10280	5844.43	0	0
P17255_Q238	VMA1	sp|P17255|VATA_YEAST	P17255	LSADYPLLTGqR	1	1	1	0	0	337011	243215	0	0	337011	243215	0	0
P17255_Q268	VMA1	sp|P17255|VATA_YEAST	P17255	TVISqSLSK	1	0	1	0	0	0	69637.3	0	0	0	69637.3	0	0
P17255_Q833	VMA1	sp|P17255|VATA_YEAST	P17255	LGEMPADqGFPAYLGAK	1	1	1	0	1	113322	120773	0	50298.8	72248.5	120773	0	50298.8
P17255_Q952	VMA1	sp|P17255|VATA_YEAST	P17255	EILSNAEELEqVVQLVGK;EILSNAEELEqVVqLVGK;EILSnAEELEqVVQLVGK;EILSnAEELEqVVqLVGK	1	1	1	0.7275	0.738	49849.8	33842.8	19437.7	12752.2	45673.6	30761.6	19437.7	12752.2
P17255_Q955	VMA1	sp|P17255|VATA_YEAST	P17255	EILSNAEELEQVVqLVGK;EILSNAEELEqVVqLVGK;EILSnAEELEqVVqLVGK	1	1	1	0.7279	0.743	49849.8	33842.8	19437.7	12752.2	45673.6	30761.6	19437.7	12752.2
P18239_Q101	PET9	sp|P18239|ADT2_YEAST	P18239	YFPTqALNFAFK	0.9664	0	0.7749	0.9664	0.9651	0	124698	70862.1	219042	0	124698	70862.1	219042
P18239_Q261	PET9	sp|P18239|ADT2_YEAST	P18239	MMMTSGqAVK	1	1	1	1	1	1.42829e+06	1081156	76588.1	185024	553947	386529	139717	111608
P18239_Q52	PET9	sp|P18239|ADT2_YEAST	P18239	LLIqNQDEMLK;LLIqNqDEMLK	0.9803	0.9769	0.9803	0.9746	0.9677	1.94778e+06	1627736	712539	867152	931719	741049	440455	327017
P18239_Q54	PET9	sp|P18239|ADT2_YEAST	P18239	LLIQNqDEMLK;LLIqNqDEMLK	0.9806	0.9772	0.9806	0.9742	0.969	1.84328e+06	1.59475e+06	667309	1.1061e+06	953953	687531	389849	310545
P19097_N851	FAS2	sp|P19097|FAS2_YEAST	P19097	LSLETLFnR	1	1	1	1	1	123799	132120	45483.3	85322.8	123799	132120	45483.3	85322.8
P19097_Q32	FAS2	sp|P19097|FAS2_YEAST	P19097	WIETqDVFLK	1	1	1	1	1	122165	121630	71568.8	58918.5	122165	121630	71568.8	58918.5
P19414_Q699	ACO1	sp|P19414|ACON_YEAST	P19414	qGLLPLNFK	0.9804	0.9783	0.9804	0.9742	0.9703	95480.3	110210	72604.5	103925	95480.3	110210	72604.5	103925
P19882_N127	HSP60	sp|P19882|HSP60_YEAST	P19882	nVAAGCnPMDLR	1	1	0	0	0	16316.6	0	0	0	0	0	0	0
P19882_N133	HSP60	sp|P19882|HSP60_YEAST	P19882	NVAAGCnPMDLR;nVAAGCnPMDLR	1	1	0.9768	0.9752	0.969	38002.6	28829.3	90581.2	100402	23098.4	30706.9	43843.7	52890.4
P19882_Q96	HSP60	sp|P19882|HSP60_YEAST	P19882	LLqEVASK	1	1	1	1	0	852238	596309	321284	0	852238	596309	321284	0
P20606_N33	SAR1	sp|P20606|SAR1_YEAST	P20606	LLFLGLDnAGK	1	1	1	0	0	26230.9	25831.9	0	0	26230.9	25831.9	0	0
P21243_Q27	SCL1	sp|P21243|PSA1_YEAST	P21243	LYqVEYAFK	1	1	1	0	0	40260.7	53239	0	0	40260.7	53239	0	0
P21264_Q13	ADE2	sp|P21264|PUR6_YEAST	P21264	TVGILGGGqLGR	1	1	1	0	0	97047.6	102954	0	0	97047.6	102954	0	0
P21576_Q254	VPS1	sp|P21576|VPS1_YEAST	P21576	VDLMDqGTDVIDILAGR	1	1	0	0	0	9079.83	0	0	0	9079.83	0	0	0
P21576_Q393	VPS1	sp|P21576|VPS1_YEAST	P21576	ELSSqELSGGAR	1	1	1	0	0	112806	98309.2	0	0	112806	98309.2	0	0
P21954_N117	IDP1	sp|P21954|IDHP_YEAST	P21954	nILGGTVFR	1	1	1	0	0	39587.1	34149.2	0	0	39587.1	34149.2	0	0
P21954_Q24	IDP1	sp|P21954|IDHP_YEAST	P21954	qPVVELDGDEMTR	1	0	1	0	0	0	20540.2	0	0	0	0	0	0
P22138_Q1089	RPA135	sp|P22138|RPA2_YEAST	P22138	DALIGHGTSFLLqDR	1	1	1	0	0	28454.3	33609.4	0	0	28454.3	33609.4	0	0
P22202_Q152	SSA4	sp|P22202|HSP74_YEAST	P22202	DAVVTVPAYFNDSqR	0.9752	0.9752	0.9698	0.951	0.9346	598068	532867	372574	690432	598068	532867	372574	690432
P22276_Q217	RET1	sp|P22276|RPC2_YEAST	P22276	GIVqASVTSSTHER	1	1	1	0	0	11589.9	16561.3	0	0	11589.9	16561.3	0	0
P23248_Q92	RPS1B	sp|P23248|RS3A2_YEAST	P23248	LRVDEVqGK	1	1	1	0	1	252838	404513	0	114545	252838	404513	0	114545
P23641_N53	MIR1	sp|P23641|MPCP_YEAST	P23641	IQLEPTVYnK;IqLEPTVYnK	1	1	1	0	0.97	176817	212110	0	52245.1	102459	124844	0	83041.5
P23641_Q46	MIR1	sp|P23641|MPCP_YEAST	P23641	IqLEPTVYNK;IqLEPTVYnK	1	1	1	0.969	0.9557	822400	699980	195984	200053	589816	509678	219679	224241
P23642_Q316	VAN1	sp|P23642|VAN1_YEAST	P23642	DFGqVIGqGFSDR	1	1	0	0	0	24813.8	0	0	0	0	0	0	0
P23642_Q320	VAN1	sp|P23642|VAN1_YEAST	P23642	DFGQVIGqGFSDR;DFGqVIGqGFSDR	1	1	0	0	0	24813.8	0	0	0	0	0	0	0
P25605_N104	ILV6	sp|P25605|ILV6_YEAST	P25605	GFnIDSLVVCNTEVK	0.9304	0.9304	0	0	0	16870.8	0	0	0	0	0	0	0
P25694_N470	CDC48	sp|P25694|CDC48_YEAST	P25694	FALGNSnPSALR	0.9799	0	0.9799	0	0	0	44985.2	0	0	0	44985.2	0	0
P25694_N661	CDC48	sp|P25694|CDC48_YEAST	P25694	LDQLIYVPLPDEnAR;LDqLIYVPLPDEnAR	1	0	0	0.9693	0	0	0	1625.45	0	0	0	0	0
P25694_Q337	CDC48	sp|P25694|CDC48_YEAST	P25694	VVSqLLTLMDGMK	1	1	0	0	0	9990.33	0	0	0	9990.33	0	0	0
P25719_N105	CPR3	sp|P25719|CYPC_YEAST	P25719	FADEnFVK	1	1	1	0	0	124958	430392	0	0	124958	430392	0	0
P26321_Q151	RPL5	sp|P26321|RL5_YEAST	P26321	VFLDIGLqR	1	1	1	1	1	478157	317895	152019	155238	478157	317895	152019	155238
P26783_Q158	RPS5	sp|P26783|RS5_YEAST	P26783	qAVDVSPLR;qAVDVSPLRR	1	1	1	1	1	2.67808e+06	2.20956e+06	772408	844291	2.67808e+06	2.20956e+06	772408	844291
P26783_Q170	RPS5	sp|P26783|RS5_YEAST	P26783	VNqAIALLTIGAR	0.98	0.9757	0.98	0.9527	0.9667	269074	388884	63081.1	89046.9	269074	388884	63081.1	89046.9
P26784_Q122	RPL16A	sp|P26784|RL16A_YEAST	P26784	VVVPqALR	1	0	1	0	0	0	122815	0	0	0	122815	0	0
P26786_Q42	RPS7A	sp|P26786|RS7A_YEAST	P26786	AELRPLqFK	1	1	1	1	1	868843	1.10087e+06	347833	388153	524387	683654	214530	229969
P28007_N64	GAR1	sp|P28007|GAR1_YEAST	P28007	IPYFnAPIYLENK	0.9687	0.9687	0.8597	0	0	38349.8	46481.4	0	0	38349.8	46481.4	0	0
P28007_N71	GAR1	sp|P28007|GAR1_YEAST	P28007	IPYFNAPIYLEnK	0.9751	0.9751	0.9539	0	0	29251.4	43663.2	0	0	29251.4	43663.2	0	0
P29453_N145	RPL8B	sp|P29453|RL8B_YEAST	P29453	YGLNHVVSLIEnK	0.9783	0.9778	0.9783	0	0	47254.1	47843.9	0	0	47254.1	47843.9	0	0
P29509_Q171	TRR1	sp|P29509|TRXB1_YEAST	P29509	PLAVIGGGDSACEEAqFLTK	1	0	0	1	0	0	0	0	0	0	0	0	0
P29952_Q109	PMI40	sp|P29952|MPI_YEAST	P29952	VLSIqAHPDK	1	1	1	1	0	145554	98742.9	43263.6	0	145554	98742.9	43263.6	0
P30656_Q164	PRE2	sp|P30656|PSB5_YEAST	P30656	ILSNLVYqYK	0.9809	0.9651	0.9809	0	0	25381.3	30244.8	0	0	25381.3	30244.8	0	0
P30656_Q84	PRE2	sp|P30656|PSB5_YEAST	P30656	FqGGIIVAVDSR	1	1	0	0	0	39220.8	0	0	0	39220.8	0	0	0
P31787_Q80	ACB1	sp|P31787|ACBP_YEAST	P31787	EYIALVDqLIAK;EYIALVDqLIAKYSS	1	1	0	0	0	36514.9	0	0	0	36514.9	0	0	0
P32191_Q131	GUT2	sp|P32191|GPDM_YEAST	P32191	AqLDLVIEALNER	0.9791	0.9782	0.9791	0	0	16252.1	5814.26	0	0	16252.1	5814.26	0	0
P32316_N392	ACH1	sp|P32316|ACH1_YEAST	P32316	MLnGLGGSADFLR	1	0	0	0	1	0	0	0	34824.5	0	0	0	0
P32324_N158	EFT1	sp|P32324|EF2_YEAST	P32324	PVVVInK	1	1	1	0	0	173416	108132	0	0	173416	108132	0	0
P32324_N21	EFT1	sp|P32324|EF2_YEAST	P32324	nMSVIAHVDHGK	1	1	1	0	0	154502	155547	0	0	104944	76852.9	0	0
P32324_Q138	EFT1	sp|P32324|EF2_YEAST	P32324	VTDGALVVVDTIEGVCVqTETVLR	1	1	1	0	0	0	0	0	0	0	0	0	0
P32324_Q176	EFT1	sp|P32324|EF2_YEAST	P32324	EDLYqTFAR	1	1	1	1	1	786907	942853	189348	414658	786907	942853	189348	414658
P32324_Q349	EFT1	sp|P32324|EF2_YEAST	P32324	FLPAADALLEMIVLHLPSPVTAqAYR	1	0	1	0	0	0	17758	0	0	0	0	0	0
P32324_Q490	EFT1	sp|P32324|EF2_YEAST	P32324	FSVSPVVqVAVEVK	1	1	1	1	1	458320	217475	133062	68456.4	458320	217475	133062	68456.4
P32324_Q668	EFT1	sp|P32324|EF2_YEAST	P32324	DSVVAAFqWATK	1	1	1	1	1	442028	507239	62283.8	85340.9	442028	507239	62283.8	85340.9
P32324_Q704	EFT1	sp|P32324|EF2_YEAST	P32324	GGGqIIPTMR	1	1	1	1	1	806991	783754	92858.3	93790.1	438532	346745	110985	112099
P32327_Q680	PYC2	sp|P32327|PYC2_YEAST	P32327	VFDALNDLEqLK	0.9804	0.9773	0.9804	0	0	45408.2	37572.6	0	0	45408.2	37572.6	0	0
P32379_Q23	PUP2	sp|P32379|PSA5_YEAST	P32379	LFqVEYSLEAIK	1	1	1	0	0	20839.2	25055.3	0	0	20839.2	25055.3	0	0
P32454_Q475	APE2	sp|P32454|APE2_YEAST	P32454	ADEINqIFDAISYSK	0.964	0.9566	0.9442	0	0.8647	56010.7	38203.6	0	48962	56010.7	38203.6	0	48962
P32471_Q32	EFB1	sp|P32471|EF1B_YEAST	P32471	SYIEGTAVSqADVTVFK	1	1	0	0	0	46860.3	0	0	0	46860.3	0	0	0
P32481_Q415	GCD11	sp|P32481|IF2G_YEAST	P32481	LVGqVVGAK	1	1	1	0	0	48297.2	47654.6	0	0	48297.2	47654.6	0	0
P32485_Q169	HOG1	sp|P32485|HOG1_YEAST	P32485	IqDPQMTGYVSTR;IqDPqMTGYVSTR	1	1	0	0.9296	0	19289	0	55066.1	0	0	0	0	0
P32485_Q172	HOG1	sp|P32485|HOG1_YEAST	P32485	IqDPqMTGYVSTR	1	1	0	0	0	19289	0	0	0	0	0	0	0
P32589_N167	SSE1	sp|P32589|HSP7F_YEAST	P32589	IAGLnPVR	1	0	1	0	0	0	41021	0	0	0	41021	0	0
P32589_N33	SSE1	sp|P32589|HSP7F_YEAST	P32589	GIDIVVNEVSnR	0.9769	0.9769	0.9685	0	0	39839.4	47268.8	0	0	39839.4	47268.8	0	0
P32591_Q567	SWI3	sp|P32591|SWI3_YEAST	P32591	FLqLPIEDK	1	1	1	0	0	39145	0	0	0	0	0	0	0
P32599_Q283	SAC6	sp|P32599|FIMB_YEAST	P32599	LLEDDETLEqFLR	1	1	1	1	1	34586.4	45286.5	25165.3	39603.4	34586.4	45286.5	25165.3	39603.4
P32835_N145	GSP1	sp|P32835|GSP1_YEAST	P32835	nLqYYDISAK	1	1	1	0	0	89257.3	70351	0	0	89257.3	70351	0	0
P32835_Q147	GSP1	sp|P32835|GSP1_YEAST	P32835	NLqYYDISAK;nLqYYDISAK	1	1	1	0.9753	0.9702	686745	615289	221747	211299	569390	505292	221747	211299
P32835_Q71	GSP1	sp|P32835|GSP1_YEAST	P32835	FDVWDTAGqEK	1	1	1	1	1	1.03856e+06	804740	290530	274409	1.03856e+06	804740	290530	274409
P32895_Q91	PRS1	sp|P32895|KPR1_YEAST	P32895	ITAVIPqFPYSK	1	1	1	0	0	45448.6	44298.2	0	0	45448.6	44298.2	0	0
P32911_Q43	SUI1	sp|P32911|SUI1_YEAST	P32911	TLTTVqGVPEEYDLK;TLTTVqGVPEEYDLKR	1	1	0	0	0	0	0	0	0	0	0	0	0
P33299_Q281	RPT1	sp|P33299|PRS7_YEAST	P33299	VIGSELVqK	1	1	0	0	0	62352	0	0	0	62352	0	0	0
P33299_Q330	RPT1	sp|P33299|PRS7_YEAST	P33299	FDDGAGGDNEVqR	0.9788	0.6182	0.9788	0	0	59410.4	44598.1	0	0	59410.4	44598.1	0	0
P33299_Q35	RPT1	sp|P33299|PRS7_YEAST	P33299	IVPLTEGDIqVLK	1	1	1	1	0	0	0	0	0	0	0	0	0
P33331_Q26	NTF2	sp|P33331|NTF2_YEAST	P33331	SqLGNLYR	0.9812	0.9784	0.9812	0.9718	0.9664	652617	493262	186785	248636	652617	493262	186785	248636
P34730_Q224	BMH2	sp|P34730|BMH2_YEAST	P34730	DSTLIMqLLR	1	1	1	1	1	63334.2	186394	37668.4	93982.5	38890.4	116000	39160.3	58852.6
P34730_Q36	BMH2	sp|P34730|BMH2_YEAST	P34730	AVASSGqELSVEER	1	1	1	1	1	1.33507e+06	1.21122e+06	436173	443352	1.33507e+06	1.21122e+06	436173	443352
P34730_Q69	BMH2	sp|P34730|BMH2_YEAST	P34730	IVSSIEqK	1	1	0	0	0	0	0	0	0	0	0	0	0
P36421_N202	TYS1	sp|P36421|SYYC_YEAST	P36421	IFVLAEEnLPSLGYK	1	1	1	0	0	44554.5	43622.7	0	0	44554.5	43622.7	0	0
P36421_Q146	TYS1	sp|P36421|SYYC_YEAST	P36421	LSNIVSqNDAK	0.9556	0.9285	0.9556	0	0	46160.3	28789.6	0	0	46160.3	28789.6	0	0
P38011_N4	ASC1	sp|P38011|GBLP_YEAST	P38011	ASnEVLVLR	1	0	1	0	0	0	91554.1	0	0	0	0	0	0
P38205_Q150	NCL1	sp|P38205|NCL1_YEAST	P38205	qEAVSMIPPIVLEVK	1	1	1	0	0	33970.9	30440.1	0	0	33970.9	30440.1	0	0
P38219_Q38	OLA1	sp|P38219|OLA1_YEAST	P38219	STFFqAITR	1	1	1	1	1	103870	96213.5	64302.7	53908.1	103870	96213.5	64302.7	53908.1
P38555_Q65	YPT31	sp|P38555|YPT31_YEAST	P38555	AqIWDTAGQER;AqIWDTAGqER	1	1	1	0	0	116849	116255	0	0	71494.7	71557.6	0	0
P38555_Q72	YPT31	sp|P38555|YPT31_YEAST	P38555	AQIWDTAGqER;AqIWDTAGqER	1	1	1	0.9705	0	153908	149719	52646.1	0	83024.6	80909.8	55123.5	0
P38625_Q463	GUA1	sp|P38625|GUAA_YEAST	P38625	SVGVMGDqR	1	1	1	0	0	183421	208971	0	0	183421	208971	0	0
P38631_N1075	FKS1	sp|P38631|FKS1_YEAST	P38631	VqLSGnPILGDGK	1	1	1	0	0	50728.3	45894.9	0	0	50728.3	45894.9	0	0
P38631_Q1071	FKS1	sp|P38631|FKS1_YEAST	P38631	VqLSGNPILGDGK;VqLSGnPILGDGK	1	1	1	0	0	174217	151644	0	0	122643	106477	0	0
P38631_Q1174	FKS1	sp|P38631|FKS1_YEAST	P38631	EqTFGTLFAR	1	1	1	0	1	95076.8	98691.5	0	42486.3	95076.8	98691.5	0	42486.3
P38631_Q779	FKS1	sp|P38631|FKS1_YEAST	P38631	LLYHqVPSEIEGK	1	1	1	1	1	80785.9	86267.1	41314.5	38451.5	53437.8	58460.9	41314.5	38451.5
P38720_Q443	GND1	sp|P38720|6PGD1_YEAST	P38720	LPANLLqAQR;LPANLLqAqR	0.9816	0.9788	0.9816	0.9731	0.9714	354726	742511	329983	466295	214818	416534	177607	292876
P38720_Q445	GND1	sp|P38720|6PGD1_YEAST	P38720	LPANLLQAqR;LPANLLqAqR	0.9816	0.9788	0.9816	0.9731	0.9714	309472	764839	242290	438164	210186	521177	118589	257438
P38791_N234	DYS1	sp|P38791|DHYS_YEAST	P38791	EInDESSVLYWAHK	1	1	0	0	0	8299.01	0	0	0	8299.01	0	0	0
P38912_Q33	TIF11	sp|P38912|IF1A_YEAST	P38912	EEGqEYAQITK;EEGqEYAqITK	1	1	1	0	0.9582	626486	431234	0	152356	339094	226304	0	199602
P38912_Q37	TIF11	sp|P38912|IF1A_YEAST	P38912	EEGQEYAqITK;EEGqEYAqITK	1	1	1	0	0	608400	511254	0	0	324478	274535	0	0
P38912_Q85	TIF11	sp|P38912|IF1A_YEAST	P38912	DFqDDQCDVVHK;DFqDDqCDVVHK	1	1	1	0.9566	0.9679	300264	279794	70530.8	72449.1	121712	115659	59535.7	59518.1
P38912_Q88	TIF11	sp|P38912|IF1A_YEAST	P38912	DFQDDqCDVVHK;DFqDDqCDVVHK	1	1	1	0	0	255972	232772	0	0	120810	111951	0	0
P39076_Q84	CCT2	sp|P39076|TCPB_YEAST	P39076	VqDDEVGDGTTSVTVLSAELLR	1	1	1	0	1	79416.5	52719.6	0	22496.2	58803.4	52719.6	0	22496.2
P39077_Q306	CCT3	sp|P39077|TCPG_YEAST	P39077	GVSDLAqHYLLK	1	0	1	0	0	0	11134.3	0	0	0	0	0	0
P39517_Q129	DHH1	sp|P39517|DHH1_YEAST	P39517	ELALqTSQVVR	0.9795	0	0.9748	0	0	0	34978.5	0	0	0	34978.5	0	0
P39533_Q422	ACO2	sp|P39533|ACON2_YEAST	P39533	IPFFVTPGSEqIR	1	1	1	0	0	68320.2	85239.5	0	0	68320.2	85239.5	0	0
P39940_Q220	RSP5	sp|P39940|RSP5_YEAST	P39940	qYSSFEDqYGR	1	1	1	0	0	32938.7	30366.7	0	0	32938.7	30366.7	0	0
P39940_Q227	RSP5	sp|P39940|RSP5_YEAST	P39940	qYSSFEDqYGR	1	1	1	0	0	32938.7	30366.7	0	0	32938.7	30366.7	0	0
P39940_Q735	RSP5	sp|P39940|RSP5_YEAST	P39940	LLqFTTGTSR	1	1	0	1	0	32667.1	0	64413.9	0	32667.1	0	64413.9	0
P39954_N182	SAH1	sp|P39954|SAHH_YEAST	P39954	VPAInVNDSVTK	0.9772	0.9756	0.9772	0	0	63507.7	55524.3	0	0	63507.7	55524.3	0	0
P39954_N184	SAH1	sp|P39954|SAHH_YEAST	P39954	VPAINVnDSVTK	0.9782	0.9723	0.9782	0	0.9666	157242	108557	0	48203.8	157242	108557	0	48203.8
P39958_N92	GDI1	sp|P39958|GDI1_YEAST	P39958	FLMAnGELTnILIHTDVTR	1	0	0	1	1	0	0	28687.9	26517.5	0	0	28687.9	26517.5
P39958_N97	GDI1	sp|P39958|GDI1_YEAST	P39958	FLMAnGELTnILIHTDVTR	1	0	0	1	1	0	0	28687.9	26517.5	0	0	28687.9	26517.5
P40054_Q405	SER3	sp|P40054|SERA_YEAST	P40054	VLYIHqNVPGVLK	0.9664	0.9324	0.9664	0	0	27600	34067.2	0	0	27600	34067.2	0	0
P40069_N551	KAP123	sp|P40069|IMB4_YEAST	P40069	AnTFENISTMAR	0.9767	0.9767	0.9767	0.898	0	17984.3	1776.02	0	0	7333.95	3437.66	0	0
P40150_N176	SSB2	sp|P40150|SSB2_YEAST	P40150	IInEPTAAAIAYGLGAGK	1	1	1	1	1	744445	970174	65696.1	322384	578360	751470	65696.1	267906
P40150_N421	SSB2	sp|P40150|SSB2_YEAST	P40150	nTTVPTIK	1	1	1	1	1	316871	223658	140735	127640	316871	223658	140735	127640
P40150_Q119	SSB2	sp|P40150|SSB2_YEAST	P40150	TFSPqEISAMVLTK	1	1	1	1	1	717799	511162	149414	229164	717799	511162	149414	229164
P40150_Q322	SSB2	sp|P40150|SSB2_YEAST	P40150	STLEPVEqVLK	1	1	1	1	1	820562	1.41503e+06	525743	764833	820562	1.41503e+06	525743	764833
P40212_Q28	RPL13B	sp|P40212|RL13B_YEAST	P40212	VHFDqAGK	1	1	0	0	0	69865.9	0	0	0	69865.9	0	0	0
P40302_Q21	PRE5	sp|P40302|PSA6_YEAST	P40302	LFqVEYALEAIK	1	1	1	0	0	29519.3	33617.8	0	0	29519.3	33617.8	0	0
P40303_Q204	PRE6	sp|P40303|PSA4_YEAST	P40303	SLLEVVqTGAK	1	1	1	1	1	162888	134255	62200.7	87304.7	162888	134255	62200.7	87304.7
P40327_Q239	RPT2	sp|P40327|PRS4_YEAST	P40327	AVANqTSATFLR	0.9794	0	0.9794	0	0	0	46011.5	0	0	0	46011.5	0	0
P40495_Q212	LYS12	sp|P40495|LYS12_YEAST	P40495	SNVLSqSDGLFR	0.9781	0.9591	0.9781	0.9747	0.9683	132100	133877	70921.7	62363.5	132100	133877	70921.7	62363.5
P40510_N187	SER33	sp|P40510|SER33_YEAST	P40510	SIELHTGTWnK	1	1	1	0	0	80136.7	81138.2	0	0	45651.8	46321.6	0	0
P40525_Q98	RPL34B	sp|P40525|RL34B_YEAST	P40525	AFLIEEqK	1	1	1	1	1	2099609	1.84506e+06	439682	448049	2099609	1.84506e+06	439682	448049
P40961_Q135	PHB1	sp|P40961|PHB1_YEAST	P40961	SIVAqFDAAELITqR	1	1	1	0	0	23832.5	23646	0	0	23832.5	23646	0	0
P40961_Q144	PHB1	sp|P40961|PHB1_YEAST	P40961	SIVAQFDAAELITqR;SIVAqFDAAELITqR	1	1	1	0	0	48408.7	47773.1	0	0	24532.8	24169.6	0	0
P41939_Q138	IDP2	sp|P41939|IDHC_YEAST	P41939	HAFGDqYK	1	1	0	0	0	57239.7	0	0	0	0	0	0	0
P42943_Q231	CCT7	sp|P42943|TCPH_YEAST	P42943	TFSYAGFEqQPK;TFSYAGFEqqPK	1	1	1	0	0	80118.6	45486.2	0	0	47615.5	54661.6	0	0
P42943_Q232	CCT7	sp|P42943|TCPH_YEAST	P42943	TFSYAGFEQqPK;TFSYAGFEqqPK	1	1	1	0	0.9424	98966.8	92364.8	0	34952.8	54248.4	50859.2	0	33305.3
P42943_Q384	CCT7	sp|P42943|TCPH_YEAST	P42943	GGAEqVIAEVER	1	1	1	0	0	70209.2	57585.8	0	0	70209.2	57585.8	0	0
P43123_Q138	QRI1	sp|P43123|UAP1_YEAST	P43123	SLFqIqAEK	1	0	1	0	0	0	34240.5	0	0	0	0	0	0
P43123_Q140	QRI1	sp|P43123|UAP1_YEAST	P43123	SLFQIqAEK;SLFqIqAEK	1	0	1	0	0	0	64534.4	0	0	0	0	0	0
P46784_Q17	RPS10B	sp|P46784|RS10B_YEAST	P46784	IHQYLFqEGVVVAK	0.98	0.9777	0.9387	0	0	69457	51511.9	0	0	69457	51511.9	0	0
P46784_Q47	RPS10B	sp|P46784|RS10B_YEAST	P46784	ALqSLTSK	1	1	0	0	1	118372	0	0	52700.2	118372	0	0	52700.2
P46990_Q50	RPL17B	sp|P46990|RL17B_YEAST	P46990	YLDqVLDHQR;YLDqVLDHqR	1	1	1	1	1	1.041e+06	955223	386229	459920	536269	501161	191279	193125
P46990_Q55	RPL17B	sp|P46990|RL17B_YEAST	P46990	YLDQVLDHqR;YLDqVLDHqR	1	1	1	1	1	787057	777244	285454	320288	385133	384716	117328	120062
P47075_Q365	VTC4	sp|P47075|VTC4_YEAST	P47075	TAFqLPGDAR	1	1	0	0	0	30621.8	0	0	0	0	0	0	0
P47120_Q87	LIA1	sp|P47120|DOHH_YEAST	P47120	HEVAYVLGqTK	1	1	1	0	0	172845	180408	0	0	172845	180408	0	0
P47164_N111	STR2	sp|P47164|MET7_YEAST	P47164	PMnqEEK	1	0	1	0	0	0	47738.8	0	0	0	0	0	0
P47164_Q112	STR2	sp|P47164|MET7_YEAST	P47164	PMnqEEK	1	0	1	0	0	0	47738.8	0	0	0	0	0	0
P49089_Q481	ASN1	sp|P49089|ASNS1_YEAST	P49089	EqFSDGVGYSWIDGLK	1	1	1	1	1	111954	129530	51061.5	50646.1	111954	129530	51061.5	50646.1
P52286_N174	SKP1	sp|P52286|SKP1_YEAST	P52286	TFNIVnDFTPEEEAAIR	0.9779	0	0.9779	0	0	0	21547	0	0	0	0	0	0
P53044_Q130	UFD1	sp|P53044|UFD1_YEAST	P53044	LEPqSVDFLDISDPK	1	1	1	0	0	38076.1	34065.4	0	0	38076.1	34065.4	0	0
P53131_Q452	PRP43	sp|P53131|PRP43_YEAST	P53131	ELIEqSYPEILR	1	0	1	0	0	0	141824	0	0	0	0	0	0
P53228_Q153	NQM1	sp|P53228|TAL2_YEAST	P53228	IASTWEGIqAAR	1	1	1	1	1	1177489	1.15148e+06	542600	598265	1177489	1.15148e+06	542600	598265
P53252_N93	PIL1	sp|P53252|PIL1_YEAST	P53252	qLSIWGLEnDDDVSDITDK	1	0	1	0	0	0	1693.27	0	0	0	0	0	0
P53252_Q140	PIL1	sp|P53252|PIL1_YEAST	P53252	DIEGSVqPSR	1	1	1	1	1	1.30698e+06	1.02007e+06	307336	372828	1.30698e+06	1.02007e+06	307336	372828
P53252_Q85	PIL1	sp|P53252|PIL1_YEAST	P53252	qLSIWGLENDDDVSDITDK;qLSIWGLEnDDDVSDITDK	1	0	1	0	0	0	1693.27	0	0	0	0	0	0
P53731_Q209	ARC35	sp|P53731|ARPC2_YEAST	P53731	VFLqEFVDAR	1	1	1	0	0	44762.6	46194.2	0	0	44762.6	46194.2	0	0
P54113_N258	ADE16	sp|P54113|PUR91_YEAST	P54113	ELSASLnLPAAASFK	1	1	1	0	0	31352.6	126760	0	0	31352.6	126760	0	0
P54113_Q428	ADE16	sp|P54113|PUR91_YEAST	P54113	YTqSNSVCYAK	0.9783	0.9756	0.9783	0	0	13260.6	22625.9	0	0	13260.6	22625.9	0	0
P60010_N111	ACT1	sp|P60010|ACT_YEAST	P60010	VAPEEHPVLLTEAPMnPK	1	1	1	1	1	626996	537767	127316	152190	355288	331598	131753	157494
P60010_N252	ACT1	sp|P60010|ACT_YEAST	P60010	SYELPDGqVITIGnER	1	1	0	0	0	41496.4	0	0	0	0	0	0	0
P60010_N78	ACT1	sp|P60010|ACT_YEAST	P60010	YPIEHGIVTnWDDMEK	1	0	0	0	1	0	0	0	47777	0	0	0	0
P60010_Q246	ACT1	sp|P60010|ACT_YEAST	P60010	SYELPDGqVITIGNER;SYELPDGqVITIGnER	1	1	0.9811	0.9758	0.9707	1.10995e+06	770978	929145	1061647	1.06846e+06	770978	929145	1061647
P60010_Q360	ACT1	sp|P60010|ACT_YEAST	P60010	qEYDESGPSIVHHK	1	1	1	1	1	370262	414083	162381	302571	238448	292592	162381	233646
P60010_Q49	ACT1	sp|P60010|ACT_YEAST	P60010	HQGIMVGMGqK	0.8844	0.8844	0.746	0	0	113541	82428.4	0	0	84676.1	82428.4	0	0
P60010_Q59	ACT1	sp|P60010|ACT_YEAST	P60010	DSYVGDEAqSK	1	1	1	1	1	958468	743658	308945	503703	958468	743658	308945	503703
P87108_Q75	TIM10	sp|P87108|TIM10_YEAST	P87108	YFETNVqVGENMQK;YFETNVqVGEnMQK	0.9555	0.9374	0.7353	0	0.9555	50674.4	49971.9	0	21213.1	34234.4	25836.3	0	55424.8
P87108_Q81	TIM10	sp|P87108|TIM10_YEAST	P87108	YFETNVQVGENMqK	0.9592	0.9592	0	0	0	28844.9	0	0	0	0	0	0	0
Q00955_N1763	ACC1	sp|Q00955|ACAC_YEAST	Q00955	AIQVEGqPIILTGAPAInK;AIqVEGqPIILTGAPAInK	1	1	1	0	0	43589.9	18721.9	0	0	27807.5	18721.9	0	0
Q00955_Q1748	ACC1	sp|Q00955|ACAC_YEAST	Q00955	AIqVEGQPIILTGAPAINK;AIqVEGqPIILTGAPAINK;AIqVEGqPIILTGAPAInK	1	1	1	0	0.9683	101134	70394.2	0	60438.1	71317.4	49686.6	0	76405.5
Q00955_Q1752	ACC1	sp|Q00955|ACAC_YEAST	Q00955	AIQVEGqPIILTGAPAINK;AIQVEGqPIILTGAPAInK;AIqVEGqPIILTGAPAINK;AIqVEGqPIILTGAPAInK	1	1	1	0	0.9645	160755	116467	0	59916.9	71074.8	51967.2	0	63897.5
Q02753_N77	RPL21A	sp|Q02753|RL21A_YEAST	Q02753	SSVGVIInK	1	1	1	0	1	418856	329559	0	99912.1	418856	329559	0	99912.1
Q03195_Q463	RLI1	sp|Q03195|RLI1_YEAST	Q03195	IDDIIDqEVqHLSGGELQR	0.9414	0	0	0.8237	0.9414	0	0	61543	75775.8	0	0	61543	75775.8
Q03195_Q466	RLI1	sp|Q03195|RLI1_YEAST	Q03195	IDDIIDQEVqHLSGGELQR;IDDIIDqEVqHLSGGELQR	0.9767	0	0	0.8267	0.9418	0	0	61543	75775.8	0	0	61543	75775.8
Q03761_N216	TAF12	sp|Q03761|TAF12_YEAST	Q03761	LFNnYQNSK	0.9145	0	0.9145	0	0	0	123290	0	0	0	0	0	0
Q03940_Q245	RVB1	sp|Q03940|RUVB1_YEAST	Q03940	EIVqDVTLHDLDVANAR	0.9716	0.9716	0	0	0	10225.9	0	0	0	10225.9	0	0	0
Q04869_Q108	YMR315W	sp|Q04869|YM94_YEAST	Q04869	PIAANLDqAK	0.9797	0.9732	0	0	0	39686.9	0	0	0	39686.9	0	0	0
Q05506_Q195	YDR341C	sp|Q05506|SYRC_YEAST	Q05506	qFGLLAVGFER	1	1	1	0	0	2615.49	19099.1	0	0	2615.49	19099.1	0	0
Q05911_Q283	ADE13	sp|Q05911|PUR8_YEAST	Q05911	SqIGSSAMAYK	1	1	1	0	0	81817.2	98925.1	0	0	53267.8	98925.1	0	0
Q07478_Q145	SUB2	sp|Q07478|SUB2_YEAST	Q07478	ELAYqIR	1	1	0	0	0	115473	0	0	0	115473	0	0	0
Q07478_Q282	SUB2	sp|Q07478|SUB2_YEAST	Q07478	LTLHGLqQYYIK	0.9749	0.9546	0.9749	0	0	12593.5	24799.4	0	0	12593.5	24799.4	0	0
Q12099_Q66	FAL1	sp|Q12099|FAL1_YEAST	Q12099	DVIAqAQSGTGK;DVIAqAqSGTGK	1	1	1	0.9748	0.9686	527448	861142	105569	123888	237530	292839	217124	254801
Q12099_Q68	FAL1	sp|Q12099|FAL1_YEAST	Q12099	DVIAQAqSGTGK;DVIAqAqSGTGK	1	1	1	0.8698	0.9626	517090	847542	68197.4	101012	227857	276877	147278	218144
Q12122_N370	LYS21	sp|Q12122|HOSM_YEAST	Q12122	VDqLNLnLTDDqIK	0.8199	0	0	0	0.8199	0	0	0	30213.6	0	0	0	0
Q12122_Q366	LYS21	sp|Q12122|HOSM_YEAST	Q12122	VDqLNLNLTDDQIK;VDqLNLnLTDDqIK	0.9779	0	0	0	0.8227	0	0	0	30213.6	0	0	0	0
Q12122_Q375	LYS21	sp|Q12122|HOSM_YEAST	Q12122	VDQLNLNLTDDqIK;VDqLNLnLTDDqIK	0.9642	0	0	0	0.8231	0	0	0	30213.6	0	0	0	0
Q12122_Q85	LYS21	sp|Q12122|HOSM_YEAST	Q12122	ALDDFGVDYIELTSPVASEqSR	1	1	1	1	1	62146.5	70261.9	27823.8	53272.6	62146.5	70261.9	27823.8	53272.6
Q12230_Q171	LSP1	sp|Q12230|LSP1_YEAST	Q12230	IPVLEqELVR	1	1	1	1	1	603101	552624	195297	211719	603101	552624	195297	211719
Q12230_Q186	LSP1	sp|Q12230|LSP1_YEAST	Q12230	AEAESLVAEAqLSNITR	0.9802	0.9779	0.9802	0.9755	0.9698	311438	972699	209674	379720	196280	631130	127009	237409
Q12460_Q328	NOP56	sp|Q12460|NOP56_YEAST	Q12460	qAASTVQILGAEK;qAASTVqILGAEK	1	1	1	0	0	100046	116884	0	0	51806.9	60215.6	0	0
Q12460_Q334	NOP56	sp|Q12460|NOP56_YEAST	Q12460	qAASTVqILGAEK	1	1	1	0	0	52103.4	59873	0	0	52103.4	59873	0	0
Q12464_Q119	RVB2	sp|Q12464|RUVB2_YEAST	Q12464	TEALTqAFR	1	1	1	0	0	24896.9	47612.8	0	0	24896.9	47612.8	0	0
Q12692_Q32	HTZ1	sp|Q12692|H2AZ_YEAST	Q12692	AGLqFPVGR	1	1	1	0	0	99264.7	95262.5	0	0	99264.7	95262.5	0	0
Q3E754_Q7	RPS21B	sp|Q3E754|RS21B_YEAST	Q3E754	GqLVELYVPR	1	1	1	1	1	563240	514655	259988	186150	563240	514655	259988	186150
Q99190_Q81	TSC13	sp|Q99190|TECR_YEAST	Q99190	DLGPqISWR	1	1	1	0	0	44245.6	39932.6	0	0	44245.6	39932.6	0	0
